# Supplementary material for: Extracellular vesicle formation in Euryarchaeota is driven by a small GTPase
Source: Proc Natl Acad Sci U S A. 2024 Feb 26;121(10):e2311321121. doi: 10.1073/pnas.2311321121 (PMC10927574; doi:10.1073/pnas.2311321121)
Supplement: Supplementary file 2 — Dataset S01 (XLSX) [file pnas.2311321121.sd01.xlsx]

## Sheet: LEGEND
Supplementary Table 3: Differential expression calculated for transcripts from total vs small RNA libraries of EV-associated RNA
One replicate of RNA associated with EVs isolated from the upper band of a density gradient was sequenced using a total RNA library and a small RNA library. Read mapping (90% minimum overlap identity, TPM) and differential expression (log2 ratio) performed with Geneious (2021.0.1).
Sample	Reads Generated	Reads Mapped
total RNAseq	7306836	2979315
small RNAseq	7288036	7277305
Sheet 1: Legend
Sheet 2: Transcriptomic Data
Columns
Name	HVO_XXXX or annotated ncRNA name
Gene ID	NCBI protein accession number
Genome	Genomic element of gene
Min	minimum nucleotide of gene in genomic element
Max	maximum nucleotide of gene in genomic element
RNA Type	mRNA, tRNA, rRNA, or ncRNA
TPM	Average transcripts per million
Differential Expression Log2 fold change	Differential expression of gene

## Sheet: Sheet 2
Name	Gene ID	Genome	Min	Max	RNA Type	TPM small RNAseq	TPM total RNAseq	Differential Expression Log2 Ratio
HVO_1730	#N/A	CHR	1600056	1602963	rRNA	933.3	114918	-7.95
HVO_1728	#N/A	CHR	1598192	1599664	rNRA	1379.03	83366	-6.92
HVO_1026_R	#N/A	CHR	936055	936360	ncRNA	2108.49	2501.59	-1.25
HVO_1802_R	#N/A	CHR	1665493	1665927	ncRNA	197.96	1514.21	-3.94
HVO_2855	#N/A	CHR	2694036	2694284	mRNA	52.99	547.15	-4.37
HVO_1731	#N/A	CHR	1603075	1603196	rRNA	10774.8	169.27	4.99
HVO_2072	WP_013035656.1	CHR	1923913	1926396	mRNA	263.54	151.26	-0.2
HVO_2201s	#N/A	CHR	2070185	2070201	ncRNA	379.09	76.95	1.3
H25	#N/A	CHR	2499841	2500057	ncRNA	115.64	63.73	-0.14
HVO_A0547s	#N/A	pHV4	549560	549576	ncRNA	17.91	38.48	-2.11
HVO_2354s	#N/A	CHR	2218903	2218919	ncRNA	67.16	21.99	0.61
HVO_B0275s	#N/A	pHV3	328243	328380	ncRNA	474.72	15.57	3.93
HVO_0360	WP_004044563.1	CHR	328944	329252	mRNA	13.84	12.4	-0.84
HVO_1991s	#N/A	CHR	1838651	1838667	ncRNA	180.59	10.99	3.04
HVO_1083s	#N/A	CHR	988804	988820	ncRNA	57.46	10.99	1.38
HVO_1831s	#N/A	CHR	1691173	1691189	ncRNA	24.63	10.99	0.16
HVO_0457	WP_004044465.1	CHR	407615	407797	mRNA	87.83	10.21	2.1
HVO_1954s	#N/A	CHR	1804444	1804462	ncRNA	60.76	9.84	1.63
HVO_A0548	WP_049941497.1	pHV4	549629	550156	mRNA	20.47	8.32	0.3
HVO_2784	WP_004043029.1	CHR	2619760	2620263	mRNA	10.87	7.97	-0.55
HVO_2785	#N/A	CHR	2620287	2620371	tRNA	4174.37	7.7	8.08
HVO_2062	WP_004041947.1	CHR	1911379	1911816	mRNA	51.09	6.83	1.9
HVO_0763	WP_049941502.1	CHR	684671	685198	mRNA	28.64	6.55	1.13
HVO_0972	WP_004043971.1	CHR	882969	883490	mRNA	32.1	5.73	1.48
HVO_2449s	#N/A	CHR	2318473	2318489	ncRNA	14.18	5.5	0.37
HVO_2913	WP_013035375.1	CHR	2749866	2750465	mRNA	14.46	5.14	0.49
HVO_0359	WP_004044564.1	CHR	327676	328941	mRNA	15.44	4.87	0.66
HVO_2522s	#N/A	CHR	2388676	2388758	ncRNA	93.54	4.5	3.37
HVO_0946	WP_004043999.1	CHR	858141	858335	mRNA	14.77	4.31	0.77
HVO_A0475	WP_013035130.1	pHV4	481492	482094	mRNA	10.73	4.18	0.36
HVO_0582	WP_013035353.1	CHR	517346	517531	mRNA	28.65	4.02	1.83
HVO_2519	#N/A	CHR	2383562	2384710	mRNA	5615.41	3.76	0.03
HVO_0730	WP_004044207.1	CHR	653354	653713	mRNA	16.56	3.63	1.19
HVO_2757	WP_004043003.1	CHR	2596266	2596904	mRNA	10.3	3.51	0.55
HVO_2752	WP_004042995.1	CHR	2592836	2593102	mRNA	13.11	3.5	0.9
HVO_0947	WP_004043998.1	CHR	858517	858738	mRNA	33.43	3.37	2.31
HVO_A0511	#N/A	pHV4	515946	516113	mRNA	10.19	3.34	0.61
HVO_2779	WP_004043025.1	CHR	2617455	2617805	mRNA	13.52	3.19	1.08
HVO_1276	#N/A	CHR	1165456	1165683	mRNA	289.49	3.17	0.51
HVO_0312	WP_004044611.1	CHR	281153	281410	mRNA	12.19	2.9	1.07
HVO_2755	WP_004043001.1	CHR	2594860	2595201	mRNA	16.91	2.73	1.63
HVO_0523	#N/A	CHR	457852	457924	tRNA	15582	2.56	11.57
HVO_1161	#N/A	CHR	1061493	1061565	tRNA	108.44	2.56	4.4
HVO_2565	WP_004042620.1	CHR	2419453	2420295	mRNA	17.01	2.55	1.74
HVO_2780	#N/A	CHR	2617832	2617916	tRNA	1344.44	2.2	8.26
HVO_2941	WP_004044781.1	CHR	2772381	2772695	mRNA	19.13	2.08	2.2
HVO_0944	WP_004044001.1	CHR	855836	856375	mRNA	11.56	2.08	1.47
asRNA21	#N/A	pHV4	413589	413634	ncRNA	215.94	2.03	5.73
HVO_1162	WP_004043779.1	CHR	1061644	1061919	mRNA	11.72	2.03	1.52
H134	#N/A	CHR	97756	97814	ncRNA	25.59	1.92	1.81
HVO_1273s	#N/A	CHR	1163766	1163819	ncRNA	21.61	1.73	2.64
HVO_2995	WP_004044900.1	CHR	2825137	2825526	mRNA	20.56	1.68	2.62
HVO_3011	#N/A	CHR	2844315	2844428	mRNA	21.92	1.64	2.74
HVO_2354	#N/A	CHR	2218754	2218882	mRNA	36.68	1.45	3.66
HVO_A0637	WP_013035036.1	pHV4	634653	634937	mRNA	11.75	1.31	2.16
HVO_0361	#N/A	CHR	329507	329578	tRNA	13420.3	1.3	12.34
HVO_1729	#N/A	CHR	1599762	1599833	tRNA	1062.65	1.3	8.68
HVO_2938	#N/A	CHR	2769994	2770065	tRNA	1062.65	1.3	8.68
HVO_2352	#N/A	CHR	2217987	2218060	tRNA	538.82	1.26	7.73
HVO_0706	#N/A	CHR	633681	633755	tRNA	3844.78	1.25	10.59
HVO_2393	#N/A	CHR	2264001	2264075	tRNA	2563.8	1.25	10
HVO_0197_A	#N/A	CHR	178195	178344	mRNA	19.11	1.25	2.94
HVO_1422s	#N/A	CHR	1296161	1296238	ncRNA	165.41	1.2	6.11
HVO_2719	#N/A	CHR	2564774	2564858	tRNA	467.6	1.1	7.73
HVO_1209	WP_004043733.1	CHR	1099534	1099872	mRNA	19.38	1.1	3.13
HVO_1187s	#N/A	CHR	1080199	1080376	ncRNA	171.34	1.05	6.35
H225.1	#N/A	CHR	1597695	1598068	ncRNA	127.03	1	5.99
HVO_0497	WP_004057909.1	CHR	440257	440451	mRNA	100.58	0.96	5.71
HVO_1992	WP_004041873.1	CHR	1838678	1838872	mRNA	98.17	0.96	5.67
HVO_0498	WP_004057907.1	CHR	440611	440805	mRNA	89.65	0.96	5.54
T12	#N/A	CHR	2637529	2637627	ncRNA	183.89	0.94	6.61
HVO_2351s	#N/A	CHR	2218063	2218169	ncRNA	52.05	0.87	4.89
HVO_2718s	#N/A	CHR	2564654	2564774	ncRNA	97.4	0.77	5.97
HVO_D0002	ADE01636.1	pHV2	347	490	mRNA	12.33	0.65	3.24
HVO_0439	WP_004044485.1	CHR	391882	392028	mRNA	12	0.64	3.24
HVO_1848_A	#N/A	CHR	1708467	1708622	mRNA	10.9	0.6	3.18
HVO_0196	WP_004045310.1	CHR	176934	177101	mRNA	78.84	0.56	6.14
HVO_2722	WP_004042936.1	CHR	2567777	2567953	mRNA	11.97	0.53	3.5
HVO_0416	#N/A	CHR	371250	371426	mRNA	11.18	0.53	3.4
HVO_2817	#N/A	CHR	2648777	2649943	mRNA	119.52	0.48	6.97
HVO_A0354	N/A	pHV4	365276	365704	mRNA	321.89	0.44	8.53
HVO_1679	WP_004041569.1	CHR	1536158	1536394	mRNA	23.82	0.39	4.91
HVO_0457s	#N/A	CHR	407856	408342	ncRNA	68.77	0.38	6.48
HVO_2818	#N/A	CHR	2650123	2650398	mRNA	104.89	0.34	7.26
HVO_0263	WP_013035611.1	CHR	235110	236276	mRNA	117.81	0.32	7.51
HVO_B0152	WP_013034963.1	pHV3	170084	171253	mRNA	59.97	0.32	6.54
HVO_2466	WP_013035323.1	CHR	2335167	2336333	mRNA	45.68	0.32	6.14
HVO_1422_A	#N/A	CHR	1296078	1296386	mRNA	41.92	0.3	6.11
HVO_C0013	WP_013035120.1	pHV1	9798	11096	mRNA	43.58	0.14	7.25
HVO_1837	N/A	CHR	1697021	1698178	mRNA	23.54	0.08	7.19
HVO_A0364	WP_013035046.1	pHV4	375384	376550	mRNA	23.11	0.08	7.16
HVO_0275	WP_013035249.1	CHR	243876	245228	mRNA	45.59	0.07	8.38
HVO_1518	#N/A	CHR	1382710	1385466	mRNA	45.32	0.07	8.37
HVO_2051	WP_013035619.1	CHR	1897872	1899221	mRNA	21.93	0.07	7.33
HVO_1149	#N/A	CHR	1048559	1048630	tRNA	123668	0	1000000
HVO_2567	#N/A	CHR	2420668	2420738	tRNA	41711.3	0	1000000
HVO_2566	#N/A	CHR	2420585	2420655	tRNA	32020.6	0	1000000
HVO_0928	#N/A	CHR	840913	840985	tRNA	14373	0	1000000
HVO_0495	#N/A	CHR	439239	439312	tRNA	13039.4	0	1000000
HVO_0499	#N/A	CHR	441236	441309	tRNA	12948.2	0	1000000
HVO_0012	#N/A	CHR	11661	11733	tRNA	11203.7	0	1000000
HVO_0584	#N/A	CHR	518441	518514	tRNA	6841.66	0	1000000
HVO_1722	#N/A	CHR	1590379	1590452	tRNA	6841.48	0	1000000
HVO_0458	#N/A	CHR	408343	408423	tRNA	6436.15	0	1000000
HVO_2458	#N/A	CHR	2328336	2328410	tRNA	5161.95	0	1000000
HVO_2457	#N/A	CHR	2328216	2328290	tRNA	5150.44	0	1000000
HVO_0288	#N/A	CHR	259298	259370	tRNA	4925.56	0	1000000
HVO_1029	#N/A	CHR	937864	937934	tRNA	4572.41	0	1000000
HVO_1990	#N/A	CHR	1836712	1836784	tRNA	4387.01	0	1000000
HVO_2927	#N/A	CHR	2759237	2759311	tRNA	4201.68	0	1000000
HVO_2491	#N/A	CHR	2358758	2358828	tRNA	3914.51	0	1000000
asRNA9	#N/A	pHV4	264268	264313	ncRNA	3011.6	0	1000000
asRNA10	#N/A	pHV1	70152	70197	ncRNA	3008.29	0	1000000
HVO_C0036s	#N/A	pHV1	30413	30450	ncRNA	2696.49	0	1000000
HVO_2779s	#N/A	CHR	2617815	2617831	ncRNA	2640.98	0	1000000
HVO_1435	#N/A	CHR	1307487	1307561	tRNA	2438.13	0	1000000
HVO_0640	#N/A	CHR	575668	575752	tRNA	2199.79	0	1000000
HVO_0345	#N/A	CHR	311755	311827	tRNA	1774.68	0	1000000
asRNA1	#N/A	CHR	243867	243903	ncRNA	1637.21	0	1000000
asRNA14	#N/A	pHV1	15169	15213	ncRNA	1582.4	0	1000000
HVO_1732	#N/A	CHR	1603383	1603459	tRNA	1570.29	0	1000000
HVO_1881	#N/A	CHR	1736209	1736280	tRNA	1538.38	0	1000000
asRNA6	#N/A	CHR	1010936	1010977	ncRNA	1413.01	0	1000000
asRNA13	#N/A	pHV1	80995	81031	ncRNA	1331.03	0	1000000
HVO_1689	#N/A	CHR	1546150	1546223	tRNA	1177.25	0	1000000
asRNA7	#N/A	pHV4	379434	379479	ncRNA	1139	0	1000000
HVO_1833	#N/A	CHR	1692867	1692939	tRNA	1111.87	0	1000000
asRNA3	#N/A	CHR	2650374	2650407	ncRNA	844.75	0	1000000
HVO_0864	#N/A	CHR	779373	780371	mRNA	808.26	0	1000000
HVO_1663	#N/A	CHR	1526268	1526350	tRNA	793.58	0	1000000
asRNA2	#N/A	pHV4	438839	438872	ncRNA	679.83	0	1000000
HVO_1877	#N/A	CHR	1733316	1733386	tRNA	634.67	0	1000000
asRNA8	#N/A	CHR	1698155	1698201	ncRNA	588.16	0	1000000
HVO_C0080_A	#N/A	pHV1	80936	81022	mRNA	566.51	0	1000000
HVO_0503	#N/A	CHR	443018	443091	tRNA	557.51	0	1000000
H226.17	#N/A	CHR	2263863	2263979	ncRNA	534.12	0	1000000
HVO_1700s	#N/A	CHR	1562171	1562211	ncRNA	458.56	0	1000000
HVO_2011s2	#N/A	CHR	1857663	1857747	ncRNA	438.79	0	1000000
HVO_0598s	#N/A	CHR	529915	529946	ncRNA	435.3	0	1000000
HVO_2816	#N/A	CHR	2646860	2646934	tRNA	434.21	0	1000000
HVO_2804	#N/A	CHR	2635563	2636099	mRNA	410.42	0	1000000
HVO_2019s	#N/A	CHR	1865381	1865438	ncRNA	400.27	0	1000000
HVO_0517	#N/A	CHR	452351	452423	tRNA	369.12	0	1000000
H62	#N/A	CHR	1781262	1781347	ncRNA	365.25	0	1000000
HVO_2784s	#N/A	CHR	2620418	2620434	ncRNA	345.51	0	1000000
HVO_1038s	#N/A	CHR	947857	947930	ncRNA	330.01	0	1000000
HVO_C0030s	#N/A	pHV1	20663	20679	ncRNA	328.35	0	1000000
HVO_2821s	#N/A	CHR	2655103	2655119	ncRNA	326.11	0	1000000
HVO_0763s	#N/A	CHR	685198	685214	ncRNA	281.34	0	1000000
HVO_0130	#N/A	CHR	121223	121296	tRNA	280.98	0	1000000
asRNA20	#N/A	pHV4	364549	364598	ncRNA	280.87	0	1000000
HVO_2565s	#N/A	CHR	2420311	2420327	ncRNA	273.13	0	1000000
HVO_1846	#N/A	CHR	1706125	1706198	tRNA	263.5	0	1000000
H95	#N/A	CHR	797446	797529	ncRNA	259.01	0	1000000
HVO_0524	#N/A	CHR	458021	458095	tRNA	254.57	0	1000000
H11.2	#N/A	CHR	2705347	2705445	ncRNA	246.55	0	1000000
HVO_2018s	#N/A	CHR	1864790	1864806	ncRNA	228.35	0	1000000
asRNA15	#N/A	CHR	780347	780395	ncRNA	226.02	0	1000000
H226.3	#N/A	CHR	311465	311573	ncRNA	216.25	0	1000000
HVO_2908s	#N/A	CHR	2745602	2745678	ncRNA	212.21	0	1000000
HVO_2217	#N/A	CHR	2082040	2082124	tRNA	197.46	0	1000000
HVO_2854	#N/A	CHR	2693483	2693566	tRNA	194.98	0	1000000
HVO_1725s	#N/A	CHR	1595966	1595982	ncRNA	179.1	0	1000000
HVO_0582s	#N/A	CHR	517639	517655	ncRNA	177.61	0	1000000
asRNA19	#N/A	pHV4	244540	244592	ncRNA	172.58	0	1000000
HVO_2213s	#N/A	CHR	2078696	2078870	ncRNA	170.29	0	1000000
HVO_0281	#N/A	CHR	252026	252098	tRNA	169.27	0	1000000
HVO_A0352	#N/A	pHV4	364513	364575	mRNA	154.85	0	1000000
asRNA16	#N/A	pHV1	62764	62815	ncRNA	145.65	0	1000000
HVO_2736s	#N/A	CHR	2583222	2583238	ncRNA	141.79	0	1000000
HVO_2804s	#N/A	CHR	2636186	2636202	ncRNA	141.04	0	1000000
asRNA4	#N/A	pHV4	115698	115748	ncRNA	138.06	0	1000000
asRNA12	#N/A	pHV4	364964	365009	ncRNA	130.45	0	1000000
HVO_2488s	#N/A	CHR	2357769	2357840	ncRNA	126.86	0	1000000
HVO_1148s	#N/A	CHR	1048636	1048804	ncRNA	126.49	0	1000000
asRNA18	#N/A	pHV4	131911	131960	ncRNA	122.8	0	1000000
HVO_1355s	#N/A	CHR	1234589	1234651	ncRNA	115.18	0	1000000
CRISPR1	#N/A	CHR	2385045	2386660	ncRNA	104.13	0	1000000
T10	#N/A	CHR	2705348	2705587	ncRNA	103.66	0	1000000
HVO_2501s	#N/A	CHR	2368672	2368688	ncRNA	102.24	0	1000000
HVO_2794	#N/A	CHR	2626534	2626617	tRNA	97.87	0	1000000
HVO_2073s	#N/A	CHR	1928023	1928062	ncRNA	92.61	0	1000000
asRNA17	#N/A	pHV3	297120	297168	ncRNA	90.87	0	1000000
asRNA5	#N/A	pHV1	68727	68768	ncRNA	78.84	0	1000000
asRNA11	#N/A	pHV1	30739	30787	ncRNA	78.19	0	1000000
HVO_2565s2	#N/A	CHR	2420557	2420573	ncRNA	77.61	0	1000000
HVO_B0267	WP_004041271.1	pHV3	319160	320338	mRNA	65.11	0	1000000
HVO_1271s	#N/A	CHR	1160572	1160588	ncRNA	61.94	0	1000000
HVO_A0232s	#N/A	pHV4	236773	236789	ncRNA	58.21	0	1000000
HVO_A0137s	#N/A	pHV4	135199	135340	ncRNA	57	0	1000000
H51	#N/A	CHR	1891968	1892001	ncRNA	56.34	0	1000000
HVO_0988s	#N/A	CHR	899676	899692	ncRNA	55.22	0	1000000
HVO_2757s	#N/A	CHR	2596927	2596971	ncRNA	52.72	0	1000000
HVO_B0193s2	#N/A	pHV3	224083	224108	ncRNA	52.21	0	1000000
H226.7	#N/A	CHR	442805	442946	ncRNA	51.55	0	1000000
CRISPR3	#N/A	pHV4	217812	218566	ncRNA	51.27	0	1000000
HVO_2394s2	#N/A	CHR	2264510	2264538	ncRNA	48.12	0	1000000
HVO_2989s	#N/A	CHR	2821179	2821266	ncRNA	46.71	0	1000000
H3.2	#N/A	CHR	2163482	2163629	ncRNA	45.77	0	1000000
HVO_1305s	#N/A	CHR	1191306	1191322	ncRNA	44.03	0	1000000
H226.18	#N/A	CHR	2420772	2420893	ncRNA	41.18	0	1000000
HVO_2940	#N/A	CHR	2772189	2772305	mRNA	41.09	0	1000000
HVO_0381	WP_004044542.1	CHR	339904	340089	mRNA	37.38	0	1000000
HVO_C0001s	#N/A	pHV1	1491	1587	ncRNA	36.23	0	1000000
HVO_2900s	#N/A	CHR	2738362	2738378	ncRNA	35.07	0	1000000
CRISPR2	#N/A	pHV4	204975	207584	ncRNA	31.41	0	1000000
HVO_2787s	#N/A	CHR	2621645	2621661	ncRNA	31.34	0	1000000
HVO_A0204s	#N/A	pHV4	207662	207678	ncRNA	31.34	0	1000000
HVO_0620	#N/A	CHR	550263	552629	mRNA	30.91	0	1000000
HVO_2565s3	#N/A	CHR	2420769	2420938	ncRNA	29.7	0	1000000
HVO_B0130	WP_004041026.1	pHV3	144548	144955	mRNA	29.6	0	1000000
HVO_2621s	#N/A	CHR	2472802	2472818	ncRNA	29.1	0	1000000
HVO_A0035s	#N/A	pHV4	33964	33980	ncRNA	29.1	0	1000000
H124	#N/A	CHR	311835	311885	ncRNA	28.85	0	1000000
HVO_2583s	#N/A	CHR	2436253	2436271	ncRNA	28.04	0	1000000
HVO_1885s	#N/A	CHR	1739827	1739843	ncRNA	27.61	0	1000000
HVO_2451s	#N/A	CHR	2319814	2319830	ncRNA	27.61	0	1000000
HVO_A0632s	#N/A	pHV4	630766	630788	ncRNA	27.03	0	1000000
HVO_0238s	#N/A	CHR	215920	215936	ncRNA	25.37	0	1000000
HVO_A0633s	#N/A	pHV4	631327	631347	ncRNA	25.37	0	1000000
HVO_C0030	WP_013035694.1	pHV1	20437	20628	mRNA	25.17	0	1000000
HVO_2394s3	#N/A	CHR	2264544	2264625	ncRNA	24.6	0	1000000
HVO_A0353	#N/A	pHV4	364986	365228	mRNA	23.91	0	1000000
HVO_0942s	#N/A	CHR	855543	855559	ncRNA	22.39	0	1000000
HVO_2394s	#N/A	CHR	2264474	2264550	ncRNA	20.76	0	1000000
HVO_0858s	#N/A	CHR	774633	774649	ncRNA	20.15	0	1000000
H17	#N/A	CHR	2583137	2583260	ncRNA	19.95	0	1000000
HVO_1868s	#N/A	CHR	1725353	1725369	ncRNA	19.4	0	1000000
HVO_C0057s	#N/A	pHV1	57795	57813	ncRNA	19.36	0	1000000
H226.21	#N/A	CHR	2670192	2670358	ncRNA	18.84	0	1000000
HVO_1209s	#N/A	CHR	1100039	1100055	ncRNA	18.66	0	1000000
HVO_1701	WP_004041590.1	CHR	1562255	1562776	mRNA	18.66	0	1000000
HVO_1832s	#N/A	CHR	1692941	1692957	ncRNA	18.66	0	1000000
HVO_1832s2	#N/A	CHR	1693015	1693031	ncRNA	18.66	0	1000000
HVO_2718s2	#N/A	CHR	2564860	2564876	ncRNA	18.66	0	1000000
HVO_A0126s	#N/A	pHV4	131765	131909	ncRNA	18.29	0	1000000
HVO_A0615	WP_004040969.1	pHV4	613711	613917	mRNA	18.14	0	1000000
HVO_1976s	#N/A	CHR	1823887	1823903	ncRNA	17.91	0	1000000
HVO_A0431	WP_013035212.1	pHV4	438848	440197	mRNA	17.84	0	1000000
HVO_C0008	WP_013035733.1	pHV1	6138	6419	mRNA	16.6	0	1000000
HVO_1456s	#N/A	CHR	1329307	1329323	ncRNA	16.42	0	1000000
HVO_2321s	#N/A	CHR	2188966	2188982	ncRNA	16.42	0	1000000
HVO_0976	WP_004043967.1	CHR	887289	888434	mRNA	15.86	0	1000000
HVO_1405s	#N/A	CHR	1280232	1280313	ncRNA	15.78	0	1000000
HVO_1876s	#N/A	CHR	1733678	1733694	ncRNA	15.67	0	1000000
HVO_2067s	#N/A	CHR	1916015	1916031	ncRNA	15.67	0	1000000
H226.11	#N/A	CHR	1526132	1526231	ncRNA	15.6	0	1000000
HVO_C0073s	#N/A	pHV1	72253	72276	ncRNA	15.33	0	1000000
HVO_1893s	#N/A	CHR	1745032	1745048	ncRNA	14.18	0	1000000
HVO_0942	WP_004044003.1	CHR	855224	855442	mRNA	13.67	0	1000000
HVO_2822	WP_013035380.1	CHR	2655111	2655413	mRNA	13.57	0	1000000
HVO_1379s	#N/A	CHR	1256393	1256409	ncRNA	13.43	0	1000000
H226.13	#N/A	CHR	518535	518615	ncRNA	13.16	0	1000000
HVO_A0542	#N/A	pHV4	546030	546164	mRNA	13.06	0	1000000
HVO_2006s	#N/A	CHR	1852367	1852383	ncRNA	12.69	0	1000000
HVO_2052s	#N/A	CHR	1901132	1901148	ncRNA	12.69	0	1000000
HVO_A0596s	#N/A	pHV4	601685	601701	ncRNA	12.69	0	1000000
HVO_A0172s	#N/A	pHV4	174280	174455	ncRNA	11.89	0	1000000
HVO_2036s	#N/A	CHR	1881905	1881921	ncRNA	11.19	0	1000000
HVO_2433s	#N/A	CHR	2301665	2301681	ncRNA	11.19	0	1000000
HVO_A0015s	#N/A	pHV4	16817	16833	ncRNA	11.19	0	1000000
HVO_B0156s	#N/A	pHV3	182356	182372	ncRNA	11.19	0	1000000
HVO_A0584	WP_013035138.1	pHV4	589597	590685	mRNA	10.53	0	1000000
HVO_0864	WP_004044073.1	CHR	779373	780371	mRNA	10.27	0	1000000
