# Supplementary material for: Extracellular vesicle formation in Euryarchaeota is driven by a small GTPase
Source: Proc Natl Acad Sci U S A. 2024 Feb 26;121(10):e2311321121. doi: 10.1073/pnas.2311321121 (PMC10927574; doi:10.1073/pnas.2311321121)
Supplement: Supplementary file 3 — Dataset S02 (XLSX) [file pnas.2311321121.sd02.xlsx]

## Sheet: LEGEND
Supplementary Table 4: Differential expression calculated for transcripts from EVs of upper versus lower band of a density gradient
One replicate of RNA associated with EVs isolated from the upper band and the lower band of a density gradient. Read mapping (90% minimum overlap identity, TPM) and differential expression (log2 ratio) performed with Geneious (2021.0.1 ).
Sample	Reads Generated	Reads Mapped
Upper band	7306836	2979315
Lower band	6020822	2223451
Sheet 1: Legend
Sheet 2: Transcriptomic Data
Columns
Name	HVO_XXXX or annotated ncRNA name
Gene ID	NCBI protein accession number
Genome	Genomic element of gene
Min	minimum nucleotide of gene in genomic element
Max	maximum nucleotide of gene in genomic element
RNA Type	mRNA, tRNA, rRNA, or ncRNA
TPM	Transcripts per million
Differential Expression Log2 fold change	Differential expression of gene

## Sheet: Sheet 2
Name	Gene ID	Genome	Minimum	Maximum	RNA Type	Lower Band TPM	Upper Band TPM	Differential Expression Log2 Ratio
HVO_0050	#N/A	CHR	49766	49882	mRNA	0.14	0	1000000
HVO_0153	WP_004045266.1	CHR	141728	142417	mRNA	0.05	0	1000000
HVO_0201	WP_004045315.1	CHR	180588	180998	mRNA	0.12	0	1000000
HVO_0273	#N/A	CHR	241698	242492	mRNA	0.04	0	1000000
HVO_0274	#N/A	CHR	242489	243640	mRNA	0.03	0	1000000
HVO_0276_A	#N/A	CHR	246714	247094	mRNA	0.13	0	1000000
HVO_0280	#N/A	CHR	251621	251728	mRNA	0.31	0	1000000
HVO_0280_A	#N/A	CHR	251728	251961	mRNA	0.14	0	1000000
HVO_0375	WP_004044549.1	CHR	334898	335359	mRNA	0.04	0	1000000
HVO_0376	#N/A	CHR	335352	335792	mRNA	0.04	0	1000000
HVO_0377	#N/A	CHR	335789	336409	mRNA	0.03	0	1000000
HVO_0502	WP_004044421.1	CHR	442587	442790	mRNA	0.08	0	1000000
HVO_0588	#N/A	CHR	521421	522185	mRNA	0.02	0	1000000
HVO_0693	#N/A	CHR	623856	624830	mRNA	0.12	0	1000000
HVO_0897	WP_004044041.1	CHR	815984	816592	mRNA	0.03	0	1000000
HVO_1086	WP_004043852.1	CHR	992246	993001	mRNA	0.02	0	1000000
HVO_1157	WP_004043783.1	CHR	1054785	1055417	mRNA	0.11	0	1000000
HVO_1231	WP_004043711.1	CHR	1122941	1123435	mRNA	0.03	0	1000000
HVO_1411	WP_081442886.1	CHR	1284317	1284757	mRNA	0.04	0	1000000
HVO_1418	N/A	CHR	1291354	1291661	mRNA	0.11	0	1000000
HVO_1622	#N/A	CHR	1488625	1489245	mRNA	0.03	0	1000000
HVO_1652	WP_004041543.1	CHR	1516953	1517207	mRNA	0.13	0	1000000
HVO_1768	#N/A	CHR	1635032	1636105	mRNA	0.03	0	1000000
HVO_1770	#N/A	CHR	1637163	1637525	mRNA	0.09	0	1000000
HVO_2037_A	#N/A	CHR	1882817	1883035	mRNA	0.15	0	1000000
HVO_2043	WP_004041930.1	CHR	1890204	1890875	mRNA	0.1	0	1000000
HVO_2112	WP_013035345.1	CHR	1975149	1976387	mRNA	0.01	0	1000000
HVO_2295	WP_013035665.1	CHR	2164881	2165231	mRNA	0.05	0	1000000
HVO_2440	N/A	CHR	2308617	2309977	mRNA	0.03	0	1000000
HVO_2484	WP_004042431.1	CHR	2352390	2352956	mRNA	0.06	0	1000000
HVO_2497	#N/A	CHR	2363011	2364030	mRNA	0.02	0	1000000
HVO_2568	WP_013035658.1	CHR	2421280	2421570	mRNA	0.06	0	1000000
HVO_2628	#N/A	CHR	2478478	2479440	mRNA	0.03	0	1000000
HVO_2837	WP_004044655.1	CHR	2674083	2674538	mRNA	0.04	0	1000000
HVO_C0016	#N/A	pHV1	12281	12409	mRNA	0.65	0	1000000
HVO_C0019	#N/A	pHV1	13959	14078	mRNA	0.14	0	1000000
HVO_C0048	WP_013035681.1	pHV1	48317	48517	mRNA	0.08	0	1000000
HVO_C0062	WP_004043317.1	pHV1	61032	61364	mRNA	0.1	0	1000000
HVO_C0083_A	#N/A	pHV1	82678	82839	mRNA	0.1	0	1000000
HVO_B0028	#N/A	pHV3	30784	31956	mRNA	0.01	0	1000000
HVO_B0053	WP_004041101.1	pHV3	65466	65849	mRNA	0.04	0	1000000
HVO_B0060	WP_004041094.1	pHV3	70891	71730	mRNA	0.04	0	1000000
HVO_B0098	#N/A	pHV3	110277	111311	mRNA	0.02	0	1000000
HVO_B0125	#N/A	pHV3	140423	141673	mRNA	0.01	0	1000000
HVO_B0180	#N/A	pHV3	209658	210395	mRNA	0.05	0	1000000
HVO_B0294	WP_004041245.1	pHV3	342978	343844	mRNA	0.1	0	1000000
HVO_B0297	WP_004041242.1	pHV3	345549	345725	mRNA	0.09	0	1000000
HVO_B0299	WP_004041241.1	pHV3	346327	346677	mRNA	0.05	0	1000000
HVO_B0326	#N/A	pHV3	377474	378460	mRNA	0.02	0	1000000
HVO_B0356	WP_004041182.1	pHV3	411652	412176	mRNA	0.03	0	1000000
HVO_A0053	WP_004043383.1	pHV4	46613	46831	mRNA	0.08	0	1000000
HVO_A0055	#N/A	pHV4	47589	47747	mRNA	0.11	0	1000000
HVO_A0056	#N/A	pHV4	47744	48408	mRNA	0.03	0	1000000
HVO_A0071	WP_004043364.1	pHV4	64556	65242	mRNA	0.15	0	1000000
HVO_A0098	WP_004043342.1	pHV4	105124	105399	mRNA	0.12	0	1000000
HVO_A0107	WP_004043333.1	pHV4	109523	109765	mRNA	0.07	0	1000000
HVO_A0108	WP_013035224.1	pHV4	109784	110275	mRNA	0.07	0	1000000
HVO_A0227	#N/A	pHV4	232853	232996	mRNA	0.12	0	1000000
HVO_A0260_A	#N/A	pHV4	263268	263333	mRNA	0.25	0	1000000
HVO_A0295_A	#N/A	pHV4	307182	308231	mRNA	0.05	0	1000000
HVO_A0343	#N/A	pHV4	355516	355647	mRNA	0.13	0	1000000
HVO_A0344	WP_004043256.1	pHV4	356250	357006	mRNA	0.04	0	1000000
HVO_A0359	WP_081442870.1	pHV4	371353	371589	mRNA	0.21	0	1000000
HVO_A0399	WP_013035044.1	pHV4	407856	408044	mRNA	0.09	0	1000000
HVO_A0454	WP_049914676.1	pHV4	462443	462631	mRNA	0.09	0	1000000
HVO_A0590	WP_004040947.1	pHV4	595033	595389	mRNA	0.14	0	1000000
H128	#N/A	CHR	246735	247070	ncRNA	0.15	0	1000000
H127	#N/A	CHR	249522	249574	ncRNA	0.32	0	1000000
H226.2	#N/A	CHR	311360	311448	ncRNA	0.19	0	1000000
H117	#N/A	CHR	428357	428513	ncRNA	0.11	0	1000000
HVO_1224s	#N/A	CHR	1116148	1116164	ncRNA	0.98	0	1000000
H77.2	#N/A	CHR	1334396	1334460	ncRNA	0.26	0	1000000
H74	#N/A	CHR	1446315	1446386	ncRNA	0.46	0	1000000
HVO_1880s	#N/A	CHR	1736307	1736323	ncRNA	1.96	0	1000000
HVO_2089s	#N/A	CHR	1953238	1953254	ncRNA	0.98	0	1000000
T16	#N/A	CHR	2189788	2189860	ncRNA	0.23	0	1000000
HVO_2465s	#N/A	CHR	2334875	2334891	ncRNA	1.96	0	1000000
H14	#N/A	CHR	2614181	2614214	ncRNA	0.98	0	1000000
T23	#N/A	pHV4	20090	20257	ncRNA	0.1	0	1000000
T27	#N/A	pHV4	414758	414958	ncRNA	0.08	0	1000000
HVO_A0638s	#N/A	pHV4	635713	635733	ncRNA	0.8	0	1000000
HVO_2090	#N/A	CHR	1953552	1953707	mRNA	12.95	0.08	7.84
HVO_1423	WP_004043512.1	CHR	1296636	1296893	mRNA	31.64	0.44	6.67
HVO_2768	N/A	CHR	2610067	2610644	mRNA	2.04	0.15	4.26
HVO_2634	WP_004042749.1	CHR	2483247	2484332	mRNA	3.64	0.33	4
HVO_A0544	WP_004040893.1	pHV4	546702	546908	mRNA	0.65	0.06	3.91
HVO_A0267	WP_004043182.1	pHV4	271250	272401	mRNA	0.1	0.01	3.89
HVO_A0195	#N/A	pHV4	194607	195656	mRNA	0.13	0.01	3.81
H3.1	#N/A	CHR	2109858	2109941	ncRNA	1.39	0.15	3.71
HVO_0091	WP_004045159.1	CHR	89547	90341	mRNA	0.13	0.02	3.49
HVO_B0046	WP_004041108.1	pHV3	53562	54941	mRNA	0.07	0.01	3.46
HVO_B0370	WP_004041164.1	pHV3	426365	427174	mRNA	0.12	0.02	3.44
HVO_B0244	#N/A	pHV3	290894	292654	mRNA	0.05	0.01	3.42
HVO_A0236	WP_004043155.1	pHV4	238018	238752	mRNA	0.11	0.02	3.33
HVO_1410	WP_004043528.1	CHR	1283612	1284265	mRNA	0.13	0.02	3.23
HVO_0906s	#N/A	CHR	823747	823763	ncRNA	4.91	0.75	3.23
HVO_1841	#N/A	CHR	1701339	1702970	mRNA	0.04	0.01	3.13
HVO_A0492	WP_004040845.1	pHV4	500724	501590	mRNA	0.1	0.01	3.09
HVO_A0481	#N/A	pHV4	488577	489689	mRNA	0.08	0.01	3.04
HVO_A0182	WP_004043109.1	pHV4	185664	186275	mRNA	0.11	0.02	3.02
HVO_1216	WP_004043726.1	CHR	1105077	1105826	mRNA	0.09	0.02	2.96
HVO_1798	WP_004041682.1	CHR	1661889	1662266	mRNA	0.18	0.03	2.96
HVO_B0229	WP_006600104.1	pHV3	270853	271785	mRNA	0.07	0.01	2.96
HVO_A0389	#N/A	pHV4	401900	402328	mRNA	0.16	0.03	2.92
HVO_0642	#N/A	CHR	576706	576855	mRNA	0.45	0.08	2.91
HVO_1935	WP_004041814.1	CHR	1782735	1783229	mRNA	0.13	0.03	2.91
HVO_A0212	WP_004043133.1	pHV4	217356	217616	mRNA	0.26	0.05	2.91
HVO_2449	WP_004042352.1	CHR	2317858	2318418	mRNA	0.36	0.07	2.9
HVO_0152	WP_004045265.1	CHR	141072	141731	mRNA	0.1	0.02	2.89
HVO_C0009	WP_013035737.1	pHV1	6521	6970	mRNA	0.15	0.03	2.87
HVO_2814	WP_004043056.1	CHR	2644065	2644646	mRNA	0.23	0.04	2.85
HVO_2710	WP_004042904.1	CHR	2556216	2556626	mRNA	0.16	0.03	2.84
HVO_2007	WP_004041891.1	CHR	1853232	1853693	mRNA	0.14	0.03	2.83
H136	#N/A	CHR	49539	49652	ncRNA	1.61	0.33	2.79
HVO_2975	WP_004044850.1	CHR	2808275	2808928	mRNA	0.18	0.04	2.73
HVO_0705	WP_004044230.1	CHR	633153	633620	mRNA	0.25	0.05	2.7
HVO_1195	WP_004043746.1	CHR	1087304	1088110	mRNA	0.14	0.03	2.68
HVO_0587	#N/A	CHR	520522	521430	mRNA	0.06	0.01	2.66
HVO_2954	WP_004044808.1	CHR	2789200	2789850	mRNA	0.26	0.06	2.64
HVO_A0620	WP_004040974.1	pHV4	618807	619418	mRNA	0.08	0.02	2.62
HVO_0179	WP_004045293.1	CHR	162031	162816	mRNA	0.06	0.02	2.54
HVO_0616	#N/A	CHR	546384	547079	mRNA	0.14	0.04	2.54
HVO_1267	WP_004043672.1	CHR	1156060	1156485	mRNA	0.12	0.03	2.54
HVO_B0127	WP_004041029.1	pHV3	142343	143296	mRNA	0.05	0.01	2.54
HVO_B0150	WP_081442862.1	pHV3	167680	168900	mRNA	0.04	0.01	2.54
HVO_A0630	WP_004040983.1	pHV4	628802	629218	mRNA	0.12	0.03	2.54
HVO_2251_A	#N/A	CHR	2110019	2110111	mRNA	0.54	0.14	2.51
HVO_2893	WP_004044711.1	CHR	2732414	2732755	mRNA	0.29	0.07	2.5
HVO_A0444	WP_013035075.1	pHV4	451973	452332	mRNA	0.14	0.04	2.5
HVO_1244s	#N/A	CHR	1137126	1137142	ncRNA	2.95	0.75	2.5
HVO_2868s2	#N/A	CHR	2705589	2705630	ncRNA	2.39	0.6	2.5
HVO_1505	WP_004043430.1	CHR	1373284	1373547	mRNA	0.19	0.05	2.48
HVO_B0055	WP_004041099.1	pHV3	67069	67746	mRNA	0.07	0.02	2.46
HVO_1947	WP_004041827.1	CHR	1797762	1798127	mRNA	0.14	0.03	2.45
HVO_B0332	WP_004041210.1	pHV3	385504	386619	mRNA	0.13	0.03	2.45
HVO_0796	WP_004044140.1	CHR	715844	716650	mRNA	0.06	0.02	2.44
HVO_A0574	WP_004040932.1	pHV4	578166	578567	mRNA	0.12	0.03	2.44
HVO_0518	WP_004044406.1	CHR	452571	453080	mRNA	0.1	0.02	2.42
HVO_A0022	WP_004043416.1	pHV4	23617	24615	mRNA	0.05	0.01	2.42
HVO_0077	WP_004045127.1	CHR	78189	79070	mRNA	0.15	0.04	2.38
HVO_1204	#N/A	CHR	1096227	1096415	mRNA	0.97	0.27	2.37
HVO_0539	WP_049914900.1	CHR	469061	469891	mRNA	0.22	0.06	2.35
HVO_0169	#N/A	CHR	153402	154259	mRNA	0.06	0.01	2.33
HVO_2231	WP_004042120.1	CHR	2095309	2096085	mRNA	0.17	0.05	2.33
HVO_2416	WP_004042305.1	CHR	2284470	2285318	mRNA	0.06	0.01	2.33
HVO_C0002	WP_013035692.1	pHV1	1621	2058	mRNA	0.3	0.09	2.33
HVO_0489	WP_004044432.1	CHR	435901	436059	mRNA	0.84	0.24	2.32
HVO_2519s	#N/A	CHR	2385010	2385026	ncRNA	7.86	2.24	2.32
HVO_0332	WP_004044591.1	CHR	301142	301684	mRNA	0.15	0.05	2.28
HVO_1793	#N/A	CHR	1657952	1660058	mRNA	0.02	0.01	2.28
HVO_B0123	#N/A	pHV3	138313	139269	mRNA	0.09	0.03	2.28
HVO_A0224	WP_004043144.1	pHV4	230037	231125	mRNA	0.05	0.01	2.28
HVO_B0145	WP_004041011.1	pHV3	162589	163284	mRNA	0.12	0.04	2.25
HVO_1108	WP_004043829.1	CHR	1012676	1012900	mRNA	0.37	0.11	2.24
HVO_1720	WP_004041610.1	CHR	1589274	1589552	mRNA	0.3	0.09	2.24
HVO_1724	WP_004041613.1	CHR	1592843	1593325	mRNA	0.17	0.05	2.24
HVO_A0532	WP_004040882.1	pHV4	534822	535193	mRNA	0.22	0.07	2.24
HVO_1507	WP_004043428.1	CHR	1374602	1375258	mRNA	0.13	0.04	2.23
HVO_1034s	#N/A	CHR	945197	945213	ncRNA	4.91	1.49	2.23
HVO_2330	WP_004042222.1	CHR	2194879	2195988	mRNA	0.68	0.21	2.22
HVO_A0499	WP_004040852.1	pHV4	507824	508600	mRNA	0.11	0.03	2.22
HVO_1156	#N/A	CHR	1053802	1054788	mRNA	0.08	0.03	2.2
HVO_A0214	WP_004043135.1	pHV4	219846	220925	mRNA	0.15	0.05	2.18
HVO_A0190	WP_013035192.1	pHV4	189973	191406	mRNA	0.16	0.05	2.17
HVO_A0464	WP_004040818.1	pHV4	470261	471094	mRNA	0.14	0.05	2.15
HVO_1372	WP_013035244.1	CHR	1248835	1249608	mRNA	0.15	0.05	2.14
HVO_2411	WP_004042300.1	CHR	2279071	2280555	mRNA	0.08	0.03	2.13
HVO_A0398	WP_004043297.1	pHV4	406832	407716	mRNA	0.04	0.01	2.13
HVO_1963s	#N/A	CHR	1813462	1813478	ncRNA	6.87	2.24	2.13
HVO_B0374	#N/A	pHV3	429468	429683	mRNA	0.54	0.18	2.12
HVO_2234	WP_004042123.1	CHR	2097367	2097768	mRNA	0.37	0.13	2.08
H60	#N/A	CHR	1785150	1785202	ncRNA	2.84	0.96	2.08
HVO_1238	WP_004043704.1	CHR	1129774	1130748	mRNA	0.34	0.12	2.07
HVO_2274	#N/A	CHR	2133277	2133417	mRNA	1.07	0.36	2.07
HVO_0397	WP_004044526.1	CHR	353383	354480	mRNA	0.2	0.07	2.06
HVO_B0193	WP_004041341.1	pHV3	223453	223824	mRNA	0.58	0.2	2.03
HVO_2626	WP_004042736.1	CHR	2477180	2477500	mRNA	0.78	0.28	2.01
HVO_2951	WP_004044803.1	CHR	2785575	2787164	mRNA	0.7	0.26	1.97
HVO_0572	WP_004044361.1	CHR	509723	510550	mRNA	0.08	0.03	1.96
HVO_0579	WP_004044354.1	CHR	514211	514855	mRNA	0.1	0.04	1.96
HVO_0660	WP_004044275.1	CHR	589320	590060	mRNA	0.05	0.02	1.96
HVO_1648	WP_004041539.1	CHR	1510853	1511410	mRNA	0.06	0.02	1.96
HVO_2845	WP_004044663.1	CHR	2682183	2682731	mRNA	0.12	0.05	1.96
HVO_2894	WP_004044712.1	CHR	2732769	2733413	mRNA	0.05	0.02	1.96
HVO_2950	#N/A	CHR	2784501	2785550	mRNA	0.06	0.02	1.96
HVO_B0302	#N/A	pHV3	348353	349732	mRNA	0.1	0.04	1.96
HVO_A0032	WP_004043406.1	pHV4	30432	30848	mRNA	0.08	0.03	1.96
HVO_A0061	WP_013035052.1	pHV4	53198	53737	mRNA	0.06	0.02	1.96
HVO_A0247	N/A	pHV4	249136	249924	mRNA	0.04	0.02	1.96
HVO_A0302	WP_004043218.1	pHV4	314482	315456	mRNA	0.03	0.01	1.96
HVO_A0426	WP_013035217.1	pHV4	429509	430522	mRNA	0.16	0.06	1.96
HVO_A0597	WP_013035093.1	pHV4	602036	602569	mRNA	0.06	0.02	1.96
HVO_0877	WP_049914887.1	CHR	795543	795974	mRNA	0.23	0.09	1.93
HVO_1032	WP_004043911.1	CHR	940639	941292	mRNA	0.2	0.08	1.93
HVO_B0352	WP_004041189.1	pHV3	406887	407240	mRNA	0.28	0.11	1.93
HVO_C0031	WP_013035727.1	pHV1	20884	21090	mRNA	0.32	0.12	1.92
HVO_A0185	#N/A	pHV4	186868	187083	mRNA	0.15	0.06	1.92
HVO_0957	#N/A	CHR	866744	866869	mRNA	0.27	0.1	1.91
HVO_1363	#N/A	CHR	1241450	1241914	mRNA	0.14	0.05	1.91
HVO_C0033	WP_013035671.1	pHV1	21542	22072	mRNA	0.13	0.05	1.91
HVO_A0073	WP_013035023.1	pHV4	66482	66730	mRNA	0.13	0.05	1.91
HVO_A0120	WP_049941494.1	pHV4	118039	118707	mRNA	0.3	0.11	1.91
HVO_A0414	#N/A	pHV4	420078	420746	mRNA	0.3	0.11	1.91
HVO_A0459	WP_004040813.1	pHV4	465925	466335	mRNA	0.24	0.09	1.91
HVO_0264	WP_004045384.1	CHR	236333	236932	mRNA	0.11	0.04	1.9
HVO_0643	WP_004044293.1	CHR	576993	577172	mRNA	0.56	0.21	1.9
HVO_A0368	WP_049914854.1	pHV4	379569	379850	mRNA	0.24	0.09	1.9
H75.1	#N/A	CHR	1130816	1130998	ncRNA	0.36	0.14	1.9
HVO_1113	WP_004043824.1	CHR	1017090	1018259	mRNA	0.29	0.11	1.89
HVO_1930_A	#N/A	CHR	1778718	1779050	mRNA	0.2	0.08	1.89
HVO_B0129	WP_004041027.1	pHV3	144202	144381	mRNA	0.19	0.07	1.89
HVO_A0259	#N/A	pHV4	260858	261217	mRNA	0.09	0.04	1.89
HVO_A0290	#N/A	pHV4	298924	299592	mRNA	0.1	0.04	1.89
HVO_A0455	WP_004040811.1	pHV4	462732	463064	mRNA	0.2	0.08	1.89
T22	#N/A	pHV4	195662	195827	ncRNA	0.2	0.08	1.89
HVO_C0050	WP_013035676.1	pHV1	49346	50146	mRNA	0.17	0.06	1.88
HVO_1148s	#N/A	CHR	1048636	1048804	ncRNA	327.19	126.49	1.88
HVO_2660	WP_004042793.1	CHR	2507506	2509395	mRNA	0.14	0.05	1.87
HVO_B0361	WP_004041174.1	pHV3	417818	418459	mRNA	0.21	0.08	1.87
HVO_A0311	WP_004043226.1	pHV4	324918	325835	mRNA	0.07	0.03	1.87
HVO_A0473	WP_004040827.1	pHV4	480143	481030	mRNA	0.15	0.06	1.87
HVO_A0638	WP_013035001.1	pHV4	635343	635564	mRNA	0.15	0.06	1.87
HVO_B0022	WP_049914703.1	pHV3	22808	23803	mRNA	0.07	0.03	1.86
HVO_A0491	WP_004040844.1	pHV4	499573	500724	mRNA	0.06	0.02	1.85
HVO_A0616	WP_004040970.1	pHV4	614072	614668	mRNA	0.06	0.02	1.85
HVO_1639	#N/A	CHR	1503063	1503400	mRNA	0.1	0.04	1.83
HVO_A0089	WP_013035200.1	pHV4	91575	91754	mRNA	1.58	0.63	1.82
HVO_0034	WP_004045032.1	CHR	32744	33238	mRNA	0.51	0.21	1.8
HVO_1428	#N/A	CHR	1300794	1301657	mRNA	0.04	0.01	1.8
HVO_2278	WP_004042167.1	CHR	2141380	2143299	mRNA	0.08	0.03	1.8
HVO_A0595	#N/A	pHV4	599271	600440	mRNA	0.16	0.07	1.8
HVO_A0020	WP_004043418.1	pHV4	22306	23010	mRNA	0.26	0.11	1.79
HVO_1051	WP_004043890.1	CHR	958762	959244	mRNA	0.38	0.16	1.78
HVO_2581	WP_004042648.1	CHR	2432748	2433905	mRNA	0.13	0.05	1.78
HVO_0590	#N/A	CHR	522769	523836	mRNA	0.03	0.01	1.76
HVO_2283	WP_004042172.1	CHR	2146625	2147704	mRNA	0.03	0.01	1.76
HVO_2294	#N/A	CHR	2163690	2164787	mRNA	0.03	0.01	1.76
HVO_B0288	WP_004041251.1	pHV3	337368	337565	mRNA	0.76	0.32	1.76
HVO_0410_A	#N/A	CHR	365370	365955	mRNA	0.25	0.11	1.74
HVO_1517	WP_013035422.1	CHR	1381400	1382311	mRNA	0.13	0.06	1.73
HVO_B0191	WP_004041343.1	pHV3	221606	223030	mRNA	0.11	0.04	1.73
HVO_0409	WP_004044515.1	CHR	364649	365260	mRNA	0.19	0.08	1.72
HVO_2488	#N/A	CHR	2357212	2357734	mRNA	0.23	0.1	1.72
HVO_1008	WP_004043935.1	CHR	917640	918638	mRNA	0.12	0.05	1.71
HVO_A0476	WP_004040831.1	pHV4	482202	483197	mRNA	0.12	0.05	1.71
HVO_1475	WP_004043460.1	CHR	1346000	1346626	mRNA	0.19	0.08	1.7
HVO_A0358	WP_004043266.1	pHV4	369295	370806	mRNA	0.02	0.01	1.69
HVO_A0417	WP_013035067.1	pHV4	422330	422638	mRNA	0.65	0.29	1.69
HVO_1979	WP_004041859.1	CHR	1824976	1826259	mRNA	0.18	0.08	1.67
HVO_1404	WP_004043534.1	CHR	1279393	1279632	mRNA	0.35	0.16	1.65
HVO_A0274	WP_004043189.1	pHV4	280224	281027	mRNA	0.21	0.09	1.65
HVO_A0592	WP_004040949.1	pHV4	596408	596641	mRNA	0.36	0.16	1.65
HVO_1430	#N/A	CHR	1302282	1302455	mRNA	0.48	0.22	1.64
HVO_0049s	#N/A	CHR	49544	49711	ncRNA	1.49	0.68	1.64
HVO_0207	#N/A	CHR	188332	189108	mRNA	0.11	0.05	1.63
HVO_0451	WP_004044472.1	CHR	400072	400515	mRNA	0.19	0.09	1.63
HVO_A0299	#N/A	pHV4	311015	312424	mRNA	0.15	0.07	1.63
HVO_2515	WP_004042494.1	CHR	2379957	2380658	mRNA	0.12	0.05	1.62
HVO_A0171	#N/A	pHV4	171875	173836	mRNA	0.09	0.04	1.62
HVO_A0254	WP_013035011.1	pHV4	254889	256274	mRNA	0.12	0.05	1.62
HVO_1461	#N/A	CHR	1332326	1333390	mRNA	0.05	0.02	1.61
HVO_2805	WP_004043048.1	CHR	2636221	2636640	mRNA	0.52	0.24	1.61
HVO_C0018	WP_013035707.1	pHV1	13539	13925	mRNA	0.35	0.16	1.59
HVO_A0217	#N/A	pHV4	222618	223721	mRNA	0.12	0.06	1.59
HVO_1815	#N/A	CHR	1678866	1679552	mRNA	0.07	0.04	1.58
HVO_1349	#N/A	CHR	1227488	1228672	mRNA	0.11	0.05	1.57
HVO_1718	WP_004041608.1	CHR	1588181	1588657	mRNA	0.49	0.24	1.55
HVO_0044	WP_004045050.1	CHR	43351	44334	mRNA	0.05	0.03	1.54
HVO_0135	WP_004045247.1	CHR	125628	126500	mRNA	0.21	0.1	1.54
HVO_0426	WP_013035599.1	CHR	383511	383993	mRNA	0.1	0.05	1.54
HVO_1715	#N/A	CHR	1585690	1586442	mRNA	0.07	0.03	1.54
HVO_1774	#N/A	CHR	1639898	1640845	mRNA	0.05	0.03	1.54
HVO_2977	WP_004044857.1	CHR	2810921	2811886	mRNA	0.1	0.05	1.54
HVO_B0062	WP_004041092.1	pHV3	72431	72985	mRNA	0.09	0.05	1.54
HVO_B0283	WP_004041256.1	pHV3	333644	334417	mRNA	0.06	0.03	1.54
HVO_A0494	#N/A	pHV4	502518	503849	mRNA	0.04	0.02	1.54
HVO_1460	WP_004043475.1	CHR	1331451	1332260	mRNA	0.12	0.06	1.52
HVO_1480	WP_004043455.1	CHR	1351155	1351442	mRNA	0.17	0.09	1.52
HVO_2640	WP_004042761.1	CHR	2489447	2490376	mRNA	0.16	0.08	1.52
HVO_B0038A	WP_004041116.1	pHV3	41808	43046	mRNA	0.12	0.06	1.52
HVO_0011	WP_004044970.1	CHR	10956	11528	mRNA	0.26	0.13	1.51
HVO_0270	#N/A	CHR	238945	239475	mRNA	0.09	0.05	1.51
HVO_0956	WP_004043989.1	CHR	865710	866747	mRNA	0.1	0.05	1.51
HVO_1441	WP_004043494.1	CHR	1311468	1312526	mRNA	0.09	0.05	1.51
HVO_2788	WP_004043032.1	CHR	2621721	2622176	mRNA	0.11	0.06	1.51
HVO_2841	WP_049914904.1	CHR	2677685	2678143	mRNA	0.11	0.06	1.51
HVO_0728	#N/A	CHR	652167	652283	mRNA	0.86	0.43	1.5
HVO_0885	WP_013035477.1	CHR	802107	802304	mRNA	0.76	0.38	1.5
HVO_1904	WP_004041785.1	CHR	1752587	1752799	mRNA	0.24	0.12	1.5
HVO_2000	WP_004041881.1	CHR	1846356	1846637	mRNA	0.89	0.45	1.5
HVO_2041	WP_004041928.1	CHR	1886684	1887007	mRNA	0.15	0.08	1.5
HVO_2140	WP_004042022.1	CHR	2003736	2004002	mRNA	0.38	0.19	1.5
HVO_2408	WP_004042297.1	CHR	2275322	2275978	mRNA	0.15	0.08	1.5
HVO_B0306	#N/A	pHV3	352046	353365	mRNA	0.15	0.08	1.5
HVO_A0370	#N/A	pHV4	380272	380524	mRNA	0.21	0.11	1.5
HVO_C0065s	#N/A	pHV1	63594	63613	ncRNA	2.5	1.27	1.5
HVO_0505	WP_004044418.1	CHR	443723	443992	mRNA	0.19	0.09	1.49
HVO_1017	WP_004043925.1	CHR	924940	925794	mRNA	0.06	0.03	1.49
HVO_2498	WP_004042461.1	CHR	2364122	2364517	mRNA	0.13	0.06	1.49
HVO_A0251	WP_013035110.1	pHV4	252951	253325	mRNA	0.27	0.14	1.49
HVO_1052s	#N/A	CHR	960366	960382	ncRNA	2.95	1.49	1.49
HVO_A0242s	#N/A	pHV4	246414	246573	ncRNA	0.31	0.16	1.49
HVO_1415	WP_004043523.1	CHR	1289458	1290150	mRNA	0.36	0.18	1.48
HVO_B0274	WP_004041264.1	pHV3	327393	327758	mRNA	0.27	0.14	1.48
HVO_0042	WP_004045045.1	CHR	41076	42221	mRNA	0.04	0.02	1.47
HVO_0777	WP_004044160.1	CHR	696784	697065	mRNA	0.18	0.09	1.47
HVO_1503	WP_004043432.1	CHR	1371265	1371873	mRNA	0.16	0.08	1.47
HVO_A0530	WP_013035184.1	pHV4	533532	534494	mRNA	0.21	0.11	1.47
HVO_A0621	WP_004040975.1	pHV4	619529	620101	mRNA	0.09	0.04	1.47
HVO_1754	WP_004041637.1	CHR	1624604	1624744	mRNA	2.6	1.35	1.46
HVO_A0304	#N/A	pHV4	317221	318993	mRNA	1.33	0.69	1.46
HVO_A0348	#N/A	pHV4	359324	360924	mRNA	0.07	0.04	1.46
HVO_A0550	WP_004040905.1	pHV4	551018	553675	mRNA	0.08	0.04	1.46
HVO_D0005	ADE01637.1	pHV2	4859	5476	mRNA	1.27	0.66	1.46
HVO_0345	#N/A	CHR	311755	311827	tRNA	3418.63	1774.68	1.46
HVO_2259	WP_004042145.1	CHR	2117697	2118632	mRNA	0.11	0.05	1.45
HVO_2602	WP_004042686.1	CHR	2451389	2452324	mRNA	0.11	0.05	1.45
HVO_D0006	ADE01638.1	pHV2	5469	5891	mRNA	1.89	0.99	1.45
HVO_0156	WP_004045269.1	CHR	143303	144268	mRNA	0.12	0.07	1.44
HVO_D0002	ADE01636.1	pHV2	347	490	mRNA	23.54	12.33	1.44
HVO_0395	#N/A	CHR	351178	352194	mRNA	0.05	0.02	1.42
HVO_0465	WP_004044457.1	CHR	413956	415347	mRNA	0.05	0.03	1.42
HVO_0968	WP_049941503.1	CHR	874483	876177	mRNA	0.36	0.19	1.42
HVO_1583	WP_004041465.1	CHR	1454019	1454288	mRNA	0.62	0.33	1.42
HVO_2912	WP_004044733.1	CHR	2749123	2749728	mRNA	0.19	0.1	1.42
HVO_A0127	WP_013035127.1	pHV4	124782	125963	mRNA	0.24	0.13	1.42
HVO_0937	WP_004044008.1	CHR	850537	850977	mRNA	0.64	0.35	1.41
HVO_2229	WP_004042118.1	CHR	2093381	2094415	mRNA	0.11	0.06	1.41
HVO_1753	WP_004041636.1	CHR	1624284	1624481	mRNA	0.59	0.32	1.4
HVO_B0334	#N/A	pHV3	387954	388988	mRNA	0.06	0.04	1.4
HVO_A0253	WP_004043169.1	pHV4	254138	254551	mRNA	0.28	0.15	1.4
HVO_A0594	WP_004040951.1	pHV4	597454	599271	mRNA	0.06	0.03	1.4
HVO_0761	WP_004044176.1	CHR	683419	683907	mRNA	0.24	0.13	1.39
HVO_1094	WP_004043844.1	CHR	999411	1000106	mRNA	0.34	0.18	1.39
HVO_2437	WP_004042331.1	CHR	2306785	2307474	mRNA	0.34	0.18	1.39
HVO_A0371	WP_004043273.1	pHV4	380521	381015	mRNA	0.24	0.13	1.39
HVO_1948	WP_004041828.1	CHR	1798128	1798691	mRNA	0.21	0.11	1.38
HVO_2503	WP_004042471.1	CHR	2369988	2371265	mRNA	0.1	0.06	1.37
HVO_A0047	WP_004043392.1	pHV4	42424	43293	mRNA	0.21	0.12	1.37
HVO_A0458	WP_004040812.1	pHV4	465053	465928	mRNA	0.21	0.12	1.37
HVO_0598	WP_004044336.1	CHR	529064	529795	mRNA	0.25	0.14	1.36
HVO_C0028	WP_013035728.1	pHV1	18908	19882	mRNA	1.08	0.6	1.36
HVO_B0284	WP_004041255.1	pHV3	334517	334819	mRNA	0.61	0.33	1.36
HVO_D0003	ADE01640.1	pHV2	702	3347	mRNA	0.54	0.3	1.36
HVO_0835	WP_004044101.1	CHR	752739	753905	mRNA	0.33	0.18	1.35
HVO_1867	WP_004041749.1	CHR	1723008	1724675	mRNA	0.11	0.06	1.35
HVO_1906	WP_004041787.1	CHR	1754022	1754762	mRNA	0.09	0.05	1.35
HVO_A0566	#N/A	pHV4	570870	571400	mRNA	0.13	0.07	1.35
HVO_2149	WP_004042031.1	CHR	2012303	2012953	mRNA	0.21	0.12	1.34
HVO_2731	WP_004042951.1	CHR	2575654	2577402	mRNA	0.08	0.04	1.34
HVO_0124	WP_004045236.1	CHR	117403	117984	mRNA	0.11	0.07	1.33
HVO_0267	WP_013035468.1	CHR	237992	238198	mRNA	0.32	0.18	1.33
HVO_0950	WP_004043995.1	CHR	859880	860539	mRNA	0.81	0.46	1.33
HVO_2146	WP_004042028.1	CHR	2008043	2008540	mRNA	0.13	0.08	1.33
HVO_B0239	#N/A	pHV3	286195	287358	mRNA	0.06	0.03	1.33
HVO_A0471	WP_004040825.1	pHV4	478544	479248	mRNA	0.09	0.05	1.33
HVO_0578	WP_004044355.1	CHR	513869	514150	mRNA	0.24	0.13	1.32
HVO_0804	#N/A	CHR	723854	724015	mRNA	0.41	0.23	1.32
HVO_1043	WP_004043898.1	CHR	951364	951924	mRNA	0.36	0.2	1.32
HVO_1406	WP_013035385.1	CHR	1280434	1281267	mRNA	0.08	0.05	1.32
HVO_1693	WP_004041582.1	CHR	1550488	1550991	mRNA	0.93	0.53	1.32
HVO_1939	#N/A	CHR	1785835	1787526	mRNA	0.04	0.02	1.32
HVO_2107	WP_004041990.1	CHR	1969381	1969806	mRNA	0.31	0.18	1.32
HVO_2207	WP_004042099.1	CHR	2074586	2075179	mRNA	0.34	0.19	1.32
HVO_2933	WP_004044773.1	CHR	2764451	2764828	mRNA	0.18	0.1	1.32
HVO_A0372	WP_004043274.1	pHV4	381083	382783	mRNA	0.04	0.02	1.32
HVO_A0536	WP_004040886.1	pHV4	538172	539779	mRNA	0.04	0.02	1.32
HVO_1360s	#N/A	CHR	1239622	1239638	ncRNA	7.86	4.48	1.32
HVO_1724s	#N/A	CHR	1594231	1594247	ncRNA	7.86	4.48	1.32
H229.7	#N/A	CHR	1953905	1954073	ncRNA	0.4	0.23	1.32
HVO_A0222	#N/A	pHV4	228450	229766	mRNA	0.1	0.06	1.31
HVO_A0252	#N/A	pHV4	253729	254132	mRNA	0.16	0.09	1.31
HVO_0712	#N/A	CHR	638458	639269	mRNA	0.08	0.05	1.3
HVO_1126	WP_004043811.1	CHR	1026290	1028068	mRNA	0.08	0.05	1.3
HVO_1566	WP_004041444.1	CHR	1435178	1435537	mRNA	0.19	0.11	1.3
HVO_A0244	WP_004043161.1	pHV4	247020	247418	mRNA	0.17	0.1	1.3
HVO_1230	N/A	CHR	1121664	1122844	mRNA	0.13	0.08	1.29
HVO_2375	WP_004042264.1	CHR	2239456	2240493	mRNA	0.21	0.12	1.29
HVO_0385	WP_004044538.1	CHR	340784	341785	mRNA	0.07	0.04	1.28
HVO_0753	#N/A	CHR	673803	676859	mRNA	0.02	0.01	1.28
HVO_1484	WP_004043451.1	CHR	1353372	1355135	mRNA	0.2	0.12	1.28
HVO_2895	WP_004044713.1	CHR	2733448	2734452	mRNA	0.07	0.04	1.28
HVO_B0149	WP_004041008.1	pHV3	165739	167340	mRNA	0.18	0.1	1.28
HVO_0639	WP_004044296.1	CHR	574519	575469	mRNA	0.16	0.09	1.27
HVO_1820	WP_004041703.1	CHR	1682896	1683264	mRNA	0.41	0.24	1.27
HVO_2376	WP_004042265.1	CHR	2240557	2241516	mRNA	0.16	0.09	1.27
HVO_C0080	WP_013035722.1	pHV1	79789	80892	mRNA	0.14	0.08	1.27
HVO_0053	WP_004045069.1	CHR	51719	52321	mRNA	0.14	0.08	1.26
HVO_1365	WP_004043574.1	CHR	1242403	1243590	mRNA	0.07	0.04	1.26
HVO_C0006	WP_013035697.1	pHV1	5497	5742	mRNA	0.95	0.57	1.26
HVO_2421	WP_004042310.1	CHR	2290689	2291396	mRNA	0.12	0.07	1.25
HVO_2683	WP_004042854.1	CHR	2530375	2531754	mRNA	0.07	0.05	1.24
HVO_A0178	WP_004043105.1	pHV4	181448	182215	mRNA	0.22	0.13	1.24
HVO_0488	WP_004044433.1	CHR	435432	435830	mRNA	0.84	0.51	1.23
HVO_1256	WP_004043683.1	CHR	1143500	1144399	mRNA	0.2	0.13	1.23
HVO_1638	WP_004041528.1	CHR	1502585	1503061	mRNA	0.18	0.11	1.23
HVO_1670	WP_004041560.1	CHR	1530060	1530902	mRNA	0.1	0.06	1.23
HVO_B0020	WP_004041134.1	pHV3	20051	20704	mRNA	0.13	0.08	1.23
HVO_B0381	WP_004041154.1	pHV3	435809	436474	mRNA	0.13	0.08	1.23
HVO_A0329	WP_004043242.1	pHV4	339767	340414	mRNA	0.13	0.08	1.23
HVO_A0555	WP_004040913.1	pHV4	558765	559421	mRNA	0.13	0.08	1.23
HVO_0414	#N/A	CHR	368086	369234	mRNA	0.52	0.32	1.22
HVO_B0052	WP_004041102.1	pHV3	64223	65461	mRNA	0.05	0.03	1.22
HVO_0212	WP_004045326.1	CHR	192245	192619	mRNA	0.71	0.44	1.21
HVO_2554	WP_004042597.1	CHR	2413525	2413923	mRNA	3.51	2.16	1.21
HVO_B0328	WP_004041214.1	pHV3	379348	381444	mRNA	0.11	0.07	1.21
HVO_A0504	WP_081442874.1	pHV4	511352	511837	mRNA	0.72	0.44	1.21
HVO_1869	WP_004041751.1	CHR	1725397	1725873	mRNA	1.72	1.06	1.2
HVO_B0090	WP_004041065.1	pHV3	101579	102649	mRNA	0.34	0.21	1.2
HVO_A0286	WP_004043201.1	pHV4	295087	296235	mRNA	0.39	0.24	1.2
HVO_1457	WP_004043478.1	CHR	1329538	1330413	mRNA	0.32	0.2	1.19
HVO_0335	WP_004044586.1	CHR	303256	304668	mRNA	0.27	0.17	1.18
HVO_0938	WP_013035636.1	CHR	851051	851527	mRNA	0.21	0.13	1.18
HVO_1497	WP_004043438.1	CHR	1366402	1366671	mRNA	0.37	0.23	1.18
HVO_1761	WP_004041644.1	CHR	1629850	1630323	mRNA	0.21	0.13	1.18
HVO_2208	WP_004042100.1	CHR	2075199	2075519	mRNA	0.31	0.2	1.18
HVO_2661	WP_004042796.1	CHR	2509804	2510916	mRNA	0.18	0.11	1.18
HVO_C0046	WP_013035723.1	pHV1	47163	47717	mRNA	0.18	0.11	1.18
HVO_0081	WP_004045135.1	CHR	81002	82339	mRNA	0.16	0.1	1.17
HVO_1182	WP_004043759.1	CHR	1076674	1077132	mRNA	0.22	0.14	1.17
HVO_2728	WP_004042946.1	CHR	2573663	2574142	mRNA	0.42	0.26	1.17
HVO_2829	WP_013035365.1	CHR	2663716	2664333	mRNA	0.32	0.21	1.17
HVO_B0076	WP_004041079.1	pHV3	84904	86448	mRNA	0.19	0.12	1.17
HVO_0362	WP_004044562.1	CHR	329856	330458	mRNA	0.17	0.11	1.16
HVO_1886	WP_004041767.1	CHR	1740018	1740884	mRNA	0.13	0.09	1.16
HVO_B0286	WP_004041253.1	pHV3	336166	336501	mRNA	0.3	0.19	1.16
HVO_B0346	WP_004041195.1	pHV3	399189	400430	mRNA	0.07	0.04	1.16
HVO_0336	WP_004044585.1	CHR	304760	306147	mRNA	0.07	0.05	1.15
HVO_0493	WP_004044428.1	CHR	437774	438166	mRNA	0.55	0.36	1.15
HVO_0509	WP_004044414.1	CHR	447374	447841	mRNA	0.25	0.16	1.15
HVO_1334	WP_004043604.1	CHR	1214772	1215047	mRNA	0.42	0.28	1.15
HVO_2860	#N/A	CHR	2697667	2699355	mRNA	0.14	0.09	1.15
HVO_A0130	WP_013035103.1	pHV4	127994	128602	mRNA	0.36	0.23	1.15
HVO_0271	#N/A	CHR	239482	241095	mRNA	0.07	0.05	1.14
HVO_1261	WP_004043678.1	CHR	1149408	1151204	mRNA	0.07	0.05	1.14
HVO_2334	WP_004042224.1	CHR	2199131	2200186	mRNA	0.11	0.07	1.14
HVO_2386	#N/A	CHR	2254585	2256711	mRNA	0.11	0.07	1.14
HVO_1246	WP_004043695.1	CHR	1138037	1138414	mRNA	0.31	0.2	1.13
HVO_1683	WP_049914763.1	CHR	1538897	1540387	mRNA	0.16	0.1	1.13
HVO_1984	WP_004041865.1	CHR	1830366	1831403	mRNA	0.11	0.07	1.13
HVO_2186	WP_004042077.1	CHR	2055102	2055935	mRNA	0.12	0.08	1.13
HVO_2258	WP_004042144.1	CHR	2117186	2117695	mRNA	0.23	0.15	1.13
HVO_A0149	WP_049914837.1	pHV4	145899	147908	mRNA	0.04	0.03	1.13
HVO_0756	WP_004044181.1	CHR	678332	679516	mRNA	0.08	0.05	1.12
HVO_B0253	WP_004041284.1	pHV3	300525	301328	mRNA	0.17	0.11	1.12
HVO_1868	WP_004041750.1	CHR	1724727	1725266	mRNA	0.22	0.14	1.11
HVO_2036	WP_004041921.1	CHR	1881529	1881720	mRNA	0.7	0.46	1.11
HVO_2502	WP_004042470.1	CHR	2368893	2369933	mRNA	0.13	0.09	1.11
HVO_2877	WP_004044693.1	CHR	2713232	2714572	mRNA	0.09	0.06	1.11
HVO_A0197	WP_004043121.1	pHV4	199027	200547	mRNA	0.09	0.06	1.11
HVO_1508	WP_004043427.1	CHR	1375255	1377018	mRNA	0.14	0.09	1.1
HVO_1579	WP_004041459.1	CHR	1451074	1451892	mRNA	0.33	0.22	1.1
HVO_1887	WP_004041768.1	CHR	1740881	1741579	mRNA	0.55	0.36	1.1
HVO_C0051	WP_013035721.1	pHV1	50262	50750	mRNA	1.09	0.73	1.1
HVO_B0085	WP_004041070.1	pHV3	95639	97255	mRNA	0.09	0.06	1.1
HVO_0004	WP_004044957.1	CHR	4686	5813	mRNA	0.15	0.1	1.09
HVO_0435	WP_004044489.1	CHR	390051	390353	mRNA	0.44	0.29	1.09
HVO_0564	WP_004044369.1	CHR	498059	499357	mRNA	0.1	0.07	1.09
HVO_1022	WP_004043920.1	CHR	931827	932915	mRNA	0.51	0.34	1.09
HVO_2447	WP_004042347.1	CHR	2315713	2316012	mRNA	0.45	0.3	1.09
HVO_2574	WP_004042632.1	CHR	2425204	2425695	mRNA	0.31	0.21	1.09
HVO_C0014	#N/A	pHV1	9617	11546	mRNA	0.82	0.55	1.09
HVO_A0114	WP_004062178.1	pHV4	113348	113815	mRNA	0.61	0.41	1.09
HVO_A0303	WP_004043219.1	pHV4	315790	317169	mRNA	0.1	0.06	1.09
HVO_0906_A	#N/A	CHR	823746	823829	mRNA	1.79	1.21	1.08
HVO_1539	WP_013035543.1	CHR	1406932	1408200	mRNA	0.11	0.07	1.08
HVO_1931	WP_004041810.1	CHR	1779189	1779806	mRNA	0.22	0.14	1.08
HVO_1514	WP_013035399.1	CHR	1380074	1380610	mRNA	0.28	0.19	1.07
HVO_2494	WP_004042454.1	CHR	2360168	2360746	mRNA	0.29	0.2	1.07
HVO_2691	WP_004042869.1	CHR	2537673	2537876	mRNA	1.55	1.06	1.07
HVO_2979	WP_004044860.1	CHR	2812286	2813611	mRNA	0.11	0.08	1.07
HVO_0434	WP_004044490.1	CHR	388563	389816	mRNA	0.15	0.1	1.05
HVO_0735	#N/A	CHR	657377	657550	mRNA	1.06	0.73	1.05
HVO_1101	WP_004043837.1	CHR	1005672	1006589	mRNA	0.22	0.15	1.05
HVO_1751	WP_004041634.1	CHR	1620826	1623411	mRNA	0.22	0.15	1.05
HVO_2904	WP_004044721.1	CHR	2741234	2742187	mRNA	0.21	0.15	1.05
HVO_A0115	WP_013035079.1	pHV4	113796	114104	mRNA	0.54	0.37	1.05
HVO_A0586	WP_004040943.1	pHV4	591104	592339	mRNA	0.14	0.09	1.05
HVO_C0073s	#N/A	pHV1	72253	72276	ncRNA	22.26	15.33	1.05
HVO_0284	WP_004044638.1	CHR	256281	256670	mRNA	0.47	0.33	1.04
HVO_0429	WP_004044495.1	CHR	385608	386129	mRNA	0.74	0.51	1.04
HVO_A0565	WP_004040924.1	pHV4	569616	570803	mRNA	0.15	0.11	1.04
HVO_0248	#N/A	CHR	223693	224892	mRNA	0.18	0.13	1.03
HVO_0433	WP_004044491.1	CHR	387864	388532	mRNA	0.3	0.21	1.02
HVO_2428	WP_004042318.1	CHR	2296586	2297647	mRNA	0.22	0.16	1.02
HVO_2810	WP_004043052.1	CHR	2640557	2640928	mRNA	1.17	0.82	1.02
HVO_1331	WP_004043607.1	CHR	1210934	1211335	mRNA	0.62	0.44	1.01
HVO_1593	WP_004041485.1	CHR	1464784	1465530	mRNA	0.36	0.25	1.01
HVO_A0430	WP_004041395.1	pHV4	437009	438049	mRNA	0.24	0.17	1.01
HVO_C0015	WP_013035698.1	pHV1	11678	12253	mRNA	0.43	0.31	1
HVO_B0153	WP_004041385.1	pHV3	171961	173601	mRNA	0.15	0.11	1
HVO_D0004	ADE01639.1	pHV2	3541	4110	mRNA	0.94	0.67	1
HVO_0965	WP_004043980.1	CHR	871193	872671	mRNA	0.18	0.13	0.99
HVO_0991	WP_004043952.1	CHR	901676	902458	mRNA	0.43	0.31	0.99
HVO_1085	WP_004043853.1	CHR	990555	992132	mRNA	0.19	0.14	0.99
HVO_B0153_A	#N/A	pHV3	173598	174764	mRNA	0.23	0.16	0.98
HVO_2770	WP_004043016.1	CHR	2610985	2611947	mRNA	0.35	0.25	0.97
HVO_B0080	WP_004041075.1	pHV3	89701	90600	mRNA	0.35	0.25	0.97
H226.7	#N/A	CHR	442805	442946	ncRNA	70.9	51.55	0.97
HVO_0499	#N/A	CHR	441236	441309	tRNA	17828	12948.2	0.97
HVO_1990	#N/A	CHR	1836712	1836784	tRNA	6037.03	4387.01	0.97
HVO_0141	WP_049914913.1	CHR	131762	132754	mRNA	0.02	0.01	0.96
HVO_0279	#N/A	CHR	249749	251479	mRNA	0.01	0.01	0.96
HVO_0510	WP_004044413.1	CHR	447838	448179	mRNA	0.05	0.04	0.96
HVO_0551	WP_004044380.1	CHR	481150	483357	mRNA	0.07	0.05	0.96
HVO_0567	#N/A	CHR	502893	505076	mRNA	0.03	0.02	0.96
HVO_0574	WP_049914898.1	CHR	511562	512362	mRNA	0.13	0.1	0.96
HVO_0635	WP_004044300.1	CHR	571195	572157	mRNA	0.07	0.05	0.96
HVO_0636	WP_004044299.1	CHR	572154	572726	mRNA	0.03	0.02	0.96
HVO_0646	WP_004044290.1	CHR	579438	579980	mRNA	0.03	0.02	0.96
HVO_0678	#N/A	CHR	605951	606410	mRNA	0.07	0.06	0.96
HVO_0679	WP_013035430.1	CHR	606487	607254	mRNA	0.09	0.07	0.96
HVO_0748	#N/A	CHR	668291	670273	mRNA	0.02	0.01	0.96
HVO_1052	WP_006600487.1	CHR	959346	960344	mRNA	0.95	0.7	0.96
HVO_1158	#N/A	CHR	1055414	1055914	mRNA	0.03	0.03	0.96
HVO_1219	WP_013035550.1	CHR	1109235	1110353	mRNA	0.03	0.02	0.96
HVO_1312	WP_004043624.1	CHR	1198166	1198984	mRNA	0.06	0.05	0.96
HVO_1364	#N/A	CHR	1241911	1242402	mRNA	0.03	0.03	0.96
HVO_1408	WP_004043530.1	CHR	1282343	1282774	mRNA	0.08	0.06	0.96
HVO_1501	WP_004043434.1	CHR	1369327	1370094	mRNA	0.09	0.07	0.96
HVO_1614	WP_004041506.1	CHR	1483089	1483442	mRNA	0.09	0.07	0.96
HVO_1713	#N/A	CHR	1582513	1584591	mRNA	0.06	0.05	0.96
HVO_1714	WP_004041604.1	CHR	1584730	1585611	mRNA	0.06	0.04	0.96
HVO_2044	WP_013035518.1	CHR	1890935	1891897	mRNA	0.07	0.05	0.96
HVO_2086	WP_081442898.1	CHR	1945564	1947240	mRNA	0.04	0.03	0.96
HVO_2219	#N/A	CHR	2082520	2082735	mRNA	0.08	0.06	0.96
HVO_2279	WP_004042168.1	CHR	2143296	2144267	mRNA	0.07	0.05	0.96
HVO_2280	WP_004042169.1	CHR	2144264	2144617	mRNA	0.05	0.04	0.96
HVO_2402	WP_004042291.1	CHR	2270379	2271722	mRNA	0.36	0.26	0.96
HVO_2442	N/A	CHR	2311080	2312142	mRNA	0.02	0.01	0.96
HVO_2461	#N/A	CHR	2329410	2329847	mRNA	0.04	0.03	0.96
HVO_2476	WP_004042419.1	CHR	2344932	2345621	mRNA	0.05	0.04	0.96
HVO_2478	#N/A	CHR	2346478	2347269	mRNA	0.02	0.02	0.96
HVO_2479	WP_004042423.1	CHR	2347269	2348261	mRNA	0.02	0.01	0.96
HVO_2481	WP_004042426.1	CHR	2348691	2349863	mRNA	0.04	0.03	0.96
HVO_2545	WP_004042567.1	CHR	2409086	2409640	mRNA	5.47	4.02	0.96
HVO_2754	#N/A	CHR	2593368	2594651	mRNA	0.07	0.05	0.96
HVO_2761	WP_004043008.1	CHR	2599558	2600661	mRNA	0.12	0.09	0.96
HVO_2827	WP_004044647.1	CHR	2658680	2662204	mRNA	0.03	0.02	0.96
HVO_2832	#N/A	CHR	2667268	2668163	mRNA	0.06	0.04	0.96
HVO_2874	WP_004044690.1	CHR	2711419	2712036	mRNA	0.11	0.08	0.96
HVO_C0079	WP_081442899.1	pHV1	79485	79778	mRNA	0.06	0.04	0.96
HVO_B0002	WP_004041151.1	pHV3	1555	2712	mRNA	0.01	0.01	0.96
HVO_B0023	WP_004041131.1	pHV3	23800	24720	mRNA	0.02	0.01	0.96
HVO_B0030	WP_004041124.1	pHV3	33019	33894	mRNA	0.02	0.01	0.96
HVO_B0032	WP_004041122.1	pHV3	34897	35661	mRNA	0.02	0.02	0.96
HVO_B0099	#N/A	pHV3	111410	112318	mRNA	0.06	0.04	0.96
HVO_B0100	WP_004041055.1	pHV3	112459	113910	mRNA	0.1	0.08	0.96
HVO_B0137	WP_049914722.1	pHV3	152220	152906	mRNA	0.05	0.04	0.96
HVO_B0175	#N/A	pHV3	203412	204668	mRNA	0.01	0.01	0.96
HVO_B0209	#N/A	pHV3	243635	244597	mRNA	0.02	0.01	0.96
HVO_B0228	WP_004041308.1	pHV3	269467	270846	mRNA	0.05	0.04	0.96
HVO_B0254	#N/A	pHV3	301273	301628	mRNA	0.05	0.04	0.96
HVO_B0262	#N/A	pHV3	310915	312210	mRNA	0.03	0.02	0.96
HVO_B0314	#N/A	pHV3	360154	361143	mRNA	0.02	0.01	0.96
HVO_B0325	#N/A	pHV3	375818	377467	mRNA	0.02	0.02	0.96
HVO_B0340	#N/A	pHV3	393703	394356	mRNA	0.03	0.02	0.96
HVO_B0342	#N/A	pHV3	394719	395801	mRNA	0.02	0.01	0.96
HVO_B0349	#N/A	pHV3	402843	404792	mRNA	0.03	0.03	0.96
HVO_B0350	WP_004041191.1	pHV3	405285	406007	mRNA	0.02	0.02	0.96
HVO_A0056_A	#N/A	pHV4	48405	50469	mRNA	0.03	0.02	0.96
HVO_A0074	WP_004043362.1	pHV4	66855	70151	mRNA	0.03	0.02	0.96
HVO_A0079	WP_004043359.1	pHV4	75691	78957	mRNA	0.05	0.04	0.96
HVO_A0141	WP_004043071.1	pHV4	137066	137995	mRNA	0.04	0.03	0.96
HVO_A0218	#N/A	pHV4	223718	224803	mRNA	0.06	0.05	0.96
HVO_A0219	#N/A	pHV4	224800	226227	mRNA	0.05	0.04	0.96
HVO_A0246	WP_013035035.1	pHV4	248158	248589	mRNA	0.04	0.03	0.96
HVO_A0271	WP_004043186.1	pHV4	277185	278621	mRNA	0.03	0.03	0.96
HVO_A0325	#N/A	pHV4	335491	335916	mRNA	0.08	0.06	0.96
HVO_A0337	#N/A	pHV4	348897	349796	mRNA	0.02	0.01	0.96
HVO_A0361	WP_004043268.1	pHV4	372421	373065	mRNA	0.08	0.06	0.96
HVO_A0427	WP_004041391.1	pHV4	431457	432383	mRNA	0.11	0.08	0.96
HVO_A0569	WP_004040928.1	pHV4	573668	574873	mRNA	0.07	0.05	0.96
HVO_A0610	WP_004040966.1	pHV4	610830	611606	mRNA	0.06	0.05	0.96
HVO_2548	WP_004042575.1	CHR	2410802	2411338	mRNA	5.07	3.73	0.95
HVO_0495	#N/A	CHR	439239	439312	tRNA	17641.4	13039.4	0.95
HVO_2217	#N/A	CHR	2082040	2082124	tRNA	267.32	197.46	0.95
HVO_0852_A	#N/A	CHR	764624	765037	mRNA	0.2	0.15	0.93
HVO_1011	WP_004043931.1	CHR	920489	920722	mRNA	0.21	0.16	0.93
HVO_2141	WP_004042023.1	CHR	2004170	2005249	mRNA	0.2	0.15	0.93
HVO_C0012	WP_049941524.1	pHV1	9296	9616	mRNA	3.33	2.49	0.93
HVO_A0453	WP_081442878.1	pHV4	461417	462301	mRNA	0.23	0.17	0.93
HVO_0202	WP_004045316.1	CHR	181007	181207	mRNA	0.17	0.13	0.92
HVO_0211	WP_004045325.1	CHR	191877	192200	mRNA	0.15	0.12	0.92
HVO_0594	#N/A	CHR	526838	526945	mRNA	0.15	0.12	0.92
HVO_0760	WP_004044177.1	CHR	682316	683422	mRNA	0.2	0.15	0.92
HVO_0818	WP_004044118.1	CHR	737956	739125	mRNA	0.17	0.13	0.92
HVO_1214	WP_004043728.1	CHR	1104193	1104630	mRNA	0.15	0.12	0.92
HVO_1376	WP_004043563.1	CHR	1254654	1255037	mRNA	0.17	0.13	0.92
HVO_1385	WP_008574128.1	CHR	1260973	1261293	mRNA	0.47	0.36	0.92
HVO_1580	#N/A	CHR	1451897	1453096	mRNA	0.15	0.12	0.92
HVO_1986	WP_004041868.1	CHR	1832950	1833735	mRNA	0.19	0.15	0.92
HVO_2026	WP_004041911.1	CHR	1871507	1871686	mRNA	0.37	0.28	0.92
HVO_2243	WP_004062665.1	CHR	2102464	2102682	mRNA	0.15	0.12	0.92
HVO_2729	WP_004042948.1	CHR	2574310	2574639	mRNA	0.35	0.27	0.92
HVO_2903	WP_004044720.1	CHR	2740705	2741232	mRNA	0.16	0.12	0.92
HVO_2988	#N/A	CHR	2818790	2819506	mRNA	0.16	0.12	0.92
HVO_C0032	#N/A	pHV1	21134	21307	mRNA	0.19	0.15	0.92
HVO_C0067	WP_013035729.1	pHV1	63753	64931	mRNA	0.18	0.14	0.92
HVO_B0174	WP_004041361.1	pHV3	202650	203291	mRNA	0.16	0.12	0.92
HVO_B0269	WP_006600083.1	pHV3	321772	322128	mRNA	0.19	0.14	0.92
HVO_B0275	WP_004041263.1	pHV3	327755	328153	mRNA	0.17	0.13	0.92
HVO_A0036	WP_004043402.1	pHV4	34050	34475	mRNA	0.2	0.15	0.92
HVO_A0277	N/A	pHV4	284563	285140	mRNA	0.17	0.13	0.92
HVO_A0520	WP_004040871.1	pHV4	523513	523923	mRNA	0.16	0.12	0.92
HVO_A0570	WP_004040929.1	pHV4	575069	576469	mRNA	0.17	0.13	0.92
T2	#N/A	CHR	1633444	1633489	ncRNA	0.36	0.28	0.92
HVO_2567	#N/A	CHR	2420668	2420738	tRNA	55385.1	41711.3	0.92
HVO_0094	#N/A	CHR	92094	92270	mRNA	1.7	1.29	0.91
HVO_0182	#N/A	CHR	164385	164561	mRNA	0.66	0.5	0.91
HVO_0184	WP_004045298.1	CHR	165330	165506	mRNA	0.38	0.29	0.91
HVO_0492	WP_004044429.1	CHR	437012	437659	mRNA	0.26	0.2	0.91
HVO_0529_A	#N/A	CHR	461409	461522	mRNA	0.44	0.33	0.91
HVO_0560	WP_004044373.1	CHR	494928	495119	mRNA	0.26	0.2	0.91
HVO_0638	#N/A	CHR	573979	574485	mRNA	0.13	0.1	0.91
HVO_1006	WP_004043937.1	CHR	915117	916070	mRNA	0.26	0.2	0.91
HVO_1039	WP_081442884.1	CHR	948031	948594	mRNA	0.59	0.45	0.91
HVO_1215	WP_004043727.1	CHR	1104631	1105080	mRNA	0.15	0.11	0.91
HVO_1303	WP_004043634.1	CHR	1187908	1188336	mRNA	0.27	0.21	0.91
HVO_1487	#N/A	CHR	1356597	1357814	mRNA	0.14	0.1	0.91
HVO_1531	WP_004041409.1	CHR	1399056	1400348	mRNA	0.14	0.11	0.91
HVO_1576	WP_004041456.1	CHR	1447899	1448819	mRNA	0.27	0.21	0.91
HVO_1758	WP_004041641.1	CHR	1626783	1627772	mRNA	0.27	0.21	0.91
HVO_1799	WP_004041683.1	CHR	1662369	1663601	mRNA	0.14	0.1	0.91
HVO_1884	WP_013035242.1	CHR	1738397	1739014	mRNA	0.3	0.23	0.91
HVO_1892	WP_004041773.1	CHR	1743807	1744214	mRNA	0.29	0.22	0.91
HVO_1937_A	#N/A	CHR	1785095	1785331	mRNA	1.9	1.45	0.91
HVO_1972	WP_004041851.1	CHR	1819455	1820090	mRNA	0.13	0.1	0.91
HVO_1982	WP_013035505.1	CHR	1828262	1828856	mRNA	0.14	0.11	0.91
HVO_2035	WP_004041920.1	CHR	1880343	1881461	mRNA	0.15	0.11	0.91
HVO_2039	WP_004041926.1	CHR	1884634	1885161	mRNA	0.25	0.19	0.91
HVO_2197	WP_004042089.1	CHR	2065693	2066115	mRNA	0.28	0.21	0.91
HVO_2201	WP_004042093.1	CHR	2068924	2070099	mRNA	0.13	0.1	0.91
HVO_2268	WP_004042154.1	CHR	2126072	2126614	mRNA	0.12	0.09	0.91
HVO_2672	WP_004042829.1	CHR	2522590	2522862	mRNA	0.12	0.09	0.91
HVO_2741	WP_004042972.1	CHR	2584711	2584935	mRNA	0.15	0.11	0.91
HVO_2805_A	#N/A	CHR	2636917	2637075	mRNA	1.16	0.88	0.91
HVO_C0027	WP_013035669.1	pHV1	18703	18852	mRNA	0.89	0.68	0.91
HVO_C0029	WP_013035690.1	pHV1	19887	20411	mRNA	0.64	0.48	0.91
HVO_B0063	WP_004041091.1	pHV3	73155	73340	mRNA	0.54	0.41	0.91
HVO_A0122	#N/A	pHV4	119614	119730	mRNA	0.14	0.11	0.91
HVO_A0403	N/A	pHV4	410435	411435	mRNA	0.15	0.11	0.91
HVO_A0412	#N/A	pHV4	419055	419171	mRNA	0.14	0.11	0.91
HVO_A0418	WP_004062178.1	pHV4	422619	423086	mRNA	0.71	0.54	0.91
HVO_A0531	WP_004040881.1	pHV4	534534	534743	mRNA	0.4	0.3	0.91
H131	#N/A	CHR	163805	163845	ncRNA	0.41	0.31	0.91
HVO_0480s	#N/A	CHR	429875	429891	ncRNA	1.96	1.49	0.91
HVO_0676s	#N/A	CHR	604117	604133	ncRNA	1.96	1.49	0.91
HVO_0727s	#N/A	CHR	652041	652057	ncRNA	0.98	0.75	0.91
HVO_2126s	#N/A	CHR	1992095	1992111	ncRNA	7.86	5.97	0.91
H37.2	#N/A	CHR	2357247	2357473	ncRNA	0.15	0.11	0.91
HVO_2725s	#N/A	CHR	2571073	2571089	ncRNA	0.98	0.75	0.91
HVO_2805s	#N/A	CHR	2636791	2636807	ncRNA	0.98	0.75	0.91
HVO_2815s2	#N/A	CHR	2648198	2648214	ncRNA	0.98	0.75	0.91
HVO_2881s	#N/A	CHR	2718383	2718399	ncRNA	5.89	4.48	0.91
H0.2	#N/A	CHR	2847079	2847125	ncRNA	0.71	0.54	0.91
HVO_C0020s	#N/A	pHV1	15069	15085	ncRNA	2.95	2.24	0.91
HVO_C0054s	#N/A	pHV1	55059	55075	ncRNA	2.95	2.24	0.91
HVO_B0234s	#N/A	pHV3	278591	278694	ncRNA	1.28	0.98	0.91
HVO_B0327s	#N/A	pHV3	379179	379195	ncRNA	0.98	0.75	0.91
HVO_A0483s	#N/A	pHV4	492487	492503	ncRNA	9.82	7.46	0.91
HVO_A0596s	#N/A	pHV4	601685	601701	ncRNA	16.7	12.69	0.91
HVO_0160	#N/A	CHR	145858	146799	mRNA	0.11	0.08	0.9
HVO_0427	#N/A	CHR	384018	385076	mRNA	0.11	0.08	0.9
HVO_0430	WP_004044494.1	CHR	386169	386621	mRNA	0.11	0.08	0.9
HVO_0920	WP_004044019.1	CHR	834343	834786	mRNA	0.11	0.09	0.9
HVO_1244	WP_004043697.1	CHR	1136432	1137022	mRNA	0.59	0.45	0.9
HVO_1485	WP_004043450.1	CHR	1355280	1355915	mRNA	0.24	0.18	0.9
HVO_1675	WP_004041565.1	CHR	1532944	1533927	mRNA	0.12	0.09	0.9
HVO_1823	WP_049896225.1	CHR	1684424	1684885	mRNA	0.36	0.27	0.9
HVO_2298	WP_004042190.1	CHR	2167310	2168071	mRNA	0.11	0.08	0.9
HVO_2420	#N/A	CHR	2290394	2290549	mRNA	0.11	0.08	0.9
HVO_2448	WP_004042350.1	CHR	2316814	2317797	mRNA	0.24	0.18	0.9
HVO_2905	WP_004044722.1	CHR	2742331	2742792	mRNA	0.22	0.16	0.9
HVO_B0079	WP_004041076.1	pHV3	88592	89704	mRNA	0.33	0.25	0.9
HVO_B0171	WP_004041364.1	pHV3	198163	198486	mRNA	0.36	0.27	0.9
HVO_B0367	WP_004041167.1	pHV3	424234	424707	mRNA	0.32	0.24	0.9
HVO_A0045	WP_004043394.1	pHV4	40485	41372	mRNA	0.21	0.16	0.9
HVO_A0450	#N/A	pHV4	456082	457904	mRNA	0.24	0.18	0.9
HVO_A0611	WP_004040967.1	pHV4	611603	612610	mRNA	0.12	0.09	0.9
HVO_A0634	WP_004040987.1	pHV4	631456	632805	mRNA	0.11	0.08	0.9
HVO_0045	WP_004045051.1	CHR	44389	45432	mRNA	0.1	0.07	0.89
HVO_0303	WP_004044620.1	CHR	271412	272254	mRNA	0.2	0.15	0.89
HVO_0925	WP_004044017.1	CHR	838421	840762	mRNA	0.19	0.15	0.89
HVO_1023	WP_004043919.1	CHR	933017	933832	mRNA	0.1	0.08	0.89
HVO_1295	WP_004043644.1	CHR	1179103	1180188	mRNA	0.09	0.07	0.89
HVO_1483	N/A	CHR	1352530	1353307	mRNA	0.19	0.15	0.89
HVO_1936	WP_004041815.1	CHR	1783347	1784102	mRNA	0.09	0.07	0.89
HVO_2132	#N/A	CHR	1998144	1998317	mRNA	0.1	0.07	0.89
HVO_2144	WP_004042026.1	CHR	2006104	2007294	mRNA	0.1	0.07	0.89
HVO_2584	WP_004042654.1	CHR	2436468	2437007	mRNA	0.19	0.14	0.89
HVO_C0020_A	#N/A	pHV1	14579	14834	mRNA	0.19	0.15	0.89
HVO_B0195	WP_004041339.1	pHV3	225456	225641	mRNA	0.09	0.07	0.89
HVO_A0400	N/A	pHV4	408146	408634	mRNA	0.1	0.08	0.89
HVO_A0413	WP_013035173.1	pHV4	419256	419897	mRNA	0.18	0.14	0.89
HVO_0149	WP_004045262.1	CHR	139158	139553	mRNA	0.08	0.06	0.88
HVO_0220	WP_004045334.1	CHR	199368	201476	mRNA	0.08	0.06	0.88
HVO_0444	WP_004044480.1	CHR	393985	394581	mRNA	0.17	0.13	0.88
HVO_0726	WP_004044211.1	CHR	650251	651075	mRNA	0.08	0.06	0.88
HVO_0797	WP_004044139.1	CHR	716671	717192	mRNA	0.16	0.12	0.88
HVO_1292	WP_081442896.1	CHR	1176384	1176776	mRNA	0.08	0.06	0.88
HVO_2277	WP_004042166.1	CHR	2140967	2141383	mRNA	0.08	0.06	0.88
HVO_B0280	#N/A	pHV3	331659	331859	mRNA	0.08	0.06	0.88
H229.4	#N/A	CHR	1706449	1706550	ncRNA	0.16	0.12	0.88
HVO_1570	WP_004041449.1	CHR	1437643	1438743	mRNA	0.58	0.45	0.87
HVO_2224	#N/A	CHR	2088664	2088900	mRNA	0.07	0.05	0.87
HVO_2365	WP_004042254.1	CHR	2230490	2231161	mRNA	0.07	0.06	0.87
HVO_2372	WP_004042261.1	CHR	2236985	2237431	mRNA	0.07	0.06	0.87
HVO_2730	WP_013035393.1	CHR	2574770	2575651	mRNA	0.08	0.06	0.87
HVO_A0044	WP_004043395.1	pHV4	40248	40484	mRNA	0.07	0.05	0.87
HVO_A0375	WP_004043276.1	pHV4	384558	385298	mRNA	0.86	0.67	0.87
HVO_A0599	WP_004040956.1	pHV4	603236	603472	mRNA	0.07	0.05	0.87
HVO_0486	WP_004044435.1	CHR	433931	434725	mRNA	0.06	0.05	0.86
HVO_1034	WP_049914880.1	CHR	943502	945196	mRNA	0.25	0.19	0.86
HVO_2547	WP_013035418.1	CHR	2410095	2410802	mRNA	2.97	2.33	0.86
HVO_2949	WP_004044799.1	CHR	2783411	2784409	mRNA	0.07	0.05	0.86
HVO_C0023	WP_013035735.1	pHV1	17018	17512	mRNA	0.07	0.05	0.86
HVO_B0128	WP_004041028.1	pHV3	143445	143975	mRNA	0.06	0.05	0.86
HVO_B0281	WP_013034952.1	pHV3	331999	332268	mRNA	0.06	0.05	0.86
HVO_B0282	WP_004041257.1	pHV3	332280	333530	mRNA	0.07	0.05	0.86
HVO_A0163	WP_004043092.1	pHV4	165667	166728	mRNA	0.06	0.05	0.86
HVO_A0241	WP_013035012.1	pHV4	244654	245739	mRNA	0.92	0.72	0.86
HVO_A0567	#N/A	pHV4	571397	572710	mRNA	0.06	0.05	0.86
HVO_A0607	#N/A	pHV4	609119	609364	mRNA	0.07	0.05	0.86
HVO_1218	#N/A	CHR	1107496	1109238	mRNA	0.06	0.04	0.85
HVO_1149	#N/A	CHR	1048559	1048630	tRNA	155744	123668	0.85
HVO_0405	N/A	CHR	359447	361420	mRNA	0.16	0.13	0.84
HVO_1132	WP_004043805.1	CHR	1031858	1033189	mRNA	0.48	0.38	0.84
HVO_1705	WP_004041594.1	CHR	1567095	1568261	mRNA	0.26	0.21	0.84
HVO_A0104	WP_004043336.1	pHV4	107526	108455	mRNA	0.05	0.04	0.84
HVO_A0233	WP_004043152.1	pHV4	237010	237321	mRNA	0.05	0.04	0.84
HVO_A0493	WP_004040846.1	pHV4	501592	502521	mRNA	0.05	0.04	0.84
HVO_0222	WP_004045336.1	CHR	202030	202368	mRNA	0.05	0.04	0.83
HVO_2848	WP_013035476.1	CHR	2686056	2688329	mRNA	0.14	0.11	0.83
HVO_C0003	WP_013035695.1	pHV1	2344	3240	mRNA	0.73	0.58	0.83
HVO_C0078	N/A	pHV1	79142	79477	mRNA	0.05	0.04	0.83
HVO_A0265	N/A	pHV4	268959	269635	mRNA	0.05	0.04	0.83
HVO_1963	WP_013035338.1	CHR	1811649	1813451	mRNA	0.44	0.36	0.82
HVO_2317	WP_004042209.1	CHR	2184426	2184794	mRNA	0.05	0.03	0.82
HVO_2550	WP_004042587.1	CHR	2411739	2411915	mRNA	4.34	3.51	0.82
HVO_2551	WP_004042589.1	CHR	2411912	2412430	mRNA	2.16	1.74	0.82
HVO_1031	WP_004043912.1	CHR	939491	940519	mRNA	0.45	0.37	0.81
HVO_1678	WP_004041568.1	CHR	1535482	1535889	mRNA	0.57	0.47	0.81
HVO_2232	WP_004042121.1	CHR	2096172	2096876	mRNA	0.33	0.27	0.81
HVO_A0015	#N/A	pHV4	16538	16657	mRNA	1.95	1.59	0.81
HVO_A0601	WP_004040958.1	pHV4	604291	604902	mRNA	0.38	0.31	0.81
HVO_0130	#N/A	CHR	121223	121296	tRNA	345.18	280.98	0.81
HVO_1003	WP_004043940.1	CHR	913053	913850	mRNA	1.63	1.34	0.8
HVO_1318	WP_013035309.1	CHR	1202245	1203051	mRNA	0.04	0.03	0.8
HVO_1631	WP_004041521.1	CHR	1497454	1498488	mRNA	0.19	0.16	0.8
HVO_1791	WP_004041676.1	CHR	1655978	1656925	mRNA	0.23	0.19	0.8
HVO_1927	WP_004041806.1	CHR	1775472	1776776	mRNA	0.15	0.13	0.8
HVO_A0406	WP_081442871.1	pHV4	412031	413179	mRNA	0.58	0.47	0.8
HVO_A0505	WP_004040856.1	pHV4	511839	512603	mRNA	0.26	0.22	0.8
HVO_0252	WP_004045368.1	CHR	227072	227578	mRNA	0.36	0.3	0.79
HVO_0364	WP_013035471.1	CHR	330643	331095	mRNA	0.04	0.03	0.79
HVO_1049	WP_004043892.1	CHR	956966	957649	mRNA	0.56	0.46	0.79
HVO_1073	WP_004043865.1	CHR	979756	980430	mRNA	0.57	0.47	0.79
HVO_1388	WP_004043551.1	CHR	1262636	1263136	mRNA	0.37	0.3	0.79
HVO_2902	WP_004044719.1	CHR	2738778	2740652	mRNA	0.32	0.26	0.79
HVO_0402	WP_004044521.1	CHR	357270	357947	mRNA	0.52	0.43	0.78
HVO_A0132	#N/A	pHV4	129784	130371	mRNA	0.73	0.61	0.78
HVO_0183	WP_004045297.1	CHR	164618	165337	mRNA	0.26	0.21	0.77
HVO_0355	WP_004044568.1	CHR	322539	323294	mRNA	0.22	0.18	0.77
HVO_0906	WP_004044033.1	CHR	823386	823640	mRNA	0.65	0.55	0.77
HVO_1128	WP_004043809.1	CHR	1028819	1029697	mRNA	0.34	0.29	0.77
HVO_1265	WP_004043674.1	CHR	1154320	1154805	mRNA	0.34	0.29	0.77
HVO_A0452	WP_004040810.1	pHV4	460367	461248	mRNA	0.38	0.32	0.77
HVO_0078	WP_013035663.1	CHR	79072	80163	mRNA	0.12	0.1	0.76
HVO_0173	WP_013035269.1	CHR	155952	157052	mRNA	0.12	0.1	0.76
HVO_1657	WP_004041548.1	CHR	1521506	1522792	mRNA	0.12	0.1	0.76
HVO_1937	WP_004041816.1	CHR	1784155	1785141	mRNA	0.49	0.41	0.76
HVO_2006	WP_049914789.1	CHR	1850276	1852315	mRNA	0.2	0.17	0.76
HVO_2423	WP_004042312.1	CHR	2292282	2292821	mRNA	0.31	0.26	0.76
HVO_2504	WP_004042473.1	CHR	2371290	2371988	mRNA	0.21	0.18	0.76
HVO_0706	#N/A	CHR	633681	633755	tRNA	4571.82	3844.78	0.76
HVO_0214	WP_004045328.1	CHR	193386	194348	mRNA	0.92	0.78	0.75
HVO_1172	WP_004043769.1	CHR	1068963	1069910	mRNA	0.49	0.41	0.75
HVO_1512	WP_008093389.1	CHR	1378985	1379272	mRNA	0.52	0.44	0.75
HVO_1697	WP_004041586.1	CHR	1555993	1559073	mRNA	0.44	0.37	0.75
HVO_2018	WP_004041902.1	CHR	1864256	1864615	mRNA	0.79	0.67	0.75
HVO_2156	WP_004042039.1	CHR	2019911	2020816	mRNA	0.94	0.8	0.75
HVO_2647	WP_004042768.1	CHR	2496007	2496267	mRNA	0.58	0.49	0.75
HVO_2993	WP_004044896.1	CHR	2822983	2824035	mRNA	0.25	0.22	0.75
HVO_C0022	WP_013035713.1	pHV1	16507	16875	mRNA	0.41	0.34	0.75
HVO_C0076	WP_004971318.1	pHV1	76797	77576	mRNA	0.17	0.15	0.75
HVO_A0228	WP_049914843.1	pHV4	233027	233902	mRNA	0.17	0.14	0.75
HVO_A0545	WP_004040894.1	pHV4	546987	547586	mRNA	0.22	0.19	0.75
HVO_1050	WP_004043891.1	CHR	957649	958740	mRNA	0.24	0.21	0.74
HVO_1188	WP_004043753.1	CHR	1080508	1080825	mRNA	1.26	1.08	0.74
HVO_1861	WP_004041743.1	CHR	1717971	1718864	mRNA	0.17	0.14	0.74
HVO_2363	WP_004042252.1	CHR	2228156	2228977	mRNA	0.16	0.14	0.74
HVO_2625	WP_004042733.1	CHR	2476266	2477183	mRNA	0.58	0.5	0.74
HVO_2930	WP_004044767.1	CHR	2761895	2762494	mRNA	0.25	0.21	0.74
HVO_A0095	WP_013035227.1	pHV4	98970	99812	mRNA	0.3	0.26	0.74
HVO_0584	#N/A	CHR	518441	518514	tRNA	8016.41	6841.66	0.74
HVO_0640	#N/A	CHR	575668	575752	tRNA	2570.08	2199.79	0.74
HVO_1722	#N/A	CHR	1590379	1590452	tRNA	8016.41	6841.48	0.74
HVO_0158	WP_004045271.1	CHR	144786	145355	mRNA	0.64	0.56	0.73
HVO_0589	WP_013035517.1	CHR	522185	522778	mRNA	0.03	0.02	0.73
HVO_1431	WP_004043504.1	CHR	1302457	1304013	mRNA	0.24	0.2	0.73
HVO_1500	WP_004043435.1	CHR	1368413	1369330	mRNA	0.13	0.11	0.73
HVO_1943	WP_004041823.1	CHR	1792482	1794722	mRNA	0.05	0.05	0.73
HVO_2129	#N/A	CHR	1994893	1995492	mRNA	0.03	0.02	0.73
HVO_2256	WP_004042143.1	CHR	2115430	2116818	mRNA	0.25	0.22	0.73
HVO_A0198	WP_004043122.1	pHV4	200867	202669	mRNA	0.13	0.11	0.73
HVO_0667	WP_004044268.1	CHR	595636	596685	mRNA	0.7	0.6	0.72
HVO_0814	WP_013035511.1	CHR	734301	734900	mRNA	0.39	0.34	0.72
HVO_0992	WP_004043951.1	CHR	902466	902693	mRNA	0.51	0.45	0.72
HVO_1033	WP_004043910.1	CHR	941377	943500	mRNA	0.09	0.08	0.72
HVO_1699	WP_013035305.1	CHR	1560022	1561158	mRNA	0.19	0.17	0.72
HVO_1991	WP_004041872.1	CHR	1837331	1838560	mRNA	0.71	0.61	0.72
HVO_2499	WP_004042463.1	CHR	2364709	2365179	mRNA	0.25	0.22	0.72
HVO_B0261	WP_004041277.1	pHV3	309476	310840	mRNA	0.07	0.07	0.72
HVO_A0002	WP_004040992.1	pHV4	2008	2586	mRNA	0.2	0.18	0.72
HVO_A0132_A	#N/A	pHV4	130525	130688	mRNA	2.12	1.85	0.72
HVO_A0242	WP_013035048.1	pHV4	245808	246359	mRNA	0.64	0.55	0.72
HVO_A0249s	#N/A	pHV4	250939	251267	ncRNA	1.07	0.93	0.72
HVO_0481	WP_004044440.1	CHR	429927	430979	mRNA	1.86	1.61	0.71
HVO_0494	WP_004044427.1	CHR	438284	439078	mRNA	0.17	0.14	0.71
HVO_0932	WP_004044013.1	CHR	843545	843988	mRNA	0.26	0.23	0.71
HVO_1549	WP_004041427.1	CHR	1419475	1419930	mRNA	0.26	0.22	0.71
HVO_1842	#N/A	CHR	1703721	1703846	mRNA	2.65	2.32	0.71
HVO_2968	WP_004044835.1	CHR	2802350	2803927	mRNA	0.21	0.18	0.71
HVO_A0124	N/A	pHV4	120702	121448	mRNA	0.31	0.27	0.71
HVO_0822	WP_004044114.1	CHR	741511	742557	mRNA	0.21	0.18	0.7
HVO_1088	WP_004043850.1	CHR	993598	996114	mRNA	0.38	0.34	0.7
HVO_2517	#N/A	CHR	2382434	2383066	mRNA	0.18	0.16	0.7
HVO_2763	WP_004043010.1	CHR	2601441	2602187	mRNA	0.13	0.12	0.7
HVO_B0111	WP_004041044.1	pHV3	125057	126262	mRNA	0.62	0.55	0.7
HVO_B0211	WP_049914744.1	pHV3	245522	246328	mRNA	0.25	0.22	0.7
HVO_B0285	WP_004041254.1	pHV3	334990	336024	mRNA	0.4	0.36	0.7
HVO_0170	WP_004045284.1	CHR	154332	154754	mRNA	0.47	0.42	0.69
HVO_1437	WP_004043498.1	CHR	1308698	1309309	mRNA	0.49	0.44	0.69
HVO_1656	WP_004041547.1	CHR	1519205	1521316	mRNA	0.17	0.16	0.69
HVO_1785	#N/A	CHR	1651680	1651850	mRNA	1.17	1.04	0.69
HVO_1811	WP_004041694.1	CHR	1673282	1675861	mRNA	0.05	0.04	0.69
HVO_1844	WP_049941506.1	CHR	1704453	1704599	mRNA	0.68	0.6	0.69
HVO_2210	WP_004042102.1	CHR	2076722	2076955	mRNA	0.43	0.38	0.69
HVO_2289	WP_004042180.1	CHR	2155355	2157352	mRNA	0.04	0.04	0.69
HVO_2736	#N/A	CHR	2580707	2582971	mRNA	0.04	0.04	0.69
HVO_2948	WP_004044797.1	CHR	2781632	2783131	mRNA	0.09	0.08	0.69
HVO_2963	WP_004044828.1	CHR	2799423	2799839	mRNA	0.24	0.21	0.69
HVO_B0215	#N/A	pHV3	249488	254698	mRNA	0.02	0.02	0.69
HVO_A0109	WP_013035135.1	pHV4	110549	112362	mRNA	0.24	0.21	0.69
HVO_A0129	WP_004043063.1	pHV4	127679	127990	mRNA	0.64	0.57	0.69
HVO_A0278	WP_004043193.1	pHV4	285239	285952	mRNA	0.02	0.02	0.69
HVO_A0288	WP_013035174.1	pHV4	297495	298337	mRNA	0.24	0.21	0.69
HVO_A0558	WP_013035145.1	pHV4	561274	562509	mRNA	0.15	0.13	0.69
HVO_A0580	#N/A	pHV4	584641	585345	mRNA	0.02	0.02	0.69
HVO_0361	#N/A	CHR	329507	329578	tRNA	15217.5	13420.3	0.69
HVO_1070	WP_004043868.1	CHR	977936	978274	mRNA	0.3	0.26	0.68
HVO_1297	WP_004043642.1	CHR	1180691	1181293	mRNA	0.17	0.15	0.68
HVO_1462	WP_013035465.1	CHR	1333387	1334325	mRNA	0.11	0.09	0.68
HVO_2590	WP_004042663.1	CHR	2441471	2442406	mRNA	0.11	0.09	0.68
HVO_C0007	WP_013035701.1	pHV1	5743	6006	mRNA	1.14	1.01	0.68
HVO_A0009	WP_049941486.1	pHV4	9938	10657	mRNA	0.39	0.35	0.68
HVO_A0076	WP_004043361.1	pHV4	70141	71505	mRNA	0.06	0.06	0.68
HVO_A0270	WP_004043185.1	pHV4	275764	277122	mRNA	0.06	0.06	0.68
HVO_A0457_A	#N/A	pHV4	464557	464709	mRNA	0.65	0.58	0.68
HVO_0320	WP_004044603.1	CHR	289648	290031	mRNA	0.22	0.2	0.67
HVO_0491	WP_004044430.1	CHR	436448	436909	mRNA	0.8	0.71	0.67
HVO_0620	#N/A	CHR	550263	552629	mRNA	34.53	30.91	0.67
HVO_0708	WP_004044228.1	CHR	634430	635422	mRNA	0.1	0.09	0.67
HVO_1058	WP_004043883.1	CHR	966335	967672	mRNA	0.2	0.18	0.67
HVO_1225	WP_006600388.1	CHR	1116211	1116657	mRNA	0.22	0.2	0.67
HVO_1311	WP_013035467.1	CHR	1197175	1198020	mRNA	0.32	0.28	0.67
HVO_1466	#N/A	CHR	1337856	1338320	mRNA	0.39	0.35	0.67
HVO_1550	WP_004041428.1	CHR	1419994	1420476	mRNA	0.38	0.34	0.67
HVO_1905	WP_004041786.1	CHR	1752796	1753620	mRNA	0.24	0.22	0.67
HVO_2562	WP_004042614.1	CHR	2417434	2417685	mRNA	2.19	1.96	0.67
HVO_2689	WP_004042861.1	CHR	2535581	2536375	mRNA	0.36	0.32	0.67
HVO_3008	WP_004044927.1	CHR	2840553	2841158	mRNA	0.3	0.27	0.67
HVO_A0001	WP_004040991.1	pHV4	152	1402	mRNA	0.08	0.07	0.67
HVO_A0513	WP_004040864.1	pHV4	517796	518179	mRNA	0.26	0.23	0.67
CRISPR2	#N/A	pHV4	204975	207584	ncRNA	35.11	31.41	0.67
HVO_1351	WP_013035586.1	CHR	1229187	1231541	mRNA	0.17	0.16	0.66
HVO_1792	WP_004041677.1	CHR	1657128	1657616	mRNA	0.17	0.16	0.66
HVO_C0025	WP_013035715.1	pHV1	17716	17973	mRNA	0.32	0.3	0.66
HVO_B0276	WP_004041262.1	pHV3	328409	329380	mRNA	0.82	0.74	0.66
HVO_A0333	WP_004043246.1	pHV4	344829	345425	mRNA	0.45	0.4	0.66
HVO_A0350	#N/A	pHV4	363010	363651	mRNA	3.67	3.32	0.66
HVO_0159	WP_004045272.1	CHR	145435	145812	mRNA	0.44	0.4	0.65
HVO_0372	WP_004044552.1	CHR	333882	334388	mRNA	0.16	0.15	0.65
HVO_0755	WP_004044182.1	CHR	677334	678230	mRNA	0.09	0.08	0.65
HVO_1110	WP_004043827.1	CHR	1013275	1014423	mRNA	0.22	0.2	0.65
HVO_1448	WP_004043486.1	CHR	1321108	1321563	mRNA	0.18	0.17	0.65
HVO_1865	#N/A	CHR	1721855	1722199	mRNA	0.24	0.22	0.65
HVO_2030	N/A	CHR	1872299	1874475	mRNA	0.21	0.19	0.65
HVO_2383	WP_004042272.1	CHR	2249984	2250673	mRNA	0.75	0.68	0.65
HVO_2834	WP_004044651.1	CHR	2669234	2669872	mRNA	0.13	0.12	0.65
HVO_B0197	WP_004041337.1	pHV3	226697	227809	mRNA	0.39	0.35	0.65
HVO_A0319	WP_013035013.1	pHV4	330005	330184	mRNA	0.46	0.42	0.65
HVO_0949	WP_004043996.1	CHR	859328	859729	mRNA	0.58	0.54	0.64
HVO_1296	WP_004043643.1	CHR	1180185	1180694	mRNA	0.16	0.15	0.64
HVO_1452	WP_004043483.1	CHR	1323707	1324546	mRNA	0.2	0.18	0.64
HVO_1529	WP_004041407.1	CHR	1394676	1395617	mRNA	0.43	0.39	0.64
HVO_1589	WP_004041479.1	CHR	1459673	1460830	mRNA	0.14	0.13	0.64
HVO_A0158	WP_004043087.1	pHV4	158062	160014	mRNA	0.2	0.18	0.64
HVO_0014	WP_004044974.1	CHR	12388	14871	mRNA	0.09	0.08	0.63
HVO_0148	WP_004045261.1	CHR	137455	139161	mRNA	0.02	0.01	0.63
HVO_0815	WP_004044121.1	CHR	734938	735717	mRNA	0.09	0.08	0.63
HVO_1078	N/A	CHR	983588	984540	mRNA	0.16	0.15	0.63
HVO_1109	WP_004043828.1	CHR	1012900	1013178	mRNA	0.3	0.27	0.63
HVO_1964	WP_004041843.1	CHR	1813650	1813895	mRNA	2.92	2.68	0.63
HVO_2177	WP_004042069.1	CHR	2049729	2050007	mRNA	0.3	0.27	0.63
HVO_2486	WP_004042436.1	CHR	2354069	2355868	mRNA	0.28	0.25	0.63
HVO_2577	WP_004042638.1	CHR	2428167	2428964	mRNA	0.1	0.1	0.63
HVO_2799	N/A	CHR	2630354	2631205	mRNA	0.02	0.01	0.63
HVO_C0011	WP_013035714.1	pHV1	7721	9085	mRNA	0.12	0.11	0.63
HVO_C0080_A	#N/A	pHV1	80936	81022	mRNA	613.31	566.51	0.63
HVO_B0355	WP_004041184.1	pHV3	410664	411635	mRNA	0.07	0.07	0.63
HVO_A0207	WP_004043127.1	pHV4	210946	211968	mRNA	2.4	2.21	0.63
HVO_A0429_A	#N/A	pHV4	435957	437012	mRNA	0.16	0.14	0.63
HVO_A0618	WP_004040972.1	pHV4	615909	617336	mRNA	0.15	0.14	0.63
HVO_2006s	#N/A	CHR	1852367	1852383	ncRNA	13.75	12.69	0.63
asRNA13	#N/A	pHV1	80995	81031	ncRNA	1441.2	1331.03	0.63
HVO_1284	WP_004043655.1	CHR	1171085	1171870	mRNA	0.49	0.45	0.62
HVO_1763	WP_004041646.1	CHR	1631305	1632306	mRNA	0.08	0.08	0.62
HVO_1855	WP_004041737.1	CHR	1714136	1715041	mRNA	0.17	0.15	0.62
HVO_1899	WP_004041780.1	CHR	1748221	1748793	mRNA	1.17	1.08	0.62
HVO_1902	WP_004041783.1	CHR	1750666	1751475	mRNA	0.1	0.09	0.62
HVO_2065	WP_004041950.1	CHR	1913587	1913850	mRNA	0.57	0.53	0.62
HVO_2471	WP_004042406.1	CHR	2341670	2343220	mRNA	0.24	0.22	0.62
HVO_2576	WP_004042637.1	CHR	2427486	2428076	mRNA	0.37	0.34	0.62
HVO_2599	WP_004042680.1	CHR	2448882	2449583	mRNA	0.12	0.11	0.62
HVO_2639	WP_004042760.1	CHR	2488295	2489320	mRNA	0.13	0.12	0.62
HVO_2871	WP_004044687.1	CHR	2707606	2708958	mRNA	0.33	0.31	0.62
HVO_A0146	WP_004043075.1	pHV4	142260	143258	mRNA	0.08	0.08	0.62
HVO_A0377	WP_004043278.1	pHV4	386436	387218	mRNA	2.41	2.24	0.62
HVO_A0626	WP_004040980.1	pHV4	625432	625689	mRNA	0.58	0.54	0.62
HVO_0092	WP_004045161.1	CHR	90474	90758	mRNA	1.29	1.2	0.61
HVO_0095	WP_004045170.1	CHR	92298	92993	mRNA	0.1	0.09	0.61
HVO_0658	WP_004044277.1	CHR	587495	588886	mRNA	0.1	0.09	0.61
HVO_0831	WP_049914891.1	CHR	750040	751158	mRNA	0.45	0.42	0.61
HVO_1412	WP_004043526.1	CHR	1285312	1286286	mRNA	0.38	0.35	0.61
HVO_1658	WP_004041549.1	CHR	1522883	1523425	mRNA	0.4	0.37	0.61
HVO_1974	WP_004041853.1	CHR	1820758	1821099	mRNA	0.63	0.59	0.61
HVO_2308	WP_004042201.1	CHR	2176949	2177344	mRNA	0.55	0.51	0.61
HVO_2553	WP_004042593.1	CHR	2413167	2413523	mRNA	3.46	3.23	0.61
HVO_2589	WP_004042661.1	CHR	2440357	2441385	mRNA	0.28	0.26	0.61
HVO_2637	WP_004042756.1	CHR	2486086	2487186	mRNA	0.21	0.2	0.61
HVO_2664	WP_004042803.1	CHR	2513139	2513888	mRNA	0.18	0.17	0.61
HVO_B0014	#N/A	pHV3	13523	16036	mRNA	0.05	0.05	0.61
HVO_B0172	WP_081442861.1	pHV3	198487	199328	mRNA	0.1	0.09	0.61
HVO_1273s	#N/A	CHR	1163766	1163819	ncRNA	23.19	21.61	0.61
HVO_1305s	#N/A	CHR	1191306	1191322	ncRNA	47.14	44.03	0.61
HVO_0744	WP_004044193.1	CHR	664655	665764	mRNA	0.26	0.24	0.6
HVO_1168	WP_013035605.1	CHR	1065306	1066367	mRNA	0.33	0.31	0.6
HVO_1380	WP_004043559.1	CHR	1256541	1258217	mRNA	0.38	0.36	0.6
HVO_1395	WP_049914874.1	CHR	1267888	1269171	mRNA	0.22	0.21	0.6
HVO_1454	WP_004043481.1	CHR	1326226	1327140	mRNA	0.29	0.28	0.6
HVO_1523_A	#N/A	CHR	1387487	1388401	mRNA	0.22	0.21	0.6
HVO_1594	WP_004041486.1	CHR	1465704	1466645	mRNA	0.16	0.15	0.6
HVO_2027	WP_004041912.1	CHR	1871717	1872109	mRNA	0.89	0.84	0.6
HVO_2396	WP_004042285.1	CHR	2265188	2265427	mRNA	1.46	1.37	0.6
HVO_2546	WP_004042571.1	CHR	2409640	2410095	mRNA	4.5	4.23	0.6
HVO_B0115	WP_004041041.1	pHV3	128367	129218	mRNA	0.08	0.07	0.6
HVO_A0225	#N/A	pHV4	231214	232251	mRNA	0.08	0.07	0.6
HVO_A0317	WP_004043232.1	pHV4	329325	329672	mRNA	1.01	0.95	0.6
HVO_1101s	#N/A	CHR	1006593	1006762	ncRNA	2.06	1.94	0.6
HVO_0058	WP_004045083.1	CHR	56181	57515	mRNA	0.21	0.2	0.59
HVO_0106	WP_004045197.1	CHR	104245	104658	mRNA	1.13	1.07	0.59
HVO_0120	WP_004045232.1	CHR	112767	114137	mRNA	0.26	0.24	0.59
HVO_0266	WP_013035318.1	CHR	237743	237988	mRNA	0.27	0.26	0.59
HVO_0630	WP_004044305.1	CHR	563662	564597	mRNA	0.21	0.2	0.59
HVO_1326	#N/A	CHR	1206493	1206627	mRNA	0.49	0.47	0.59
HVO_1417	WP_004043519.1	CHR	1291746	1293083	mRNA	0.06	0.06	0.59
HVO_1903	WP_004041784.1	CHR	1751599	1752582	mRNA	0.14	0.13	0.59
HVO_2153	WP_004042036.1	CHR	2015968	2017125	mRNA	1.1	1.04	0.59
HVO_2260	WP_013035557.1	CHR	2118646	2118960	mRNA	0.21	0.2	0.59
HVO_2677	WP_004042840.1	CHR	2526916	2527164	mRNA	2.15	2.04	0.59
HVO_2679	WP_004042846.1	CHR	2527654	2528397	mRNA	0.18	0.17	0.59
HVO_A0170	#N/A	pHV4	171389	171826	mRNA	0.15	0.14	0.59
HVO_1132s	#N/A	CHR	1033359	1033375	ncRNA	3.93	3.73	0.59
HVO_2452s	#N/A	CHR	2323360	2323385	ncRNA	2.57	2.44	0.59
HVO_0068	#N/A	CHR	69607	70503	mRNA	0.07	0.07	0.58
HVO_0546	#N/A	CHR	477060	477224	mRNA	0.4	0.38	0.58
HVO_0829	WP_004044107.1	CHR	747740	749566	mRNA	0.42	0.4	0.58
HVO_1015	WP_004043927.1	CHR	923927	924355	mRNA	0.74	0.71	0.58
HVO_1283	WP_004043656.1	CHR	1170083	1171081	mRNA	0.13	0.13	0.58
HVO_1447	WP_004043488.1	CHR	1318831	1320576	mRNA	0.25	0.24	0.58
HVO_1636	WP_004041526.1	CHR	1501169	1501435	mRNA	0.25	0.24	0.58
HVO_2536	WP_004042539.1	CHR	2401797	2403047	mRNA	0.27	0.25	0.58
HVO_B0119	WP_004041037.1	pHV3	133644	134408	mRNA	0.09	0.08	0.58
HVO_A0308	WP_013035007.1	pHV4	322805	323104	mRNA	0.45	0.42	0.58
HVO_A0335	WP_004043248.1	pHV4	346018	346707	mRNA	0.19	0.18	0.58
T19	#N/A	pHV1	34110	34296	ncRNA	0.36	0.34	0.58
HVO_0507	WP_004044416.1	CHR	446078	446800	mRNA	0.25	0.25	0.57
HVO_0967	WP_004043978.1	CHR	873723	874385	mRNA	0.1	0.1	0.57
HVO_2143	WP_004042025.1	CHR	2005712	2006071	mRNA	0.19	0.18	0.57
HVO_2220	#N/A	CHR	2082802	2085363	mRNA	0.06	0.05	0.57
HVO_2555	WP_013035359.1	CHR	2413923	2414267	mRNA	2.71	2.61	0.57
HVO_2676	WP_004042835.1	CHR	2526511	2526876	mRNA	0.87	0.83	0.57
HVO_2772	WP_004043018.1	CHR	2612931	2614091	mRNA	0.17	0.16	0.57
HVO_2815	WP_004043057.1	CHR	2644788	2646773	mRNA	0.26	0.25	0.57
HVO_2932	WP_004044771.1	CHR	2762990	2764180	mRNA	0.2	0.19	0.57
HVO_B0146	WP_004041010.1	pHV3	163495	164628	mRNA	0.06	0.06	0.57
HVO_A0275	WP_004043190.1	pHV4	281180	282259	mRNA	0.17	0.16	0.57
HVO_0118	WP_004045220.1	CHR	112088	112264	mRNA	2.08	2.01	0.56
HVO_0425	WP_004044499.1	CHR	382515	383456	mRNA	0.07	0.07	0.56
HVO_0648	WP_004044288.1	CHR	580809	582722	mRNA	0.07	0.07	0.56
HVO_0998	WP_004043945.1	CHR	907962	908150	mRNA	0.97	0.94	0.56
HVO_1141	WP_004043796.1	CHR	1043654	1043977	mRNA	0.57	0.55	0.56
HVO_1301	WP_004043636.1	CHR	1184666	1186432	mRNA	0.24	0.23	0.56
HVO_1419	WP_004043518.1	CHR	1293349	1294026	mRNA	0.1	0.09	0.56
HVO_1540	WP_013035640.1	CHR	1408197	1409507	mRNA	0.14	0.14	0.56
HVO_1611	WP_004041503.1	CHR	1481424	1481627	mRNA	3.27	3.17	0.56
HVO_2538	WP_004042543.1	CHR	2403719	2404660	mRNA	0.25	0.24	0.56
HVO_B0165	WP_004041370.1	pHV3	192162	193232	mRNA	0.11	0.11	0.56
HVO_A0434	N/A	pHV4	442943	443446	mRNA	0.36	0.35	0.56
HVO_2816	#N/A	CHR	2646860	2646934	tRNA	449.88	434.21	0.56
HVO_1756	WP_004041639.1	CHR	1625273	1625896	mRNA	0.67	0.65	0.55
HVO_1843	WP_004041729.1	CHR	1704184	1704411	mRNA	0.51	0.5	0.55
HVO_2558	WP_004042606.1	CHR	2414902	2415816	mRNA	1.24	1.21	0.55
HVO_2797	WP_004043040.1	CHR	2628039	2628734	mRNA	0.43	0.42	0.55
HVO_2802	WP_004043045.1	CHR	2632962	2634299	mRNA	0.17	0.17	0.55
HVO_2928	WP_004044763.1	CHR	2759382	2760101	mRNA	0.32	0.32	0.55
HVO_C0040	WP_013035696.1	pHV1	34493	35713	mRNA	0.15	0.15	0.55
HVO_A0181	WP_004043108.1	pHV4	184889	185605	mRNA	0.26	0.25	0.55
HVO_A0287	WP_004043202.1	pHV4	296277	297443	mRNA	0.26	0.25	0.55
HVO_2457	#N/A	CHR	2328216	2328290	tRNA	5281.92	5150.44	0.55
HVO_2458	#N/A	CHR	2328336	2328410	tRNA	5286.59	5161.95	0.55
HVO_0162	WP_013035625.1	CHR	147744	148844	mRNA	0.42	0.41	0.54
HVO_0297	WP_004044626.1	CHR	265238	265732	mRNA	0.24	0.23	0.54
HVO_0929	WP_004044016.1	CHR	841078	842064	mRNA	0.12	0.12	0.54
HVO_1379	#N/A	CHR	1255949	1256233	mRNA	0.41	0.4	0.54
HVO_1553	WP_004041431.1	CHR	1421746	1423074	mRNA	0.04	0.04	0.54
HVO_1918	WP_004041797.1	CHR	1767360	1768268	mRNA	0.33	0.32	0.54
HVO_1999	WP_004041880.1	CHR	1844851	1846359	mRNA	0.38	0.37	0.54
HVO_2068	WP_004041953.1	CHR	1916182	1917294	mRNA	0.11	0.1	0.54
HVO_2165	WP_004042054.1	CHR	2035838	2037127	mRNA	0.13	0.13	0.54
HVO_2398	WP_004042287.1	CHR	2266719	2267588	mRNA	1.17	1.15	0.54
HVO_2561	WP_004042612.1	CHR	2416706	2417431	mRNA	0.94	0.93	0.54
HVO_2715	WP_004042913.1	CHR	2560459	2561013	mRNA	0.09	0.09	0.54
HVO_2921	WP_004044752.1	CHR	2754918	2755838	mRNA	0.2	0.19	0.54
HVO_C0057	WP_004045434.1	pHV1	56369	57616	mRNA	0.11	0.1	0.54
HVO_B0164	WP_004041371.1	pHV3	189214	192165	mRNA	0.07	0.06	0.54
HVO_A0184	WP_013035084.1	pHV4	186724	186909	mRNA	2.78	2.73	0.54
HVO_A0211	WP_013035043.1	pHV4	216359	217354	mRNA	0.07	0.06	0.54
HVO_A0213	WP_004043134.1	pHV4	218613	219671	mRNA	0.36	0.36	0.54
HVO_A0280	WP_004043195.1	pHV4	288639	289421	mRNA	0.06	0.06	0.54
HVO_A0338	#N/A	pHV4	349796	350755	mRNA	0.05	0.05	0.54
HVO_A0356	N/A	pHV4	367149	368417	mRNA	0.09	0.09	0.54
HVO_A0465	WP_004040819.1	pHV4	471182	471814	mRNA	0.37	0.36	0.54
HVO_A0593	WP_004040950.1	pHV4	596686	597246	mRNA	0.6	0.59	0.54
HVO_A0632s	#N/A	pHV4	630766	630788	ncRNA	27.58	27.03	0.54
HVO_1833	#N/A	CHR	1692867	1692939	tRNA	1129.33	1111.87	0.54
HVO_0522	WP_004044403.1	CHR	455344	456357	mRNA	0.1	0.1	0.53
HVO_0896	WP_004044042.1	CHR	814278	815900	mRNA	0.16	0.16	0.53
HVO_1870	WP_004041752.1	CHR	1726022	1727809	mRNA	0.53	0.53	0.53
HVO_2543	WP_004042563.1	CHR	2407981	2408445	mRNA	3.73	3.68	0.53
HVO_2965	WP_004044832.1	CHR	2800287	2800934	mRNA	0.18	0.18	0.53
HVO_1881	#N/A	CHR	1736209	1736280	tRNA	1559.61	1538.38	0.53
HVO_0521	WP_004044402.1	CHR	456336	457715	mRNA	0.07	0.07	0.52
HVO_1117	WP_004043820.1	CHR	1019803	1020444	mRNA	0.34	0.34	0.52
HVO_2031	WP_004041916.1	CHR	1875211	1876422	mRNA	1.94	1.94	0.52
HVO_2552	WP_004042591.1	CHR	2412427	2413170	mRNA	2.54	2.52	0.52
HVO_2777	WP_004043023.1	CHR	2616629	2617027	mRNA	5.52	5.5	0.52
HVO_2778	WP_004043024.1	CHR	2617021	2617458	mRNA	6.06	6.02	0.52
HVO_A0345	N/A	pHV4	356999	357564	mRNA	0.09	0.09	0.52
HVO_D0004A	AOP12798.1	pHV2	4457	4684	mRNA	9.23	9.18	0.52
T31	#N/A	pHV1	53116	53303	ncRNA	1.15	1.15	0.52
HVO_0195	WP_004045309.1	CHR	176077	176769	mRNA	0.14	0.15	0.51
HVO_0334	WP_004044587.1	CHR	302356	303069	mRNA	0.3	0.3	0.51
HVO_0351	WP_004044572.1	CHR	319907	320326	mRNA	0.76	0.76	0.51
HVO_1053	WP_004043888.1	CHR	960564	960842	mRNA	0.18	0.18	0.51
HVO_1492	WP_004043443.1	CHR	1362157	1362600	mRNA	0.49	0.49	0.51
HVO_1702	WP_004041591.1	CHR	1562799	1563230	mRNA	0.73	0.73	0.51
HVO_1803	WP_004041686.1	CHR	1666075	1666677	mRNA	0.61	0.61	0.51
HVO_2047	WP_004041933.1	CHR	1893837	1894727	mRNA	1.57	1.58	0.51
HVO_2563	WP_004042616.1	CHR	2417682	2418428	mRNA	1.12	1.12	0.51
HVO_2878	WP_004044694.1	CHR	2714826	2715074	mRNA	1.27	1.27	0.51
HVO_C0045	WP_013035708.1	pHV1	45606	46760	mRNA	0.13	0.13	0.51
HVO_B0057	WP_004041097.1	pHV3	67999	69033	mRNA	0.05	0.05	0.51
HVO_A0121	WP_013035173.1	pHV4	118888	119529	mRNA	0.16	0.16	0.51
HVO_0413	WP_004044511.1	CHR	367843	368085	mRNA	0.41	0.42	0.5
HVO_0625	WP_004044309.1	CHR	556841	557266	mRNA	0.24	0.24	0.5
HVO_1332	WP_004043606.1	CHR	1211427	1211816	mRNA	0.39	0.39	0.5
HVO_1398	WP_004043540.1	CHR	1272027	1273130	mRNA	0.27	0.28	0.5
HVO_1442	#N/A	CHR	1312519	1314390	mRNA	0.04	0.03	0.5
HVO_2698	WP_004042883.1	CHR	2545169	2546164	mRNA	0.4	0.41	0.5
HVO_2707	WP_004042900.1	CHR	2553361	2554479	mRNA	0.22	0.23	0.5
HVO_C0069	WP_013035678.1	pHV1	66399	67373	mRNA	0.89	0.9	0.5
HVO_B0371	WP_004041163.1	pHV3	427389	428879	mRNA	0.44	0.44	0.5
HVO_2412s	#N/A	CHR	2281530	2281546	ncRNA	2.95	2.98	0.5
HVO_0164	WP_004045278.1	CHR	149375	149722	mRNA	1.44	1.46	0.49
HVO_0200	WP_004045314.1	CHR	180124	180504	mRNA	0.39	0.4	0.49
HVO_1000	WP_004043943.1	CHR	909365	911458	mRNA	1.05	1.07	0.49
HVO_1087	WP_004043851.1	CHR	993047	993472	mRNA	1.53	1.55	0.49
HVO_1115	WP_004043822.1	CHR	1019071	1019271	mRNA	1.5	1.51	0.49
HVO_1384	WP_004043555.1	CHR	1260288	1260932	mRNA	0.23	0.24	0.49
HVO_1393	WP_004043546.1	CHR	1265949	1266212	mRNA	0.57	0.58	0.49
HVO_1757	WP_004041640.1	CHR	1626020	1626556	mRNA	1.49	1.51	0.49
HVO_2285	#N/A	CHR	2149317	2149598	mRNA	0.53	0.54	0.49
HVO_2328	WP_004042220.1	CHR	2193734	2194300	mRNA	0.27	0.27	0.49
HVO_2412	WP_004042301.1	CHR	2280933	2281418	mRNA	0.21	0.21	0.49
HVO_B0131	WP_004041025.1	pHV3	145516	146379	mRNA	0.12	0.12	0.49
HVO_A0100	N/A	pHV4	105533	106533	mRNA	0.15	0.15	0.49
HVO_A0139	WP_013035002.1	pHV4	135652	136059	mRNA	0.37	0.37	0.49
HVO_A0479	WP_004040834.1	pHV4	485769	487391	mRNA	0.09	0.09	0.49
HVO_A0064s	#N/A	pHV4	57583	57600	ncRNA	8.35	8.46	0.49
HVO_0315	WP_004044608.1	CHR	283056	283376	mRNA	3.02	3.08	0.48
HVO_0393	WP_004044530.1	CHR	347502	350453	mRNA	0.08	0.08	0.48
HVO_0543	WP_004044388.1	CHR	474201	474461	mRNA	0.38	0.39	0.48
HVO_1304	WP_004043633.1	CHR	1188454	1189392	mRNA	4.25	4.34	0.48
HVO_2135	WP_004042017.1	CHR	2000143	2001483	mRNA	0.32	0.33	0.48
HVO_2266	WP_013035643.1	CHR	2123279	2124760	mRNA	0.19	0.2	0.48
HVO_2519	#N/A	CHR	2383562	2384710	mRNA	5495.53	5615.41	0.48
HVO_2585	WP_004042655.1	CHR	2437133	2437477	mRNA	0.15	0.15	0.48
HVO_2708	WP_004042901.1	CHR	2554483	2555451	mRNA	0.29	0.3	0.48
HVO_2776	WP_004043022.1	CHR	2616422	2616616	mRNA	7.19	7.35	0.48
HVO_2795	WP_004043038.1	CHR	2626819	2627550	mRNA	0.14	0.14	0.48
HVO_2853	WP_004044671.1	CHR	2692866	2693351	mRNA	0.1	0.1	0.48
HVO_A0320	WP_049914851.1	pHV4	330580	331347	mRNA	1.61	1.65	0.48
HVO_0858s	#N/A	CHR	774633	774649	ncRNA	19.64	20.15	0.48
HVO_1729	#N/A	CHR	1599762	1599833	tRNA	1037.65	1062.65	0.48
HVO_2938	#N/A	CHR	2769994	2770065	tRNA	1037.65	1062.65	0.48
HVO_0154	WP_004045267.1	CHR	142507	142956	mRNA	0.11	0.11	0.47
HVO_0368	WP_004044556.1	CHR	332222	332788	mRNA	0.09	0.09	0.47
HVO_0464	WP_004044458.1	CHR	412389	413600	mRNA	0.26	0.27	0.47
HVO_0547	WP_004044384.1	CHR	477273	477917	mRNA	0.16	0.16	0.47
HVO_1237	#N/A	CHR	1128598	1129563	mRNA	0.09	0.09	0.47
HVO_1413	WP_004043525.1	CHR	1286362	1287495	mRNA	0.16	0.17	0.47
HVO_1723	WP_004041612.1	CHR	1590526	1592613	mRNA	0.09	0.09	0.47
HVO_1954	WP_004041834.1	CHR	1803818	1804306	mRNA	0.48	0.49	0.47
HVO_1994	WP_004041875.1	CHR	1839773	1840531	mRNA	0.07	0.07	0.47
HVO_2155	WP_004042038.1	CHR	2018805	2019839	mRNA	0.5	0.51	0.47
HVO_2304	WP_004042197.1	CHR	2172194	2173414	mRNA	0.11	0.11	0.47
HVO_2525	WP_013035450.1	CHR	2390581	2391234	mRNA	0.2	0.21	0.47
HVO_2544	WP_004042565.1	CHR	2408445	2409089	mRNA	3.91	4.03	0.47
HVO_2961	WP_004044825.1	CHR	2797755	2799182	mRNA	1.09	1.12	0.47
HVO_C0073	WP_004045462.1	pHV1	71227	72192	mRNA	0.38	0.39	0.47
HVO_B0182	WP_004041353.1	pHV3	211615	212589	mRNA	0.24	0.25	0.47
HVO_0610	WP_004044324.1	CHR	541192	541707	mRNA	0.71	0.74	0.46
HVO_0690	WP_013035540.1	CHR	621306	622433	mRNA	0.07	0.08	0.46
HVO_1194	WP_004043747.1	CHR	1086183	1087307	mRNA	0.07	0.08	0.46
HVO_1275	WP_004043663.1	CHR	1164974	1165360	mRNA	0.82	0.85	0.46
HVO_1882	WP_004041763.1	CHR	1736369	1737445	mRNA	0.17	0.18	0.46
HVO_2657	WP_004042789.1	CHR	2505310	2505996	mRNA	0.27	0.28	0.46
HVO_C0074	WP_013035693.1	pHV1	72312	74384	mRNA	0.2	0.21	0.46
HVO_A0306	WP_004043222.1	pHV4	320724	322061	mRNA	0.07	0.08	0.46
HVO_A0410	WP_004043306.1	pHV4	416930	418084	mRNA	0.2	0.21	0.46
HVO_A0561	#N/A	pHV4	565350	566300	mRNA	0.19	0.2	0.46
H226.11	#N/A	CHR	1526132	1526231	ncRNA	15.03	15.6	0.46
HVO_0001	WP_004044954.1	CHR	258	1952	mRNA	0.16	0.16	0.45
HVO_0096	WP_004045172.1	CHR	93097	94029	mRNA	0.11	0.11	0.45
HVO_0531	WP_004044399.1	CHR	463222	464286	mRNA	0.67	0.7	0.45
HVO_0700	WP_004044235.1	CHR	628977	629171	mRNA	4.79	5.01	0.45
HVO_1071	WP_004043867.1	CHR	978529	978930	mRNA	0.66	0.69	0.45
HVO_1100	WP_004043838.1	CHR	1004914	1005675	mRNA	0.18	0.18	0.45
HVO_2306	WP_004042199.1	CHR	2175416	2176162	mRNA	0.78	0.82	0.45
HVO_2454	#N/A	CHR	2324742	2326316	mRNA	0.08	0.09	0.45
HVO_2459	#N/A	CHR	2328634	2328783	mRNA	0.89	0.93	0.45
HVO_2815_A	#N/A	CHR	2647092	2648246	mRNA	0.16	0.16	0.45
HVO_2861	WP_004044677.1	CHR	2699406	2700233	mRNA	0.85	0.89	0.45
HVO_2785	#N/A	CHR	2620287	2620371	tRNA	3994.48	4174.37	0.45
HVO_0038	WP_004045041.1	CHR	35776	37152	mRNA	0.06	0.06	0.44
HVO_0101	WP_004045184.1	CHR	99292	99930	mRNA	0.13	0.14	0.44
HVO_0305	WP_004044618.1	CHR	273508	274305	mRNA	0.5	0.52	0.44
HVO_0390	WP_004044533.1	CHR	345603	346082	mRNA	0.28	0.29	0.44
HVO_0391	WP_004044532.1	CHR	346125	346805	mRNA	0.12	0.13	0.44
HVO_0471	#N/A	CHR	420720	422078	mRNA	0.06	0.07	0.44
HVO_1063	WP_004043878.1	CHR	971509	971904	mRNA	0.55	0.58	0.44
HVO_1083	WP_004043855.1	CHR	987571	988644	mRNA	0.2	0.21	0.44
HVO_1495	WP_013035585.1	CHR	1364228	1364704	mRNA	0.91	0.96	0.44
HVO_1891	#N/A	CHR	1743570	1743746	mRNA	1.23	1.29	0.44
HVO_1898	WP_004041779.1	CHR	1748024	1748221	mRNA	1.77	1.86	0.44
HVO_2413	WP_004042302.1	CHR	2281831	2283093	mRNA	1.11	1.17	0.44
HVO_2644	WP_004042765.1	CHR	2492625	2493428	mRNA	0.06	0.06	0.44
HVO_2652	WP_004042779.1	CHR	2500141	2501757	mRNA	0.03	0.03	0.44
HVO_2983	WP_004044868.1	CHR	2815279	2815911	mRNA	0.55	0.58	0.44
HVO_B0260	#N/A	pHV3	307669	309303	mRNA	0.03	0.03	0.44
HVO_B0319	WP_004041223.1	pHV3	367486	368280	mRNA	0.06	0.06	0.44
HVO_A0383	WP_004043284.1	pHV4	394840	395964	mRNA	0.39	0.41	0.44
HVO_2566	#N/A	CHR	2420585	2420655	tRNA	30518.4	32020.6	0.44
HVO_0421	WP_004044503.1	CHR	377834	379714	mRNA	0.38	0.4	0.43
HVO_0534	WP_004044397.1	CHR	465348	466499	mRNA	0.78	0.83	0.43
HVO_0686	WP_004044249.1	CHR	615233	615697	mRNA	0.36	0.38	0.43
HVO_0983	WP_004043960.1	CHR	893649	893909	mRNA	8.7	9.24	0.43
HVO_1444	WP_004043491.1	CHR	1315527	1316387	mRNA	0.76	0.8	0.43
HVO_1967	WP_004041846.1	CHR	1815330	1816622	mRNA	0.14	0.15	0.43
HVO_1987	WP_004041869.1	CHR	1833881	1834780	mRNA	1.58	1.66	0.43
HVO_2171	WP_004042063.1	CHR	2041043	2042470	mRNA	0.12	0.12	0.43
HVO_2337	WP_004042227.1	CHR	2202120	2202623	mRNA	0.99	1.06	0.43
HVO_2389	WP_004042278.1	CHR	2260741	2261445	mRNA	0.12	0.13	0.43
HVO_2419	WP_004042308.1	CHR	2288857	2290194	mRNA	0.27	0.29	0.43
HVO_2745	WP_004042980.1	CHR	2587708	2588901	mRNA	0.07	0.07	0.43
HVO_2793	WP_004043037.1	CHR	2625729	2626487	mRNA	0.11	0.12	0.43
HVO_2964	WP_004044830.1	CHR	2800044	2800235	mRNA	0.43	0.46	0.43
HVO_B0058	WP_004041096.1	pHV3	69037	69921	mRNA	0.04	0.04	0.43
HVO_B0293	WP_004041246.1	pHV3	342080	342973	mRNA	0.04	0.04	0.43
H3.2	#N/A	CHR	2163482	2163629	ncRNA	43.32	45.77	0.43
HVO_0056	WP_004045079.1	CHR	55092	55670	mRNA	0.14	0.15	0.42
HVO_1012	WP_004043930.1	CHR	920789	921448	mRNA	0.13	0.13	0.42
HVO_1467	WP_004043468.1	CHR	1338313	1338846	mRNA	0.31	0.33	0.42
HVO_1527	WP_004041405.1	CHR	1393000	1393731	mRNA	0.96	1.02	0.42
HVO_2074	WP_004041958.1	CHR	1928195	1929772	mRNA	0.1	0.1	0.42
HVO_2559	WP_004042608.1	CHR	2415816	2416277	mRNA	2.17	2.31	0.42
HVO_A0467	WP_004040821.1	pHV4	473682	476165	mRNA	0.26	0.28	0.42
HVO_A0480	WP_004040835.1	pHV4	487394	488347	mRNA	0.09	0.09	0.42
HVO_2067s	#N/A	CHR	1916015	1916031	ncRNA	14.73	15.67	0.42
T11	#N/A	CHR	2653094	2653281	ncRNA	0.44	0.47	0.42
HVO_1728	#N/A	CHR	1598192	1599664	rNRA	1290.5	1379.03	0.42
HVO_2719	#N/A	CHR	2564774	2564858	tRNA	437.41	467.6	0.42
HVO_0911	WP_004044028.1	CHR	827150	828259	mRNA	0.8	0.86	0.41
HVO_0964	WP_004043981.1	CHR	870707	871132	mRNA	0.67	0.71	0.41
HVO_1262	WP_004043677.1	CHR	1151434	1152891	mRNA	0.17	0.18	0.41
HVO_1280	#N/A	CHR	1167265	1168569	mRNA	0.15	0.17	0.41
HVO_2549	WP_004042581.1	CHR	2411343	2411735	mRNA	3.06	3.29	0.41
HVO_2654	WP_004042783.1	CHR	2502347	2503771	mRNA	0.06	0.06	0.41
HVO_2828	WP_004044648.1	CHR	2662444	2663394	mRNA	0.12	0.13	0.41
HVO_2959	WP_004044820.1	CHR	2795203	2796186	mRNA	0.7	0.75	0.41
HVO_A0086	WP_013035027.1	pHV4	86868	87260	mRNA	0.21	0.23	0.41
HVO_0318	WP_004044605.1	CHR	286684	288660	mRNA	0.07	0.07	0.4
HVO_0732	WP_004044205.1	CHR	654302	654895	mRNA	0.2	0.21	0.4
HVO_1125	WP_004043812.1	CHR	1024689	1026173	mRNA	0.17	0.18	0.4
HVO_1189	WP_004043752.1	CHR	1080889	1082415	mRNA	3.28	3.54	0.4
HVO_1206	#N/A	CHR	1097038	1098225	mRNA	0.17	0.18	0.4
HVO_1245	WP_004043696.1	CHR	1137170	1137853	mRNA	0.34	0.37	0.4
HVO_1381	WP_004043558.1	CHR	1258374	1259042	mRNA	0.3	0.32	0.4
HVO_1834	WP_049914834.1	CHR	1694289	1696397	mRNA	0.18	0.19	0.4
HVO_2364	WP_004042253.1	CHR	2229188	2230375	mRNA	0.17	0.18	0.4
HVO_C0010	WP_013035679.1	pHV1	7142	7501	mRNA	0.32	0.35	0.4
HVO_C0052	#N/A	pHV1	50866	53205	mRNA	1.15	1.24	0.4
HVO_B0001	WP_004041152.1	pHV3	201	1433	mRNA	0.07	0.07	0.4
HVO_B0047	WP_004041107.1	pHV3	55399	56601	mRNA	0.17	0.18	0.4
HVO_B0070	WP_004041085.1	pHV3	78534	79844	mRNA	0.24	0.26	0.4
H226.9	#N/A	CHR	575799	575938	ncRNA	2.27	2.45	0.4
HVO_0235	WP_004065483.1	CHR	211808	212152	mRNA	0.34	0.37	0.39
HVO_1360	WP_004043579.1	CHR	1239241	1239633	mRNA	0.89	0.97	0.39
HVO_1571	WP_004041450.1	CHR	1438743	1441139	mRNA	0.23	0.25	0.39
HVO_1654	WP_004041545.1	CHR	1517723	1518643	mRNA	0.13	0.14	0.39
HVO_1692	WP_004041581.1	CHR	1548294	1550495	mRNA	0.21	0.23	0.39
HVO_2048	WP_004041934.1	CHR	1894729	1895808	mRNA	0.79	0.86	0.39
HVO_2779	WP_004043025.1	CHR	2617455	2617805	mRNA	12.41	13.52	0.39
HVO_2888	WP_004044705.1	CHR	2726318	2727970	mRNA	0.09	0.1	0.39
HVO_2960	WP_004044823.1	CHR	2796190	2797755	mRNA	0.75	0.81	0.39
HVO_B0130	WP_004041026.1	pHV3	144548	144955	mRNA	27.25	29.6	0.39
HVO_A0439	WP_004040800.1	pHV4	446937	447917	mRNA	0.12	0.13	0.39
HVO_0418	WP_004044506.1	CHR	373221	374717	mRNA	0.23	0.25	0.38
HVO_0485	WP_004044436.1	CHR	433283	433930	mRNA	0.18	0.2	0.38
HVO_1024	WP_004043918.1	CHR	933893	934270	mRNA	0.49	0.54	0.38
HVO_1273_A	#N/A	CHR	1163765	1163962	mRNA	9.02	9.87	0.38
HVO_1472	WP_004043463.1	CHR	1343584	1343796	mRNA	1.25	1.37	0.38
HVO_1528	WP_013035575.1	CHR	1393780	1394667	mRNA	0.17	0.19	0.38
HVO_1552	WP_004041430.1	CHR	1421062	1421682	mRNA	0.24	0.27	0.38
HVO_1561	#N/A	CHR	1430025	1430198	mRNA	2.4	2.62	0.38
HVO_1896	WP_004041777.1	CHR	1747097	1747402	mRNA	3.93	4.31	0.38
HVO_1925	WP_004041804.1	CHR	1773508	1774485	mRNA	0.22	0.25	0.38
HVO_1959	WP_004041839.1	CHR	1809448	1810332	mRNA	0.17	0.19	0.38
HVO_2643	WP_004042764.1	CHR	2491350	2492390	mRNA	0.22	0.24	0.38
HVO_2870	WP_004044686.1	CHR	2706116	2707417	mRNA	0.44	0.48	0.38
HVO_A0243	WP_004043160.1	pHV4	246816	246986	mRNA	0.88	0.96	0.38
HVO_A0378	WP_004043279.1	pHV4	387218	388993	mRNA	2.74	3.01	0.38
H226.21	#N/A	CHR	2670192	2670358	ncRNA	17.2	18.84	0.38
HVO_0352	WP_004044571.1	CHR	320381	321157	mRNA	0.04	0.05	0.37
HVO_0768	WP_004044169.1	CHR	688631	690328	mRNA	0.15	0.16	0.37
HVO_0973	WP_004043970.1	CHR	883706	884860	mRNA	0.45	0.49	0.37
HVO_1035	WP_004043908.1	CHR	945296	945793	mRNA	0.37	0.41	0.37
HVO_1056	WP_004043885.1	CHR	962924	964585	mRNA	0.06	0.07	0.37
HVO_1099	WP_004043839.1	CHR	1004075	1004917	mRNA	0.22	0.24	0.37
HVO_1203	WP_004043738.1	CHR	1095684	1096214	mRNA	0.35	0.38	0.37
HVO_1341	WP_004043597.1	CHR	1221066	1221725	mRNA	0.05	0.06	0.37
HVO_1629	#N/A	CHR	1495136	1496731	mRNA	0.12	0.13	0.37
HVO_1998	WP_049914800.1	CHR	1842896	1844767	mRNA	0.08	0.09	0.37
HVO_2075	WP_004041959.1	CHR	1930885	1932135	mRNA	6.97	7.71	0.37
HVO_2288	WP_004042179.1	CHR	2153749	2155278	mRNA	0.05	0.06	0.37
HVO_2444	N/A	CHR	2313327	2314654	mRNA	0.03	0.03	0.37
HVO_2583	WP_004042652.1	CHR	2434849	2436060	mRNA	0.22	0.24	0.37
HVO_2726	WP_004042943.1	CHR	2571149	2572906	mRNA	0.13	0.14	0.37
HVO_2907	WP_004044724.1	CHR	2743627	2744214	mRNA	0.26	0.28	0.37
HVO_2924	WP_004044758.1	CHR	2757006	2757896	mRNA	0.3	0.33	0.37
HVO_B0108	#N/A	pHV3	121524	122489	mRNA	0.07	0.08	0.37
HVO_B0139	WP_004041017.1	pHV3	154201	155490	mRNA	0.05	0.06	0.37
HVO_B0170	#N/A	pHV3	196588	197886	mRNA	0.03	0.03	0.37
HVO_B0257	WP_004041281.1	pHV3	304696	306075	mRNA	0.02	0.03	0.37
HVO_B0259	WP_004041279.1	pHV3	306556	307209	mRNA	0.05	0.06	0.37
HVO_A0159	WP_013035113.1	pHV4	160123	161286	mRNA	0.07	0.08	0.37
HVO_A0196	WP_013035083.1	pHV4	195849	198572	mRNA	0.08	0.09	0.37
HVO_A0316	WP_004043231.1	pHV4	328146	329093	mRNA	0.65	0.72	0.37
HVO_A0336	#N/A	pHV4	346747	348900	mRNA	0.07	0.08	0.37
HVO_A0440	WP_004040801.1	pHV4	447953	449311	mRNA	0.02	0.03	0.37
HVO_1877	#N/A	CHR	1733316	1733386	tRNA	573.28	634.67	0.37
HVO_2780	#N/A	CHR	2617832	2617916	tRNA	1215.41	1344.44	0.37
HVO_0002	WP_004044955.1	CHR	2000	2863	mRNA	0.25	0.28	0.36
HVO_0886	#N/A	CHR	802327	802476	mRNA	1.45	1.61	0.36
HVO_1211	WP_013035369.1	CHR	1100738	1101400	mRNA	2.92	3.25	0.36
HVO_1240	WP_004043701.1	CHR	1132536	1133597	mRNA	0.47	0.53	0.36
HVO_1523	WP_004041400.1	CHR	1386375	1387490	mRNA	0.57	0.64	0.36
HVO_2307	WP_004042200.1	CHR	2176234	2176902	mRNA	0.75	0.83	0.36
HVO_2311	WP_004042203.1	CHR	2178257	2179642	mRNA	0.34	0.38	0.36
HVO_2542	WP_004042560.1	CHR	2407487	2407984	mRNA	3.55	3.95	0.36
HVO_2787	WP_004043031.1	CHR	2621003	2621473	mRNA	0.46	0.51	0.36
HVO_2866	WP_004044682.1	CHR	2703888	2704121	mRNA	0.14	0.16	0.36
HVO_B0109	WP_004041046.1	pHV3	122585	123766	mRNA	0.3	0.33	0.36
HVO_A0496	WP_004040849.1	pHV4	504796	505668	mRNA	0.25	0.28	0.36
HVO_B0193s2	#N/A	pHV3	224083	224108	ncRNA	46.88	52.21	0.36
HVO_A0131s	#N/A	pHV4	129485	129672	ncRNA	3.11	3.44	0.36
HVO_0100	WP_004045183.1	CHR	98087	99214	mRNA	0.41	0.46	0.35
HVO_0199	WP_004045313.1	CHR	178741	180114	mRNA	0.36	0.41	0.35
HVO_0810	WP_004044126.1	CHR	729754	730320	mRNA	0.38	0.43	0.35
HVO_1079	WP_004043859.1	CHR	984665	985642	mRNA	1.28	1.44	0.35
HVO_1137	WP_004043800.1	CHR	1038438	1040096	mRNA	0.11	0.12	0.35
HVO_2175	WP_004042067.1	CHR	2046853	2048817	mRNA	2.28	2.54	0.35
HVO_2452	WP_004042360.1	CHR	2320189	2323290	mRNA	0.57	0.63	0.35
HVO_A0093	WP_004043348.1	pHV4	96278	97018	mRNA	0.09	0.1	0.35
HVO_A0232	WP_004043151.1	pHV4	236463	236645	mRNA	0.18	0.21	0.35
HVO_A0540	WP_004040890.1	pHV4	543848	544519	mRNA	0.1	0.11	0.35
HVO_0041	WP_004045044.1	CHR	40093	40992	mRNA	0.07	0.08	0.34
HVO_0480	WP_004044441.1	CHR	428646	429851	mRNA	0.21	0.23	0.34
HVO_0591	#N/A	CHR	523826	524848	mRNA	0.07	0.07	0.34
HVO_0890	WP_004044048.1	CHR	806141	806962	mRNA	0.55	0.62	0.34
HVO_1121	WP_004043816.1	CHR	1021655	1022863	mRNA	1.84	2.07	0.34
HVO_1628	#N/A	CHR	1494668	1495117	mRNA	0.07	0.08	0.34
HVO_1733	WP_004041617.1	CHR	1603637	1604212	mRNA	1.19	1.34	0.34
HVO_1816	WP_004041699.1	CHR	1679617	1680906	mRNA	0.14	0.16	0.34
HVO_1871	WP_004041753.1	CHR	1727916	1729421	mRNA	1.62	1.82	0.34
HVO_1926	WP_004041805.1	CHR	1774629	1775381	mRNA	0.22	0.25	0.34
HVO_2037	WP_004041922.1	CHR	1882056	1882382	mRNA	6.64	7.49	0.34
HVO_2052	WP_004041937.1	CHR	1899299	1901059	mRNA	0.6	0.67	0.34
HVO_2055	WP_004041939.1	CHR	1903778	1905196	mRNA	0.71	0.8	0.34
HVO_2621	WP_004042722.1	CHR	2469881	2472574	mRNA	0.2	0.23	0.34
HVO_2771	WP_004043017.1	CHR	2612059	2612874	mRNA	0.2	0.23	0.34
HVO_2881	WP_004044698.1	CHR	2717559	2718326	mRNA	1.54	1.73	0.34
HVO_2952	WP_004044805.1	CHR	2787161	2788180	mRNA	0.07	0.07	0.34
HVO_2962	WP_004044826.1	CHR	2799214	2799426	mRNA	1.8	2.03	0.34
HVO_0015	WP_004044976.1	CHR	14980	15225	mRNA	0.27	0.31	0.33
HVO_0218	WP_004045332.1	CHR	197963	198541	mRNA	0.06	0.07	0.33
HVO_0655	WP_004044281.1	CHR	584724	585749	mRNA	0.1	0.11	0.33
HVO_0791	WP_004044145.1	CHR	710480	710893	mRNA	0.16	0.18	0.33
HVO_0974	WP_004043969.1	CHR	884857	885261	mRNA	0.49	0.56	0.33
HVO_1309	WP_004043627.1	CHR	1195278	1196453	mRNA	0.5	0.56	0.33
HVO_1807	WP_004041690.1	CHR	1669841	1670281	mRNA	0.15	0.17	0.33
HVO_1850	WP_004041732.1	CHR	1710113	1710439	mRNA	0.31	0.35	0.33
HVO_1969	#N/A	CHR	1817248	1817931	mRNA	0.1	0.11	0.33
HVO_2509	WP_004042484.1	CHR	2374932	2375969	mRNA	0.16	0.18	0.33
HVO_2572	WP_004042629.1	CHR	2423828	2424142	mRNA	0.11	0.12	0.33
HVO_2856	WP_004044672.1	CHR	2694411	2694680	mRNA	0.62	0.7	0.33
HVO_C0038	WP_013035717.1	pHV1	32328	32678	mRNA	0.67	0.76	0.33
HVO_B0152	WP_013034963.1	pHV3	170084	171253	mRNA	52.85	59.97	0.33
HVO_B0327	WP_004041215.1	pHV3	378951	379193	mRNA	0.27	0.31	0.33
HVO_A0140	WP_004043070.1	pHV4	136233	136844	mRNA	0.22	0.25	0.33
HVO_A0315	WP_004043230.1	pHV4	327461	327691	mRNA	0.58	0.66	0.33
HVO_A0401	WP_004043299.1	pHV4	408662	409822	mRNA	0.06	0.07	0.33
HVO_A0415	WP_013035218.1	pHV4	420828	421511	mRNA	0.1	0.11	0.33
HVO_A0431	WP_013035212.1	pHV4	438848	440197	mRNA	15.71	17.84	0.33
HVO_A0463	WP_004040817.1	pHV4	469311	469961	mRNA	0.15	0.18	0.33
asRNA2	#N/A	pHV4	438839	438872	ncRNA	598.57	679.83	0.33
HVO_0074	WP_004045118.1	CHR	73836	74666	mRNA	0.04	0.05	0.32
HVO_0197	#N/A	CHR	177286	178047	mRNA	0.09	0.1	0.32
HVO_0224	#N/A	CHR	203358	204212	mRNA	0.04	0.04	0.32
HVO_0363	#N/A	CHR	331092	331232	mRNA	0.24	0.27	0.32
HVO_0460	WP_004044462.1	CHR	409132	409338	mRNA	0.65	0.74	0.32
HVO_0787	WP_004044150.1	CHR	706709	707464	mRNA	0.09	0.1	0.32
HVO_0899	WP_049914888.1	CHR	817082	818482	mRNA	0.23	0.26	0.32
HVO_1248	WP_004043693.1	CHR	1139167	1139376	mRNA	2.07	2.36	0.32
HVO_1278	WP_004043661.1	CHR	1166194	1166574	mRNA	0.09	0.1	0.32
HVO_1305	WP_004043632.1	CHR	1189396	1191291	mRNA	3.09	3.53	0.32
HVO_1403	WP_004043535.1	CHR	1279029	1279313	mRNA	0.35	0.4	0.32
HVO_1703	WP_004041592.1	CHR	1563336	1565687	mRNA	0.13	0.15	0.32
HVO_1742	WP_004041626.1	CHR	1612996	1613553	mRNA	0.3	0.34	0.32
HVO_1787	WP_004041667.1	CHR	1652155	1652478	mRNA	0.31	0.35	0.32
HVO_1830	WP_004041720.1	CHR	1689487	1690386	mRNA	0.33	0.38	0.32
HVO_2329	WP_004042221.1	CHR	2194376	2194759	mRNA	0.43	0.5	0.32
HVO_2569	WP_004042623.1	CHR	2421751	2422005	mRNA	0.26	0.3	0.32
HVO_B0071	WP_004041084.1	pHV3	80012	81061	mRNA	0.22	0.25	0.32
HVO_B0290	WP_004041249.1	pHV3	338888	339652	mRNA	0.17	0.2	0.32
HVO_B0333	WP_004041209.1	pHV3	386757	387875	mRNA	0.12	0.14	0.32
HVO_A0049	WP_004043387.1	pHV4	43972	45318	mRNA	0.22	0.25	0.32
HVO_A0057	WP_004043378.1	pHV4	48734	49555	mRNA	0.04	0.05	0.32
HVO_A0176	WP_004043103.1	pHV4	179508	180359	mRNA	0.08	0.09	0.32
HVO_A0541	WP_013035041.1	pHV4	544688	545944	mRNA	0.16	0.18	0.32
HVO_0325s	#N/A	CHR	295941	295974	ncRNA	7.86	8.95	0.32
HVO_1310s	#N/A	CHR	1197093	1197109	ncRNA	3.93	4.48	0.32
HVO_1345s	#N/A	CHR	1223950	1223966	ncRNA	1.96	2.24	0.32
HVO_1979s	#N/A	CHR	1826424	1826440	ncRNA	3.93	4.48	0.32
HVO_2120s	#N/A	CHR	1985582	1985598	ncRNA	1.96	2.24	0.32
asRNA14	#N/A	pHV1	15169	15213	ncRNA	1387.93	1582.4	0.32
T24	#N/A	pHV4	12519	12802	ncRNA	0.12	0.13	0.32
HVO_A0547s	#N/A	pHV4	549560	549576	ncRNA	15.71	17.91	0.32
HVO_1029	#N/A	CHR	937864	937934	tRNA	4003.32	4572.41	0.32
HVO_0530	WP_004044400.1	CHR	461838	463211	mRNA	0.9	1.03	0.31
HVO_0778	WP_004044159.1	CHR	697228	698802	mRNA	0.86	0.99	0.31
HVO_0954	WP_049914885.1	CHR	864395	864859	mRNA	0.07	0.08	0.31
HVO_0996	WP_004043947.1	CHR	905599	906702	mRNA	0.18	0.21	0.31
HVO_1047	WP_004043894.1	CHR	953595	954566	mRNA	0.17	0.2	0.31
HVO_1207	WP_004043735.1	CHR	1098222	1098590	mRNA	0.18	0.21	0.31
HVO_1544	WP_004041422.1	CHR	1412928	1413314	mRNA	1.25	1.44	0.31
HVO_1551	WP_004041429.1	CHR	1420537	1420980	mRNA	0.23	0.26	0.31
HVO_1913	#N/A	CHR	1761405	1761608	mRNA	0.16	0.19	0.31
HVO_2020	WP_004041905.1	CHR	1865741	1866544	mRNA	0.77	0.88	0.31
HVO_2522	WP_004042506.1	CHR	2388088	2388558	mRNA	0.14	0.16	0.31
HVO_2809	WP_004043051.1	CHR	2639676	2640557	mRNA	1.1	1.27	0.31
HVO_2920	WP_004044750.1	CHR	2754598	2754801	mRNA	0.16	0.19	0.31
HVO_B0198	WP_004041336.1	pHV3	227816	229012	mRNA	0.38	0.43	0.31
HVO_A0037	WP_004043401.1	pHV4	34478	34780	mRNA	0.11	0.13	0.31
HVO_A0183	WP_004978002.1	pHV4	186476	186715	mRNA	3.48	4.02	0.31
HVO_A0624	WP_004040978.1	pHV4	621243	623930	mRNA	0.31	0.36	0.31
T3	#N/A	CHR	1522810	1523038	ncRNA	0.29	0.33	0.31
H226.17	#N/A	CHR	2263863	2263979	ncRNA	465.61	534.12	0.31
HVO_0032	WP_004045023.1	CHR	31121	32206	mRNA	0.03	0.04	0.3
HVO_0317	WP_004044606.1	CHR	285148	286554	mRNA	2.42	2.8	0.3
HVO_1176	WP_004043765.1	CHR	1071848	1072603	mRNA	0.42	0.49	0.3
HVO_1327	WP_004043611.1	CHR	1206706	1208916	mRNA	0.11	0.13	0.3
HVO_1476	#N/A	CHR	1346626	1347021	mRNA	0.08	0.1	0.3
HVO_1759	WP_004041642.1	CHR	1627769	1628884	mRNA	0.13	0.16	0.3
HVO_2016	WP_004041900.1	CHR	1861770	1862669	mRNA	0.7	0.82	0.3
HVO_2034	WP_004041919.1	CHR	1879172	1880227	mRNA	0.4	0.46	0.3
HVO_2351	WP_049914822.1	CHR	2217222	2217806	mRNA	0.37	0.43	0.3
HVO_2695	WP_004042880.1	CHR	2541219	2542757	mRNA	3.74	4.34	0.3
HVO_2875	WP_013035344.1	CHR	2712095	2712676	mRNA	0.11	0.13	0.3
HVO_B0227	WP_013034948.1	pHV3	268117	269256	mRNA	0.15	0.17	0.3
HVO_B0318	WP_004041224.1	pHV3	365977	367152	mRNA	0.09	0.1	0.3
HVO_A0050	WP_004043386.1	pHV4	45386	45781	mRNA	0.08	0.1	0.3
HVO_A0451	WP_004040809.1	pHV4	458433	460358	mRNA	0.33	0.38	0.3
HVO_A0466	WP_004040820.1	pHV4	472030	473682	mRNA	0.4	0.47	0.3
HVO_0639s	#N/A	CHR	575755	575840	ncRNA	7.77	9	0.3
HVO_1868s	#N/A	CHR	1725353	1725369	ncRNA	16.7	19.4	0.3
HVO_1730	#N/A	CHR	1600056	1602963	rRNA	806.39	933.3	0.3
HVO_0458	#N/A	CHR	408343	408423	tRNA	5543.22	6436.15	0.3
HVO_1732	#N/A	CHR	1603383	1603459	tRNA	1354.48	1570.29	0.3
HVO_0234	WP_004045348.1	CHR	210884	211711	mRNA	0.22	0.26	0.29
HVO_0962	WP_004043983.1	CHR	869825	870199	mRNA	0.58	0.68	0.29
HVO_0977	WP_004043966.1	CHR	888441	889052	mRNA	0.05	0.06	0.29
HVO_1257	WP_004043682.1	CHR	1144407	1145423	mRNA	0.1	0.11	0.29
HVO_1270	#N/A	CHR	1159535	1159675	mRNA	3.32	3.87	0.29
HVO_1399	WP_004043539.1	CHR	1273127	1274395	mRNA	0.17	0.2	0.29
HVO_1555	WP_004041433.1	CHR	1424810	1425433	mRNA	0.11	0.12	0.29
HVO_1797	WP_004041681.1	CHR	1660545	1661777	mRNA	0.05	0.06	0.29
HVO_2066	WP_004041951.1	CHR	1914011	1915219	mRNA	0.43	0.5	0.29
HVO_2528	WP_004042523.1	CHR	2394228	2395730	mRNA	0.23	0.27	0.29
HVO_2887	WP_004044704.1	CHR	2725011	2726234	mRNA	0.05	0.06	0.29
HVO_B0051	WP_013034971.1	pHV3	62067	64187	mRNA	0.09	0.11	0.29
HVO_B0159	WP_004041376.1	pHV3	185436	186071	mRNA	0.05	0.06	0.29
HVO_B0230	WP_004041306.1	pHV3	271778	272653	mRNA	0.08	0.09	0.29
HVO_A0477	WP_004040832.1	pHV4	483383	484573	mRNA	0.42	0.49	0.29
H62	#N/A	CHR	1781262	1781347	ncRNA	313.91	365.25	0.29
HVO_1689	#N/A	CHR	1546150	1546223	tRNA	1009.16	1177.25	0.29
HVO_2352	#N/A	CHR	2217987	2218060	tRNA	461.83	538.82	0.29
HVO_0022	WP_004045003.1	CHR	21243	22379	mRNA	0.16	0.19	0.28
HVO_0175	WP_004045289.1	CHR	157928	158671	mRNA	0.83	0.97	0.28
HVO_0313	WP_004044610.1	CHR	281432	282016	mRNA	2.74	3.23	0.28
HVO_0474	WP_004044448.1	CHR	422870	423604	mRNA	0.25	0.29	0.28
HVO_0701	WP_004044234.1	CHR	629175	629456	mRNA	6.45	7.56	0.28
HVO_0811	WP_013035565.1	CHR	730369	731442	mRNA	0.14	0.17	0.28
HVO_0864	WP_004044073.1	CHR	779373	780371	mRNA	8.77	10.27	0.28
HVO_1038	WP_004043905.1	CHR	947001	947627	mRNA	0.29	0.34	0.28
HVO_1040	WP_013035480.1	CHR	948679	949818	mRNA	0.48	0.57	0.28
HVO_1213	WP_004043729.1	CHR	1102755	1104209	mRNA	0.02	0.03	0.28
HVO_1302	WP_004043635.1	CHR	1186496	1187785	mRNA	0.12	0.14	0.28
HVO_1387	WP_013035442.1	CHR	1261763	1262536	mRNA	0.52	0.61	0.28
HVO_1479	#N/A	CHR	1349410	1351053	mRNA	0.26	0.31	0.28
HVO_1894	WP_004041775.1	CHR	1745062	1745340	mRNA	3.59	4.23	0.28
HVO_1940	WP_004041820.1	CHR	1787523	1790288	mRNA	0.04	0.05	0.28
HVO_2022	WP_004041907.1	CHR	1867278	1867883	mRNA	0.55	0.65	0.28
HVO_2087	#N/A	CHR	1947682	1949784	mRNA	0.12	0.14	0.28
HVO_2273	WP_004042160.1	CHR	2132333	2133265	mRNA	0.16	0.19	0.28
HVO_2367	WP_004042256.1	CHR	2231817	2233793	mRNA	0.07	0.08	0.28
HVO_2514	WP_004042493.1	CHR	2379238	2379891	mRNA	0.28	0.33	0.28
HVO_2725	WP_004042941.1	CHR	2569913	2570959	mRNA	1.12	1.31	0.28
HVO_2935	WP_004044777.1	CHR	2765393	2766283	mRNA	0.62	0.73	0.28
HVO_C0081	WP_013035724.1	pHV1	81271	81825	mRNA	0.12	0.14	0.28
HVO_A0269	WP_013035148.1	pHV4	274083	275774	mRNA	0.11	0.13	0.28
HVO_A0376	WP_004043277.1	pHV4	385336	386439	mRNA	1.92	2.25	0.28
HVO_0319	WP_004044604.1	CHR	288859	289566	mRNA	1.27	1.51	0.27
HVO_1164	WP_004043777.1	CHR	1062761	1063573	mRNA	0.47	0.56	0.27
HVO_1187	WP_004043754.1	CHR	1079634	1080065	mRNA	0.27	0.32	0.27
HVO_1696	WP_004041585.1	CHR	1554057	1555769	mRNA	1.27	1.5	0.27
HVO_2002	WP_004041883.1	CHR	1848449	1848724	mRNA	0.54	0.64	0.27
HVO_2032	WP_004041917.1	CHR	1876480	1878048	mRNA	0.39	0.47	0.27
HVO_2120	WP_004042004.1	CHR	1984201	1985358	mRNA	0.16	0.19	0.27
HVO_2168	WP_004042060.1	CHR	2038488	2039477	mRNA	0.57	0.68	0.27
HVO_2271	WP_013035494.1	CHR	2130371	2131603	mRNA	0.12	0.14	0.27
HVO_2355	WP_004042244.1	CHR	2219002	2220024	mRNA	1.14	1.35	0.27
HVO_2702	WP_004042890.1	CHR	2549713	2550495	mRNA	1.04	1.23	0.27
HVO_2783	WP_004043028.1	CHR	2619236	2619763	mRNA	6.04	7.16	0.27
HVO_2804	#N/A	CHR	2635563	2636099	mRNA	346.99	410.42	0.27
HVO_C0026	WP_013035703.1	pHV1	18022	18489	mRNA	0.25	0.3	0.27
HVO_A0604	WP_004040960.1	pHV4	606528	606842	mRNA	0.37	0.44	0.27
HVO_1832s	#N/A	CHR	1692941	1692957	ncRNA	15.71	18.66	0.27
HVO_0067	WP_004065787.1	CHR	69249	69536	mRNA	0.81	0.97	0.26
HVO_0887	WP_004044051.1	CHR	802517	803380	mRNA	1.45	1.72	0.26
HVO_1048	WP_004043893.1	CHR	954615	956723	mRNA	0.13	0.15	0.26
HVO_1266	WP_004043673.1	CHR	1154802	1155953	mRNA	0.17	0.21	0.26
HVO_1547	WP_004041425.1	CHR	1415297	1418428	mRNA	0.3	0.36	0.26
HVO_1889	WP_004041770.1	CHR	1742864	1743340	mRNA	0.25	0.29	0.26
HVO_2033	WP_004041918.1	CHR	1878045	1879175	mRNA	0.31	0.37	0.26
HVO_2751	WP_004042994.1	CHR	2592523	2592780	mRNA	2.39	2.85	0.26
HVO_C0043	WP_013035710.1	pHV1	42448	44433	mRNA	0.15	0.18	0.26
HVO_B0168	#N/A	pHV3	194859	195758	mRNA	0.04	0.04	0.26
HVO_2794	#N/A	CHR	2626534	2626617	tRNA	82.08	97.87	0.26
HVO_0064	WP_004045093.1	CHR	63622	64041	mRNA	0.28	0.33	0.25
HVO_0541	WP_004044390.1	CHR	470736	473552	mRNA	0.6	0.73	0.25
HVO_0715	WP_004044222.1	CHR	640510	641862	mRNA	0.26	0.31	0.25
HVO_0741	WP_004044196.1	CHR	660851	662599	mRNA	0.1	0.12	0.25
HVO_0808	WP_004044128.1	CHR	726805	727110	mRNA	0.76	0.91	0.25
HVO_1136	#N/A	CHR	1037336	1038220	mRNA	0.09	0.11	0.25
HVO_1367	WP_004043572.1	CHR	1244106	1244687	mRNA	0.14	0.17	0.25
HVO_1907	WP_004041788.1	CHR	1754807	1756231	mRNA	0.53	0.63	0.25
HVO_2050	N/A	CHR	1896976	1897791	mRNA	1.23	1.48	0.25
HVO_2124	WP_004042008.1	CHR	1988273	1989277	mRNA	1.54	1.86	0.25
HVO_2483	WP_004042430.1	CHR	2351220	2352233	mRNA	0.08	0.1	0.25
HVO_2773	WP_004043019.1	CHR	2614266	2615048	mRNA	5.99	7.19	0.25
HVO_2992	WP_004044895.1	CHR	2822533	2822901	mRNA	0.23	0.28	0.25
HVO_B0105	WP_004041050.1	pHV3	118079	118948	mRNA	0.1	0.12	0.25
HVO_A0172	#N/A	pHV4	173913	174278	mRNA	1.19	1.42	0.25
HVO_A0549	WP_004064851.1	pHV4	550262	550849	mRNA	0.94	1.12	0.25
HVO_0121	WP_004045233.1	CHR	114180	114797	mRNA	0.14	0.16	0.24
HVO_0333	#N/A	CHR	301751	302281	mRNA	0.16	0.19	0.24
HVO_0936	WP_004044009.1	CHR	849735	850499	mRNA	0.11	0.13	0.24
HVO_0997	WP_004043946.1	CHR	906798	907904	mRNA	0.29	0.34	0.24
HVO_1074	WP_004043864.1	CHR	980512	981357	mRNA	0.2	0.24	0.24
HVO_1166	WP_004043775.1	CHR	1064561	1064809	mRNA	1.94	2.34	0.24
HVO_2189	WP_004042081.1	CHR	2058283	2058534	mRNA	0.33	0.4	0.24
HVO_2332	#N/A	CHR	2197517	2198029	mRNA	0.55	0.67	0.24
HVO_2432	WP_004042325.1	CHR	2299595	2300488	mRNA	1.05	1.26	0.24
HVO_2564	WP_004042618.1	CHR	2418432	2419448	mRNA	0.72	0.87	0.24
HVO_2693	WP_004042875.1	CHR	2539182	2540141	mRNA	1.63	1.98	0.24
HVO_A0234	WP_004043153.1	pHV4	237346	237771	mRNA	0.2	0.24	0.24
asRNA15	#N/A	CHR	780347	780395	ncRNA	186.71	226.02	0.24
HVO_B0116s	#N/A	pHV3	130470	130618	ncRNA	0.56	0.68	0.24
HVO_0023	WP_004045004.1	CHR	22510	23400	mRNA	0.19	0.23	0.23
HVO_0171	WP_004045285.1	CHR	154782	155471	mRNA	0.36	0.44	0.23
HVO_0215	WP_004045329.1	CHR	194367	196481	mRNA	0.71	0.86	0.23
HVO_0247	#N/A	CHR	223483	223650	mRNA	0.5	0.6	0.23
HVO_0275	WP_013035249.1	CHR	243876	245228	mRNA	37.44	45.59	0.23
HVO_0289	WP_004044634.1	CHR	259521	259982	mRNA	0.36	0.44	0.23
HVO_0326	WP_013035596.1	CHR	296025	296738	mRNA	0.35	0.43	0.23
HVO_0862	WP_004044075.1	CHR	778355	778846	mRNA	0.51	0.62	0.23
HVO_0984	WP_004043959.1	CHR	893906	894274	mRNA	6.74	8.18	0.23
HVO_1153	WP_049914876.1	CHR	1050964	1052475	mRNA	0.27	0.32	0.23
HVO_1242	WP_004043699.1	CHR	1134411	1135709	mRNA	0.36	0.44	0.23
HVO_1518	#N/A	CHR	1382710	1385466	mRNA	37.22	45.32	0.23
HVO_1572	WP_004041451.1	CHR	1441393	1443312	mRNA	0.2	0.24	0.23
HVO_1746	WP_004041630.1	CHR	1617657	1618628	mRNA	0.34	0.42	0.23
HVO_2008	WP_004041892.1	CHR	1853807	1855564	mRNA	0.11	0.14	0.23
HVO_2060	WP_004041945.1	CHR	1909115	1909585	mRNA	0.89	1.08	0.23
HVO_2145	WP_004042027.1	CHR	2007380	2007946	mRNA	0.29	0.36	0.23
HVO_2202	#N/A	CHR	2070415	2071035	mRNA	1.08	1.31	0.23
HVO_2560	WP_004042610.1	CHR	2416281	2416703	mRNA	1.38	1.68	0.23
HVO_2670	WP_081442894.1	CHR	2517984	2521160	mRNA	0.13	0.16	0.23
HVO_2798	WP_013035593.1	CHR	2628921	2630234	mRNA	0.47	0.57	0.23
HVO_A0180	WP_004043107.1	pHV4	183065	184846	mRNA	0.18	0.22	0.23
asRNA1	#N/A	CHR	243867	243903	ncRNA	1342.39	1637.21	0.23
HVO_2491	#N/A	CHR	2358758	2358828	tRNA	3210.89	3914.51	0.23
HVO_0206	WP_004045320.1	CHR	185459	188227	mRNA	0.14	0.18	0.22
HVO_0210	WP_004045324.1	CHR	191384	191674	mRNA	0.75	0.92	0.22
HVO_0312	WP_004044611.1	CHR	281153	281410	mRNA	9.97	12.19	0.22
HVO_0316	WP_004044607.1	CHR	283383	285143	mRNA	2	2.44	0.22
HVO_0403	WP_004044520.1	CHR	358032	359000	mRNA	0.22	0.27	0.22
HVO_0865	WP_004044072.1	CHR	781408	782166	mRNA	0.4	0.48	0.22
HVO_1333	WP_004043605.1	CHR	1211841	1214681	mRNA	0.06	0.08	0.22
HVO_1346	WP_004043592.1	CHR	1224075	1225376	mRNA	0.33	0.41	0.22
HVO_1750	WP_004041633.1	CHR	1620463	1620693	mRNA	2.24	2.75	0.22
HVO_1980	WP_004041860.1	CHR	1826450	1827427	mRNA	0.36	0.44	0.22
HVO_2079	WP_013035454.1	CHR	1933890	1936142	mRNA	0.1	0.13	0.22
HVO_2291	WP_049941509.1	CHR	2159587	2160219	mRNA	0.13	0.16	0.22
HVO_2466	WP_013035323.1	CHR	2335167	2336333	mRNA	37.2	45.68	0.22
HVO_2521	WP_004042504.1	CHR	2386874	2387923	mRNA	0.16	0.19	0.22
HVO_2595	WP_004042670.1	CHR	2444152	2445213	mRNA	0.08	0.1	0.22
HVO_2685	WP_004042857.1	CHR	2532346	2533494	mRNA	0.15	0.18	0.22
HVO_2699	WP_004042885.1	CHR	2546201	2546659	mRNA	0.55	0.66	0.22
HVO_2760	WP_013035402.1	CHR	2599033	2599398	mRNA	1.87	2.29	0.22
HVO_2901	#N/A	CHR	2738566	2738730	mRNA	3.14	3.84	0.22
HVO_C0005	WP_013035720.1	pHV1	4640	5341	mRNA	0.24	0.29	0.22
HVO_B0101	WP_004041054.1	pHV3	113930	114703	mRNA	0.06	0.08	0.22
HVO_B0309	#N/A	pHV3	354767	357130	mRNA	0.01	0.02	0.22
HVO_A0088	WP_004043352.1	pHV4	88508	91582	mRNA	0.13	0.16	0.22
HVO_A0094	WP_004043347.1	pHV4	97459	98913	mRNA	0.01	0.02	0.22
HVO_A0362	WP_013035210.1	pHV4	373202	374380	mRNA	0.03	0.03	0.22
HVO_A0523	WP_004040874.1	pHV4	526483	528051	mRNA	0.06	0.08	0.22
HVO_C0057s	#N/A	pHV1	57795	57813	ncRNA	15.82	19.36	0.22
HVO_1846	#N/A	CHR	1706125	1706198	tRNA	215.46	263.5	0.22
HVO_0145	WP_004045258.1	CHR	135168	136193	mRNA	0.18	0.22	0.21
HVO_0190	WP_004045304.1	CHR	170943	171839	mRNA	0.15	0.18	0.21
HVO_0219	WP_004045333.1	CHR	198709	199314	mRNA	0.22	0.27	0.21
HVO_0350	WP_004044573.1	CHR	318645	319904	mRNA	0.9	1.11	0.21
HVO_0453	WP_004044470.1	CHR	403730	403948	mRNA	0.61	0.75	0.21
HVO_0864_A	#N/A	CHR	780439	781164	mRNA	0.48	0.59	0.21
HVO_0999	WP_004043944.1	CHR	908202	909338	mRNA	1.37	1.68	0.21
HVO_1059	WP_004043882.1	CHR	967758	968300	mRNA	0.25	0.3	0.21
HVO_1081	WP_004043857.1	CHR	986514	986858	mRNA	1.02	1.25	0.21
HVO_1276	#N/A	CHR	1165456	1165683	mRNA	234.49	289.49	0.21
HVO_2021	WP_004041906.1	CHR	1866807	1867007	mRNA	0.66	0.82	0.21
HVO_2051	WP_013035619.1	CHR	1897872	1899221	mRNA	17.73	21.93	0.21
HVO_2063	#N/A	CHR	1912502	1912663	mRNA	0.82	1.02	0.21
HVO_2127	WP_004042011.1	CHR	1992248	1993510	mRNA	0.28	0.34	0.21
HVO_2642	WP_004042763.1	CHR	2491040	2491360	mRNA	0.42	0.51	0.21
HVO_2724	WP_004042940.1	CHR	2568561	2569913	mRNA	1.72	2.11	0.21
HVO_2914	WP_004044738.1	CHR	2750566	2750988	mRNA	0.32	0.39	0.21
HVO_B0208	WP_004041327.1	pHV3	242688	243539	mRNA	0.1	0.12	0.21
HVO_A0631	WP_004040984.1	pHV4	629390	629758	mRNA	0.59	0.72	0.21
HVO_0517	#N/A	CHR	452351	452423	tRNA	298.91	369.12	0.21
HVO_0940	WP_004044005.1	CHR	851945	854431	mRNA	0.44	0.55	0.2
HVO_1122	WP_004043815.1	CHR	1022943	1023128	mRNA	0.99	1.23	0.2
HVO_1241	WP_004043700.1	CHR	1133594	1134265	mRNA	1.29	1.6	0.2
HVO_1450	WP_004043485.1	CHR	1321660	1322130	mRNA	0.39	0.48	0.2
HVO_1469	WP_004043466.1	CHR	1339459	1341213	mRNA	0.06	0.07	0.2
HVO_1488	WP_004043447.1	CHR	1358000	1359238	mRNA	1.43	1.77	0.2
HVO_1498	WP_004043437.1	CHR	1366671	1367135	mRNA	0.29	0.35	0.2
HVO_2244	WP_013035386.1	CHR	2102738	2103457	mRNA	0.12	0.14	0.2
HVO_2270	WP_013035257.1	CHR	2128977	2130371	mRNA	0.16	0.19	0.2
HVO_2534	WP_004042535.1	CHR	2400548	2400949	mRNA	0.58	0.73	0.2
HVO_2586	WP_004042656.1	CHR	2437665	2438225	mRNA	0.24	0.29	0.2
HVO_2755	WP_004043001.1	CHR	2594860	2595201	mRNA	13.62	16.91	0.2
HVO_2929	WP_004044765.1	CHR	2760473	2761786	mRNA	0.24	0.3	0.2
HVO_A0101	WP_013035020.1	pHV4	106831	107016	mRNA	0.99	1.23	0.2
HVO_A0291	WP_013035068.1	pHV4	299913	300899	mRNA	0.08	0.1	0.2
asRNA7	#N/A	pHV4	379434	379479	ncRNA	919.69	1139	0.2
HVO_2927	#N/A	CHR	2759237	2759311	tRNA	3371.76	4201.68	0.2
HVO_0026	WP_004045012.1	CHR	25352	26794	mRNA	0.23	0.29	0.19
HVO_0263	WP_013035611.1	CHR	235110	236276	mRNA	93.89	117.81	0.19
HVO_0540	WP_004044391.1	CHR	470089	470577	mRNA	0.2	0.26	0.19
HVO_0773	WP_004044164.1	CHR	693329	694084	mRNA	0.38	0.47	0.19
HVO_0970	WP_004043974.1	CHR	879448	880692	mRNA	0.62	0.77	0.19
HVO_1268	WP_004043671.1	CHR	1156643	1157356	mRNA	0.61	0.76	0.19
HVO_1308	WP_004043628.1	CHR	1193661	1194953	mRNA	0.22	0.27	0.19
HVO_2091	WP_004041975.1	CHR	1954168	1955493	mRNA	0.84	1.05	0.19
HVO_2301	WP_004042194.1	CHR	2169513	2169941	mRNA	0.12	0.15	0.19
HVO_2485	WP_004042434.1	CHR	2352996	2354000	mRNA	0.1	0.13	0.19
HVO_2817	#N/A	CHR	2648777	2649943	mRNA	95.74	119.52	0.19
HVO_2818	#N/A	CHR	2650123	2650398	mRNA	84.02	104.89	0.19
HVO_B0049	WP_004041105.1	pHV3	57495	58175	mRNA	0.07	0.09	0.19
HVO_A0039	WP_004043399.1	pHV4	35744	36763	mRNA	0.15	0.19	0.19
HVO_A0118	WP_004062180.1	pHV4	116872	117156	mRNA	1	1.25	0.19
HVO_A0354	N/A	pHV4	365276	365704	mRNA	256.77	321.89	0.19
HVO_A0379	WP_013035057.1	pHV4	388990	391035	mRNA	2.01	2.51	0.19
asRNA3	#N/A	CHR	2650374	2650407	ncRNA	677.63	844.75	0.19
asRNA9	#N/A	pHV4	264268	264313	ncRNA	2409.92	3011.6	0.19
HVO_0025	WP_004045008.1	CHR	24438	25298	mRNA	2.29	2.87	0.18
HVO_0733	WP_013035638.1	CHR	655014	655994	mRNA	0.31	0.39	0.18
HVO_0910	WP_004044029.1	CHR	826789	826992	mRNA	0.25	0.31	0.18
HVO_1375	WP_004043564.1	CHR	1252710	1254554	mRNA	0.09	0.12	0.18
HVO_1601	WP_004041493.1	CHR	1471413	1472228	mRNA	0.18	0.23	0.18
HVO_1664	WP_004041554.1	CHR	1526457	1526765	mRNA	0.32	0.41	0.18
HVO_1710	WP_049941505.1	CHR	1575108	1577141	mRNA	0.3	0.38	0.18
HVO_2067	WP_004041952.1	CHR	1915383	1916003	mRNA	0.7	0.88	0.18
HVO_2211	WP_004042103.1	CHR	2077064	2077747	mRNA	0.29	0.37	0.18
HVO_2233	WP_004042122.1	CHR	2096887	2097303	mRNA	0.24	0.3	0.18
HVO_2417	WP_004042306.1	CHR	2285471	2286058	mRNA	0.74	0.93	0.18
HVO_2473	WP_004042410.1	CHR	2343550	2343852	mRNA	0.17	0.21	0.18
HVO_2615	WP_004042712.1	CHR	2462754	2464178	mRNA	0.11	0.13	0.18
HVO_2812	WP_004043054.1	CHR	2641433	2642458	mRNA	0.2	0.25	0.18
HVO_2910	WP_004044729.1	CHR	2746435	2747259	mRNA	0.06	0.08	0.18
HVO_B0169	#N/A	pHV3	195755	196585	mRNA	0.06	0.08	0.18
HVO_A0133	WP_013035207.1	pHV4	130759	131637	mRNA	3.51	4.42	0.18
HVO_A0380	WP_013035073.1	pHV4	391212	392903	mRNA	1.85	2.33	0.18
HVO_A0393	#N/A	pHV4	403870	404007	mRNA	0.36	0.46	0.18
asRNA10	#N/A	pHV1	70152	70197	ncRNA	2390.68	3008.29	0.18
HVO_1731	#N/A	CHR	1603075	1603196	rRNA	8541.79	10774.8	0.18
HVO_0386	WP_004044537.1	CHR	342850	343224	mRNA	0.27	0.34	0.17
HVO_0407	WP_004044517.1	CHR	363049	363423	mRNA	0.27	0.34	0.17
HVO_0830	WP_004044106.1	CHR	749624	750043	mRNA	0.72	0.91	0.17
HVO_1175	WP_004043766.1	CHR	1071166	1071843	mRNA	0.44	0.56	0.17
HVO_1382	WP_013035416.1	CHR	1259125	1259514	mRNA	0.77	0.98	0.17
HVO_1513	WP_013035391.1	CHR	1379388	1380074	mRNA	0.15	0.18	0.17
HVO_1604	WP_004041496.1	CHR	1474393	1475514	mRNA	0.21	0.26	0.17
HVO_1612	WP_004041504.1	CHR	1481749	1482207	mRNA	0.11	0.14	0.17
HVO_1949	WP_004041829.1	CHR	1798688	1799209	mRNA	0.1	0.12	0.17
HVO_2046	WP_004041932.1	CHR	1892437	1893654	mRNA	0.53	0.68	0.17
HVO_2056	WP_004041940.1	CHR	1905450	1905920	mRNA	1.06	1.35	0.17
HVO_2128	#N/A	CHR	1993640	1994896	mRNA	0.08	0.1	0.17
HVO_2169	WP_004042061.1	CHR	2039493	2040533	mRNA	0.21	0.27	0.17
HVO_2292	WP_013035252.1	CHR	2160851	2161873	mRNA	0.05	0.06	0.17
HVO_2632	WP_004042747.1	CHR	2482002	2482331	mRNA	0.3	0.38	0.17
HVO_2690	WP_004042862.1	CHR	2536418	2537518	mRNA	0.56	0.71	0.17
HVO_2890	WP_004044708.1	CHR	2730421	2731023	mRNA	0.25	0.32	0.17
HVO_C0054	WP_004045436.1	pHV1	53301	54335	mRNA	1.31	1.65	0.17
HVO_A0021	WP_004043417.1	pHV4	23099	23494	mRNA	0.13	0.16	0.17
HVO_A0254_A	#N/A	pHV4	256424	256576	mRNA	0.33	0.41	0.17
HVO_A0351	WP_013035095.1	pHV4	363651	364424	mRNA	3.02	3.82	0.17
HVO_A0474	WP_004040828.1	pHV4	481088	481270	mRNA	0.27	0.35	0.17
HVO_A0506	WP_049914680.1	pHV4	512685	513323	mRNA	0.08	0.1	0.17
HVO_A0598	WP_004040955.1	pHV4	602917	603195	mRNA	0.36	0.45	0.17
H100	#N/A	CHR	685529	685558	ncRNA	3.34	4.23	0.17
HVO_1072s	#N/A	CHR	979661	979709	ncRNA	1.02	1.29	0.17
H4	#N/A	CHR	2815973	2816050	ncRNA	1.93	2.44	0.17
HVO_0524	#N/A	CHR	458021	458095	tRNA	200.79	254.57	0.17
HVO_0322	WP_004044601.1	CHR	291490	293214	mRNA	0.39	0.49	0.16
HVO_0520	WP_004044404.1	CHR	454913	455344	mRNA	0.35	0.44	0.16
HVO_0765	WP_004044172.1	CHR	686654	687820	mRNA	0.1	0.13	0.16
HVO_0779	WP_004044158.1	CHR	698990	700309	mRNA	0.11	0.14	0.16
HVO_0803	WP_004044133.1	CHR	722661	723857	mRNA	0.08	0.11	0.16
HVO_0893	WP_004044045.1	CHR	809951	811651	mRNA	0.31	0.4	0.16
HVO_1142	WP_004043795.1	CHR	1044118	1044393	mRNA	0.18	0.23	0.16
HVO_1478	WP_004043457.1	CHR	1348391	1349344	mRNA	0.98	1.25	0.16
HVO_1739	WP_004041623.1	CHR	1610465	1611235	mRNA	0.06	0.08	0.16
HVO_1821	WP_004041704.1	CHR	1683261	1683815	mRNA	0.3	0.39	0.16
HVO_2080	WP_004041963.1	CHR	1936171	1937793	mRNA	0.25	0.31	0.16
HVO_2646	WP_004042767.1	CHR	2494210	2495964	mRNA	0.23	0.29	0.16
HVO_2882	WP_013035546.1	CHR	2718404	2719126	mRNA	1.29	1.65	0.16
HVO_2918	WP_004044747.1	CHR	2753026	2754024	mRNA	0.15	0.19	0.16
HVO_2955	WP_004044810.1	CHR	2789920	2792259	mRNA	0.14	0.17	0.16
HVO_C0044	WP_013035705.1	pHV1	44460	45461	mRNA	0.12	0.15	0.16
HVO_C0070	WP_013035736.1	pHV1	67448	68746	mRNA	1.92	2.44	0.16
HVO_B0016	WP_004041138.1	pHV3	16592	16822	mRNA	1.81	2.31	0.16
HVO_B0077	WP_004041078.1	pHV3	86441	87532	mRNA	0.14	0.17	0.16
HVO_B0223	WP_004041312.1	pHV3	263384	264217	mRNA	0.12	0.15	0.16
HVO_A0301	WP_049914847.1	pHV4	313476	314375	mRNA	0.17	0.21	0.16
HVO_A0421	N/A	pHV4	424189	426077	mRNA	0.1	0.13	0.16
HVO_1435	#N/A	CHR	1307487	1307561	tRNA	1905.7	2438.13	0.16
HVO_0003	WP_004044956.1	CHR	2942	4543	mRNA	0.1	0.13	0.15
HVO_0597	WP_004044337.1	CHR	528489	528956	mRNA	0.46	0.6	0.15
HVO_0611	#N/A	CHR	541707	543194	mRNA	0.16	0.2	0.15
HVO_0697	WP_004044238.1	CHR	627140	627907	mRNA	0.5	0.64	0.15
HVO_0891	WP_004044047.1	CHR	806959	807810	mRNA	0.45	0.58	0.15
HVO_1062	WP_004043879.1	CHR	970333	971493	mRNA	0.17	0.22	0.15
HVO_1228	WP_013035267.1	CHR	1118978	1121443	mRNA	0.05	0.07	0.15
HVO_1239	WP_004043702.1	CHR	1131262	1132479	mRNA	0.19	0.25	0.15
HVO_1866	WP_004041748.1	CHR	1722293	1723006	mRNA	0.07	0.09	0.15
HVO_1872	WP_049914780.1	CHR	1729602	1729850	mRNA	0.87	1.12	0.15
HVO_1965	WP_004041844.1	CHR	1813914	1814372	mRNA	1.16	1.49	0.15
HVO_1970	#N/A	CHR	1817928	1818632	mRNA	0.07	0.09	0.15
HVO_2946	WP_004044791.1	CHR	2778467	2779672	mRNA	0.3	0.39	0.15
HVO_2976	WP_004044855.1	CHR	2808963	2810786	mRNA	0.27	0.35	0.15
HVO_B0019	WP_013034953.1	pHV3	18465	19892	mRNA	0.04	0.04	0.15
HVO_B0155	WP_004041381.1	pHV3	179511	181244	mRNA	0.02	0.02	0.15
HVO_A0091	WP_013035122.1	pHV4	93074	94483	mRNA	0.04	0.04	0.15
HVO_A0266	WP_004043181.1	pHV4	270416	271183	mRNA	0.15	0.2	0.15
HVO_A0587	WP_004040944.1	pHV4	592440	593825	mRNA	0.07	0.09	0.15
HVO_0508	WP_004044415.1	CHR	446839	447285	mRNA	0.37	0.48	0.14
HVO_0809	WP_004044127.1	CHR	727241	729463	mRNA	0.23	0.29	0.14
HVO_1013	WP_013035258.1	CHR	921476	922882	mRNA	0.26	0.34	0.14
HVO_1090	WP_004043848.1	CHR	996959	997312	mRNA	0.8	1.04	0.14
HVO_1258	WP_004043681.1	CHR	1145416	1146339	mRNA	0.13	0.16	0.14
HVO_1522	WP_004041399.1	CHR	1385553	1386272	mRNA	0.46	0.6	0.14
HVO_2133	WP_004042015.1	CHR	1998477	1999643	mRNA	0.13	0.16	0.14
HVO_2344	WP_004042234.1	CHR	2210016	2210924	mRNA	0.18	0.24	0.14
HVO_2353	WP_004042242.1	CHR	2218384	2218572	mRNA	0.88	1.14	0.14
HVO_2496	WP_004042457.1	CHR	2362033	2362659	mRNA	0.88	1.13	0.14
HVO_2508	WP_004042483.1	CHR	2373656	2374738	mRNA	0.11	0.14	0.14
HVO_2863	WP_004044679.1	CHR	2701945	2702244	mRNA	0.39	0.51	0.14
HVO_C0017	WP_049941515.1	pHV1	12637	13536	mRNA	0.11	0.14	0.14
HVO_C0065	N/A	pHV1	62797	63476	mRNA	3.39	4.38	0.14
HVO_A0179	WP_004043106.1	pHV4	182280	183068	mRNA	0.15	0.19	0.14
HVO_A0408	N/A	pHV4	413614	414760	mRNA	6.02	7.8	0.14
HVO_0104	WP_004045193.1	CHR	101807	102838	mRNA	0.45	0.59	0.13
HVO_0296	WP_004044627.1	CHR	264341	265126	mRNA	0.21	0.27	0.13
HVO_0348	WP_004044575.1	CHR	313886	315715	mRNA	0.36	0.46	0.13
HVO_0412	#N/A	CHR	365957	367695	mRNA	0.06	0.07	0.13
HVO_0450	WP_004044473.1	CHR	399548	399955	mRNA	1.68	2.18	0.13
HVO_0626	WP_004044308.1	CHR	557375	557884	mRNA	0.1	0.12	0.13
HVO_0634	WP_004044301.1	CHR	569203	570429	mRNA	0.18	0.23	0.13
HVO_0742	WP_004044195.1	CHR	662596	663036	mRNA	0.15	0.2	0.13
HVO_1123	WP_004043814.1	CHR	1023195	1024244	mRNA	0.7	0.91	0.13
HVO_1285	WP_004043654.1	CHR	1171941	1172195	mRNA	0.46	0.6	0.13
HVO_1390	WP_004043549.1	CHR	1263781	1264767	mRNA	0.12	0.15	0.13
HVO_1537	WP_004041415.1	CHR	1403626	1404828	mRNA	0.04	0.05	0.13
HVO_1635	WP_004041525.1	CHR	1500481	1501104	mRNA	0.08	0.1	0.13
HVO_1813	WP_013035651.1	CHR	1677249	1677677	mRNA	0.27	0.35	0.13
HVO_2154	WP_013035563.1	CHR	2017239	2018687	mRNA	0.36	0.46	0.13
HVO_2424	WP_004042313.1	CHR	2292877	2293458	mRNA	0.32	0.41	0.13
HVO_2519	WP_004042501.1	CHR	2383562	2384710	mRNA	0.51	0.66	0.13
HVO_2775	WP_004043021.1	CHR	2616249	2616425	mRNA	4.72	6.16	0.13
HVO_B0096	WP_004041059.1	pHV3	107648	108487	mRNA	0.28	0.36	0.13
HVO_B0251	WP_013034932.1	pHV3	298058	299281	mRNA	0.1	0.12	0.13
HVO_B0366	WP_004041168.1	pHV3	423489	424082	mRNA	1.71	2.24	0.13
HVO_A0018	WP_004043421.1	pHV4	18756	19970	mRNA	0.04	0.05	0.13
HVO_0873s	#N/A	CHR	792379	792395	ncRNA	6.87	8.95	0.13
HVO_0287	#N/A	CHR	258948	259067	mRNA	1.53	2.01	0.12
HVO_1010	WP_004043932.1	CHR	920072	920476	mRNA	0.16	0.22	0.12
HVO_1030	WP_004043913.1	CHR	938112	939407	mRNA	0.24	0.32	0.12
HVO_1037	WP_004043906.1	CHR	946398	946871	mRNA	0.77	1.02	0.12
HVO_1342	WP_004043596.1	CHR	1221860	1222195	mRNA	1.44	1.89	0.12
HVO_1465	WP_004043470.1	CHR	1336816	1337733	mRNA	0.18	0.23	0.12
HVO_1496	WP_004043439.1	CHR	1364701	1366398	mRNA	0.4	0.53	0.12
HVO_1642	WP_004041533.1	CHR	1505544	1505945	mRNA	0.17	0.22	0.12
HVO_1874	WP_004041756.1	CHR	1730301	1731374	mRNA	0.62	0.82	0.12
HVO_1960	WP_004041840.1	CHR	1810464	1810847	mRNA	0.65	0.86	0.12
HVO_2089	WP_004041972.1	CHR	1952583	1952957	mRNA	0.18	0.24	0.12
HVO_2535	WP_004042537.1	CHR	2400980	2401708	mRNA	0.5	0.66	0.12
HVO_2575	WP_004042635.1	CHR	2425740	2427344	mRNA	0.24	0.32	0.12
HVO_2611	#N/A	CHR	2459475	2460284	mRNA	0.08	0.11	0.12
HVO_2692	WP_004042874.1	CHR	2537992	2539179	mRNA	1.64	2.16	0.12
HVO_2748	WP_004042989.1	CHR	2590458	2590814	mRNA	2.76	3.62	0.12
HVO_3013	WP_004044951.1	CHR	2845616	2846008	mRNA	1.23	1.61	0.12
HVO_A0200	WP_004043124.1	pHV4	202975	204816	mRNA	0.1	0.13	0.12
HVO_A0381	WP_013035096.1	pHV4	392914	393933	mRNA	0.47	0.62	0.12
HVO_A0432	WP_013035049.1	pHV4	440280	441428	mRNA	0.42	0.55	0.12
H134	#N/A	CHR	97756	97814	ncRNA	19.52	25.59	0.12
asRNA21	#N/A	pHV4	413589	413634	ncRNA	164.77	215.94	0.12
HVO_0090	#N/A	CHR	89307	89471	mRNA	1.52	2	0.11
HVO_0894	WP_004044044.1	CHR	811838	813826	mRNA	1.08	1.43	0.11
HVO_0939	WP_004044006.1	CHR	851558	851878	mRNA	0.57	0.75	0.11
HVO_0981	WP_004043962.1	CHR	892036	893085	mRNA	2.88	3.81	0.11
HVO_1279	WP_004043660.1	CHR	1166683	1167171	mRNA	0.24	0.31	0.11
HVO_1286	WP_004043653.1	CHR	1172274	1173056	mRNA	0.32	0.42	0.11
HVO_1626	WP_004041516.1	CHR	1493347	1494180	mRNA	0.22	0.29	0.11
HVO_1717	WP_004041607.1	CHR	1587408	1588181	mRNA	0.09	0.11	0.11
HVO_1977	WP_004041856.1	CHR	1823943	1824173	mRNA	3.11	4.12	0.11
HVO_2053	WP_004041938.1	CHR	1901184	1902320	mRNA	0.82	1.08	0.11
HVO_2088	WP_004041971.1	CHR	1950195	1952432	mRNA	0.04	0.06	0.11
HVO_2106	#N/A	CHR	1968602	1969378	mRNA	0.15	0.2	0.11
HVO_2152	WP_049914811.1	CHR	2015342	2015710	mRNA	0.36	0.48	0.11
HVO_2238	WP_004042127.1	CHR	2099463	2099735	mRNA	0.24	0.33	0.11
HVO_2627	#N/A	CHR	2477601	2478359	mRNA	0.09	0.12	0.11
HVO_2808	WP_004043050.1	CHR	2637773	2639620	mRNA	1.19	1.58	0.11
HVO_2889	WP_013035331.1	CHR	2728105	2730294	mRNA	0.3	0.41	0.11
HVO_2899	WP_004044717.1	CHR	2736510	2736773	mRNA	0.25	0.34	0.11
HVO_B0083	WP_004041072.1	pHV3	94093	94962	mRNA	0.21	0.28	0.11
HVO_B0236	WP_004041299.1	pHV3	283322	284839	mRNA	0.04	0.06	0.11
HVO_B0329	#N/A	pHV3	381652	383778	mRNA	0.02	0.03	0.11
HVO_A0503	WP_004040855.1	pHV4	510372	511244	mRNA	0.34	0.45	0.11
T26	#N/A	pHV4	424264	424452	ncRNA	0.35	0.47	0.11
HVO_2393	#N/A	CHR	2264001	2264075	tRNA	1935.75	2563.8	0.11
HVO_0856	WP_004044081.1	CHR	769528	770085	mRNA	0.12	0.16	0.1
HVO_0879	WP_004044058.1	CHR	796851	797276	mRNA	0.16	0.21	0.1
HVO_0951	WP_013035590.1	CHR	860652	861653	mRNA	0.47	0.62	0.1
HVO_1180	WP_004043761.1	CHR	1074831	1075205	mRNA	0.36	0.47	0.1
HVO_1252	WP_004043689.1	CHR	1141152	1141349	mRNA	1.35	1.79	0.1
HVO_1269	#N/A	CHR	1157407	1159534	mRNA	0.38	0.51	0.1
HVO_1438	WP_004043497.1	CHR	1309411	1309830	mRNA	0.48	0.63	0.1
HVO_1569	WP_004041448.1	CHR	1437398	1437616	mRNA	0.61	0.81	0.1
HVO_1901	WP_004041782.1	CHR	1749192	1750427	mRNA	0.78	1.05	0.1
HVO_1944	WP_004041824.1	CHR	1794784	1796034	mRNA	0.09	0.12	0.1
HVO_2206	WP_004042098.1	CHR	2074256	2074501	mRNA	0.27	0.36	0.1
HVO_2427	WP_004042317.1	CHR	2295031	2296497	mRNA	0.07	0.1	0.1
HVO_2650	WP_004042775.1	CHR	2497966	2499351	mRNA	0.16	0.21	0.1
HVO_2659	WP_004042795.1	CHR	2509356	2509727	mRNA	0.18	0.24	0.1
HVO_2873	WP_004044689.1	CHR	2710411	2711391	mRNA	0.14	0.18	0.1
HVO_C0013	WP_013035120.1	pHV1	9798	11096	mRNA	32.8	43.58	0.1
HVO_B0278	#N/A	pHV3	330468	330629	mRNA	0.41	0.55	0.1
HVO_B0351	WP_004041190.1	pHV3	406210	406635	mRNA	0.16	0.21	0.1
HVO_A0386	WP_004043287.1	pHV4	399215	400966	mRNA	0.61	0.81	0.1
HVO_A0509	WP_004040860.1	pHV4	514688	515506	mRNA	3.2	4.28	0.1
HVO_2213s	#N/A	CHR	2078696	2078870	ncRNA	128.31	170.29	0.1
HVO_2583s	#N/A	CHR	2436253	2436271	ncRNA	21.09	28.04	0.1
T17	#N/A	pHV4	110730	110916	ncRNA	0.36	0.47	0.1
CRISPR3	#N/A	pHV4	217812	218566	ncRNA	38.45	51.27	0.1
HVO_0020	WP_004045000.1	CHR	18323	19408	mRNA	0.12	0.16	0.09
HVO_0037	WP_004045040.1	CHR	35225	35722	mRNA	0.27	0.36	0.09
HVO_0086	WP_004045146.1	CHR	85863	87266	mRNA	0.05	0.06	0.09
HVO_0454	WP_013035300.1	CHR	404006	405001	mRNA	0.79	1.06	0.09
HVO_0623	WP_013035499.1	CHR	555767	556195	mRNA	0.16	0.21	0.09
HVO_0725	WP_004044212.1	CHR	649318	650163	mRNA	0.43	0.58	0.09
HVO_0740	WP_004044197.1	CHR	660288	660854	mRNA	0.15	0.2	0.09
HVO_0780	#N/A	CHR	700343	700999	mRNA	0.1	0.14	0.09
HVO_0916	WP_004044023.1	CHR	832235	833044	mRNA	0.25	0.33	0.09
HVO_1129	WP_004043808.1	CHR	1029697	1030869	mRNA	0.36	0.48	0.09
HVO_1490	WP_004043445.1	CHR	1360183	1360749	mRNA	0.15	0.2	0.09
HVO_1575	WP_013035367.1	CHR	1446895	1447794	mRNA	0.39	0.52	0.09
HVO_1650	WP_004041541.1	CHR	1512818	1515316	mRNA	0.07	0.1	0.09
HVO_2242	WP_004042131.1	CHR	2101717	2102325	mRNA	1.81	2.42	0.09
HVO_2338	WP_004042228.1	CHR	2202757	2203638	mRNA	0.08	0.1	0.09
HVO_2472	#N/A	CHR	2343217	2343486	mRNA	0.25	0.33	0.09
HVO_2622	WP_004042726.1	CHR	2472992	2473792	mRNA	0.38	0.51	0.09
HVO_B0363	WP_004041171.1	pHV3	418824	421355	mRNA	0.78	1.04	0.09
HVO_A0031	WP_004043407.1	pHV4	29695	30357	mRNA	0.1	0.13	0.09
HVO_A0119	WP_013035153.1	pHV4	117274	117957	mRNA	0.1	0.13	0.09
HVO_A0276	WP_004043191.1	pHV4	282252	283844	mRNA	0.22	0.29	0.09
T10	#N/A	CHR	2705348	2705587	ncRNA	77.35	103.66	0.09
T21	#N/A	pHV4	251337	251565	ncRNA	0.29	0.39	0.09
HVO_0027	WP_004045014.1	CHR	26974	27573	mRNA	0.36	0.49	0.08
HVO_0109	WP_049914909.1	CHR	105867	107147	mRNA	0.18	0.25	0.08
HVO_0231	WP_004045345.1	CHR	209051	209686	mRNA	0.47	0.64	0.08
HVO_0331	WP_004044592.1	CHR	300176	301015	mRNA	0.08	0.11	0.08
HVO_0401	WP_004044522.1	CHR	356734	357192	mRNA	0.84	1.13	0.08
HVO_0459	WP_004044463.1	CHR	408661	409047	mRNA	0.6	0.82	0.08
HVO_0900	WP_004044039.1	CHR	818606	819574	mRNA	0.45	0.6	0.08
HVO_0958	#N/A	CHR	866976	867422	mRNA	0.34	0.45	0.08
HVO_1028	WP_004043914.1	CHR	936980	937750	mRNA	0.11	0.15	0.08
HVO_1853	WP_004041735.1	CHR	1712217	1712663	mRNA	0.19	0.26	0.08
HVO_2438	WP_004042333.1	CHR	2307652	2308290	mRNA	0.84	1.13	0.08
HVO_2540	WP_004042554.1	CHR	2405115	2405843	mRNA	4.28	5.79	0.08
HVO_2869	WP_004044685.1	CHR	2705814	2706101	mRNA	1.28	1.72	0.08
HVO_2900	WP_004044718.1	CHR	2736921	2738330	mRNA	1.91	2.58	0.08
HVO_C0077	WP_013035730.1	pHV1	77782	78945	mRNA	0.39	0.52	0.08
HVO_B0042	WP_004041112.1	pHV3	48214	49587	mRNA	0.02	0.04	0.08
HVO_B0339	WP_004041202.1	pHV3	392926	393609	mRNA	0.02	0.04	0.08
HVO_A0205	WP_013035014.1	pHV4	207954	208772	mRNA	1.16	1.56	0.08
HVO_A0249_A	#N/A	pHV4	251158	251262	mRNA	1.43	1.93	0.08
HVO_A0551	WP_004040907.1	pHV4	553798	555414	mRNA	0.1	0.14	0.08
asRNA6	#N/A	CHR	1010936	1010977	ncRNA	1045.84	1413.01	0.08
HVO_0105	WP_004045195.1	CHR	103089	104234	mRNA	0.71	0.97	0.07
HVO_0321	WP_004044602.1	CHR	290089	291333	mRNA	0.39	0.53	0.07
HVO_0398	WP_004044525.1	CHR	354646	354945	mRNA	0.5	0.68	0.07
HVO_0629	WP_004044306.1	CHR	562646	563665	mRNA	0.39	0.53	0.07
HVO_0633	WP_013035296.1	CHR	567596	569050	mRNA	0.06	0.08	0.07
HVO_0704	WP_004044231.1	CHR	632375	633160	mRNA	0.08	0.11	0.07
HVO_0836	WP_004044100.1	CHR	754108	755415	mRNA	0.42	0.57	0.07
HVO_0861	WP_004044076.1	CHR	777003	778211	mRNA	2.35	3.19	0.07
HVO_1065	WP_004043876.1	CHR	972187	972789	mRNA	0.53	0.72	0.07
HVO_1169	WP_004043772.1	CHR	1066467	1067573	mRNA	0.23	0.31	0.07
HVO_1306	WP_004043631.1	CHR	1191491	1192648	mRNA	0.12	0.15	0.07
HVO_1345	WP_004043593.1	CHR	1223505	1223834	mRNA	1.92	2.61	0.07
HVO_1848_A	#N/A	CHR	1708467	1708622	mRNA	8.03	10.9	0.07
HVO_2014	WP_004041898.1	CHR	1860015	1860512	mRNA	0.5	0.69	0.07
HVO_2070	WP_049941511.1	CHR	1919938	1921572	mRNA	1.58	2.15	0.07
HVO_2228	WP_004042117.1	CHR	2092375	2093244	mRNA	0.56	0.76	0.07
HVO_2305	WP_013035522.1	CHR	2173411	2175315	mRNA	0.18	0.24	0.07
HVO_2717	WP_004042919.1	CHR	2562785	2563981	mRNA	0.14	0.19	0.07
HVO_2879	WP_004044695.1	CHR	2715148	2716146	mRNA	1.04	1.41	0.07
HVO_B0365	WP_004041169.1	pHV3	422179	423492	mRNA	1.08	1.47	0.07
HVO_1802_R	#N/A	CHR	1665493	1665927	ncRNA	145.46	197.96	0.07
H11.2	#N/A	CHR	2705347	2705445	ncRNA	180.95	246.55	0.07
HVO_0009	WP_004044965.1	CHR	8873	10219	mRNA	1.71	2.34	0.06
HVO_0323	#N/A	CHR	293254	293391	mRNA	1.21	1.65	0.06
HVO_0462	WP_004044460.1	CHR	410369	411793	mRNA	0.89	1.22	0.06
HVO_0739	WP_004044198.1	CHR	659245	660234	mRNA	0.49	0.67	0.06
HVO_0884	WP_004044053.1	CHR	801088	801918	mRNA	0.3	0.41	0.06
HVO_1120	WP_013035526.1	CHR	1021329	1021658	mRNA	2.23	3.04	0.06
HVO_1210	WP_004043732.1	CHR	1100086	1100727	mRNA	2.6	3.56	0.06
HVO_1250	WP_004043691.1	CHR	1139884	1140447	mRNA	0.62	0.85	0.06
HVO_1543	WP_004041421.1	CHR	1412569	1412844	mRNA	2.48	3.4	0.06
HVO_1941	WP_004041821.1	CHR	1790495	1791451	mRNA	0.42	0.57	0.06
HVO_2062	WP_004041947.1	CHR	1911379	1911816	mRNA	37.32	51.09	0.06
HVO_2255	WP_004042142.1	CHR	2114657	2115367	mRNA	0.09	0.12	0.06
HVO_2350	WP_013035232.1	CHR	2215392	2217050	mRNA	0.06	0.08	0.06
HVO_2811	WP_004043053.1	CHR	2640928	2641323	mRNA	1.26	1.73	0.06
HVO_C0037	WP_013035684.1	pHV1	30761	31930	mRNA	2.84	3.88	0.06
HVO_A0131_A	#N/A	pHV4	129486	129731	mRNA	3.73	5.11	0.06
HVO_A0206	WP_004043126.1	pHV4	208772	210925	mRNA	0.87	1.19	0.06
HVO_A0283	WP_004043198.1	pHV4	291900	293252	mRNA	0.2	0.27	0.06
HVO_A0385	WP_004043286.1	pHV4	397167	399215	mRNA	0.32	0.43	0.06
HVO_1559s	#N/A	CHR	1429282	1429300	ncRNA	4.39	6.01	0.06
HVO_1700s	#N/A	CHR	1562171	1562211	ncRNA	335.53	458.56	0.06
HVO_0099	WP_004045179.1	CHR	95441	97351	mRNA	0.1	0.15	0.05
HVO_0139	WP_081442881.1	CHR	129199	129504	mRNA	0.33	0.46	0.05
HVO_0356	WP_004044567.1	CHR	323485	325668	mRNA	2.29	3.15	0.05
HVO_0449	WP_004044474.1	CHR	398598	399404	mRNA	0.21	0.28	0.05
HVO_0549	WP_004044382.1	CHR	479663	480625	mRNA	0.1	0.14	0.05
HVO_0689	WP_004044246.1	CHR	617591	621313	mRNA	0.1	0.15	0.05
HVO_0914	WP_013035603.1	CHR	830369	831148	mRNA	0.92	1.27	0.05
HVO_1042	WP_004043899.1	CHR	951010	951300	mRNA	2.12	2.92	0.05
HVO_1171	WP_004043770.1	CHR	1068092	1068838	mRNA	0.11	0.15	0.05
HVO_1451	WP_004043484.1	CHR	1322369	1323655	mRNA	0.44	0.61	0.05
HVO_1453	WP_004043482.1	CHR	1324709	1325962	mRNA	0.24	0.33	0.05
HVO_1546	WP_004041424.1	CHR	1414133	1415131	mRNA	4.91	6.79	0.05
HVO_1916	WP_004041795.1	CHR	1763225	1765132	mRNA	0.67	0.92	0.05
HVO_1955	WP_004041835.1	CHR	1804460	1806424	mRNA	4.73	6.52	0.05
HVO_2188	WP_004042080.1	CHR	2057607	2058281	mRNA	0.25	0.34	0.05
HVO_2309	WP_004042202.1	CHR	2177341	2177616	mRNA	0.97	1.33	0.05
HVO_2339	WP_004042229.1	CHR	2203705	2205525	mRNA	0.1	0.14	0.05
HVO_2762	WP_004043009.1	CHR	2600658	2601404	mRNA	0.11	0.15	0.05
HVO_C0042	WP_013035734.1	pHV1	38529	42353	mRNA	0.21	0.29	0.05
HVO_0347	WP_004044576.1	CHR	312319	313884	mRNA	0.49	0.68	0.04
HVO_0380	WP_004044543.1	CHR	339578	339793	mRNA	0.46	0.65	0.04
HVO_0828	WP_004044108.1	CHR	746978	747700	mRNA	0.12	0.16	0.04
HVO_0881	WP_004044056.1	CHR	798590	799591	mRNA	0.58	0.81	0.04
HVO_0895	WP_004044043.1	CHR	813856	814101	mRNA	0.75	1.03	0.04
HVO_0942	WP_004044003.1	CHR	855224	855442	mRNA	9.83	13.67	0.04
HVO_1684	WP_004041574.1	CHR	1540595	1542526	mRNA	0.3	0.42	0.04
HVO_1924	WP_004041803.1	CHR	1772932	1773294	mRNA	0.23	0.31	0.04
HVO_2003	WP_008605678.1	CHR	1848816	1849109	mRNA	0.34	0.47	0.04
HVO_2069	WP_004041954.1	CHR	1917415	1919934	mRNA	0.53	0.74	0.04
HVO_2121	WP_004042005.1	CHR	1985891	1986100	mRNA	1.35	1.87	0.04
HVO_2157	WP_004042040.1	CHR	2020905	2021102	mRNA	0.93	1.28	0.04
HVO_2247	WP_004042135.1	CHR	2103968	2104810	mRNA	0.12	0.17	0.04
HVO_2378	WP_004042267.1	CHR	2243156	2244046	mRNA	0.41	0.57	0.04
HVO_2446	WP_004042345.1	CHR	2314765	2315700	mRNA	0.43	0.6	0.04
HVO_2721	WP_004042925.1	CHR	2565918	2567399	mRNA	0.08	0.11	0.04
HVO_2958	WP_004044818.1	CHR	2794100	2795206	mRNA	0.59	0.81	0.04
HVO_2994	#N/A	CHR	2824060	2824590	mRNA	0.19	0.26	0.04
HVO_B0321	WP_004041221.1	pHV3	369539	370645	mRNA	0.08	0.1	0.04
HVO_A0349	WP_013035196.1	pHV4	361704	362870	mRNA	3.99	5.53	0.04
HVO_0204	WP_049914914.1	CHR	182364	184730	mRNA	0.09	0.13	0.03
HVO_0794	WP_004044142.1	CHR	713403	714497	mRNA	0.09	0.13	0.03
HVO_0982	WP_004043961.1	CHR	893082	893543	mRNA	6.9	9.67	0.03
HVO_1075	WP_004043863.1	CHR	981367	981666	mRNA	0.33	0.47	0.03
HVO_1243	WP_004043698.1	CHR	1135740	1136432	mRNA	0.29	0.4	0.03
HVO_1421	WP_081442887.1	CHR	1294150	1294863	mRNA	0.42	0.59	0.03
HVO_1819	WP_004041702.1	CHR	1682086	1682775	mRNA	0.17	0.24	0.03
HVO_1827	WP_004041717.1	CHR	1687269	1687670	mRNA	1.5	2.08	0.03
HVO_1847	WP_004041730.1	CHR	1706585	1708384	mRNA	0.17	0.23	0.03
HVO_2203	WP_004042095.1	CHR	2071042	2071836	mRNA	4.05	5.68	0.03
HVO_2214	WP_004042106.1	CHR	2078874	2081267	mRNA	0.22	0.31	0.03
HVO_2235	WP_004042124.1	CHR	2097818	2098270	mRNA	0.22	0.31	0.03
HVO_2345	WP_004042235.1	CHR	2211216	2212457	mRNA	1.38	1.94	0.03
HVO_2469	WP_004042402.1	CHR	2338515	2339852	mRNA	0.21	0.29	0.03
HVO_2541	WP_004042558.1	CHR	2406014	2407483	mRNA	1.51	2.11	0.03
HVO_2606	WP_049914830.1	CHR	2455085	2456398	mRNA	0.17	0.23	0.03
HVO_2681	WP_004042849.1	CHR	2529154	2529951	mRNA	0.25	0.35	0.03
HVO_2784	WP_004043029.1	CHR	2619760	2620263	mRNA	7.78	10.87	0.03
HVO_B0266	WP_004041272.1	pHV3	317826	319133	mRNA	0.56	0.79	0.03
HVO_A0019	WP_004043420.1	pHV4	20841	21737	mRNA	0.13	0.18	0.03
HVO_A0066	WP_004043369.1	pHV4	59944	61230	mRNA	0.56	0.78	0.03
HVO_A0116	WP_013035180.1	pHV4	114246	115544	mRNA	1.72	2.41	0.03
HVO_1456s	#N/A	CHR	1329307	1329323	ncRNA	11.78	16.42	0.03
HVO_0133	WP_004045245.1	CHR	123087	124769	mRNA	1.53	2.15	0.02
HVO_0417	WP_004044507.1	CHR	371518	373026	mRNA	0.22	0.31	0.02
HVO_0792	WP_004044144.1	CHR	711644	712822	mRNA	0.3	0.42	0.02
HVO_0806	WP_004044130.1	CHR	724574	726331	mRNA	0.24	0.33	0.02
HVO_0860	WP_004044077.1	CHR	775569	776999	mRNA	3.69	5.19	0.02
HVO_0934	WP_004044012.1	CHR	844064	844780	mRNA	0.16	0.23	0.02
HVO_1025	WP_004043917.1	CHR	934270	935421	mRNA	0.19	0.26	0.02
HVO_1217	WP_004043725.1	CHR	1105827	1107491	mRNA	0.05	0.07	0.02
HVO_1348	#N/A	CHR	1225962	1227398	mRNA	0.16	0.23	0.02
HVO_1494	WP_004043441.1	CHR	1363070	1364062	mRNA	1.61	2.27	0.02
HVO_2110	WP_004041993.1	CHR	1973308	1974072	mRNA	0.31	0.43	0.02
HVO_2384	WP_004042273.1	CHR	2250787	2251929	mRNA	2.07	2.92	0.02
HVO_2694	WP_013035506.1	CHR	2540143	2541168	mRNA	1.45	2.04	0.02
HVO_B0379	WP_004041156.1	pHV3	433504	435033	mRNA	0.05	0.07	0.02
HVO_A0334	WP_004043247.1	pHV4	345455	345649	mRNA	2.83	3.97	0.02
HVO_A0538	WP_004040888.1	pHV4	541791	543008	mRNA	0.05	0.07	0.02
HVO_1026_R	#N/A	CHR	936055	936360	ncRNA	1501.59	2108.49	0.02
HVO_0062	WP_004045090.1	CHR	61296	63134	mRNA	5.18	7.35	0.01
HVO_0243	WP_004045358.1	CHR	219536	220561	mRNA	0.11	0.16	0.01
HVO_0306	WP_004044617.1	CHR	274375	275553	mRNA	0.2	0.28	0.01
[truncated: 2,392 more rows]
