# Supplementary material for: Extracellular vesicle formation in Euryarchaeota is driven by a small GTPase
Source: Proc Natl Acad Sci U S A. 2024 Feb 26;121(10):e2311321121. doi: 10.1073/pnas.2311321121 (PMC10927574; doi:10.1073/pnas.2311321121)
Supplement: Supplementary file 4 — Dataset S03 (XLSX) [file pnas.2311321121.sd03.xlsx]

## Sheet: LEGEND
Supplementary Table 5: Differential expression calculated for transcripts from EVs from untreated and UV-treated cultures
One replicate of RNA associated with EVs isolated from untreated and UV treated cells. Read mapping (99% minimum overlap identity, TPM) and differential expression (log2 ratio) performed with Geneious (2021.0.1).
Source	Reads Generated	Reads Mapped
UV-treated	7266071	4013009
Untreated	7485698	3769062
Sheet 1: Legend
Sheet 2: Transcriptomic Data
Columns
Name	HVO_XXXX or annotated ncRNA name
Gene ID	NCBI protein accession number
Genome	Genomic element of gene
Min	minimum nucleotide of gene in genomic element
Max	maximum nucleotide of gene in genomic element
RNA Type	mRNA, tRNA, rRNA, or ncRNA
TPM	Transcripts per million
Differential Expression Log2 fold change	Differential expression of gene calculated through Geneious

## Sheet: Sheet 2
Name	Gene ID	Genome	Min	Max	RNA Type	Untreated TPM	UV TPM	Differential Expression Log2 Ratio	Differential Expression p-value
HVO_0115	WP_004045214.1	CHR	110903	111055	mRNA	9.84	4.3	-0.08	1
H123	#N/A	CHR	312017	312072	ncRNA	9.77	4.93	-0.28	0.99
HVO_1963s	#N/A	CHR	1813462	1813478	ncRNA	9.66	1.25	1.68	0.0016
HVO_2519s	#N/A	CHR	2385010	2385026	ncRNA	9.66	1.25	1.68	0.0016
HVO_C0072	WP_013035731.1	pHV1	70334	71227	mRNA	9.53	0.1	5.35	3.9e-15
HVO_A0508	WP_004040859.1	pHV4	514365	514685	mRNA	9.42	0.79	2.3	5.6e-05
HVO_A0408	N/A	pHV4	413614	414760	mRNA	9.34	7.47	-0.95	0.3
HVO_2125	WP_004042009.1	CHR	1989279	1990238	mRNA	9.32	0.69	2.5	1.6e-05
HVO_1749	WP_004041632.1	CHR	1619596	1620450	mRNA	9.26	6.71	-0.8	0.47
HVO_0860	WP_004044077.1	CHR	775569	776999	mRNA	9.03	1.13	1.73	0.0019
H19	#N/A	CHR	2568338	2568489	ncRNA	9	4.33	-0.21	0.97
HVO_1561	#N/A	CHR	1430025	1430198	mRNA	8.88	1.34	1.46	0.014
HVO_1979s	#N/A	CHR	1826424	1826440	ncRNA	8.85	0	1000000	7.6e-14
HVO_2203	WP_004042095.1	CHR	2071042	2071836	mRNA	8.85	5.8	-0.66	0.62
HVO_2204	WP_049896292.1	CHR	2071805	2072992	mRNA	8.84	5.31	-0.53	0.72
H17	#N/A	CHR	2583137	2583260	ncRNA	8.72	6.17	-0.77	0.48
HVO_B0193s	#N/A	pHV3	223944	223976	ncRNA	8.71	7.08	-0.97	0.31
HVO_1014	WP_004043928.1	CHR	923045	923803	mRNA	8.67	3.53	0.03	1
HVO_0844	WP_004044092.1	CHR	759648	760286	mRNA	8.67	4.99	-0.47	0.85
HVO_0988	WP_004043955.1	CHR	898143	899663	mRNA	8.65	7.39	-1.04	0.23
HVO_0986	WP_004043957.1	CHR	894580	896616	mRNA	8.56	5.9	-0.73	0.42
HVO_A0378	WP_004043279.1	pHV4	387218	388993	mRNA	8.54	1.11	1.67	0.0044
HVO_2475	WP_004042417.1	CHR	2344719	2344907	mRNA	8.54	3.26	0.12	0.96
HVO_2740	WP_004042970.1	CHR	2584141	2584605	mRNA	8.53	6.67	-0.91	0.38
HVO_0908	WP_004064260.1	CHR	825916	826275	mRNA	8.51	6.02	-0.77	0.43
HVO_2758	WP_004043005.1	CHR	2597210	2597689	mRNA	8.47	6.82	-0.96	0.26
HVO_2756	WP_004043002.1	CHR	2595223	2596269	mRNA	8.45	5.88	-0.75	0.58
HVO_A0377	WP_004043278.1	pHV4	386436	387218	mRNA	8.44	0.9	1.97	0.0011
HVO_1858	WP_004041740.1	CHR	1716206	1716661	mRNA	8.4	3.96	-0.18	1
HVO_2739	WP_004042968.1	CHR	2583940	2584140	mRNA	8.37	5.92	-0.77	0.4
HVO_1359	WP_004043580.1	CHR	1238925	1239131	mRNA	8.33	5.23	-0.6	0.63
HVO_2822	WP_013035380.1	CHR	2655111	2655413	mRNA	8.31	7.15	-1.05	0.28
HVO_1831	WP_013035390.1	CHR	1690567	1691148	mRNA	8.3	9.34	-1.44	0.025
HVO_2738	WP_004042966.1	CHR	2583713	2583937	mRNA	8.27	6.8	-0.99	0.24
HVO_0979	WP_004043964.1	CHR	889665	890366	mRNA	8.17	4.39	-0.37	0.87
HVO_2399	WP_049914824.1	CHR	2267585	2268583	mRNA	8.13	0.21	3.98	2.3e-09
HVO_0731	WP_013035240.1	CHR	653749	654309	mRNA	8.12	5.45	-0.69	0.65
HVO_1360s	#N/A	CHR	1239622	1239638	ncRNA	8.05	1.25	1.42	0.018
HVO_2433s	#N/A	CHR	2301665	2301681	ncRNA	8.05	10	-1.58	0.008
HVO_1577	WP_004041457.1	CHR	1448985	1449518	mRNA	7.94	4.26	-0.37	0.8
HVO_1186	WP_004043755.1	CHR	1079366	1079590	mRNA	7.9	5.95	-0.86	0.35
HVO_1133	WP_004043804.1	CHR	1033423	1033728	mRNA	7.87	6.32	-0.95	0.26
HVO_0654	WP_004044282.1	CHR	584352	584621	mRNA	7.8	5.66	-0.81	0.45
T4	#N/A	CHR	1384199	1384394	ncRNA	7.75	2.38	0.43	0.61
HVO_1151	N/A	CHR	1049584	1050838	mRNA	7.71	5.23	-0.71	0.55
HVO_2124	WP_004042008.1	CHR	1988273	1989277	mRNA	7.64	0.68	2.23	0.00054
HVO_0859	WP_004044078.1	CHR	774651	775556	mRNA	7.6	0.96	1.72	0.0069
HVO_1896	WP_004041777.1	CHR	1747097	1747402	mRNA	7.56	2.43	0.37	0.59
HVO_1092	WP_004043846.1	CHR	998312	998791	mRNA	7.52	8.41	-1.43	0.066
HVO_0861	WP_004044076.1	CHR	777003	778211	mRNA	7.51	1.07	1.54	0.011
HVO_A0507	WP_004040858.1	pHV4	513415	514359	mRNA	7.4	0.56	2.44	0.00031
HVO_A0376	WP_004043277.1	pHV4	385336	386439	mRNA	7.4	0.75	2.04	0.0017
HVO_C0065	N/A	pHV1	62797	63476	mRNA	7.4	5.23	-0.77	0.5
T15	#N/A	CHR	2334962	2335169	ncRNA	7.37	2.45	0.32	0.71
HVO_0701	WP_004044234.1	CHR	629175	629456	mRNA	7.37	6.03	-0.98	0.3
HVO_0801	WP_004044135.1	CHR	720565	721839	mRNA	7.33	5.78	-0.93	0.41
HVO_A0510	WP_004040861.1	pHV4	515499	515942	mRNA	7.3	0.67	2.18	0.00084
HVO_A0379	WP_013035057.1	pHV4	388990	391035	mRNA	7.28	1.23	1.3	0.031
HVO_2757s2	#N/A	CHR	2597072	2597195	ncRNA	7.28	7.71	-1.35	0.089
HVO_1244s	#N/A	CHR	1137126	1137142	ncRNA	7.24	0	1000000	4.7e-11
HVO_2052s	#N/A	CHR	1901132	1901148	ncRNA	7.24	1.25	1.27	0.033
HVO_2274s	#N/A	CHR	2133808	2133824	ncRNA	7.24	2.5	0.27	0.72
HVO_2804s	#N/A	CHR	2636186	2636202	ncRNA	7.24	2.5	0.27	0.72
HVO_2373	WP_004042262.1	CHR	2237561	2237938	mRNA	7.24	4.1	-0.45	0.91
HVO_2050	N/A	CHR	1896976	1897791	mRNA	7.19	3.1	-0.05	1
HVO_0784	WP_004044153.1	CHR	704595	705614	mRNA	7.18	1.58	0.91	0.18
HVO_0070	WP_004045112.1	CHR	72161	72538	mRNA	7.17	2.7	0.14	1
HVO_0980	WP_004043963.1	CHR	890363	892036	mRNA	7.13	3.79	-0.36	0.81
HVO_1101s	#N/A	CHR	1006593	1006762	ncRNA	7.08	2.37	0.31	0.74
HVO_0422	WP_004044502.1	CHR	379829	380122	mRNA	7.07	2.96	-0.01	1
HVO_A0089	WP_013035200.1	pHV4	91575	91754	mRNA	6.99	0	1000000	1.7e-10
HVO_1977	WP_004041856.1	CHR	1823943	1824173	mRNA	6.93	4.14	-0.52	0.87
HVO_1546	WP_004041424.1	CHR	1414133	1415131	mRNA	6.89	5.85	-1.03	0.36
HVO_0700	WP_004044235.1	CHR	628977	629171	mRNA	6.88	3.81	-0.42	0.77
HVO_0838	WP_004044098.1	CHR	756402	756845	mRNA	6.84	5.26	-0.89	0.43
HVO_0839	WP_004044097.1	CHR	756983	757264	mRNA	6.79	3.31	-0.23	1
HVO_1562	WP_004041440.1	CHR	1430347	1431078	mRNA	6.77	2.58	0.12	0.97
HVO_0353	WP_004044570.1	CHR	321385	321813	mRNA	6.7	4.41	-0.66	0.65
HVO_2075	WP_004041959.1	CHR	1930885	1932135	mRNA	6.69	8.75	-1.65	0.0097
HVO_2358	WP_004042247.1	CHR	2221843	2222094	mRNA	6.68	3.88	-0.48	0.76
HVO_1233	WP_004043709.1	CHR	1124201	1124395	mRNA	6.67	3.38	-0.29	0.88
HVO_2748	WP_004042989.1	CHR	2590458	2590814	mRNA	6.67	6.13	-1.15	0.24
T30	#N/A	pHV3	278105	278334	ncRNA	6.66	2.03	0.44	0.53
HVO_B0330	WP_004041212.1	pHV3	384012	384230	mRNA	6.62	0.1	4.83	9.6e-09
HVO_0092	WP_004045161.1	CHR	90474	90758	mRNA	6.62	0.15	4.22	5.8e-08
HVO_2123	WP_004042007.1	CHR	1987200	1988276	mRNA	6.59	0.63	2.12	0.0035
HVO_0653	WP_004044283.1	CHR	584183	584317	mRNA	6.59	4.41	-0.69	0.63
HVO_0906_A	#N/A	CHR	823746	823829	mRNA	6.51	0.76	1.84	0.008
HVO_0438	WP_013035354.1	CHR	391499	391768	mRNA	6.49	3.23	-0.26	1
HVO_2121	WP_004042005.1	CHR	1985891	1986100	mRNA	6.45	1.52	0.82	0.25
HVO_0727s	#N/A	CHR	652041	652057	ncRNA	6.44	0	1000000	2.2e-09
HVO_2391s	#N/A	CHR	2263442	2263458	ncRNA	6.44	0	1000000	2.2e-09
HVO_2815s	#N/A	CHR	2647487	2647503	ncRNA	6.44	0	1000000	2.2e-09
HVO_2565s4	#N/A	CHR	2421040	2421056	ncRNA	6.44	2.5	0.1	0.99
HVO_2546	WP_004042571.1	CHR	2409640	2410095	mRNA	6.42	2.93	-0.14	1
HVO_1848_A	#N/A	CHR	1708467	1708622	mRNA	6.4	3.81	-0.52	0.69
HVO_2351s2	#N/A	CHR	2218202	2218293	ncRNA	6.39	0.69	1.93	0.0048
HVO_0210	WP_004045324.1	CHR	191384	191674	mRNA	6.35	0.88	1.59	0.022
HVO_2724	WP_004042940.1	CHR	2568561	2569913	mRNA	6.31	1.63	0.68	0.39
HVO_1027	WP_004043915.1	CHR	936539	936811	mRNA	6.31	3.66	-0.48	0.91
HVO_1543	WP_004041421.1	CHR	1412569	1412844	mRNA	6.3	1.85	0.5	0.6
HVO_A0154	WP_004043083.1	pHV4	151820	153469	mRNA	6.29	0.95	1.46	0.055
HVO_0769	WP_004044168.1	CHR	690496	690900	mRNA	6.28	4.14	-0.67	0.76
HVO_0482	WP_004044439.1	CHR	431247	431609	mRNA	6.22	2.98	-0.21	0.98
HVO_0354	WP_004044569.1	CHR	321816	322430	mRNA	6.21	4.39	-0.77	0.56
HVO_0981	WP_004043962.1	CHR	892036	893085	mRNA	6.19	3.38	-0.4	0.8
HVO_1509	#N/A	CHR	1377161	1377262	mRNA	6.17	1.46	0.81	0.28
H120.2	#N/A	CHR	406984	407032	ncRNA	6.14	0	1000000	7.4e-09
HVO_1209	WP_004043733.1	CHR	1099534	1099872	mRNA	6.13	9.84	-1.95	0.0002
HVO_2677	WP_004042840.1	CHR	2526916	2527164	mRNA	6.1	1.37	0.89	0.21
HVO_0651	WP_004044285.1	CHR	583485	583868	mRNA	6.09	2.6	-0.04	1
HVO_A0152	WP_004043081.1	pHV4	151023	151238	mRNA	6.08	0	1000000	6.9e-09
HVO_2122	WP_004042006.1	CHR	1986097	1987203	mRNA	6.06	0.4	2.64	0.00022
HVO_2548	WP_004042575.1	CHR	2410802	2411338	mRNA	6.04	2.37	0.08	1
HVO_2397	WP_004042286.1	CHR	2265616	2266722	mRNA	6.02	0.19	3.69	3.9e-06
HVO_2355	WP_004042244.1	CHR	2219002	2220024	mRNA	6.02	0.37	2.74	0.00035
H229.3	#N/A	CHR	1050839	1050895	ncRNA	6	5.96	-1.26	0.16
HVO_0833	#N/A	CHR	752204	752347	mRNA	5.99	4.28	-0.78	0.5
HVO_0698	WP_004044237.1	CHR	627962	628153	mRNA	5.99	4.65	-0.9	0.38
HVO_2723	WP_004042938.1	CHR	2567950	2568180	mRNA	5.98	2.48	0	1
HVO_A0155	WP_004043084.1	pHV4	153466	153903	mRNA	5.97	0.19	3.68	3.7e-06
HVO_0090	#N/A	CHR	89307	89471	mRNA	5.97	2.19	0.18	0.96
HVO_1211	WP_013035369.1	CHR	1100738	1101400	mRNA	5.94	3.75	-0.6	0.87
HVO_2070	WP_049941511.1	CHR	1919938	1921572	mRNA	5.91	2.01	0.29	0.8
HVO_2542	WP_004042560.1	CHR	2407487	2407984	mRNA	5.85	2.99	-0.3	0.91
HVO_0116	WP_004045216.1	CHR	111059	111337	mRNA	5.84	3.43	-0.5	0.76
HVO_A0509	WP_004040860.1	pHV4	514688	515506	mRNA	5.83	0.6	2.02	0.0066
HVO_0699	WP_004044236.1	CHR	628158	628958	mRNA	5.82	4.96	-1.04	0.41
HVO_1832s3	#N/A	CHR	1693883	1694028	ncRNA	5.81	3.64	-0.59	0.81
HVO_A0596	WP_004040953.1	pHV4	600914	601564	mRNA	5.74	0.91	1.38	0.093
T11	#N/A	CHR	2653094	2653281	ncRNA	5.68	1.47	0.68	0.44
HVO_2543	WP_004042563.1	CHR	2407981	2408445	mRNA	5.68	2.88	-0.29	1
HVO_A0596s	#N/A	pHV4	601685	601701	ncRNA	5.63	2.5	-0.1	1
HVO_1677	WP_004041567.1	CHR	1535246	1535425	mRNA	5.62	1.06	1.14	0.15
HVO_A0153	WP_004043082.1	pHV4	151328	151816	mRNA	5.6	0.09	4.72	2.8e-07
T9	#N/A	CHR	2783197	2783326	ncRNA	5.58	2.29	0.02	1
HVO_A0131s2	#N/A	pHV4	129695	129841	ncRNA	5.58	3.61	-0.64	0.77
HVO_2676	WP_004042835.1	CHR	2526511	2526876	mRNA	5.57	0.52	2.15	0.006
HVO_0437	WP_004044487.1	CHR	391096	391260	mRNA	5.56	1.93	0.26	0.81
HVO_2398	WP_004042287.1	CHR	2266719	2267588	mRNA	5.55	0.49	2.24	0.0041
HVO_2749	WP_004042991.1	CHR	2590818	2591108	mRNA	5.55	3.8	-0.72	0.55
HVO_0484	WP_004044437.1	CHR	432592	433122	mRNA	5.54	2.96	-0.36	0.85
HVO_1185	WP_004043756.1	CHR	1079116	1079298	mRNA	5.53	2.09	0.14	0.93
HVO_1210	WP_004043732.1	CHR	1100086	1100727	mRNA	5.52	2.32	-0.01	1
HVO_2725	WP_004042941.1	CHR	2569913	2570959	mRNA	5.51	1.22	0.91	0.2
HVO_2544	WP_004042565.1	CHR	2408445	2409089	mRNA	5.51	2.11	0.12	0.94
HVO_2545	WP_004042567.1	CHR	2409086	2409640	mRNA	5.47	2.18	0.06	1
H60	#N/A	CHR	1785150	1785202	ncRNA	5.42	1.6	0.49	0.66
HVO_2176	WP_004042068.1	CHR	2049144	2049452	mRNA	5.4	2.27	-0.02	1
HVO_A0156	WP_013035165.1	pHV4	153959	155953	mRNA	5.35	0.14	4	2.6e-06
HVO_1987	WP_004041869.1	CHR	1833881	1834780	mRNA	5.35	2.22	0	1
HVO_1750	WP_004041633.1	CHR	1620463	1620693	mRNA	5.33	3.22	-0.54	0.9
HVO_B0092	WP_004041063.1	pHV3	103720	104724	mRNA	5.32	0.15	3.91	3.8e-06
HVO_A0519	WP_004040870.1	pHV4	522946	523416	mRNA	5.32	0.32	2.81	0.00046
HVO_0313	WP_004044610.1	CHR	281432	282016	mRNA	5.31	3.01	-0.45	0.83
HVO_0404s	#N/A	CHR	359268	359347	ncRNA	5.3	9.03	-2.04	0.00015
HVO_0455	WP_004044467.1	CHR	405300	406973	mRNA	5.28	1.36	0.69	0.41
HVO_1080	WP_004043858.1	CHR	985780	986346	mRNA	5.28	2.25	-0.04	1
HVO_1138	WP_004043799.1	CHR	1040246	1041094	mRNA	5.27	3.1	-0.5	0.85
HVO_C0028	WP_013035728.1	pHV1	18908	19882	mRNA	5.26	0.11	4.32	8.5e-07
HVO_2451	WP_004042359.1	CHR	2319307	2319735	mRNA	5.26	5.05	-1.21	0.21
HVO_A0183	WP_004978002.1	pHV4	186476	186715	mRNA	5.24	2.66	-0.29	1
HVO_1091	WP_004043847.1	CHR	997547	998305	mRNA	5.23	2.18	-0.01	1
HVO_C0075	WP_049941526.1	pHV1	74734	76410	mRNA	5.2	0.04	5.83	7.8e-07
HVO_2751	WP_004042994.1	CHR	2592523	2592780	mRNA	5.2	2.63	-0.29	1
HVO_2541	WP_004042558.1	CHR	2406014	2407483	mRNA	5.2	3.11	-0.52	0.84
HVO_0133	WP_004045245.1	CHR	123087	124769	mRNA	5.14	1.45	0.55	0.62
HVO_A0134	N/A	pHV4	131940	132431	mRNA	5.14	7.17	-1.75	0.0057
HVO_0650	WP_004044286.1	CHR	583221	583484	mRNA	5.13	3.46	-0.7	0.64
HVO_0942	WP_004044003.1	CHR	855224	855442	mRNA	5.12	4.37	-1.04	0.39
HVO_0356	WP_004044567.1	CHR	323485	325668	mRNA	5.11	2.91	-0.46	1
HVO_1842	#N/A	CHR	1703721	1703846	mRNA	5.1	1.01	1.07	0.23
HVO_1727	WP_004041616.1	CHR	1596955	1597515	mRNA	5.1	4.2	-0.99	0.56
HVO_1542	WP_004041420.1	CHR	1411407	1412471	mRNA	5.1	4.85	-1.2	0.3
HVO_1148	WP_004043790.1	CHR	1047847	1048314	mRNA	5.09	2.81	-0.41	1
HVO_2118	WP_004042002.1	CHR	1982189	1983292	mRNA	5.08	0.15	3.76	1.6e-05
HVO_1145	WP_013035666.1	CHR	1045827	1046489	mRNA	5.06	3.01	-0.52	0.78
HVO_B0117	WP_004041039.1	pHV3	130859	131485	mRNA	5.04	1.02	1.04	0.22
HVO_C0057s	#N/A	pHV1	57795	57813	ncRNA	5.04	2.24	-0.09	1
HVO_1342	WP_004043596.1	CHR	1221860	1222195	mRNA	5.01	1.2	0.79	0.35
HVO_0948	WP_004043997.1	CHR	858873	859304	mRNA	5	0.59	1.82	0.028
HVO_A0184	WP_013035084.1	pHV4	186724	186909	mRNA	5	3.2	-0.62	0.83
HVO_1358	WP_004043581.1	CHR	1238438	1238830	mRNA	4.98	1.84	0.17	0.93
HVO_A0090	WP_013035107.1	pHV4	91874	92947	mRNA	4.97	0.1	4.41	2.6e-06
HVO_1274	WP_004043664.1	CHR	1163969	1164931	mRNA	4.96	1.52	0.43	0.63
HVO_2555	WP_013035359.1	CHR	2413923	2414267	mRNA	4.96	1.97	0.06	1
HVO_1146	WP_004043792.1	CHR	1046482	1046724	mRNA	4.95	2.8	-0.44	1
HVO_2449_A	#N/A	CHR	2318472	2318660	mRNA	4.92	4.16	-1.02	0.52
HVO_A0518	WP_004040869.1	pHV4	522764	522925	mRNA	4.9	0.39	2.38	0.0062
HVO_2037	WP_004041922.1	CHR	1882056	1882382	mRNA	4.9	2.86	-0.49	1
HVO_1894	WP_004041775.1	CHR	1745062	1745340	mRNA	4.9	3.5	-0.78	0.61
HVO_2868s2	#N/A	CHR	2705589	2705630	ncRNA	4.89	1.01	1.01	0.31
HVO_2015	WP_004041899.1	CHR	1860594	1861631	mRNA	4.88	2.91	-0.52	1
HVO_1289	WP_004043650.1	CHR	1174083	1174481	mRNA	4.87	2.45	-0.28	1
HVO_A0633	WP_004040986.1	pHV4	630851	631291	mRNA	4.87	3.71	-0.87	0.66
HVO_C0012	WP_049941524.1	pHV1	9296	9616	mRNA	4.86	1.26	0.68	0.5
HVO_2678	WP_013035460.1	CHR	2527253	2527597	mRNA	4.84	0.49	2.03	0.023
HVO_1304	WP_004043633.1	CHR	1188454	1189392	mRNA	4.84	4.62	-1.2	0.39
HVO_1183s	#N/A	CHR	1077691	1077707	ncRNA	4.83	0	1000000	2.9e-06
HVO_A0249s2	#N/A	pHV4	251252	251268	ncRNA	4.83	2.5	-0.32	1
HVO_2695	WP_004042880.1	CHR	2541219	2542757	mRNA	4.83	5.6	-1.48	0.085
HVO_2451s2	#N/A	CHR	2320144	2320160	ncRNA	4.83	6.25	-1.64	0.036
HVO_C0029	WP_013035690.1	pHV1	19887	20411	mRNA	4.82	0.04	5.57	9.2e-06
HVO_0442	WP_004044482.1	CHR	393182	393352	mRNA	4.8	0.5	2	0.023
HVO_2353	WP_004042242.1	CHR	2218384	2218572	mRNA	4.78	0.67	1.56	0.073
HVO_0311	WP_013035358.1	CHR	278777	280978	mRNA	4.78	3.73	-0.91	0.65
HVO_0315	WP_004044608.1	CHR	283056	283376	mRNA	4.77	2.18	-0.14	1
HVO_1042	WP_004043899.1	CHR	951010	951300	mRNA	4.75	2.26	-0.2	1
HVO_2549	WP_004042581.1	CHR	2411343	2411735	mRNA	4.73	2.32	-0.24	1
HVO_1434s	#N/A	CHR	1307427	1307487	ncRNA	4.71	5.57	-1.51	0.079
HVO_1004	WP_004043939.1	CHR	913947	914231	mRNA	4.7	2.31	-0.24	1
HVO_A0249_A	#N/A	pHV4	251158	251262	mRNA	4.69	1.42	0.46	0.63
HVO_1288	#N/A	CHR	1173837	1173971	mRNA	4.66	1.1	0.81	0.34
HVO_1680	WP_004041570.1	CHR	1536560	1537000	mRNA	4.65	0.82	1.23	0.12
HVO_A0320	WP_049914851.1	pHV4	330580	331347	mRNA	4.65	1.69	0.19	0.88
H77.1	#N/A	CHR	155874	155923	ncRNA	4.65	1.7	0.18	0.89
HVO_2450	WP_004042357.1	CHR	2318839	2319306	mRNA	4.65	4.63	-1.26	0.21
HVO_2550	WP_004042587.1	CHR	2411739	2411915	mRNA	4.64	1.8	0.1	0.98
HVO_1873	#N/A	CHR	1730131	1730301	mRNA	4.64	2.36	-0.29	1
HVO_0036	WP_004045037.1	CHR	34980	35174	mRNA	4.63	2.18	-0.18	1
HVO_B0234s	#N/A	pHV3	278591	278694	ncRNA	4.6	0.61	1.64	0.087
HVO_1988	WP_004041870.1	CHR	1834767	1835816	mRNA	4.6	1.72	0.15	1
HVO_1305	WP_004043632.1	CHR	1189396	1191291	mRNA	4.6	3.74	-0.97	0.61
HVO_2811	WP_004043053.1	CHR	2640928	2641323	mRNA	4.59	1.82	0.07	1
HVO_0317	WP_004044606.1	CHR	285148	286554	mRNA	4.59	2.48	-0.38	1
HVO_A0117	WP_013035143.1	pHV4	115728	116552	mRNA	4.58	7.06	-1.89	0.0031
HVO_2554	WP_004042597.1	CHR	2413525	2413923	mRNA	4.56	1.6	0.25	0.97
HVO_1964	WP_004041843.1	CHR	1813650	1813895	mRNA	4.56	1.64	0.21	1
HVO_1544	WP_004041422.1	CHR	1412928	1413314	mRNA	4.56	1.65	0.2	1
HVO_0850	WP_004064311.1	CHR	762939	764156	mRNA	4.55	1.8	0.07	1
HVO_0400	WP_004044523.1	CHR	356161	356541	mRNA	4.52	2.96	-0.65	0.66
HVO_1473	WP_004043462.1	CHR	1343855	1344133	mRNA	4.51	1.9	-0.02	1
H229.8	#N/A	CHR	2303039	2303132	ncRNA	4.51	4.97	-1.41	0.21
HVO_0874	WP_004044063.1	CHR	792555	794477	mRNA	4.5	0.2	3.24	0.0004
HVO_B0095	WP_004041060.1	pHV3	107105	107566	mRNA	4.5	0.32	2.55	0.0042
HVO_1869	WP_004041751.1	CHR	1725397	1725873	mRNA	4.5	0.89	1.07	0.26
HVO_0094	#N/A	CHR	92094	92270	mRNA	4.48	0.6	1.63	0.073
HVO_1691	WP_004041580.1	CHR	1547818	1548111	mRNA	4.47	3.69	-0.99	0.57
T19	#N/A	pHV1	34110	34296	ncRNA	4.46	1.7	0.12	1
HVO_1541	WP_004041419.1	CHR	1409871	1411403	mRNA	4.46	4.03	-1.12	0.42
HVO_A0387	WP_004043288.1	pHV4	400963	401295	mRNA	4.4	2.11	-0.21	0.99
HVO_1166	WP_004043775.1	CHR	1064561	1064809	mRNA	4.4	3.41	-0.9	0.49
HVO_B0091	WP_004041064.1	pHV3	102695	103717	mRNA	4.39	0.15	3.63	7.4e-05
HVO_2490	WP_004042448.1	CHR	2358413	2358739	mRNA	4.39	0.71	1.35	0.12
HVO_1493	#N/A	CHR	1362720	1362869	mRNA	4.38	2.12	-0.23	1
HVO_2384	WP_004042273.1	CHR	2250787	2251929	mRNA	4.37	2.16	-0.25	1
HVO_2547	WP_013035418.1	CHR	2410095	2410802	mRNA	4.37	2.22	-0.29	1
HVO_A0472	WP_004040826.1	pHV4	479387	479971	mRNA	4.37	2.25	-0.31	1
HVO_2117	WP_004042001.1	CHR	1981148	1982068	mRNA	4.34	0.18	3.28	0.00024
HVO_0239	WP_004045354.1	CHR	215944	217314	mRNA	4.34	1.19	0.6	0.5
HVO_0728	#N/A	CHR	652167	652283	mRNA	4.33	0.91	0.98	0.25
HVO_1130	WP_004043807.1	CHR	1030927	1031508	mRNA	4.33	3.32	-0.89	0.72
HVO_2102	WP_004041985.1	CHR	1965302	1965763	mRNA	4.32	0	1000000	7e-06
HVO_1871	WP_004041753.1	CHR	1727916	1729421	mRNA	4.28	1.66	0.1	1
HVO_0610	WP_004044324.1	CHR	541192	541707	mRNA	4.27	0.08	4.4	8e-05
HVO_1883	WP_004041764.1	CHR	1737687	1738298	mRNA	4.27	0.66	1.42	0.15
HVO_1270	#N/A	CHR	1159535	1159675	mRNA	4.27	2.86	-0.69	0.89
HVO_1188	WP_004043753.1	CHR	1080508	1080825	mRNA	4.26	0.53	1.73	0.076
HVO_2400	#N/A	CHR	2268759	2268935	mRNA	4.25	1.44	0.29	0.92
HVO_0107	WP_004045199.1	CHR	104705	105133	mRNA	4.24	1.63	0.11	1
HVO_2119	#N/A	CHR	1983304	1984137	mRNA	4.23	0.23	2.95	0.0018
HVO_1827	WP_004041717.1	CHR	1687269	1687670	mRNA	4.22	2.7	-0.62	0.82
HVO_2142	#N/A	CHR	2005419	2005571	mRNA	4.2	0.97	0.84	0.42
HVO_1178	#N/A	CHR	1073402	1073515	mRNA	4.2	1.3	0.42	0.77
HVO_0389	WP_004044534.1	CHR	345139	345441	mRNA	4.2	2.38	-0.45	1
HVO_0009	WP_004044965.1	CHR	8873	10219	mRNA	4.18	1.29	0.43	0.75
HVO_0292	WP_004044631.1	CHR	261191	262126	mRNA	4.18	1.45	0.26	0.91
HVO_1271	WP_004043667.1	CHR	1159897	1160487	mRNA	4.17	1.55	0.16	1
HVO_2438	WP_004042333.1	CHR	2307652	2308290	mRNA	4.17	2.63	-0.6	0.79
HVO_1937_A	#N/A	CHR	1785095	1785331	mRNA	4.16	1.79	-0.06	1
HVO_2116	WP_013035569.1	CHR	1980207	1981151	mRNA	4.15	0.16	3.47	0.00027
HVO_2104	WP_004041987.1	CHR	1967493	1967789	mRNA	4.15	0.21	3	0.0013
HVO_A0375	WP_004043276.1	pHV4	384558	385298	mRNA	4.15	0.34	2.32	0.011
HVO_2552	WP_004042591.1	CHR	2412427	2413170	mRNA	4.14	1.57	0.13	1
HVO_1481	WP_004043454.1	CHR	1351477	1351968	mRNA	4.14	2.07	-0.27	1
HVO_1696	WP_004041585.1	CHR	1554057	1555769	mRNA	4.09	7.43	-2.13	0.00039
HVO_1754	WP_004041637.1	CHR	1624604	1624744	mRNA	4.08	2.11	-0.32	0.93
HVO_0537	#N/A	CHR	468354	468521	mRNA	4.07	0.63	1.42	0.11
HVO_1482	WP_004043453.1	CHR	1352076	1352402	mRNA	4.06	2.6	-0.62	0.76
HVO_2922	WP_004044754.1	CHR	2755914	2756096	mRNA	4.04	2.67	-0.67	0.78
HVO_2120s	#N/A	CHR	1985582	1985598	ncRNA	4.02	0	1000000	7.8e-05
HVO_2708s	#N/A	CHR	2555515	2555531	ncRNA	4.02	0	1000000	7.8e-05
HVO_A0129s	#N/A	pHV4	127687	127703	ncRNA	4.02	0	1000000	7.8e-05
HVO_1224s	#N/A	CHR	1116148	1116164	ncRNA	4.02	1.25	0.42	0.87
HVO_2805s	#N/A	CHR	2636791	2636807	ncRNA	4.02	1.25	0.42	0.87
HVO_0536	WP_004044395.1	CHR	467702	468232	mRNA	4.02	2.16	-0.37	0.94
HVO_B0272s	#N/A	pHV3	325593	325609	ncRNA	4.02	2.5	-0.58	1
HVO_0799s	#N/A	CHR	719752	719768	ncRNA	4.02	3.75	-1.17	0.5
HVO_2036s	#N/A	CHR	1881905	1881921	ncRNA	4.02	3.75	-1.17	0.5
HVO_B0276	WP_004041262.1	pHV3	328409	329380	mRNA	4.01	0.26	2.67	0.0074
T13	#N/A	CHR	2472606	2472762	ncRNA	4.01	2.44	-0.55	1
HVO_2101	WP_013035533.1	CHR	1964788	1965069	mRNA	3.98	0	1000000	7.5e-05
HVO_B0084	WP_004041071.1	pHV3	95047	95463	mRNA	3.97	0.15	3.44	0.00067
H136	#N/A	CHR	49539	49652	ncRNA	3.96	0	1000000	7.4e-05
HVO_0316	WP_004044607.1	CHR	283383	285143	mRNA	3.95	1.85	-0.17	1
HVO_1637	WP_004041527.1	CHR	1501509	1502429	mRNA	3.95	2.1	-0.36	1
HVO_2120	WP_004042004.1	CHR	1984201	1985358	mRNA	3.92	0.11	3.9	0.00021
HVO_0278	#N/A	CHR	248186	249184	mRNA	3.92	4.06	-1.32	0.33
HVO_2821	#N/A	CHR	2653665	2654663	mRNA	3.92	4.06	-1.32	0.33
HVO_A0014	WP_013035031.1	pHV4	15297	16295	mRNA	3.92	4.06	-1.32	0.33
HVO_A0279	#N/A	pHV4	286325	287323	mRNA	3.92	4.06	-1.32	0.33
HVO_0310	WP_004044613.1	CHR	278458	278790	mRNA	3.9	2.23	-0.46	0.94
HVO_1345	WP_004043593.1	CHR	1223505	1223834	mRNA	3.9	2.83	-0.81	0.8
HVO_A0131_A	#N/A	pHV4	129486	129731	mRNA	3.89	1.81	-0.17	1
HVO_0134	WP_004045246.1	CHR	124992	125534	mRNA	3.88	1.56	0.04	1
T17	#N/A	pHV4	110730	110916	ncRNA	3.88	1.82	-0.18	1
HVO_2559	WP_004042608.1	CHR	2415816	2416277	mRNA	3.85	1.84	-0.2	1
HVO_1778	WP_004041659.1	CHR	1642780	1644936	mRNA	3.84	0.7	1.19	0.22
T26	#N/A	pHV4	424264	424452	ncRNA	3.84	1.8	-0.17	1
HVO_0995	WP_004043948.1	CHR	904367	905404	mRNA	3.84	2.11	-0.4	0.88
HVO_1876	WP_004041758.1	CHR	1732593	1732892	mRNA	3.83	0.42	1.9	0.048
HVO_A0087	WP_004043353.1	pHV4	87519	88388	mRNA	3.81	0.22	2.85	0.0029
HVO_0025	WP_004045008.1	CHR	24438	25298	mRNA	3.81	2.66	-0.75	0.73
HVO_1545	WP_004041423.1	CHR	1413311	1414009	mRNA	3.8	1.37	0.2	0.91
HVO_A0172	#N/A	pHV4	173913	174278	mRNA	3.78	3.6	-1.2	0.42
HVO_B0116s	#N/A	pHV3	130470	130618	ncRNA	3.76	0.29	2.45	0.0086
HVO_2073	WP_004041957.1	CHR	1926766	1927521	mRNA	3.76	0.93	0.76	0.43
HVO_2553	WP_004042593.1	CHR	2413167	2413523	mRNA	3.76	1.13	0.46	0.65
HVO_0800	WP_004044136.1	CHR	719859	720482	mRNA	3.75	0.85	0.87	0.35
H20	#N/A	CHR	2565603	2565697	ncRNA	3.74	4.47	-1.53	0.13
HVO_0989	WP_004043954.1	CHR	899702	900082	mRNA	3.73	2.68	-0.79	0.71
HVO_A0334	WP_004043247.1	pHV4	345455	345649	mRNA	3.72	1.31	0.24	1
HVO_A0131s	#N/A	pHV4	129485	129672	ncRNA	3.71	0.9	0.77	0.58
HVO_0456	WP_008606282.1	CHR	407159	407551	mRNA	3.69	0.97	0.66	0.65
HVO_2300	WP_004042193.1	CHR	2169044	2169418	mRNA	3.68	2.38	-0.64	0.95
HVO_2057	WP_004041941.1	CHR	1905983	1907056	mRNA	3.67	1.11	0.46	0.81
HVO_0049s	#N/A	CHR	49544	49711	ncRNA	3.66	0	1000000	0.0002
HVO_0849	#N/A	CHR	762725	762859	mRNA	3.65	0.31	2.26	0.027
H100	#N/A	CHR	685529	685558	ncRNA	3.65	2.12	-0.49	0.84
HVO_0213	WP_004045327.1	CHR	192742	193194	mRNA	3.65	2.49	-0.71	0.98
HVO_2588	WP_004042658.1	CHR	2438979	2440238	mRNA	3.64	2.61	-0.79	0.67
HVO_2694	WP_013035506.1	CHR	2540143	2541168	mRNA	3.64	3.25	-1.1	0.56
HVO_1733	WP_004041617.1	CHR	1603637	1604212	mRNA	3.63	1.22	0.31	0.92
HVO_1072s	#N/A	CHR	979661	979709	ncRNA	3.63	3.47	-1.2	0.36
HVO_B0088	WP_004041067.1	pHV3	100122	100340	mRNA	3.62	0.29	2.37	0.02
H226.12	#N/A	CHR	1590152	1590268	ncRNA	3.62	1.27	0.24	0.97
HVO_1559s	#N/A	CHR	1429282	1429300	ncRNA	3.6	6.71	-2.17	0.00064
HVO_C0069	WP_013035678.1	pHV1	66399	67373	mRNA	3.59	0.11	3.77	0.00055
HVO_1150	WP_004043788.1	CHR	1049190	1049582	mRNA	3.59	1.84	-0.31	1
HVO_0556	N/A	CHR	492257	493255	mRNA	3.59	4.85	-1.7	0.052
HVO_B0111	WP_004041044.1	pHV3	125057	126262	mRNA	3.58	0.26	2.49	0.014
HVO_0323	#N/A	CHR	293254	293391	mRNA	3.57	1.85	-0.32	1
HVO_1287	WP_004043652.1	CHR	1173162	1173758	mRNA	3.57	3.67	-1.3	0.39
HVO_0883	WP_004044054.1	CHR	800808	800999	mRNA	3.56	1.33	0.16	1
HVO_2560	WP_004042610.1	CHR	2416281	2416703	mRNA	3.56	1.46	0.02	1
HVO_2962	WP_004044826.1	CHR	2799214	2799426	mRNA	3.53	0.2	2.89	0.0043
HVO_1678	WP_004041568.1	CHR	1535482	1535889	mRNA	3.52	0.31	2.23	0.023
HVO_0887	WP_004044051.1	CHR	802517	803380	mRNA	3.52	1.28	0.19	0.94
HVO_A0388	WP_004043289.1	pHV4	401311	401835	mRNA	3.52	1.74	-0.25	1
HVO_2027	WP_004041912.1	CHR	1871717	1872109	mRNA	3.52	1.84	-0.33	1
HVO_0719	WP_004044218.1	CHR	644892	645344	mRNA	3.5	1.27	0.2	0.92
HVO_1189	WP_004043752.1	CHR	1080889	1082415	mRNA	3.5	3.1	-1.09	0.49
HVO_1120	WP_013035526.1	CHR	1021329	1021658	mRNA	3.48	1.29	0.17	0.94
HVO_A0380	WP_013035073.1	pHV4	391212	392903	mRNA	3.47	0.49	1.56	0.11
HVO_0628	WP_004044307.1	CHR	560896	562620	mRNA	3.47	1.51	-0.07	1
HVO_1472	WP_004043463.1	CHR	1343584	1343796	mRNA	3.47	2.29	-0.67	0.87
HVO_0718	WP_004044219.1	CHR	644717	644890	mRNA	3.46	0.37	1.97	0.039
HVO_B0113	WP_004041043.1	pHV3	126265	127293	mRNA	3.42	0.1	3.75	0.0016
H74	#N/A	CHR	1446315	1446386	ncRNA	3.42	0.3	2.27	0.041
HVO_0063	#N/A	CHR	63370	63537	mRNA	3.42	1.9	-0.42	1
HVO_A0240	WP_004043159.1	pHV4	243730	244560	mRNA	3.42	9.36	-2.72	5.2e-08
HVO_0117	WP_004045218.1	CHR	111341	112006	mRNA	3.41	2.84	-1	0.68
HVO_2760	WP_013035402.1	CHR	2599033	2599398	mRNA	3.4	0.99	0.52	0.8
HVO_0561	WP_004044372.1	CHR	495226	495816	mRNA	3.4	2.52	-0.83	0.93
HVO_1165	WP_004043776.1	CHR	1063656	1064564	mRNA	3.4	3.13	-1.15	0.47
HVO_C0005_A	#N/A	pHV1	5326	5456	mRNA	3.39	0	1000000	0.00056
HVO_2556	WP_004042600.1	CHR	2414258	2414689	mRNA	3.39	1.77	-0.33	1
HVO_1122	WP_004043815.1	CHR	1022943	1023128	mRNA	3.38	0.69	1.03	0.41
HVO_1310	WP_004043626.1	CHR	1196487	1197008	mRNA	3.38	1.51	-0.1	1
HVO_1275	WP_004043663.1	CHR	1164974	1165360	mRNA	3.36	0.93	0.58	0.72
H226.15	#N/A	CHR	1733182	1733255	ncRNA	3.33	0.29	2.27	0.035
HVO_0894	WP_004044044.1	CHR	811838	813826	mRNA	3.32	0.66	1.06	0.36
HVO_2901	#N/A	CHR	2738566	2738730	mRNA	3.32	1.8	-0.39	1
HVO_3014	WP_004044952.1	CHR	2846015	2846656	mRNA	3.32	2.08	-0.59	1
HVO_1276	WP_004043662.1	CHR	1165456	1165683	mRNA	3.3	1.58	-0.21	1
HVO_1530	WP_013035363.1	CHR	1395734	1398898	mRNA	3.3	2.15	-0.65	0.77
HVO_0291	WP_004044632.1	CHR	260600	261190	mRNA	3.29	0.9	0.6	0.65
HVO_1961	#N/A	CHR	1811021	1811182	mRNA	3.29	1.05	0.38	0.84
HVO_B0118	WP_004041038.1	pHV3	131576	133510	mRNA	3.27	0.65	1.06	0.34
HVO_0314	WP_004044609.1	CHR	282013	283059	mRNA	3.27	1.7	-0.33	0.97
HVO_2161	WP_004042045.1	CHR	2032071	2033150	mRNA	3.27	2.58	-0.92	0.57
HVO_B0090	WP_004041065.1	pHV3	101579	102649	mRNA	3.26	0.1	3.74	0.0014
HVO_0888	WP_004044050.1	CHR	803377	805137	mRNA	3.26	1.09	0.32	0.86
HVO_2495	WP_004042456.1	CHR	2360965	2361882	mRNA	3.25	1.32	0.03	1
HVO_A0016	WP_013035025.1	pHV4	17092	18090	mRNA	3.25	3.06	-1.19	0.43
HVO_A0128	#N/A	pHV4	126290	127288	mRNA	3.25	3.06	-1.19	0.43
HVO_0478	WP_013035627.1	CHR	426605	427672	mRNA	3.24	0.38	1.83	0.077
HVO_2380	WP_004042269.1	CHR	2245008	2247239	mRNA	3.24	1.41	-0.07	1
HVO_D0004A	AOP12798.1	pHV2	4457	4684	mRNA	3.24	4.84	-1.85	0.026
HVO_A0084	WP_013035204.1	pHV4	83913	85046	mRNA	3.23	0.11	3.56	0.0013
HVO_0276s	#N/A	CHR	247246	247262	ncRNA	3.22	0	1000000	0.00048
HVO_B0327s	#N/A	pHV3	379179	379195	ncRNA	3.22	0	1000000	0.00048
HVO_2332s	#N/A	CHR	2198028	2198044	ncRNA	3.22	1.25	0.1	1
HVO_C0054s	#N/A	pHV1	55059	55075	ncRNA	3.22	1.25	0.1	1
HVO_0259s	#N/A	CHR	233284	233300	ncRNA	3.22	2.5	-0.9	0.88
HVO_1034s	#N/A	CHR	945197	945213	ncRNA	3.22	2.5	-0.9	0.88
HVO_0904	WP_004044034.1	CHR	822927	823331	mRNA	3.21	0.63	1.08	0.3
HVO_0089	#N/A	CHR	89035	89226	mRNA	3.21	0.77	0.78	0.47
HVO_0762	WP_004044175.1	CHR	683937	684533	mRNA	3.21	1.35	-0.02	1
HVO_1446	WP_004043489.1	CHR	1317778	1318671	mRNA	3.2	0.59	1.16	0.26
HVO_2562	WP_004042614.1	CHR	2417434	2417685	mRNA	3.2	1.6	-0.27	1
HVO_0703	WP_004044233.1	CHR	629659	629919	mRNA	3.2	2.69	-1.02	0.59
HVO_0998	WP_004043945.1	CHR	907962	908150	mRNA	3.19	0.45	1.55	0.13
HVO_1673	WP_013035645.1	CHR	1532081	1532731	mRNA	3.19	1.53	-0.21	1
HVO_1676	WP_004041566.1	CHR	1534149	1535147	mRNA	3.18	0.68	0.95	0.35
T21	#N/A	pHV4	251337	251565	ncRNA	3.17	1.48	-0.18	1
HVO_0118	WP_004045220.1	CHR	112088	112264	mRNA	3.17	2.52	-0.94	0.87
HVO_1131	WP_013035425.1	CHR	1031564	1031749	mRNA	3.16	2.51	-0.94	0.86
HVO_C0074	WP_013035693.1	pHV1	72312	74384	mRNA	3.15	0.1	3.7	0.0042
HVO_1299	WP_013035531.1	CHR	1183305	1183826	mRNA	3.15	0.81	0.68	0.72
HVO_1052	WP_006600487.1	CHR	959346	960344	mRNA	3.12	0.43	1.61	0.2
HVO_1900	WP_004062994.1	CHR	1748801	1749190	mRNA	3.12	2.94	-1.18	0.64
HVO_B0089	WP_004041066.1	pHV3	100521	101582	mRNA	3.1	0.02	5.94	0.004
HVO_0287	#N/A	CHR	258948	259067	mRNA	3.08	0.89	0.53	0.79
HVO_2809	WP_004043051.1	CHR	2639676	2640557	mRNA	3.07	1.4	-0.13	1
HVO_D0006	ADE01638.1	pHV2	5469	5891	mRNA	3.04	0.8	0.65	0.67
HVO_1563	WP_004041441.1	CHR	1431219	1431596	mRNA	3.04	0.96	0.4	0.87
HVO_1343	WP_004043595.1	CHR	1222322	1222636	mRNA	3.04	1.28	-0.02	1
HVO_0392	WP_004044531.1	CHR	347026	347382	mRNA	3.03	3.63	-1.53	0.22
HVO_2878	WP_004044694.1	CHR	2714826	2715074	mRNA	3.02	1.79	-0.52	0.95
HVO_0290	WP_004044633.1	CHR	260022	260435	mRNA	3.01	1.69	-0.44	0.91
HVO_2021	WP_004041906.1	CHR	1866807	1867007	mRNA	2.99	0.53	1.23	0.3
HVO_2879	WP_004044695.1	CHR	2715148	2716146	mRNA	2.99	0.79	0.66	0.63
HVO_0652	WP_004044284.1	CHR	583912	584181	mRNA	2.99	3.07	-1.31	0.37
HVO_A0118	WP_004062180.1	pHV4	116872	117156	mRNA	2.98	0.45	1.47	0.2
HVO_0401	WP_004044522.1	CHR	356734	357192	mRNA	2.98	1.48	-0.26	1
HVO_2345	WP_004042235.1	CHR	2211216	2212457	mRNA	2.97	1.21	0.02	1
HVO_1633	WP_004041523.1	CHR	1499389	1499763	mRNA	2.96	1.42	-0.21	1
HVO_2026	WP_004041911.1	CHR	1871507	1871686	mRNA	2.96	2.01	-0.71	1
HVO_0172	WP_004065604.1	CHR	155649	155852	mRNA	2.95	1.04	0.24	0.94
HVO_2682	WP_004042852.1	CHR	2530045	2530257	mRNA	2.95	1.7	-0.47	0.9
HVO_1037	WP_004043906.1	CHR	946398	946871	mRNA	2.94	0.49	1.31	0.24
HVO_A0542	#N/A	pHV4	546030	546164	mRNA	2.94	4.88	-2	0.012
HVO_1248	WP_004043693.1	CHR	1139167	1139376	mRNA	2.93	2.43	-1	0.78
HVO_2674	WP_004042832.1	CHR	2523769	2525001	mRNA	2.92	0.4	1.61	0.14
HVO_1116	WP_004043821.1	CHR	1019271	1019618	mRNA	2.91	1.71	-0.5	0.89
HVO_2076	N/A	CHR	1929916	1932884	mRNA	2.91	4.99	-2.05	0.011
HVO_A0288	WP_013035174.1	pHV4	297495	298337	mRNA	2.9	0.13	3.26	0.004
HVO_0951	WP_013035590.1	CHR	860652	861653	mRNA	2.89	0.21	2.51	0.022
HVO_2557	WP_004042603.1	CHR	2414689	2414901	mRNA	2.89	2.19	-0.87	0.69
HVO_1785	#N/A	CHR	1651680	1651850	mRNA	2.88	0.75	0.68	0.78
HVO_1991	WP_004041872.1	CHR	1837331	1838560	mRNA	2.87	0.74	0.69	0.77
HVO_1893	WP_004041774.1	CHR	1744375	1745007	mRNA	2.85	0.37	1.68	0.22
HVO_C0077	WP_013035730.1	pHV1	77782	78945	mRNA	2.84	0.11	3.43	0.01
HVO_2808	WP_004043050.1	CHR	2637773	2639620	mRNA	2.84	1	0.24	1
HVO_B0016	WP_004041138.1	pHV3	16592	16822	mRNA	2.84	2.12	-0.84	0.65
HVO_1344	WP_004043594.1	CHR	1222761	1223477	mRNA	2.84	2.22	-0.91	0.68
HVO_2357	WP_004042246.1	CHR	2221457	2221678	mRNA	2.83	0.1	3.6	0.01
HVO_1857	WP_004041739.1	CHR	1715738	1716100	mRNA	2.83	1.35	-0.2	1
HVO_2069	WP_004041954.1	CHR	1917415	1919934	mRNA	2.82	0.67	0.8	0.65
HVO_1674	#N/A	CHR	1532792	1532947	mRNA	2.81	1.23	-0.07	1
HVO_1121	WP_004043816.1	CHR	1021655	1022863	mRNA	2.81	1.77	-0.61	0.89
HVO_0825	WP_004044111.1	CHR	744741	745364	mRNA	2.81	1.8	-0.63	0.9
HVO_A0132	#N/A	pHV4	129784	130371	mRNA	2.8	0.74	0.65	0.75
HVO_0119	WP_004045222.1	CHR	112261	112734	mRNA	2.8	0.99	0.24	1
HVO_2100	#N/A	CHR	1964595	1964771	mRNA	2.78	0.36	1.67	0.2
HVO_A0416	WP_004062180.1	pHV4	421628	421912	mRNA	2.78	0.6	0.95	0.53
HVO_2127	WP_004042011.1	CHR	1992248	1993510	mRNA	2.77	0.2	2.51	0.045
HVO_1878	WP_004041760.1	CHR	1733825	1734655	mRNA	2.77	0.56	1.03	0.47
HVO_2620	WP_004042721.1	CHR	2468823	2469668	mRNA	2.77	1.91	-0.73	0.93
HVO_0440	WP_004044484.1	CHR	392044	392424	mRNA	2.76	1.73	-0.59	0.86
HVO_1920	WP_004041799.1	CHR	1768729	1770297	mRNA	2.76	1.94	-0.75	0.94
HVO_2692	WP_004042874.1	CHR	2537992	2539179	mRNA	2.76	2.57	-1.17	0.46
HVO_1611	WP_004041503.1	CHR	1481424	1481627	mRNA	2.75	0.94	0.28	0.99
HVO_2805_A	#N/A	CHR	2636917	2637075	mRNA	2.75	1.34	-0.22	1
HVO_2982	WP_004044866.1	CHR	2814791	2814994	mRNA	2.75	1.35	-0.25	1
HVO_0298	WP_004044625.1	CHR	265809	266291	mRNA	2.75	1.36	-0.26	1
HVO_0941	WP_004044004.1	CHR	854428	855222	mRNA	2.75	2.24	-0.97	0.67
HVO_0900	WP_004044039.1	CHR	818606	819574	mRNA	2.74	0.42	1.45	0.26
HVO_1368	WP_004043571.1	CHR	1244879	1245682	mRNA	2.74	0.42	1.43	0.26
HVO_2551	WP_004042589.1	CHR	2411912	2412430	mRNA	2.74	1.31	-0.2	1
HVO_1015	WP_004043927.1	CHR	923927	924355	mRNA	2.74	2.43	-1.09	0.72
HVO_2810	WP_004043052.1	CHR	2640557	2640928	mRNA	2.72	1.54	-0.45	1
HVO_2017	WP_004041901.1	CHR	1862777	1864156	mRNA	2.72	1.75	-0.64	0.86
HVO_2701	WP_008578059.1	CHR	2549210	2549461	mRNA	2.71	0.17	2.74	0.025
HVO_1090	WP_004043848.1	CHR	996959	997312	mRNA	2.71	0.72	0.64	0.68
HVO_2061	WP_004041946.1	CHR	1909651	1910892	mRNA	2.71	1.06	0.08	1
HVO_A0289	WP_004043204.1	pHV4	298349	298723	mRNA	2.7	0.11	3.3	0.0086
HVO_A0249s	#N/A	pHV4	250939	251267	ncRNA	2.7	0.71	0.66	0.67
HVO_2718	WP_004042922.1	CHR	2564017	2564538	mRNA	2.7	0.98	0.2	1
HVO_1183	WP_004043758.1	CHR	1077208	1077651	mRNA	2.68	0.33	1.72	0.15
HVO_2392	WP_013035537.1	CHR	2263590	2263778	mRNA	2.68	0.34	1.72	0.15
HVO_2060	WP_004041945.1	CHR	1909115	1909585	mRNA	2.67	0.81	0.45	0.8
HVO_2985	WP_004044872.1	CHR	2816899	2817594	mRNA	2.67	3.78	-1.77	0.12
HVO_2900	WP_004044718.1	CHR	2736921	2738330	mRNA	2.66	2.09	-0.93	0.98
HVO_B0063	WP_004041091.1	pHV3	73155	73340	mRNA	2.65	0	1000000	0.0032
HVO_1353	WP_013035446.1	CHR	1232031	1232252	mRNA	2.65	1.15	-0.06	1
HVO_2242	WP_004042131.1	CHR	2101717	2102325	mRNA	2.65	2.16	-0.97	0.61
HVO_0346	WP_004044577.1	CHR	312095	312322	mRNA	2.64	1.02	0.09	1
HVO_1458	#N/A	CHR	1330470	1330583	mRNA	2.64	1.12	-0.03	1
HVO_0949	WP_004043996.1	CHR	859328	859729	mRNA	2.62	0.79	0.46	0.75
HVO_1401	WP_004043537.1	CHR	1276175	1277308	mRNA	2.62	1.48	-0.45	1
H0.2	#N/A	CHR	2847079	2847125	ncRNA	2.62	2.71	-1.32	0.45
HVO_0778s	#N/A	CHR	698833	698853	ncRNA	2.61	0	1000000	0.0031
HVO_A0638s	#N/A	pHV4	635713	635733	ncRNA	2.61	0	1000000	0.0031
HVO_A0338	#N/A	pHV4	349796	350755	mRNA	2.61	0.09	3.62	0.0077
HVO_1688	WP_004041578.1	CHR	1545803	1546033	mRNA	2.61	0.55	0.97	0.41
HVO_1039	WP_081442884.1	CHR	948031	948594	mRNA	2.6	0.3	1.83	0.11
HVO_0061	WP_004045089.1	CHR	60034	61083	mRNA	2.59	1.21	-0.17	1
HVO_2747	WP_004042985.1	CHR	2589811	2590404	mRNA	2.58	1.04	0.05	1
HVO_A0083	WP_004043357.1	pHV4	83529	83906	mRNA	2.57	0.06	4.28	0.023
HVO_B0064	WP_004041090.1	pHV3	73343	74179	mRNA	2.57	0.1	3.4	0.023
HVO_0807	WP_004044129.1	CHR	726446	726733	mRNA	2.57	2.21	-1.06	0.61
HVO_0215	WP_004045329.1	CHR	194367	196481	mRNA	2.56	0.97	0.12	1
HVO_0886	#N/A	CHR	802327	802476	mRNA	2.55	0.57	0.9	0.65
HVO_1478	WP_004043457.1	CHR	1348391	1349344	mRNA	2.55	1.18	-0.15	1
HVO_A0512	WP_004040863.1	pHV4	516276	517727	mRNA	2.54	0.06	4.16	0.023
HVO_3013	WP_004044951.1	CHR	2845616	2846008	mRNA	2.54	1.57	-0.57	1
HVO_A0229	WP_004043148.1	pHV4	233930	234334	mRNA	2.53	0.21	2.32	0.094
HVO_1621	WP_004041511.1	CHR	1488053	1488436	mRNA	2.53	0.33	1.66	0.25
HVO_1965	WP_004041844.1	CHR	1813914	1814372	mRNA	2.53	0.97	0.11	1
HVO_2558	WP_004042606.1	CHR	2414902	2415816	mRNA	2.53	1.21	-0.2	1
HVO_B0252	#N/A	pHV3	300103	300216	mRNA	2.52	2.05	-0.97	0.92
HVO_1016	WP_004043926.1	CHR	924352	924837	mRNA	2.51	1.49	-0.51	1
HVO_1187	WP_004043754.1	CHR	1079634	1080065	mRNA	2.5	0.64	0.7	0.75
HVO_0256	WP_004045372.1	CHR	230787	231071	mRNA	2.5	1.86	-0.85	0.84
HVO_2012	WP_004041896.1	CHR	1858184	1858579	mRNA	2.49	0.8	0.36	0.98
HVO_2202	#N/A	CHR	2070415	2071035	mRNA	2.49	1.54	-0.58	1
HVO_A0242s	#N/A	pHV4	246414	246573	ncRNA	2.48	0	1000000	0.0088
HVO_A0393	#N/A	pHV4	403870	404007	mRNA	2.48	0.31	1.74	0.21
HVO_A0386	WP_004043287.1	pHV4	399215	400966	mRNA	2.48	0.76	0.44	0.92
HVO_2537	WP_004042542.1	CHR	2403158	2403649	mRNA	2.47	1.64	-0.68	1
HVO_2241	WP_004042130.1	CHR	2101353	2101568	mRNA	2.47	3.15	-1.62	0.2
H226.2	#N/A	CHR	311360	311448	ncRNA	2.46	0.95	0.1	1
HVO_0862	WP_004044075.1	CHR	778355	778846	mRNA	2.45	0.56	0.86	0.6
HVO_2071	WP_049914806.1	CHR	1921888	1923462	mRNA	2.45	0.69	0.57	0.8
HVO_1115	WP_004043822.1	CHR	1019071	1019271	mRNA	2.45	1.27	-0.32	1
HVO_A0126s	#N/A	pHV4	131765	131909	ncRNA	2.45	3.81	-1.9	0.03
HVO_0351	WP_004044572.1	CHR	319907	320326	mRNA	2.44	0.81	0.33	0.97
HVO_1975	WP_004041854.1	CHR	1821227	1822090	mRNA	2.44	1.25	-0.31	1
HVO_1899	WP_004041780.1	CHR	1748221	1748793	mRNA	2.44	1.45	-0.52	1
HVO_3007	WP_004044925.1	CHR	2839432	2840346	mRNA	2.44	2.3	-1.18	0.6
HVO_2693	WP_004042875.1	CHR	2539182	2540141	mRNA	2.44	2.57	-1.34	0.38
HVO_A0088	WP_004043352.1	pHV4	88508	91582	mRNA	2.43	0.06	4	0.02
HVO_2561	WP_004042612.1	CHR	2416706	2417431	mRNA	2.43	0.97	0.07	1
HVO_0491	WP_004044430.1	CHR	436448	436909	mRNA	2.43	1.2	-0.25	1
HVO_2067	WP_004041952.1	CHR	1915383	1916003	mRNA	2.42	0.38	1.43	0.29
HVO_1249	WP_004043692.1	CHR	1139413	1139841	mRNA	2.42	0.89	0.17	1
HVO_2020	WP_004041905.1	CHR	1865741	1866544	mRNA	2.42	1.03	-0.04	1
HVO_1488	WP_004043447.1	CHR	1358000	1359238	mRNA	2.42	2.14	-1.09	0.54
HVO_0034s	#N/A	CHR	33293	33309	ncRNA	2.41	0	1000000	0.0084
HVO_2815s2	#N/A	CHR	2648198	2648214	ncRNA	2.41	0	1000000	0.0084
HVO_C0020s	#N/A	pHV1	15069	15085	ncRNA	2.41	1.25	-0.32	1
HVO_2356	WP_013035577.1	CHR	2220094	2221317	mRNA	2.4	0.12	3.03	0.02
HVO_B0240	#N/A	pHV3	287439	287603	mRNA	2.4	0.77	0.37	0.91
HVO_A0066	WP_004043369.1	pHV4	59944	61230	mRNA	2.4	1.8	-0.85	0.79
HVO_A0287	WP_004043202.1	pHV4	296277	297443	mRNA	2.39	0.07	3.8	0.019
HVO_A0547	WP_004040896.1	pHV4	548509	549510	mRNA	2.39	0.59	0.74	0.63
HVO_A0015	#N/A	pHV4	16538	16657	mRNA	2.39	0.71	0.49	0.8
HVO_2040	WP_004041927.1	CHR	1885450	1886370	mRNA	2.39	0.81	0.3	0.95
HVO_1144	WP_004043793.1	CHR	1045260	1045706	mRNA	2.39	0.9	0.13	1
HVO_0214	WP_004045328.1	CHR	193386	194348	mRNA	2.39	1.19	-0.27	1
HVO_2239	WP_004042128.1	CHR	2099874	2100302	mRNA	2.39	1.24	-0.32	1
HVO_1087	WP_004043851.1	CHR	993047	993472	mRNA	2.38	1	-0.02	1
HVO_0738	WP_004044199.1	CHR	658792	659073	mRNA	2.38	2.49	-1.33	0.63
HVO_0028	WP_004045016.1	CHR	27832	28101	mRNA	2.38	2.6	-1.39	0.37
HVO_B0109	WP_004041046.1	pHV3	122585	123766	mRNA	2.37	0.09	3.48	0.019
HVO_2806	WP_004043049.1	CHR	2637088	2637306	mRNA	2.37	0.68	0.54	0.75
HVO_0808	WP_004044128.1	CHR	726805	727110	mRNA	2.37	3.05	-1.64	0.19
HVO_2063	#N/A	CHR	1912502	1912663	mRNA	2.36	0.92	0.1	1
HVO_2511	WP_004042487.1	CHR	2376952	2378199	mRNA	2.36	2.03	-1.05	0.86
HVO_A0584	WP_013035138.1	pHV4	589597	590685	mRNA	2.36	3.71	-1.92	0.062
HVO_B0218	WP_004041317.1	pHV3	258281	259222	mRNA	2.35	0.16	2.61	0.04
HVO_1997	WP_004041878.1	CHR	1842074	1842847	mRNA	2.35	0.93	0.06	1
HVO_0423	WP_004044501.1	CHR	380247	380561	mRNA	2.35	2.23	-1.19	0.55
HVO_0481	WP_004044440.1	CHR	429927	430979	mRNA	2.35	3.63	-1.9	0.066
HVO_0895	WP_004044043.1	CHR	813856	814101	mRNA	2.34	0.43	1.16	0.36
HVO_1386	WP_004043553.1	CHR	1261387	1261644	mRNA	2.33	0.41	1.23	0.33
HVO_B0015	#N/A	pHV3	16218	16589	mRNA	2.32	1.14	-0.25	1
HVO_C0031	WP_013035727.1	pHV1	20884	21090	mRNA	2.31	0	1000000	0.0077
HVO_1200	WP_004043741.1	CHR	1091481	1091936	mRNA	2.31	0.51	0.9	0.47
HVO_0453	WP_004044470.1	CHR	403730	403948	mRNA	2.31	0.78	0.31	0.86
HVO_2496	WP_004042457.1	CHR	2362033	2362659	mRNA	2.31	0.98	-0.03	1
HVO_2882	WP_013035546.1	CHR	2718404	2719126	mRNA	2.31	1.94	-1.02	0.81
HVO_1355	WP_004043584.1	CHR	1234158	1234460	mRNA	2.3	0.28	1.76	0.3
HVO_1870	WP_004041752.1	CHR	1726022	1727809	mRNA	2.3	0.45	1.08	0.62
HVO_A0133	WP_013035207.1	pHV4	130759	131637	mRNA	2.29	0.89	0.09	1
H3.3	#N/A	CHR	2822459	2822518	ncRNA	2.28	0.35	1.42	0.43
HVO_1786	#N/A	CHR	1651847	1651978	mRNA	2.28	0.48	0.97	0.68
HVO_A0531	WP_004040881.1	pHV4	534534	534743	mRNA	2.28	0.51	0.91	0.72
HVO_A0556	#N/A	pHV4	559749	559892	mRNA	2.28	0.74	0.36	1
HVO_2018	WP_004041902.1	CHR	1864256	1864615	mRNA	2.28	0.77	0.31	1
HVO_1901	WP_004041782.1	CHR	1749192	1750427	mRNA	2.28	1.5	-0.66	1
HVO_1898	WP_004041779.1	CHR	1748024	1748221	mRNA	2.28	1.93	-1.03	0.8
HVO_0131_B	#N/A	CHR	122191	122298	mRNA	2.28	2.16	-1.19	0.51
HVO_1757	WP_004041640.1	CHR	1626020	1626556	mRNA	2.27	1.54	-0.71	1
HVO_A0589	WP_004040946.1	pHV4	594503	594871	mRNA	2.26	0.46	1.03	0.62
HVO_0937	WP_004044008.1	CHR	850537	850977	mRNA	2.26	0.53	0.83	0.76
HVO_2432	WP_004042325.1	CHR	2299595	2300488	mRNA	2.26	1.4	-0.58	1
HVO_0649	#N/A	CHR	582834	583040	mRNA	2.25	0.31	1.6	0.33
HVO_C0067	WP_013035729.1	pHV1	63753	64931	mRNA	2.24	0.13	2.88	0.054
HVO_1914	WP_013035395.1	CHR	1761736	1762869	mRNA	2.24	0.45	1.05	0.6
HVO_2359	WP_004042248.1	CHR	2222252	2222782	mRNA	2.24	0.56	0.73	0.8
HVO_2064	WP_004041949.1	CHR	1912946	1913440	mRNA	2.24	2.75	-1.56	0.29
HVO_0688	WP_013035285.1	CHR	617184	617507	mRNA	2.24	2.82	-1.6	0.27
HVO_A0466	WP_004040820.1	pHV4	472030	473682	mRNA	2.23	0.36	1.37	0.42
HVO_2065	WP_004041950.1	CHR	1913587	1913850	mRNA	2.23	0.4	1.19	0.51
HVO_0875	WP_013035317.1	CHR	794549	794959	mRNA	2.23	0.52	0.84	0.72
HVO_0881	WP_004044056.1	CHR	798590	799591	mRNA	2.23	0.66	0.49	0.95
HVO_C0020_A	#N/A	pHV1	14579	14834	mRNA	2.23	0.66	0.49	0.96
HVO_1147	WP_004043791.1	CHR	1046721	1047842	mRNA	2.23	1.63	-0.81	1
HVO_A0632	WP_004040985.1	pHV4	630181	630612	mRNA	2.22	0.69	0.41	1
HVO_0100	WP_004045183.1	CHR	98087	99214	mRNA	2.21	0.3	1.6	0.31
HVO_A0205	WP_013035014.1	pHV4	207954	208772	mRNA	2.21	0.73	0.33	1
HVO_2157	WP_004042040.1	CHR	2020905	2021102	mRNA	2.21	0.97	-0.07	1
HVO_B0096	WP_004041059.1	pHV3	107648	108487	mRNA	2.2	0.25	1.85	0.22
HVO_1755	WP_004041638.1	CHR	1624895	1625254	mRNA	2.2	0.94	-0.04	1
HVO_0131	WP_004045242.1	CHR	121710	121985	mRNA	2.18	1.08	-0.25	1
HVO_1981	WP_004041861.1	CHR	1827568	1828161	mRNA	2.17	0.97	-0.1	1
HVO_B0065	WP_004041089.1	pHV3	74179	74520	mRNA	2.16	0	1000000	0.02
HVO_2168	WP_004042060.1	CHR	2038488	2039477	mRNA	2.16	0.86	0.06	1
HVO_2465	WP_004042383.1	CHR	2333530	2334675	mRNA	2.16	1.17	-0.38	1
HVO_0767	#N/A	CHR	688351	688509	mRNA	2.15	0.67	0.42	0.93
HVO_2082	WP_004041965.1	CHR	1941436	1942626	mRNA	2.15	0.96	-0.11	1
HVO_1962	WP_004041841.1	CHR	1811208	1811531	mRNA	2.15	1.7	-0.93	0.68
HVO_2798	WP_013035593.1	CHR	2628921	2630234	mRNA	2.14	0.39	1.2	0.45
HVO_0102	WP_004045186.1	CHR	100055	100936	mRNA	2.14	0.55	0.68	0.75
HVO_1252	WP_004043689.1	CHR	1141152	1141349	mRNA	2.14	0.75	0.25	1
HVO_1079	WP_004043859.1	CHR	984665	985642	mRNA	2.14	1.43	-0.69	1
HVO_0805	WP_004044131.1	CHR	724281	724529	mRNA	2.14	1.71	-0.94	0.67
HVO_A0383	WP_004043284.1	pHV4	394840	395964	mRNA	2.13	0.19	2.22	0.12
HVO_0901	WP_004044038.1	CHR	819571	820752	mRNA	2.13	0.36	1.31	0.39
HVO_0060	WP_004045088.1	CHR	58588	60027	mRNA	2.13	0.81	0.12	1
HVO_2433	WP_004042326.1	CHR	2300777	2301610	mRNA	2.13	0.89	-0.01	1
HVO_0329	WP_004044594.1	CHR	298435	299373	mRNA	2.13	1.45	-0.71	1
HVO_0729	WP_004044208.1	CHR	652485	653018	mRNA	2.13	2.03	-1.2	0.79
HVO_C0007	WP_013035701.1	pHV1	5743	6006	mRNA	2.12	0.08	3.46	0.042
HVO_2990	WP_004044891.1	CHR	2821253	2821948	mRNA	2.12	0.09	3.25	0.042
HVO_A0351	WP_013035095.1	pHV4	363651	364424	mRNA	2.12	0.93	-0.09	1
HVO_1495	WP_013035585.1	CHR	1364228	1364704	mRNA	2.12	1.11	-0.34	1
H75.2	#N/A	CHR	1446028	1446247	ncRNA	2.11	0.48	0.86	0.61
HVO_2700	WP_004042886.1	CHR	2546945	2549209	mRNA	2.11	0.59	0.57	0.79
HVO_2246	#N/A	CHR	2103783	2103971	mRNA	2.1	0.45	0.95	0.55
HVO_B0372	WP_004041162.1	pHV3	429092	429286	mRNA	2.1	0.87	0	1
HVO_2983_A	#N/A	CHR	2816053	2816169	mRNA	2.1	0.91	-0.06	1
HVO_2881	WP_004044698.1	CHR	2717559	2718326	mRNA	2.1	1.3	-0.58	0.93
HVO_1250	WP_004043691.1	CHR	1139884	1140447	mRNA	2.09	0.9	-0.06	1
HVO_A0243	WP_004043160.1	pHV4	246816	246986	mRNA	2.08	0.12	2.77	0.046
H226.1	#N/A	CHR	121394	121551	ncRNA	2.08	0.27	1.68	0.23
HVO_0830	WP_004044106.1	CHR	749624	750043	mRNA	2.08	0.86	0.01	1
HVO_2222	WP_004042111.1	CHR	2086870	2087388	mRNA	2.08	1.11	-0.36	1
HVO_0885	WP_013035477.1	CHR	802107	802304	mRNA	2.07	0	1000000	0.019
HVO_0489	WP_004044432.1	CHR	435901	436059	mRNA	2.07	0.27	1.69	0.22
HVO_0840	WP_004044096.1	CHR	757257	757646	mRNA	2.07	0.38	1.17	0.42
HVO_0257	WP_004045373.1	CHR	231140	231331	mRNA	2.07	0.77	0.15	1
HVO_0950	WP_004043995.1	CHR	859880	860539	mRNA	2.07	1.06	-0.3	1
HVO_A0588	WP_004040945.1	pHV4	594041	594484	mRNA	2.06	0.29	1.58	0.25
HVO_B0192	WP_004041342.1	pHV3	223140	223451	mRNA	2.06	0.61	0.48	0.81
HVO_0711	WP_004044225.1	CHR	637764	638414	mRNA	2.06	1.11	-0.38	1
H79	#N/A	CHR	1310926	1310985	ncRNA	2.05	0	1000000	0.019
HVO_0493	WP_004044428.1	CHR	437774	438166	mRNA	2.05	0.27	1.66	0.22
HVO_2306	WP_004042199.1	CHR	2175416	2176162	mRNA	2.05	0.43	1	0.48
HVO_0863	WP_004044074.1	CHR	778851	779303	mRNA	2.05	0.52	0.72	0.64
HVO_1177	WP_004043764.1	CHR	1072691	1073383	mRNA	2.05	0.8	0.1	1
HVO_2796	WP_004043039.1	CHR	2627685	2628005	mRNA	2.05	0.86	-0.02	1
HVO_A0636	WP_004040989.1	pHV4	633990	634466	mRNA	2.04	0.67	0.34	0.88
HVO_1241	WP_004043700.1	CHR	1133594	1134265	mRNA	2.04	1.33	-0.65	0.92
HVO_2524	WP_004042512.1	CHR	2389504	2390523	mRNA	2.04	1.4	-0.72	0.95
HVO_B0359	WP_004041176.1	pHV3	414982	416148	mRNA	2.04	3.84	-2.18	0.011
HVO_1963	WP_013035338.1	CHR	1811649	1813451	mRNA	2.03	0.34	1.31	0.33
HVO_A0576	WP_004040934.1	pHV4	580417	581724	mRNA	2.02	0.03	4.64	0.037
HVO_A0382	WP_013035078.1	pHV4	393941	394840	mRNA	2.02	0.21	1.99	0.13
HVO_A0114	WP_004062178.1	pHV4	113348	113815	mRNA	2.02	0.45	0.88	0.52
HVO_B0082	WP_004041073.1	pHV3	91625	93334	mRNA	2.02	0.52	0.69	0.64
HVO_0106	WP_004045197.1	CHR	104245	104658	mRNA	2.02	0.56	0.57	1
HVO_2016	WP_004041900.1	CHR	1861770	1862669	mRNA	2.02	0.94	-0.17	1
HVO_0227	WP_004045341.1	CHR	205994	206515	mRNA	2.02	4.88	-2.54	0.00024
HVO_B0110	WP_004041045.1	pHV3	123935	124969	mRNA	2.01	0	1000000	0.051
HVO_A0381	WP_013035096.1	pHV4	392914	393933	mRNA	2.01	0.25	1.75	0.37
HVO_A0207	WP_004043127.1	pHV4	210946	211968	mRNA	2.01	0.81	0.04	1
HVO_2563	WP_004042616.1	CHR	2417682	2418428	mRNA	2.01	1.28	-0.61	0.89
HVO_A0097	WP_013035133.1	pHV4	101218	103170	mRNA	2	0.08	3.46	0.1
HVO_2383	WP_004042272.1	CHR	2249984	2250673	mRNA	2	0.71	0.23	1
HVO_A0024	WP_004043414.1	pHV4	25023	25706	mRNA	2	1.55	-0.9	1
HVO_0530	WP_004044400.1	CHR	461838	463211	mRNA	2	2.35	-1.5	0.42
HVO_A0614	#N/A	pHV4	613536	613652	mRNA	1.99	0.18	2.19	0.22
HVO_0337	WP_004044584.1	CHR	306250	306504	mRNA	1.99	0.83	-0.02	1
HVO_0889	WP_004044049.1	CHR	805444	806088	mRNA	1.99	0.99	-0.26	1
HVO_0999	WP_004043944.1	CHR	908202	909338	mRNA	1.99	2.15	-1.38	0.43
HVO_0607	WP_004044327.1	CHR	537737	538747	mRNA	1.98	0.08	3.28	0.1
HVO_A0241	WP_013035012.1	pHV4	244654	245739	mRNA	1.98	0.57	0.53	1
HVO_1229	#N/A	CHR	1121446	1121583	mRNA	1.98	0.62	0.42	1
HVO_2636	WP_004042753.1	CHR	2485152	2485982	mRNA	1.98	1.33	-0.7	0.9
HVO_C0032	#N/A	pHV1	21134	21307	mRNA	1.97	0.12	2.74	0.1
HVO_2914	WP_004044738.1	CHR	2750566	2750988	mRNA	1.97	0.4	1.03	0.69
HVO_0010	WP_004044967.1	CHR	10248	10907	mRNA	1.97	0.45	0.86	0.79
HVO_1071	WP_004043867.1	CHR	978529	978930	mRNA	1.97	1.64	-1	1
HVO_2928	WP_004044763.1	CHR	2759382	2760101	mRNA	1.96	0.32	1.33	0.52
HVO_0035	WP_004045034.1	CHR	33689	34879	mRNA	1.96	0.8	0.02	1
HVO_B0266	WP_004041272.1	pHV3	317826	319133	mRNA	1.96	1.04	-0.36	1
HVO_2153	WP_004042036.1	CHR	2015968	2017125	mRNA	1.96	2.22	-1.45	0.43
HVO_B0217	WP_004041318.1	pHV3	256568	257998	mRNA	1.95	0.03	4.78	0.098
HVO_0541	WP_004044390.1	CHR	470736	473552	mRNA	1.95	0.54	0.58	0.96
HVO_2010	WP_004041894.1	CHR	1856174	1856482	mRNA	1.95	0.62	0.39	1
HVO_A0315	WP_004043230.1	pHV4	327461	327691	mRNA	1.95	0.74	0.14	1
HVO_0037	WP_004045040.1	CHR	35225	35722	mRNA	1.95	0.85	-0.08	1
HVO_2869	WP_004044685.1	CHR	2705814	2706101	mRNA	1.95	1.33	-0.71	0.89
H229.1	#N/A	CHR	1049049	1049090	ncRNA	1.95	2.02	-1.32	0.73
HVO_1492	WP_004043443.1	CHR	1362157	1362600	mRNA	1.94	0.53	0.61	0.92
HVO_2961	WP_004044825.1	CHR	2797755	2799182	mRNA	1.94	1.13	-0.49	1
HVO_1494	WP_004043441.1	CHR	1363070	1364062	mRNA	1.94	1.3	-0.69	0.88
HVO_2702	WP_004042890.1	CHR	2549713	2550495	mRNA	1.94	1.3	-0.69	0.88
HVO_A0339	WP_004043252.1	pHV4	350771	352444	mRNA	1.93	0.13	2.66	0.11
HVO_2299	WP_013035576.1	CHR	2168213	2169028	mRNA	1.93	0.86	-0.1	1
HVO_0743	WP_004044194.1	CHR	663290	664639	mRNA	1.93	0.91	-0.19	1
HVO_0164	WP_004045278.1	CHR	149375	149722	mRNA	1.93	1.4	-0.81	0.92
HVO_B0093	WP_004041062.1	pHV3	104798	106654	mRNA	1.92	0.03	4.56	0.095
HVO_A0112	#N/A	pHV4	112701	112814	mRNA	1.92	0.19	2.11	0.21
HVO_0088	#N/A	CHR	88714	89226	mRNA	1.92	0.46	0.81	0.78
HVO_1309	WP_004043627.1	CHR	1195278	1196453	mRNA	1.92	0.65	0.29	1
HVO_2156	WP_004042039.1	CHR	2019911	2020816	mRNA	1.92	0.73	0.13	1
HVO_1114	WP_004043823.1	CHR	1018346	1019044	mRNA	1.92	0.76	0.06	1
HVO_1872	WP_049914780.1	CHR	1729602	1729850	mRNA	1.92	0.77	0.06	1
HVO_1960	WP_004041840.1	CHR	1810464	1810847	mRNA	1.92	0.94	-0.23	1
HVO_1808	WP_004041691.1	CHR	1670378	1671808	mRNA	1.92	1.29	-0.69	0.87
HVO_2114	WP_004041998.1	CHR	1978054	1978989	mRNA	1.91	0.09	3.1	0.095
HVO_0285	WP_004044637.1	CHR	256758	257930	mRNA	1.91	0.47	0.75	0.81
HVO_0421	WP_004044503.1	CHR	377834	379714	mRNA	1.91	0.63	0.33	1
H226.19	#N/A	CHR	2420975	2421160	ncRNA	1.91	0.69	0.21	1
HVO_0131_A	#N/A	CHR	121996	122181	mRNA	1.91	1.48	-0.91	0.95
HVO_A0331	WP_013035117.1	pHV4	341689	342843	mRNA	1.9	0.17	2.26	0.17
HVO_0289	WP_004044634.1	CHR	259521	259982	mRNA	1.9	0.37	1.1	0.59
HVO_3012	WP_013035500.1	CHR	2844575	2845567	mRNA	1.9	0.73	0.12	1
HVO_0911	WP_004044028.1	CHR	827150	828259	mRNA	1.9	1.72	-1.13	0.6
HVO_C0006	WP_013035697.1	pHV1	5497	5742	mRNA	1.89	0.17	2.19	0.18
HVO_0902	WP_004044037.1	CHR	820749	821507	mRNA	1.89	0.2	1.99	0.23
HVO_A0317	WP_004043232.1	pHV4	329325	329672	mRNA	1.89	0.61	0.36	1
HVO_2048	WP_004041934.1	CHR	1894729	1895808	mRNA	1.89	0.73	0.11	1
HVO_2263	WP_004042149.1	CHR	2119911	2122316	mRNA	1.89	0.73	0.1	1
HVO_1197	WP_004043744.1	CHR	1088887	1089684	mRNA	1.89	0.77	0.02	1
HVO_1284	WP_004043655.1	CHR	1171085	1171870	mRNA	1.88	0.62	0.32	1
HVO_1385	WP_008574128.1	CHR	1260973	1261293	mRNA	1.88	0.99	-0.35	1
HVO_0241	#N/A	CHR	217905	218057	mRNA	1.88	1.25	-0.68	1
HVO_1789	WP_004041669.1	CHR	1654412	1654696	mRNA	1.87	0.07	3.36	0.091
HVO_2210	WP_004042102.1	CHR	2076722	2076955	mRNA	1.87	0.09	3.07	0.091
HVO_2564	WP_004042618.1	CHR	2418432	2419448	mRNA	1.87	0.98	-0.34	1
HVO_1069	WP_013035481.1	CHR	975291	977696	mRNA	1.87	1.27	-0.72	0.84
HVO_B0219	#N/A	pHV3	259219	260373	mRNA	1.86	0.09	3.06	0.089
HVO_A0333	WP_004043246.1	pHV4	344829	345425	mRNA	1.86	0.28	1.43	0.41
HVO_A0115	WP_013035079.1	pHV4	113796	114104	mRNA	1.86	0.48	0.69	0.8
HVO_0930	WP_004044015.1	CHR	842405	842875	mRNA	1.86	0.86	-0.15	1
HVO_0490	#N/A	CHR	436184	436330	mRNA	1.86	1.01	-0.39	1
HVO_1119	WP_004043818.1	CHR	1020707	1021228	mRNA	1.86	1.51	-0.96	0.95
HVO_1788	WP_004041668.1	CHR	1652567	1654345	mRNA	1.85	0.33	1.2	0.5
HVO_1745	WP_004041629.1	CHR	1616925	1617608	mRNA	1.84	0.9	-0.24	1
HVO_0319	WP_004044604.1	CHR	288859	289566	mRNA	1.84	1.68	-1.14	1
HVO_2309	WP_004042202.1	CHR	2177341	2177616	mRNA	1.83	0.62	0.31	1
HVO_2958	WP_004044818.1	CHR	2794100	2795206	mRNA	1.83	0.67	0.17	1
HVO_B0207	#N/A	pHV3	242304	242483	mRNA	1.82	0.12	2.68	0.086
HVO_2923	WP_004044756.1	CHR	2756256	2757005	mRNA	1.82	0.4	0.94	0.62
HVO_1003	WP_004043940.1	CHR	913053	913850	mRNA	1.82	0.56	0.43	0.92
HVO_1599	#N/A	CHR	1470778	1470927	mRNA	1.82	0.71	0.1	1
HVO_0483	WP_004044438.1	CHR	431634	432506	mRNA	1.82	0.78	-0.04	1
HVO_2959	WP_004044820.1	CHR	2795203	2796186	mRNA	1.82	0.84	-0.15	1
HVO_0349	WP_004044574.1	CHR	315722	318652	mRNA	1.82	0.86	-0.18	1
HVO_0240	WP_004045355.1	CHR	217441	217899	mRNA	1.82	0.93	-0.29	1
HVO_2325	WP_004042217.1	CHR	2191913	2192197	mRNA	1.82	1.04	-0.46	1
HVO_2619	WP_004042720.1	CHR	2468305	2468568	mRNA	1.81	0.56	0.42	0.92
HVO_1123	WP_004043814.1	CHR	1023195	1024244	mRNA	1.8	0.38	0.96	0.58
HVO_1578	WP_004041458.1	CHR	1449766	1450959	mRNA	1.8	0.64	0.22	1
HVO_1300	WP_004043637.1	CHR	1183977	1184621	mRNA	1.8	0.76	-0.02	1
HVO_1880	WP_004041762.1	CHR	1735453	1736130	mRNA	1.8	2.04	-1.45	0.67
HVO_0939	WP_004044006.1	CHR	851558	851878	mRNA	1.79	0.4	0.91	0.6
HVO_D0003	ADE01640.1	pHV2	702	3347	mRNA	1.79	0.4	0.9	0.61
HVO_1973	WP_004041852.1	CHR	1820205	1820708	mRNA	1.79	0.59	0.34	0.95
HVO_2014	WP_004041898.1	CHR	1860015	1860512	mRNA	1.79	0.64	0.21	1
HVO_0882	WP_004044055.1	CHR	799635	800771	mRNA	1.79	0.71	0.07	1
HVO_1134	WP_004043803.1	CHR	1033994	1036267	mRNA	1.79	0.71	0.06	1
HVO_0350	WP_004044573.1	CHR	318645	319904	mRNA	1.79	0.79	-0.09	1
HVO_B0242	WP_004041293.1	pHV3	288961	289350	mRNA	1.79	0.82	-0.14	1
HVO_1560	WP_004041438.1	CHR	1429308	1429667	mRNA	1.79	1.48	-0.99	0.91
HVO_2351	WP_049914822.1	CHR	2217222	2217806	mRNA	1.78	0.58	0.35	0.93
HVO_1756	WP_004041639.1	CHR	1625273	1625896	mRNA	1.78	0.61	0.26	0.98
HVO_2447	WP_004042347.1	CHR	2315713	2316012	mRNA	1.78	0.85	-0.2	1
HVO_2083	WP_004041966.1	CHR	1942628	1943305	mRNA	1.78	0.91	-0.3	1
HVO_1590	WP_004041481.1	CHR	1460975	1462852	mRNA	1.78	0.92	-0.31	1
HVO_0385_A	#N/A	CHR	342265	342510	mRNA	1.78	0.95	-0.37	1
HVO_0599	WP_004044335.1	CHR	530034	530474	mRNA	1.77	0.24	1.61	0.29
HVO_0819	WP_004064329.1	CHR	739212	739907	mRNA	1.77	0.34	1.13	0.48
HVO_2058	WP_013035334.1	CHR	1907226	1908128	mRNA	1.77	0.54	0.44	0.87
HVO_0175	WP_004045289.1	CHR	157928	158671	mRNA	1.77	0.74	-0.02	1
HVO_1095	WP_004043843.1	CHR	1000245	1000799	mRNA	1.77	0.77	-0.06	1
HVO_1139	WP_013035444.1	CHR	1041315	1042391	mRNA	1.77	0.87	-0.24	1
HVO_1369	WP_004043570.1	CHR	1245842	1246504	mRNA	1.77	1.12	-0.6	1
HVO_1976	WP_004041855.1	CHR	1822087	1823661	mRNA	1.77	1.63	-1.15	0.97
HVO_1440	WP_004043495.1	CHR	1311049	1311372	mRNA	1.77	1.84	-1.32	0.6
HVO_1980	WP_004041860.1	CHR	1826450	1827427	mRNA	1.76	0.59	0.32	0.93
HVO_A0600	WP_004040957.1	pHV4	603818	604237	mRNA	1.76	0.96	-0.39	1
HVO_2336	WP_004042226.1	CHR	2201120	2202028	mRNA	1.76	1.26	-0.79	0.8
HVO_1072	WP_004043866.1	CHR	979089	979655	mRNA	1.76	1.35	-0.88	0.84
HVO_0163	WP_004045277.1	CHR	148866	149378	mRNA	1.76	1.57	-1.11	0.94
HVO_0488	WP_004044433.1	CHR	435432	435830	mRNA	1.75	0.53	0.45	0.83
HVO_2935	WP_004044777.1	CHR	2765393	2766283	mRNA	1.75	1.14	-0.66	1
HVO_2413	WP_004042302.1	CHR	2281831	2283093	mRNA	1.75	1.61	-1.15	0.95
HVO_1843	WP_004041729.1	CHR	1704184	1704411	mRNA	1.74	0	1000000	0.042
HVO_2140	WP_004042022.1	CHR	2003736	2004002	mRNA	1.74	0.24	1.59	0.28
HVO_1702	WP_004041591.1	CHR	1562799	1563230	mRNA	1.74	0.3	1.29	0.39
H229.4	#N/A	CHR	1706449	1706550	ncRNA	1.74	0.42	0.8	0.62
HVO_0837	WP_004044099.1	CHR	755559	756290	mRNA	1.74	0.49	0.55	0.76
HVO_2452	WP_004042360.1	CHR	2320189	2323290	mRNA	1.74	0.49	0.55	0.76
HVO_2960	WP_004044823.1	CHR	2796190	2797755	mRNA	1.74	0.94	-0.37	1
HVO_0707	WP_004044229.1	CHR	633967	634392	mRNA	1.73	0.3	1.27	0.39
HVO_2002	WP_004041883.1	CHR	1848449	1848724	mRNA	1.73	0.31	1.23	0.41
HVO_B0193	WP_004041341.1	pHV3	223453	223824	mRNA	1.73	0.63	0.2	0.98
HVO_1937	WP_004041816.1	CHR	1784155	1785141	mRNA	1.73	0.84	-0.22	1
HVO_1073	WP_004043865.1	CHR	979756	980430	mRNA	1.72	0.31	1.18	0.73
HVO_A0418	WP_004062178.1	pHV4	422619	423086	mRNA	1.72	0.5	0.51	1
HVO_1610	WP_004041502.1	CHR	1480452	1481303	mRNA	1.72	0.92	-0.37	1
HVO_0232	WP_004045346.1	CHR	209687	209917	mRNA	1.72	1.01	-0.5	1
HVO_0717	WP_004044220.1	CHR	643397	644536	mRNA	1.72	1.36	-0.93	0.83
HVO_2307	WP_004042200.1	CHR	2176234	2176902	mRNA	1.72	1.43	-1	0.86
HVO_0462	WP_004044460.1	CHR	410369	411793	mRNA	1.72	1.46	-1.03	0.87
HVO_0531	WP_004044399.1	CHR	463222	464286	mRNA	1.72	1.64	-1.2	0.95
HVO_0606	WP_004044328.1	CHR	536843	537532	mRNA	1.71	0.12	2.54	0.21
HVO_1374	WP_004043565.1	CHR	1250956	1252617	mRNA	1.71	0.35	1.04	0.8
HVO_0304	WP_004044619.1	CHR	272558	273511	mRNA	1.71	0.6	0.24	1
HVO_2218	WP_004042108.1	CHR	2082166	2082510	mRNA	1.71	0.68	0.06	1
HVO_1081	WP_004043857.1	CHR	986514	986858	mRNA	1.71	0.74	-0.06	1
HVO_1734	WP_004041618.1	CHR	1604209	1604640	mRNA	1.71	0.79	-0.15	1
HVO_2876	WP_004044692.1	CHR	2712698	2713114	mRNA	1.71	1.12	-0.66	1
H98	#N/A	CHR	706653	706708	ncRNA	1.71	1.14	-0.68	1
HVO_2396	WP_004042285.1	CHR	2265188	2265427	mRNA	1.71	1.59	-1.17	0.93
HVO_0772	WP_004044165.1	CHR	692660	692932	mRNA	1.7	0.23	1.61	0.5
HVO_A0385	WP_004043286.1	pHV4	397167	399215	mRNA	1.7	0.41	0.76	0.95
HVO_A0626	WP_004040980.1	pHV4	625432	625689	mRNA	1.7	0.66	0.09	1
HVO_1888	WP_004041769.1	CHR	1741604	1742632	mRNA	1.7	0.76	-0.11	1
HVO_A0500	WP_004040853.1	pHV4	508652	509119	mRNA	1.7	0.77	-0.13	1
HVO_1526	WP_004041404.1	CHR	1391458	1392831	mRNA	1.7	1	-0.51	1
HVO_1102	WP_004043836.1	CHR	1006980	1007477	mRNA	1.7	1.41	-0.99	0.84
HVO_B0158	#N/A	pHV3	185201	185353	mRNA	1.7	3.33	-2.24	0.018
HVO_1569	WP_004041448.1	CHR	1437398	1437616	mRNA	1.69	0.19	1.85	0.4
HVO_2074	WP_004041958.1	CHR	1928195	1929772	mRNA	1.69	0.26	1.45	0.57
HVO_2301	WP_004042194.1	CHR	2169513	2169941	mRNA	1.69	0.3	1.23	0.67
HVO_0200	WP_004045314.1	CHR	180124	180504	mRNA	1.69	1.45	-1.05	0.86
HVO_1040	WP_013035480.1	CHR	948679	949818	mRNA	1.68	0.48	0.53	1
HVO_C0061	N/A	pHV1	60610	60872	mRNA	1.68	0.49	0.51	1
HVO_1574	WP_004041454.1	CHR	1446425	1446895	mRNA	1.68	0.63	0.15	1
HVO_0098	WP_004045177.1	CHR	95156	95359	mRNA	1.68	0.73	-0.06	1
HVO_0677	WP_004044258.1	CHR	604398	605702	mRNA	1.68	0.9	-0.36	1
HVO_0758	#N/A	CHR	680745	680915	mRNA	1.68	1.12	-0.68	1
HVO_1064	WP_004043877.1	CHR	971901	972194	mRNA	1.68	1.37	-0.98	0.82
HVO_2691	WP_004042869.1	CHR	2537673	2537876	mRNA	1.68	1.56	-1.16	0.9
HVO_A0086	WP_013035027.1	pHV4	86868	87260	mRNA	1.67	0	1000000	0.11
HVO_B0371	WP_004041163.1	pHV3	427389	428879	mRNA	1.67	0.11	2.61	0.19
HVO_0905	WP_004044035.1	CHR	822250	822930	mRNA	1.67	0.22	1.66	0.46
HVO_1421	WP_081442887.1	CHR	1294150	1294863	mRNA	1.67	0.24	1.53	0.51
HVO_0799	WP_004044137.1	CHR	719373	719642	mRNA	1.67	0.31	1.14	0.71
HVO_0722	WP_004044215.1	CHR	646747	647271	mRNA	1.67	0.97	-0.49	1
HVO_2931	WP_004044769.1	CHR	2762543	2762935	mRNA	1.67	0.97	-0.49	1
HVO_C0014	#N/A	pHV1	9617	11546	mRNA	1.66	0.16	2.11	0.3
HVO_1253	WP_004043688.1	CHR	1141388	1141840	mRNA	1.66	0.33	1.07	0.73
HVO_0906	WP_004044033.1	CHR	823386	823640	mRNA	1.66	0.33	1.05	0.74
HVO_2059	WP_004041944.1	CHR	1908182	1909114	mRNA	1.66	0.48	0.52	1
HVO_0229	WP_004045343.1	CHR	207442	208257	mRNA	1.66	0.57	0.27	1
HVO_B0081	WP_004041074.1	pHV3	90597	91628	mRNA	1.66	0.64	0.11	1
HVO_1063	WP_004043878.1	CHR	971509	971904	mRNA	1.66	0.8	-0.22	1
HVO_2245	WP_004042134.1	CHR	2103547	2103786	mRNA	1.65	0	1000000	0.11
HVO_1890	#N/A	CHR	1743400	1743573	mRNA	1.65	0.85	-0.32	1
H75.1	#N/A	CHR	1130816	1130998	ncRNA	1.64	0.23	1.56	0.48
HVO_1182	WP_004043759.1	CHR	1076674	1077132	mRNA	1.64	0.32	1.07	0.71
HVO_0919	#N/A	CHR	834136	834252	mRNA	1.64	0.36	0.91	0.8
HVO_0250	WP_013035472.1	CHR	225232	226647	mRNA	1.64	0.44	0.65	0.95
HVO_A0308	WP_013035007.1	pHV4	322805	323104	mRNA	1.64	0.5	0.46	1
HVO_2460	WP_004042374.1	CHR	2328788	2329297	mRNA	1.64	0.83	-0.29	1
HVO_0962	WP_004043983.1	CHR	869825	870199	mRNA	1.64	1.02	-0.58	1
HVO_0876	WP_004044061.1	CHR	795023	795406	mRNA	1.64	1.33	-0.96	0.79
HVO_2787	WP_004043031.1	CHR	2621003	2621473	mRNA	1.63	0.05	3.87	0.19
HVO_A0337	#N/A	pHV4	348897	349796	mRNA	1.63	0.09	2.87	0.19
HVO_2234	WP_004042123.1	CHR	2097367	2097768	mRNA	1.63	0.26	1.36	0.57
HVO_2946	WP_004044791.1	CHR	2778467	2779672	mRNA	1.63	0.33	1.01	0.74
HVO_0795	WP_004044141.1	CHR	714561	715568	mRNA	1.63	0.42	0.68	0.92
HVO_1140	WP_004043797.1	CHR	1042509	1043651	mRNA	1.63	0.59	0.19	1
HVO_D0005	ADE01637.1	pHV2	4859	5476	mRNA	1.62	0.31	1.11	0.67
HVO_1556	WP_004041434.1	CHR	1425648	1425884	mRNA	1.62	0.36	0.91	0.78
HVO_0104s	#N/A	CHR	102956	102972	ncRNA	1.61	0	1000000	0.1
HVO_0556s	#N/A	CHR	493464	493480	ncRNA	1.61	0	1000000	0.1
HVO_1106s	#N/A	CHR	1011067	1011083	ncRNA	1.61	0	1000000	0.1
HVO_2284s2	#N/A	CHR	2148587	2148603	ncRNA	1.61	0	1000000	0.1
HVO_2465s	#N/A	CHR	2334875	2334891	ncRNA	1.61	0	1000000	0.1
HVO_B0234s2	#N/A	pHV3	279362	279378	ncRNA	1.61	0	1000000	0.1
HVO_A0483s	#N/A	pHV4	492487	492503	ncRNA	1.61	0	1000000	0.1
HVO_B0108	#N/A	pHV3	121524	122489	mRNA	1.61	0.09	2.92	0.18
HVO_2641	WP_004042762.1	CHR	2490473	2490871	mRNA	1.61	0.21	1.64	0.43
HVO_2709	WP_004042903.1	CHR	2555561	2556037	mRNA	1.61	0.27	1.33	0.55
HVO_0388	WP_004044535.1	CHR	343699	345018	mRNA	1.61	0.43	0.62	0.93
HVO_0774	WP_004044163.1	CHR	694155	695057	mRNA	1.61	0.64	0.07	1
HVO_2155	WP_004042038.1	CHR	2018805	2019839	mRNA	1.61	0.66	0.03	1
HVO_B0135	WP_004041021.1	pHV3	150248	151114	mRNA	1.61	1.15	-0.79	1
HVO_0099s	#N/A	CHR	97423	97439	ncRNA	1.61	1.25	-0.9	1
HVO_0676s	#N/A	CHR	604117	604133	ncRNA	1.61	1.25	-0.9	1
HVO_1345s	#N/A	CHR	1223950	1223966	ncRNA	1.61	1.25	-0.9	1
HVO_B0371s	#N/A	pHV3	429021	429037	ncRNA	1.61	1.25	-0.9	1
HVO_0450	WP_004044473.1	CHR	399548	399955	mRNA	1.61	1.87	-1.49	0.55
HVO_2412s	#N/A	CHR	2281530	2281546	ncRNA	1.61	2.5	-1.9	0.19
HVO_2619s	#N/A	CHR	2468682	2468698	ncRNA	1.61	2.5	-1.9	0.19
HVO_2214	WP_004042106.1	CHR	2078874	2081267	mRNA	1.6	0.09	2.91	0.18
HVO_2805	WP_004043048.1	CHR	2636221	2636640	mRNA	1.6	0.3	1.13	0.64
HVO_1174	WP_004043767.1	CHR	1070635	1071165	mRNA	1.6	0.6	0.14	1
HVO_1609	WP_004041501.1	CHR	1479457	1480329	mRNA	1.6	1.07	-0.69	1
HVO_1020	WP_004043922.1	CHR	929621	930880	mRNA	1.6	1.52	-1.2	0.85
HVO_2031	WP_004041916.1	CHR	1875211	1876422	mRNA	1.6	4.36	-2.71	0.00043
HVO_2113	WP_049941507.1	CHR	1976493	1977920	mRNA	1.59	0.13	2.29	0.22
HVO_0347	WP_004044576.1	CHR	312319	313884	mRNA	1.59	0.42	0.65	0.9
HVO_1357	WP_004043582.1	CHR	1236660	1238408	mRNA	1.59	0.47	0.47	1
HVO_2942	WP_004044784.1	CHR	2772933	2773130	mRNA	1.59	0.97	-0.55	1
HVO_1619	WP_004041509.1	CHR	1486496	1486942	mRNA	1.59	1.09	-0.73	1
HVO_0608	WP_004044326.1	CHR	538994	540037	mRNA	1.59	1.22	-0.89	1
HVO_1170	WP_004043771.1	CHR	1067603	1068031	mRNA	1.59	1.73	-1.39	0.5
HVO_1828	WP_004041718.1	CHR	1687825	1688127	mRNA	1.58	0.28	1.22	0.58
HVO_A0549	WP_004064851.1	pHV4	550262	550849	mRNA	1.58	0.61	0.1	1
HVO_0832	WP_004044104.1	CHR	751246	752172	mRNA	1.58	0.85	-0.37	1
HVO_A0035	WP_004043403.1	pHV4	31900	33084	mRNA	1.58	1.22	-0.89	1
HVO_2856	WP_004044672.1	CHR	2694411	2694680	mRNA	1.57	0	1000000	0.1
HVO_B0303	#N/A	pHV3	349819	351243	mRNA	1.57	0.01	5.28	0.18
HVO_0049	WP_004045062.1	CHR	48274	49491	mRNA	1.57	0.37	0.84	0.78
HVO_0785	WP_004044152.1	CHR	705717	706055	mRNA	1.57	0.63	0.06	1
HVO_0697	WP_004044238.1	CHR	627140	627907	mRNA	1.57	0.75	-0.19	1
HVO_2228	WP_004042117.1	CHR	2092375	2093244	mRNA	1.57	0.88	-0.43	1
HVO_0735	#N/A	CHR	657377	657550	mRNA	1.57	0.98	-0.58	1
HVO_A0318	WP_004043233.1	pHV4	329674	329997	mRNA	1.56	0.2	1.71	0.37
HVO_0685	WP_004044250.1	CHR	614347	615231	mRNA	1.56	0.24	1.43	0.47
HVO_B0083	WP_004041072.1	pHV3	94093	94962	mRNA	1.56	0.24	1.4	0.48
HVO_1957	WP_013035572.1	CHR	1807573	1808811	mRNA	1.56	0.33	1	0.67
HVO_0534	WP_004044397.1	CHR	465348	466499	mRNA	1.56	1	-0.63	1
HVO_1607	WP_004041499.1	CHR	1477729	1477974	mRNA	1.56	1.12	-0.8	1
HVO_2464	WP_004042381.1	CHR	2332664	2333533	mRNA	1.56	1.47	-1.18	0.81
HVO_A0274	WP_004043189.1	pHV4	280224	281027	mRNA	1.55	0.18	1.79	0.33
HVO_2862	WP_004044678.1	CHR	2700600	2701847	mRNA	1.55	0.43	0.59	0.88
HVO_2348	WP_004042238.1	CHR	2213527	2214453	mRNA	1.55	0.55	0.22	1
HVO_2098	#N/A	CHR	1963002	1963151	mRNA	1.55	0.57	0.18	1
HVO_1856	WP_004041738.1	CHR	1715144	1715734	mRNA	1.55	0.58	0.16	1
HVO_1212	WP_004043730.1	CHR	1101720	1102460	mRNA	1.55	0.75	-0.21	1
HVO_2703	WP_004042892.1	CHR	2550539	2551348	mRNA	1.55	0.81	-0.33	1
HVO_A0213	WP_004043134.1	pHV4	218613	219671	mRNA	1.55	1.56	-1.28	0.85
HVO_2679	WP_004042846.1	CHR	2527654	2528397	mRNA	1.54	0.09	2.93	0.17
HVO_0820	WP_004044116.1	CHR	739904	740605	mRNA	1.54	0.09	2.79	0.17
HVO_A0206	WP_004043126.1	pHV4	208772	210925	mRNA	1.54	0.38	0.74	0.79
HVO_1404	WP_004043534.1	CHR	1279393	1279632	mRNA	1.54	0.53	0.27	1
HVO_2081	WP_004041964.1	CHR	1938053	1941178	mRNA	1.54	0.56	0.21	1
HVO_2675	WP_004042834.1	CHR	2525128	2526414	mRNA	1.53	0.21	1.57	0.4
HVO_2786	WP_004043030.1	CHR	2620578	2620925	mRNA	1.53	0.43	0.57	0.89
HVO_1941	WP_004041821.1	CHR	1790495	1791451	mRNA	1.53	0.53	0.25	1
HVO_1360	WP_004043579.1	CHR	1239241	1239633	mRNA	1.53	0.54	0.24	1
HVO_A0350	#N/A	pHV4	363010	363651	mRNA	1.53	0.89	-0.49	1
HVO_1659	WP_004041550.1	CHR	1523528	1524424	mRNA	1.53	1.14	-0.84	1
HVO_0577	WP_004044356.1	CHR	513578	513793	mRNA	1.52	0.49	0.36	0.99
HVO_2080	WP_004041963.1	CHR	1936171	1937793	mRNA	1.52	0.58	0.13	1
HVO_0793	WP_004044143.1	CHR	712892	713287	mRNA	1.52	0.75	-0.25	1
HVO_2519	WP_004042501.1	CHR	2383562	2384710	mRNA	1.52	0.81	-0.36	1
HVO_A0064s	#N/A	pHV4	57583	57600	ncRNA	1.52	1.18	-0.9	1
HVO_0611	#N/A	CHR	541707	543194	mRNA	1.51	0.06	3.41	0.16
HVO_A0332	WP_004043245.1	pHV4	342911	343681	mRNA	1.51	0.22	1.52	0.4
HVO_2056	WP_004041940.1	CHR	1905450	1905920	mRNA	1.51	0.86	-0.45	1
HVO_0914	WP_013035603.1	CHR	830369	831148	mRNA	1.51	1.23	-0.97	1
HVO_1968	WP_004041847.1	CHR	1816695	1817228	mRNA	1.51	1.59	-1.34	0.85
HVO_0383	WP_004044540.1	CHR	340429	340620	mRNA	1.5	0.22	1.48	0.41
HVO_1285	WP_004043654.1	CHR	1171941	1172195	mRNA	1.5	0.25	1.33	0.47
HVO_0473	WP_004044449.1	CHR	422618	422818	mRNA	1.5	0.32	0.98	0.63
HVO_0810	WP_004044126.1	CHR	729754	730320	mRNA	1.5	0.45	0.46	0.91
HVO_1666	WP_004041556.1	CHR	1527009	1527509	mRNA	1.5	0.55	0.18	1
HVO_1163	WP_004043778.1	CHR	1062179	1062679	mRNA	1.5	0.64	-0.03	1
HVO_0909	WP_004044030.1	CHR	826378	826743	mRNA	1.5	0.81	-0.39	1
HVO_1533	#N/A	CHR	1401545	1401700	mRNA	1.49	0	1000000	0.096
HVO_0963	WP_013035389.1	CHR	870199	870492	mRNA	1.49	0.65	-0.08	1
HVO_1290	WP_004043649.1	CHR	1174580	1175296	mRNA	1.49	0.98	-0.66	1
HVO_1468	WP_004043467.1	CHR	1338855	1339379	mRNA	1.49	1.09	-0.83	1
HVO_1103	WP_004043835.1	CHR	1007487	1008407	mRNA	1.49	1.31	-1.09	0.72
HVO_1697	WP_004041586.1	CHR	1555993	1559073	mRNA	1.49	1.63	-1.4	0.85
HVO_B0329	#N/A	pHV3	381652	383778	mRNA	1.48	0.1	2.6	0.16
HVO_1024	WP_004043918.1	CHR	933893	934270	mRNA	1.48	0.34	0.87	0.67
HVO_1268	WP_004043671.1	CHR	1156643	1157356	mRNA	1.48	0.51	0.28	0.99
HVO_0016	WP_004044977.1	CHR	15479	16336	mRNA	1.48	0.57	0.11	1
HVO_2575	WP_004042635.1	CHR	2425740	2427344	mRNA	1.47	0.07	3.18	0.16
HVO_2286	#N/A	CHR	2150003	2151682	mRNA	1.47	0.4	0.6	0.8
HVO_0302	WP_004044621.1	CHR	270240	271373	mRNA	1.47	0.41	0.57	0.82
HVO_A0208	WP_013035118.1	pHV4	211979	212776	mRNA	1.47	0.43	0.52	0.84
HVO_1687	WP_004041577.1	CHR	1545551	1545802	mRNA	1.47	0.51	0.27	0.99
HVO_1407	WP_004043531.1	CHR	1281308	1281985	mRNA	1.47	0.53	0.19	1
HVO_0182	#N/A	CHR	164385	164561	mRNA	1.47	0.84	-0.47	1
HVO_1046	#N/A	CHR	953332	953499	mRNA	1.47	0.89	-0.54	1
HVO_2274	#N/A	CHR	2133277	2133417	mRNA	1.46	0	1000000	0.094
HVO_B0087	WP_004041068.1	pHV3	98848	99978	mRNA	1.46	0.09	2.71	0.16
HVO_A0095	WP_013035227.1	pHV4	98970	99812	mRNA	1.46	0.1	2.59	0.16
HVO_B0066	WP_004041088.1	pHV3	74645	75139	mRNA	1.46	0.47	0.37	0.93
HVO_A0622	WP_004040976.1	pHV4	620140	620598	mRNA	1.46	0.6	0.01	1
HVO_1966	WP_004041845.1	CHR	1814406	1815143	mRNA	1.46	0.63	-0.05	1
HVO_2459	#N/A	CHR	2328634	2328783	mRNA	1.46	0.71	-0.22	1
HVO_0170	WP_004045284.1	CHR	154332	154754	mRNA	1.46	0.75	-0.32	1
HVO_2047	WP_004041933.1	CHR	1893837	1894727	mRNA	1.46	0.79	-0.38	1
HVO_2395	WP_004042284.1	CHR	2264658	2265191	mRNA	1.46	1.39	-1.2	0.75
HVO_0454	WP_013035300.1	CHR	404006	405001	mRNA	1.46	1.43	-1.24	0.76
HVO_2238	WP_004042127.1	CHR	2099463	2099735	mRNA	1.45	0.08	2.99	0.15
HVO_1954	WP_004041834.1	CHR	1803818	1804306	mRNA	1.45	0.52	0.21	1
HVO_0120	WP_004045232.1	CHR	112767	114137	mRNA	1.45	0.53	0.19	1
HVO_2870	WP_004044686.1	CHR	2706116	2707417	mRNA	1.45	0.54	0.16	1
HVO_0778	WP_004044159.1	CHR	697228	698802	mRNA	1.45	0.8	-0.4	1
HVO_0447	WP_013035608.1	CHR	396573	397619	mRNA	1.45	0.87	-0.53	1
HVO_0459	WP_004044463.1	CHR	408661	409047	mRNA	1.45	1.48	-1.3	0.78
HVO_C0064	WP_004043318.1	pHV1	61727	62611	mRNA	1.45	1.66	-1.46	0.85
HVO_1243	WP_004043698.1	CHR	1135740	1136432	mRNA	1.44	0.34	0.83	0.65
HVO_0103	WP_004045188.1	CHR	100943	101548	mRNA	1.44	0.63	-0.07	1
HVO_0867	WP_004044070.1	CHR	783131	783823	mRNA	1.44	0.64	-0.11	1
HVO_2226	WP_004042115.1	CHR	2090082	2091164	mRNA	1.44	1	-0.74	1
HVO_1382	WP_013035416.1	CHR	1259125	1259514	mRNA	1.44	1.03	-0.79	1
HVO_0903	WP_004044036.1	CHR	821504	822247	mRNA	1.43	0.2	1.59	0.65
HVO_A0045	WP_004043394.1	pHV4	40485	41372	mRNA	1.43	0.38	0.63	1
HVO_2013	WP_004041897.1	CHR	1858707	1859891	mRNA	1.43	0.39	0.59	1
HVO_A0457_A	#N/A	pHV4	464557	464709	mRNA	1.43	0.56	0.1	1
HVO_1400	WP_004043538.1	CHR	1274392	1275951	mRNA	1.43	1.05	-0.82	1
HVO_1326	#N/A	CHR	1206493	1206627	mRNA	1.42	0.16	1.92	0.5
HVO_2006	WP_049914789.1	CHR	1850276	1852315	mRNA	1.42	0.17	1.81	0.54
HVO_1726s	#N/A	CHR	1596733	1596857	ncRNA	1.42	0.51	0.22	1
HVO_1053	WP_004043888.1	CHR	960564	960842	mRNA	1.42	0.53	0.14	1
HVO_1897	WP_004041778.1	CHR	1747471	1748010	mRNA	1.42	0.71	-0.26	1
HVO_1709	WP_004041598.1	CHR	1573455	1574477	mRNA	1.42	1.7	-1.53	0.4
HVO_A0336	#N/A	pHV4	346747	348900	mRNA	1.41	0.08	2.87	0.37
HVO_0058	WP_004045083.1	CHR	56181	57515	mRNA	1.41	0.18	1.73	0.57
HVO_1950s	#N/A	CHR	1799894	1799990	ncRNA	1.41	0.22	1.42	0.7
HVO_1110	WP_004043827.1	CHR	1013275	1014423	mRNA	1.41	0.24	1.28	0.76
HVO_0629	WP_004044306.1	CHR	562646	563665	mRNA	1.41	0.35	0.73	1
HVO_2053	WP_004041938.1	CHR	1901184	1902320	mRNA	1.41	0.35	0.72	1
HVO_1199	WP_004043742.1	CHR	1090314	1091456	mRNA	1.41	0.37	0.66	1
HVO_0348	WP_004044575.1	CHR	313886	315715	mRNA	1.41	0.41	0.52	1
HVO_B0080	WP_004041075.1	pHV3	89701	90600	mRNA	1.41	0.47	0.31	1
HVO_0668	WP_004044267.1	CHR	596686	597696	mRNA	1.41	0.95	-0.7	1
HVO_A0132_A	#N/A	pHV4	130525	130688	mRNA	1.41	1.42	-1.27	0.73
HVO_A0138	WP_004043067.1	pHV4	135432	135617	mRNA	1.4	0.11	2.35	0.36
HVO_1378	WP_004043561.1	CHR	1255474	1255854	mRNA	1.4	0.33	0.81	1
HVO_1926	WP_004041805.1	CHR	1774629	1775381	mRNA	1.4	0.45	0.37	1
HVO_0326	WP_013035596.1	CHR	296025	296738	mRNA	1.4	0.48	0.29	1
H4	#N/A	CHR	2815973	2816050	ncRNA	1.4	0.82	-0.49	1
HVO_0940	WP_004044005.1	CHR	851945	854431	mRNA	1.4	0.92	-0.66	1
HVO_0915	WP_004044024.1	CHR	831303	832214	mRNA	1.4	1.19	-1.04	1
HVO_1592	WP_004041484.1	CHR	1463962	1464657	mRNA	1.4	1.59	-1.45	0.8
HVO_A0604	WP_004040960.1	pHV4	606528	606842	mRNA	1.39	0.27	1.1	0.84
HVO_A0635	WP_004040988.1	pHV4	632812	633927	mRNA	1.39	0.36	0.67	1
HVO_2437	WP_004042331.1	CHR	2306785	2307474	mRNA	1.39	0.4	0.53	1
HVO_1887	WP_004041768.1	CHR	1740881	1741579	mRNA	1.39	0.43	0.44	1
HVO_3010	WP_004044943.1	CHR	2841653	2844229	mRNA	1.39	0.47	0.29	1
HVO_2401	WP_004042290.1	CHR	2268958	2270379	mRNA	1.39	0.54	0.1	1
HVO_B0344	WP_004041197.1	pHV3	397381	397845	mRNA	1.38	0	1000000	0.22
HVO_0013	WP_004044972.1	CHR	11897	12391	mRNA	1.38	0.26	1.16	0.8
HVO_B0079	WP_004041076.1	pHV3	88592	89704	mRNA	1.38	0.36	0.66	1
HVO_0104	WP_004045193.1	CHR	101807	102838	mRNA	1.38	0.47	0.28	1
HVO_B0107	#N/A	pHV3	120598	121524	mRNA	1.37	0.07	3.08	0.35
HVO_2930	WP_004044767.1	CHR	2761895	2762494	mRNA	1.37	0.18	1.69	0.55
HVO_2370	WP_004042259.1	CHR	2235827	2236486	mRNA	1.37	0.29	0.97	0.88
HVO_1303	WP_004043634.1	CHR	1187908	1188336	mRNA	1.37	0.45	0.35	1
HVO_2880	WP_004044697.1	CHR	2716454	2717524	mRNA	1.37	0.52	0.13	1
HVO_0918	WP_004044021.1	CHR	833824	834033	mRNA	1.37	0.61	-0.09	1
HVO_1198	WP_004043743.1	CHR	1089724	1090161	mRNA	1.37	0.68	-0.25	1
HVO_A0417	WP_013035067.1	pHV4	422330	422638	mRNA	1.37	0.69	-0.27	1
HVO_0445	WP_004044479.1	CHR	394719	395684	mRNA	1.37	0.9	-0.66	1
HVO_0669	WP_004044266.1	CHR	597693	598727	mRNA	1.37	1.05	-0.88	1
HVO_2690	WP_004042862.1	CHR	2536418	2537518	mRNA	1.37	1.1	-0.95	1
HVO_0739	WP_004044198.1	CHR	659245	660234	mRNA	1.37	1.46	-1.36	0.74
HVO_0899	WP_049914888.1	CHR	817082	818482	mRNA	1.36	0.11	2.42	0.35
HVO_0202	WP_004045316.1	CHR	181007	181207	mRNA	1.36	0.21	1.42	0.65
HVO_B0201	WP_004041333.1	pHV3	232885	233649	mRNA	1.36	0.22	1.34	0.69
HVO_0136	WP_004045248.1	CHR	126602	126892	mRNA	1.36	0.44	0.37	1
HVO_2859	WP_049914905.1	CHR	2696269	2697408	mRNA	1.36	0.67	-0.25	1
HVO_1803	WP_004041686.1	CHR	1666075	1666677	mRNA	1.36	0.7	-0.32	1
HVO_1082	WP_004043856.1	CHR	986942	987574	mRNA	1.36	0.77	-0.45	1
HVO_2205	WP_013035592.1	CHR	2073204	2074109	mRNA	1.36	1.01	-0.84	1
HVO_2337	WP_004042227.1	CHR	2202120	2202623	mRNA	1.36	1.39	-1.3	0.7
HVO_B0106	WP_004041049.1	pHV3	119073	120539	mRNA	1.35	0.09	2.67	0.35
HVO_1882	WP_004041763.1	CHR	1736369	1737445	mRNA	1.35	0.1	2.53	0.35
HVO_1391	WP_004043548.1	CHR	1264940	1265395	mRNA	1.35	0.37	0.58	1
HVO_B0278	#N/A	pHV3	330468	330629	mRNA	1.35	0.52	0.09	1
HVO_0321	WP_004044602.1	CHR	290089	291333	mRNA	1.35	0.63	-0.17	1
HVO_2417	WP_004042306.1	CHR	2285471	2286058	mRNA	1.35	0.76	-0.44	1
HVO_1660	WP_004041551.1	CHR	1524426	1525235	mRNA	1.35	0.87	-0.63	0.99
HVO_0189	WP_004045303.1	CHR	170259	170897	mRNA	1.35	0.96	-0.78	1
HVO_2909	WP_004044727.1	CHR	2745684	2746367	mRNA	1.34	0.22	1.35	0.67
HVO_0496	WP_004044426.1	CHR	439362	440087	mRNA	1.34	0.26	1.07	0.8
HVO_D0004	ADE01639.1	pHV2	3541	4110	mRNA	1.34	0.3	0.9	0.89
HVO_1011	WP_004043931.1	CHR	920489	920722	mRNA	1.34	0.36	0.63	1
HVO_0139	WP_081442881.1	CHR	129199	129504	mRNA	1.34	0.42	0.42	1
HVO_2861	WP_004044677.1	CHR	2699406	2700233	mRNA	1.34	0.44	0.34	1
HVO_2933	WP_004044773.1	CHR	2764451	2764828	mRNA	1.34	0.45	0.31	1
HVO_1117	WP_004043820.1	CHR	1019803	1020444	mRNA	1.34	0.66	-0.24	1
HVO_1203	WP_004043738.1	CHR	1095684	1096214	mRNA	1.34	0.68	-0.29	1
HVO_0129	WP_004045241.1	CHR	120802	121179	mRNA	1.34	0.79	-0.5	1
HVO_1000	WP_004043943.1	CHR	909365	911458	mRNA	1.34	1.59	-1.52	0.77
HVO_A0335	WP_004043248.1	pHV4	346018	346707	mRNA	1.33	0.09	2.57	0.34
HVO_2236	WP_004042125.1	CHR	2098267	2098575	mRNA	1.33	0.14	1.99	0.41
HVO_0893	WP_004044045.1	CHR	809951	811651	mRNA	1.33	0.22	1.3	0.67
HVO_0379_A	#N/A	CHR	338106	338621	mRNA	1.33	0.25	1.15	0.75
HVO_0764	WP_004044173.1	CHR	685589	686371	mRNA	1.33	0.27	1.03	0.8
HVO_0059	WP_004045086.1	CHR	57512	58591	mRNA	1.33	0.43	0.35	1
HVO_1129	WP_004043808.1	CHR	1029697	1030869	mRNA	1.33	0.47	0.23	1
HVO_2311	WP_004042203.1	CHR	2178257	2179642	mRNA	1.33	0.49	0.17	1
HVO_0380	WP_004044543.1	CHR	339578	339793	mRNA	1.33	0.59	-0.1	1
HVO_2174	WP_004042066.1	CHR	2046170	2046817	mRNA	1.33	0.59	-0.1	1
HVO_1916	WP_004041795.1	CHR	1763225	1765132	mRNA	1.33	1.53	-1.46	0.75
HVO_2970	WP_004044838.1	CHR	2806048	2806419	mRNA	1.32	0.29	0.94	0.85
HVO_1923	WP_004041802.1	CHR	1772389	1772886	mRNA	1.32	0.43	0.36	1
HVO_2573	WP_004042630.1	CHR	2424275	2425207	mRNA	1.32	0.43	0.34	1
HVO_2624	WP_004042731.1	CHR	2474617	2476266	mRNA	1.32	0.55	-0.02	1
HVO_0831	WP_049914891.1	CHR	750040	751158	mRNA	1.32	0.61	-0.15	1
HVO_1067	WP_004043872.1	CHR	974483	974824	mRNA	1.32	0.81	-0.56	1
HVO_0193	WP_004045306.1	CHR	174066	174335	mRNA	1.32	1.02	-0.9	1
HVO_B0213	WP_013034991.1	pHV3	246774	247970	mRNA	1.31	0.04	4.02	0.34
HVO_B0073	WP_004041082.1	pHV3	81961	82491	mRNA	1.31	0.16	1.77	0.47
HVO_0494	WP_004044427.1	CHR	438284	439078	mRNA	1.31	0.29	0.88	0.86
HVO_2341	WP_004042231.1	CHR	2207083	2207742	mRNA	1.31	0.42	0.38	1
HVO_2770	WP_004043016.1	CHR	2610985	2611947	mRNA	1.31	0.42	0.37	1
HVO_1242	WP_004043699.1	CHR	1134411	1135709	mRNA	1.31	0.46	0.24	1
HVO_0184	WP_004045298.1	CHR	165330	165506	mRNA	1.31	0.48	0.19	1
HVO_2308	WP_004042201.1	CHR	2176949	2177344	mRNA	1.31	0.54	0.03	1
HVO_2699	WP_004042885.1	CHR	2546201	2546659	mRNA	1.31	0.56	-0.03	1
HVO_0171	WP_004045285.1	CHR	154782	155471	mRNA	1.31	0.65	-0.25	1
HVO_0446	WP_004044478.1	CHR	395674	396477	mRNA	1.31	0.71	-0.39	1
HVO_2149_A	#N/A	CHR	2013157	2013354	mRNA	1.31	0.97	-0.82	1
HVO_A0085	WP_004043355.1	pHV4	85338	86798	mRNA	1.3	0.07	2.92	0.33
HVO_1366	WP_004043573.1	CHR	1243858	1244109	mRNA	1.3	0.42	0.36	1
HVO_0865	WP_004044072.1	CHR	781408	782166	mRNA	1.3	0.48	0.18	1
HVO_2049	WP_004041935.1	CHR	1895852	1896775	mRNA	1.3	0.53	0.03	1
HVO_1693	WP_004041582.1	CHR	1550488	1550991	mRNA	1.3	0.55	-0.02	1
HVO_1176	WP_004043765.1	CHR	1071848	1072603	mRNA	1.3	0.59	-0.12	1
HVO_0194	WP_004045308.1	CHR	174892	176016	mRNA	1.3	0.64	-0.25	1
HVO_2066	WP_004041951.1	CHR	1914011	1915219	mRNA	1.3	0.84	-0.64	0.95
HVO_0047	WP_004045057.1	CHR	46306	46485	mRNA	1.29	0	1000000	0.21
HVO_0540	WP_004044391.1	CHR	470089	470577	mRNA	1.29	0.13	2.03	0.36
HVO_2055	WP_004041939.1	CHR	1903778	1905196	mRNA	1.29	0.67	-0.33	1
HVO_2046	WP_004041932.1	CHR	1892437	1893654	mRNA	1.28	0.33	0.68	0.93
H69	#N/A	CHR	1596736	1596810	ncRNA	1.28	0.85	-0.68	0.95
HVO_C0052	#N/A	pHV1	50866	53205	mRNA	1.28	1.44	-1.44	0.69
HVO_0330	WP_004044593.1	CHR	299452	300096	mRNA	1.27	0.16	1.69	0.47
HVO_A0624	WP_004040978.1	pHV4	621243	623930	mRNA	1.27	0.17	1.68	0.47
HVO_B0075	WP_004041080.1	pHV3	83816	84904	mRNA	1.27	0.2	1.44	0.56
HVO_2159	WP_004042042.1	CHR	2023654	2023944	mRNA	1.27	0.22	1.27	0.63
HVO_2175	WP_004042067.1	CHR	2046853	2048817	mRNA	1.27	0.4	0.4	1
HVO_A0006	WP_004040996.1	pHV4	5824	6471	mRNA	1.27	0.72	-0.45	1
HVO_2510	WP_004042485.1	CHR	2376033	2376947	mRNA	1.27	0.86	-0.7	0.95
HVO_B0104	WP_004041051.1	pHV3	117697	117999	mRNA	1.26	0.14	1.92	0.38
HVO_2232	WP_004042121.1	CHR	2096172	2096876	mRNA	1.26	0.27	0.96	0.77
HVO_B0076	WP_004041079.1	pHV3	84904	86448	mRNA	1.26	0.27	0.93	0.78
HVO_1593	WP_004041485.1	CHR	1464784	1465530	mRNA	1.26	0.31	0.75	0.87
HVO_A0307	WP_004043223.1	pHV4	322110	322643	mRNA	1.26	0.32	0.71	0.89
HVO_0994	WP_004043949.1	CHR	902996	904309	mRNA	1.26	0.4	0.37	1
HVO_1655	WP_004041546.1	CHR	1518788	1519168	mRNA	1.26	0.5	0.06	1
HVO_2022	WP_004041907.1	CHR	1867278	1867883	mRNA	1.26	0.63	-0.27	1
HVO_1383	WP_004043556.1	CHR	1259511	1260236	mRNA	1.26	0.64	-0.3	1
HVO_3009	WP_013035286.1	CHR	2841239	2841628	mRNA	1.26	0.65	-0.32	1
HVO_2706	WP_004042898.1	CHR	2552461	2553309	mRNA	1.26	0.73	-0.47	1
HVO_0399	WP_004044524.1	CHR	355050	356090	mRNA	1.26	0.9	-0.77	0.97
HVO_2216	N/A	CHR	2081654	2081925	mRNA	1.25	0.31	0.74	0.87
HVO_2574	WP_004042632.1	CHR	2425204	2425695	mRNA	1.25	0.52	0	1
HVO_1536	WP_004041414.1	CHR	1402837	1403517	mRNA	1.25	0.69	-0.41	1
HVO_B0331	WP_004041211.1	pHV3	384446	385507	mRNA	1.24	0.02	4.61	0.31
HVO_B0220	#N/A	pHV3	260373	261131	mRNA	1.24	0.14	1.89	0.38
HVO_1570	WP_004041449.1	CHR	1437643	1438743	mRNA	1.24	0.39	0.41	1
HVO_1377	WP_004043562.1	CHR	1255092	1255466	mRNA	1.24	0.4	0.38	1
HVO_1888_A	#N/A	CHR	1742773	1742871	mRNA	1.24	0.43	0.26	1
HVO_0064	WP_004045093.1	CHR	63622	64041	mRNA	1.24	0.56	-0.11	1
HVO_2115	WP_013035394.1	CHR	1979250	1980047	mRNA	1.23	0.05	3.23	0.31
HVO_2987	WP_004044886.1	CHR	2818545	2818733	mRNA	1.23	0.11	2.17	0.31
HVO_2924	WP_004044758.1	CHR	2757006	2757896	mRNA	1.23	0.29	0.83	0.79
HVO_A0623	WP_013035098.1	pHV4	620616	621026	mRNA	1.23	0.41	0.31	1
HVO_1575	WP_013035367.1	CHR	1446895	1447794	mRNA	1.23	0.47	0.12	1
HVO_2446	WP_004042345.1	CHR	2314765	2315700	mRNA	1.23	0.59	-0.21	1
HVO_1204	#N/A	CHR	1096227	1096415	mRNA	1.23	0.79	-0.62	1
HVO_0105	WP_004045195.1	CHR	103089	104234	mRNA	1.23	0.82	-0.68	1
HVO_A0002	WP_004040992.1	pHV4	2008	2586	mRNA	1.23	1.03	-1.01	1
HVO_0072	WP_004045116.1	CHR	73059	73280	mRNA	1.23	4.78	-3.22	6.7e-05
HVO_B0306	#N/A	pHV3	352046	353365	mRNA	1.22	0.06	3.01	0.31
HVO_A0521	WP_004040872.1	pHV4	523933	525222	mRNA	1.22	0.16	1.62	0.45
HVO_1101	WP_004043837.1	CHR	1005672	1006589	mRNA	1.22	0.19	1.45	0.51
HVO_0515	WP_004044408.1	CHR	451105	451329	mRNA	1.22	0.28	0.84	0.77
HVO_1049	WP_004043892.1	CHR	956966	957649	mRNA	1.22	0.31	0.7	0.85
HVO_A0160	WP_004043089.1	pHV4	161332	163458	mRNA	1.22	0.31	0.7	0.85
HVO_2342	WP_004042232.1	CHR	2207739	2209223	mRNA	1.22	0.31	0.68	0.86
HVO_2172	WP_004042064.1	CHR	2042687	2044912	mRNA	1.22	0.38	0.4	1
HVO_2489	WP_004042445.1	CHR	2358034	2358303	mRNA	1.22	0.39	0.37	1
HVO_1829	WP_004041719.1	CHR	1688224	1689318	mRNA	1.22	0.47	0.12	1
HVO_0048	WP_004045061.1	CHR	46806	48272	mRNA	1.22	0.48	0.08	1
HVO_0247	#N/A	CHR	223483	223650	mRNA	1.22	0.51	0.01	1
HVO_1863	WP_013035508.1	CHR	1720493	1720738	mRNA	1.22	0.52	-0.03	1
HVO_2803	WP_013035544.1	CHR	2634296	2635402	mRNA	1.22	0.52	-0.03	1
HVO_0891	WP_004044047.1	CHR	806959	807810	mRNA	1.22	0.52	-0.04	1
HVO_1668	WP_004041558.1	CHR	1528159	1529235	mRNA	1.22	0.55	-0.12	1
HVO_1497	WP_004043438.1	CHR	1366402	1366671	mRNA	1.22	1.1	-1.13	1
HVO_B0299	WP_004041241.1	pHV3	346327	346677	mRNA	1.21	0	1000000	0.2
HVO_1892	WP_004041773.1	CHR	1743807	1744214	mRNA	1.21	0.1	2.25	0.3
HVO_0627	WP_013035311.1	CHR	558052	560748	mRNA	1.21	0.17	1.61	0.44
HVO_2513	WP_004042491.1	CHR	2378737	2379234	mRNA	1.21	0.17	1.54	0.47
HVO_2789	WP_004043033.1	CHR	2622229	2623191	mRNA	1.21	0.2	1.34	0.54
HVO_1438	WP_004043497.1	CHR	1309411	1309830	mRNA	1.21	0.2	1.31	0.55
H49	#N/A	CHR	1930097	1930164	ncRNA	1.21	0.31	0.69	0.84
HVO_2237	WP_004042126.1	CHR	2098773	2099213	mRNA	1.21	0.34	0.58	0.9
HVO_1885	WP_004041766.1	CHR	1739055	1739708	mRNA	1.21	0.36	0.49	0.95
HVO_2997	WP_004044904.1	CHR	2826932	2828227	mRNA	1.21	0.38	0.41	0.99
HVO_C0038	WP_013035717.1	pHV1	32328	32678	mRNA	1.21	0.42	0.24	1
HVO_2983	WP_004044868.1	CHR	2815279	2815911	mRNA	1.21	0.47	0.09	1
HVO_1496	WP_004043439.1	CHR	1364701	1366398	mRNA	1.21	0.83	-0.72	1
HVO_2379	WP_004042268.1	CHR	2244236	2244916	mRNA	1.21	0.9	-0.86	0.95
HVO_A0185	#N/A	pHV4	186868	187083	mRNA	1.2	0	1000000	0.2
HVO_C0051	WP_013035721.1	pHV1	50262	50750	mRNA	1.2	0.04	3.57	0.3
HVO_0992	WP_004043951.1	CHR	902466	902693	mRNA	1.2	0.28	0.84	0.75
HVO_1993	WP_004041874.1	CHR	1839125	1839742	mRNA	1.2	0.41	0.27	1
HVO_0845	WP_004044091.1	CHR	760372	761202	mRNA	1.2	0.59	-0.24	1
HVO_1527	WP_004041405.1	CHR	1393000	1393731	mRNA	1.2	0.64	-0.37	1
HVO_1066	WP_004043874.1	CHR	972789	974486	mRNA	1.2	0.74	-0.57	1
HVO_0231	WP_004045345.1	CHR	209051	209686	mRNA	1.2	0.87	-0.79	0.93
HVO_1208	WP_004043734.1	CHR	1098739	1099401	mRNA	1.2	1.86	-1.91	0.3
HVO_B0211	WP_049914744.1	pHV3	245522	246328	mRNA	1.19	0.03	4.29	0.3
HVO_C0022	WP_013035713.1	pHV1	16507	16875	mRNA	1.19	0.12	2.12	0.3
HVO_A0100	N/A	pHV4	105533	106533	mRNA	1.19	0.17	1.55	0.45
HVO_B0074	WP_004041081.1	pHV3	82704	83819	mRNA	1.19	0.19	1.38	0.51
HVO_C0005	WP_013035720.1	pHV1	4640	5341	mRNA	1.19	0.21	1.23	0.57
HVO_1013	WP_013035258.1	CHR	921476	922882	mRNA	1.19	0.23	1.12	0.61
HVO_0251	WP_004045367.1	CHR	226809	227072	mRNA	1.19	0.32	0.63	0.85
HVO_1588	WP_004041476.1	CHR	1459300	1459620	mRNA	1.19	0.53	-0.1	1
HVO_0463_A	#N/A	CHR	412138	412344	mRNA	1.19	0.62	-0.31	1
HVO_0964	WP_004043981.1	CHR	870707	871132	mRNA	1.19	0.65	-0.39	1
HVO_0235	WP_004065483.1	CHR	211808	212152	mRNA	1.19	0.8	-0.69	1
HVO_1317	#N/A	CHR	1201909	1202160	mRNA	1.19	1.1	-1.14	1
HVO_1393	WP_004043546.1	CHR	1265949	1266212	mRNA	1.19	2.25	-2.19	0.092
HVO_A0129	WP_004043063.1	pHV4	127679	127990	mRNA	1.18	0.14	1.87	0.34
HVO_2800	WP_004043043.1	CHR	2631348	2632109	mRNA	1.18	0.2	1.34	0.52
HVO_0095	WP_004045170.1	CHR	92298	92993	mRNA	1.18	0.21	1.19	0.58
HVO_0834	WP_004044102.1	CHR	752362	752742	mRNA	1.18	0.28	0.82	0.75
HVO_0161	WP_004045274.1	CHR	146821	147666	mRNA	1.18	0.38	0.39	0.96
HVO_1030	WP_004043913.1	CHR	938112	939407	mRNA	1.18	0.39	0.33	1
HVO_0630	WP_004044305.1	CHR	563662	564597	mRNA	1.18	0.45	0.11	1
HVO_0727	WP_004044210.1	CHR	651077	651967	mRNA	1.18	0.5	-0.03	1
HVO_0737	WP_004044200.1	CHR	658118	658789	mRNA	1.18	0.54	-0.13	1
HVO_1109	WP_004043828.1	CHR	1012900	1013178	mRNA	1.18	0.84	-0.78	1
HVO_2917	WP_013035541.1	CHR	2752331	2752909	mRNA	1.18	0.84	-0.78	0.9
HVO_1068	WP_004043870.1	CHR	974821	975294	mRNA	1.18	0.85	-0.79	0.91
HVO_A0037	WP_004043401.1	pHV4	34478	34780	mRNA	1.17	0.14	1.81	0.35
HVO_0835	WP_004044101.1	CHR	752739	753905	mRNA	1.17	0.16	1.57	0.43
HVO_B0284	WP_004041255.1	pHV3	334517	334819	mRNA	1.17	0.21	1.21	0.56
HVO_0505	WP_004044418.1	CHR	443723	443992	mRNA	1.17	0.31	0.61	0.82
HVO_0296	WP_004044627.1	CHR	264341	265126	mRNA	1.17	0.43	0.16	1
HVO_1405	WP_004043533.1	CHR	1279645	1280088	mRNA	1.17	0.57	-0.24	1
HVO_1380	WP_004043559.1	CHR	1256541	1258217	mRNA	1.17	0.66	-0.44	1
HVO_1479	#N/A	CHR	1349410	1351053	mRNA	1.17	0.66	-0.44	1
HVO_0192	WP_004045307.1	CHR	174329	174736	mRNA	1.17	0.83	-0.77	1
HVO_A0577	#N/A	pHV4	581819	582784	mRNA	1.16	0.04	3.52	0.29
HVO_1282	WP_004043657.1	CHR	1169699	1170076	mRNA	1.16	0.06	3.14	0.29
HVO_A0326	WP_013035125.1	pHV4	336439	338493	mRNA	1.16	0.09	2.38	0.29
HVO_0133s	#N/A	CHR	124804	124921	ncRNA	1.16	0.18	1.41	0.47
HVO_1974	WP_004041853.1	CHR	1820758	1821099	mRNA	1.16	0.25	0.95	0.66
HVO_0024	WP_004045005.1	CHR	23410	24186	mRNA	1.16	0.3	0.69	0.78
HVO_1783	#N/A	CHR	1650909	1651583	mRNA	1.16	0.35	0.48	0.88
HVO_1437	WP_004043498.1	CHR	1308698	1309309	mRNA	1.16	0.52	-0.11	1
HVO_B0078	WP_004041077.1	pHV3	87529	88599	mRNA	1.16	0.6	-0.3	1
HVO_1225	WP_006600388.1	CHR	1116211	1116657	mRNA	1.16	0.67	-0.46	1
HVO_2715_A	#N/A	CHR	2561124	2561501	mRNA	1.16	0.67	-0.49	1
HVO_A0044	WP_004043395.1	pHV4	40248	40484	mRNA	1.15	0	1000000	0.2
HVO_A0269	WP_013035148.1	pHV4	274083	275774	mRNA	1.15	0.03	4.24	0.64
HVO_1820	WP_004041703.1	CHR	1682896	1683264	mRNA	1.15	0.17	1.47	0.86
HVO_1958	WP_004041838.1	CHR	1808923	1809396	mRNA	1.15	0.36	0.42	0.91
HVO_1346	WP_004043592.1	CHR	1224075	1225376	mRNA	1.15	0.47	0.01	1
HVO_1240	WP_004043701.1	CHR	1132536	1133597	mRNA	1.15	0.58	-0.29	1
HVO_0424	WP_004044500.1	CHR	380564	382378	mRNA	1.15	0.77	-0.71	1
HVO_1388	WP_004043551.1	CHR	1262636	1263136	mRNA	1.15	0.81	-0.76	1
HVO_A0571	WP_004040930.1	pHV4	576466	577125	mRNA	1.14	0.13	1.86	0.69
HVO_0612	WP_004044322.1	CHR	543730	544161	mRNA	1.14	0.25	0.96	1
HVO_1283	WP_004043656.1	CHR	1170083	1171081	mRNA	1.14	0.26	0.88	1
HVO_1269	#N/A	CHR	1157407	1159534	mRNA	1.14	0.4	0.25	1
HVO_1076	WP_004043862.1	CHR	981781	982749	mRNA	1.14	0.46	0.05	1
HVO_1141	WP_004043796.1	CHR	1043654	1043977	mRNA	1.14	0.46	0.05	1
HVO_2651	WP_004042777.1	CHR	2499394	2499837	mRNA	1.14	0.48	-0.02	1
HVO_0448	WP_004044475.1	CHR	397884	398543	mRNA	1.14	0.48	-0.03	1
HVO_1978	WP_013035649.1	CHR	1824240	1824887	mRNA	1.14	0.52	-0.15	1
HVO_0631	WP_004044304.1	CHR	564604	564999	mRNA	1.14	0.54	-0.17	1
HVO_A0450s	#N/A	pHV4	458163	458198	ncRNA	1.14	0.59	-0.31	1
HVO_1801	WP_049914768.1	CHR	1663843	1664154	mRNA	1.14	0.75	-0.66	1
H3.1	#N/A	CHR	2109858	2109941	ncRNA	1.14	1.01	-1.09	0.98
HVO_0398	WP_004044525.1	CHR	354646	354945	mRNA	1.14	1.13	-1.26	1
HVO_A0179	WP_004043106.1	pHV4	182280	183068	mRNA	1.13	0.13	1.8	0.7
HVO_1175	WP_004043766.1	CHR	1071166	1071843	mRNA	1.13	0.25	0.89	1
HVO_2972	WP_004044841.1	CHR	2806835	2807527	mRNA	1.13	0.28	0.75	1
HVO_1684	WP_004041574.1	CHR	1540595	1542526	mRNA	1.13	0.3	0.65	1
HVO_2200	WP_004042092.1	CHR	2068282	2068887	mRNA	1.13	0.32	0.57	1
HVO_1516	WP_004063281.1	CHR	1381022	1381348	mRNA	1.13	0.32	0.53	1
HVO_A0627	WP_004040981.1	pHV4	625803	626867	mRNA	1.13	0.36	0.39	1
HVO_1444	WP_004043491.1	CHR	1315527	1316387	mRNA	1.13	0.54	-0.21	1
HVO_2169	WP_004042061.1	CHR	2039493	2040533	mRNA	1.13	0.59	-0.34	1
HVO_1236	WP_004043706.1	CHR	1126927	1128534	mRNA	1.13	0.63	-0.43	1
HVO_1907	WP_004041788.1	CHR	1754807	1756231	mRNA	1.13	0.69	-0.54	1
HVO_B0332	WP_004041210.1	pHV3	385504	386619	mRNA	1.12	0.06	2.97	0.63
HVO_2111	WP_049914808.1	CHR	1974142	1975152	mRNA	1.12	0.11	2.15	0.63
HVO_0686	WP_004044249.1	CHR	615233	615697	mRNA	1.12	0.14	1.74	0.71
HVO_1251	WP_004043690.1	CHR	1140529	1140954	mRNA	1.12	0.2	1.24	0.93
HVO_1862	WP_004041744.1	CHR	1718904	1720043	mRNA	1.12	0.2	1.17	0.95
HVO_1886	WP_004041767.1	CHR	1740018	1740884	mRNA	1.12	0.25	0.93	1
T16	#N/A	CHR	2189788	2189860	ncRNA	1.12	0.29	0.68	1
HVO_1922	WP_004041801.1	CHR	1771907	1772260	mRNA	1.12	0.3	0.64	1
HVO_1311	WP_013035467.1	CHR	1197175	1198020	mRNA	1.12	0.33	0.5	1
HVO_B0151	WP_004041006.1	pHV3	169317	169745	mRNA	1.12	0.35	0.42	1
HVO_2797	WP_004043040.1	CHR	2628039	2628734	mRNA	1.12	0.43	0.12	1
HVO_1999	WP_004041880.1	CHR	1844851	1846359	mRNA	1.12	0.53	-0.21	1
HVO_1826	WP_004041716.1	CHR	1686807	1687244	mRNA	1.12	0.68	-0.54	1
HVO_0766	WP_004044171.1	CHR	687866	688354	mRNA	1.12	0.7	-0.58	1
HVO_0917	WP_049914886.1	CHR	833161	833736	mRNA	1.12	0.85	-0.88	0.88
HVO_1874	WP_004041756.1	CHR	1730301	1731374	mRNA	1.11	0.26	0.84	1
HVO_0732	WP_004044205.1	CHR	654302	654895	mRNA	1.11	0.29	0.68	1
HVO_2206	WP_004042098.1	CHR	2074256	2074501	mRNA	1.11	0.35	0.42	1
HVO_2992	WP_004044895.1	CHR	2822533	2822901	mRNA	1.11	0.35	0.42	1
HVO_0244	WP_013035473.1	CHR	220622	221566	mRNA	1.11	0.36	0.37	1
HVO_2976	WP_004044855.1	CHR	2808963	2810786	mRNA	1.11	0.37	0.3	1
HVO_1244	WP_004043697.1	CHR	1136432	1137022	mRNA	1.11	0.4	0.22	1
HVO_2371	WP_004042260.1	CHR	2236506	2236910	mRNA	1.11	0.47	-0.03	1
HVO_1625	WP_004041515.1	CHR	1491229	1493193	mRNA	1.11	0.56	-0.3	1
HVO_A0316	WP_004043231.1	pHV4	328146	329093	mRNA	1.11	0.65	-0.49	1
HVO_2512	WP_004042489.1	CHR	2378431	2378640	mRNA	1.11	0.81	-0.81	1
HVO_B0130	WP_004041026.1	pHV3	144548	144955	mRNA	1.11	0.94	-1.03	0.92
HVO_2320	WP_004042212.1	CHR	2187002	2187457	mRNA	1.11	1.12	-1.28	1
HVO_2139	WP_004042021.1	CHR	2003173	2003493	mRNA	1.11	1.19	-1.37	1
HVO_2091	WP_004041975.1	CHR	1954168	1955493	mRNA	1.11	1.49	-1.69	0.52
HVO_A0286	WP_004043201.1	pHV4	295087	296235	mRNA	1.1	0.06	3.05	0.62
HVO_1942	WP_004041822.1	CHR	1791457	1792485	mRNA	1.1	0.1	2.12	0.62
HVO_1367	WP_004043572.1	CHR	1244106	1244687	mRNA	1.1	0.18	1.34	0.86
HVO_A0101	WP_013035020.1	pHV4	106831	107016	mRNA	1.1	0.23	1.01	1
HVO_0890	WP_004044048.1	CHR	806141	806962	mRNA	1.1	0.23	0.98	1
HVO_2968	WP_004044835.1	CHR	2802350	2803927	mRNA	1.1	0.28	0.7	1
HVO_0580	WP_004044353.1	CHR	514996	515961	mRNA	1.1	0.29	0.68	1
HVO_2315	WP_004042207.1	CHR	2182037	2182966	mRNA	1.1	0.34	0.43	1
HVO_2698	WP_004042883.1	CHR	2545169	2546164	mRNA	1.1	0.38	0.25	1
HVO_0158	WP_004045271.1	CHR	144786	145355	mRNA	1.1	0.45	0.04	1
HVO_2431	WP_004042323.1	CHR	2298721	2299551	mRNA	1.1	0.51	-0.15	1
HVO_2045	WP_013035587.1	CHR	1892176	1892412	mRNA	1.1	0.54	-0.24	1
HVO_2916	WP_004044742.1	CHR	2751545	2752303	mRNA	1.1	0.67	-0.56	1
HVO_0305	WP_004044618.1	CHR	273508	274305	mRNA	1.1	0.77	-0.76	1
HVO_0532	WP_004044398.1	CHR	464283	465227	mRNA	1.1	1.75	-1.94	0.18
HVO_1499	WP_004043436.1	CHR	1367180	1368307	mRNA	1.1	2.81	-2.61	0.0092
HVO_1904	WP_004041785.1	CHR	1752587	1752799	mRNA	1.09	0	1000000	0.44
HVO_B0208	WP_004041327.1	pHV3	242688	243539	mRNA	1.09	0.02	4.17	0.62
HVO_A0228	WP_049914843.1	pHV4	233027	233902	mRNA	1.09	0.1	2.23	0.62
HVO_2790	WP_004043034.1	CHR	2623372	2624412	mRNA	1.09	0.2	1.16	0.93
HVO_2332	#N/A	CHR	2197517	2198029	mRNA	1.09	0.21	1.14	0.94
HVO_0023	WP_004045004.1	CHR	22510	23400	mRNA	1.09	0.24	0.91	1
HVO_1246	WP_004043695.1	CHR	1138037	1138414	mRNA	1.09	0.28	0.68	1
HVO_2011	WP_004041895.1	CHR	1856667	1857056	mRNA	1.09	0.44	0.04	1
HVO_0249	WP_004045365.1	CHR	224889	225164	mRNA	1.09	0.46	-0.03	1
HVO_0973	WP_004043970.1	CHR	883706	884860	mRNA	1.09	0.53	-0.24	1
HVO_2705	WP_004042896.1	CHR	2552079	2552366	mRNA	1.09	0.66	-0.55	1
HVO_1451	WP_004043484.1	CHR	1322369	1323655	mRNA	1.09	0.69	-0.61	1
HVO_0017	WP_004044979.1	CHR	16358	16936	mRNA	1.09	0.7	-0.63	1
HVO_2534	WP_004042535.1	CHR	2400548	2400949	mRNA	1.09	1	-1.15	0.95
HVO_1667	WP_004041557.1	CHR	1527627	1528091	mRNA	1.09	1.05	-1.22	0.98
HVO_1535	WP_013035288.1	CHR	1402619	1402807	mRNA	1.09	1.12	-1.32	1
HVO_2093	WP_004041977.1	CHR	1956917	1958386	mRNA	1.09	1.2	-1.41	1
HVO_2264	WP_004042150.1	CHR	2122480	2122746	mRNA	1.08	0.08	2.48	0.61
HVO_0829	WP_004044107.1	CHR	747740	749566	mRNA	1.08	0.29	0.62	1
HVO_0602	WP_004044332.1	CHR	532608	533351	mRNA	1.08	0.31	0.51	1
HVO_1245	WP_004043696.1	CHR	1137170	1137853	mRNA	1.08	0.47	-0.06	1
HVO_2963	WP_004044828.1	CHR	2799423	2799839	mRNA	1.08	0.56	-0.32	1
HVO_0680	WP_004044255.1	CHR	607278	608000	mRNA	1.08	0.76	-0.78	1
HVO_B0186	WP_004041349.1	pHV3	216268	217164	mRNA	1.08	0.92	-1.03	0.9
HVO_B0362	WP_004041173.1	pHV3	418592	418831	mRNA	1.08	3.01	-2.74	0.0032
HVO_B0221	#N/A	pHV3	261128	261871	mRNA	1.07	0.06	2.91	0.61
HVO_0429	WP_004044495.1	CHR	385608	386129	mRNA	1.07	0.16	1.44	0.79
HVO_2514	WP_004042493.1	CHR	2379238	2379891	mRNA	1.07	0.16	1.43	0.78
HVO_A0504	WP_081442874.1	pHV4	511352	511837	mRNA	1.07	0.17	1.33	0.83
HVO_1099	WP_004043839.1	CHR	1004075	1004917	mRNA	1.07	0.2	1.14	0.92
HVO_0508	WP_004044415.1	CHR	446839	447285	mRNA	1.07	0.24	0.92	1
HVO_1514	WP_013035399.1	CHR	1380074	1380610	mRNA	1.07	0.32	0.49	1
HVO_2036	WP_004041921.1	CHR	1881529	1881720	mRNA	1.07	0.33	0.42	1
HVO_1635	WP_004041525.1	CHR	1500481	1501104	mRNA	1.07	0.34	0.39	1
HVO_2052	WP_004041937.1	CHR	1899299	1901059	mRNA	1.07	0.4	0.15	1
HVO_2003	WP_008605678.1	CHR	1848816	1849109	mRNA	1.07	0.43	0.03	1
HVO_0123	WP_004045235.1	CHR	115896	117293	mRNA	1.07	0.5	-0.18	1
HVO_2418	WP_004042307.1	CHR	2286116	2288794	mRNA	1.07	0.71	-0.69	1
HVO_C0078	N/A	pHV1	79142	79477	mRNA	1.06	0.06	2.8	0.6
HVO_0827	WP_004044109.1	CHR	746707	746964	mRNA	1.06	0.08	2.39	0.6
HVO_A0012	WP_004043309.1	pHV4	12870	13319	mRNA	1.06	0.24	0.91	1
HVO_1665	N/A	CHR	1526812	1526979	mRNA	1.06	0.25	0.8	1
HVO_1454	WP_004043481.1	CHR	1326226	1327140	mRNA	1.06	0.26	0.78	1
HVO_1077	WP_004043861.1	CHR	982791	983513	mRNA	1.06	0.32	0.44	1
HVO_0687	WP_004044248.1	CHR	615744	617078	mRNA	1.06	0.33	0.4	1
HVO_0266	WP_013035318.1	CHR	237743	237988	mRNA	1.06	0.35	0.35	1
HVO_1379	#N/A	CHR	1255949	1256233	mRNA	1.06	0.37	0.23	1
HVO_2600	WP_013035297.1	CHR	2449767	2450657	mRNA	1.06	0.38	0.2	1
HVO_0938	WP_013035636.1	CHR	851051	851527	mRNA	1.06	0.4	0.14	1
HVO_2162	WP_004042046.1	CHR	2033187	2033714	mRNA	1.06	0.52	-0.24	1
HVO_0436	WP_004044488.1	CHR	390432	391040	mRNA	1.06	0.52	-0.25	1
HVO_2378	WP_004042267.1	CHR	2243156	2244046	mRNA	1.06	0.55	-0.31	1
HVO_2967	WP_004044834.1	CHR	2801546	2802163	mRNA	1.06	0.62	-0.49	1
HVO_C0001	WP_013035677.1	pHV1	101	1327	mRNA	1.05	0.16	1.48	0.74
HVO_B0287	WP_004041252.1	pHV3	336700	337218	mRNA	1.05	0.25	0.84	1
HVO_0870	WP_004044067.1	CHR	789658	791124	mRNA	1.05	0.28	0.68	1
HVO_2420	#N/A	CHR	2290394	2290549	mRNA	1.05	0.27	0.67	1
HVO_0884	WP_004044053.1	CHR	801088	801918	mRNA	1.05	0.31	0.51	1
HVO_1339	WP_004043599.1	CHR	1219399	1219776	mRNA	1.05	0.34	0.37	1
HVO_A0412	#N/A	pHV4	419055	419171	mRNA	1.05	0.36	0.27	1
HVO_1010	WP_004043932.1	CHR	920072	920476	mRNA	1.05	0.37	0.25	1
HVO_1031	WP_004043912.1	CHR	939491	940519	mRNA	1.05	0.39	0.15	1
HVO_0991	WP_004043952.1	CHR	901676	902458	mRNA	1.05	0.46	-0.09	1
HVO_1807	WP_004041690.1	CHR	1669841	1670281	mRNA	1.05	0.48	-0.13	1
HVO_1921	WP_004041800.1	CHR	1770475	1771857	mRNA	1.05	0.68	-0.64	1
HVO_0461	WP_004044461.1	CHR	409378	410376	mRNA	1.05	0.91	-1.06	0.89
HVO_1646	WP_004041537.1	CHR	1509221	1510012	mRNA	1.05	0.91	-1.06	0.89
H229.2	#N/A	CHR	1049090	1049141	ncRNA	1.05	1.63	-1.9	0.43
HVO_2772	WP_004043018.1	CHR	2612931	2614091	mRNA	1.04	0.13	1.77	0.62
HVO_B0285	WP_004041254.1	pHV3	334990	336024	mRNA	1.04	0.14	1.6	0.69
HVO_1354	WP_004043585.1	CHR	1232332	1234074	mRNA	1.04	0.2	1.16	0.87
HVO_A0314	WP_013035089.1	pHV4	327064	327459	mRNA	1.04	0.21	1	0.93
HVO_A0098	WP_004043342.1	pHV4	105124	105399	mRNA	1.04	0.23	0.9	0.98
HVO_0823	WP_004044113.1	CHR	742827	743468	mRNA	1.04	0.46	-0.1	1
HVO_2791	WP_004043035.1	CHR	2624409	2624738	mRNA	1.04	0.71	-0.71	1
HVO_2253	#N/A	CHR	2112703	2113782	mRNA	1.04	0.73	-0.76	1
HVO_2971	WP_004044839.1	CHR	2806502	2806738	mRNA	1.04	0.81	-0.91	1
HVO_2986	WP_004044873.1	CHR	2817631	2818224	mRNA	1.04	1.29	-1.58	0.52
HVO_C0019	#N/A	pHV1	13959	14078	mRNA	1.03	0	1000000	0.43
HVO_B0214	#N/A	pHV3	247967	249367	mRNA	1.03	0	1000000	0.43
H127	#N/A	CHR	249522	249574	ncRNA	1.03	0	1000000	0.43
HVO_B0053	WP_004041101.1	pHV3	65466	65849	mRNA	1.03	0.06	2.97	0.59
HVO_1503	WP_004043432.1	CHR	1371265	1371873	mRNA	1.03	0.07	2.58	0.59
HVO_2107	WP_004041990.1	CHR	1969381	1969806	mRNA	1.03	0.1	2.08	0.59
HVO_0415	WP_004044509.1	CHR	369241	371091	mRNA	1.03	0.15	1.54	0.7
HVO_0320	WP_004044603.1	CHR	289648	290031	mRNA	1.03	0.22	0.94	0.95
HVO_1350	WP_004043588.1	CHR	1228716	1229099	mRNA	1.03	0.22	0.94	0.95
HVO_2329	WP_004042221.1	CHR	2194376	2194759	mRNA	1.03	0.22	0.94	0.95
HVO_0109	WP_049914909.1	CHR	105867	107147	mRNA	1.03	0.23	0.88	0.98
HVO_1616	WP_004041508.1	CHR	1484423	1485127	mRNA	1.03	0.24	0.83	1
HVO_B0077	WP_004041078.1	pHV3	86441	87532	mRNA	1.03	0.31	0.45	1
HVO_1568	WP_004041447.1	CHR	1436475	1437308	mRNA	1.03	0.41	0.07	1
HVO_2402	WP_004042291.1	CHR	2270379	2271722	mRNA	1.03	0.46	-0.1	1
HVO_2327	WP_004042219.1	CHR	2192908	2193705	mRNA	1.03	0.48	-0.17	1
HVO_1038	WP_004043905.1	CHR	947001	947627	mRNA	1.03	0.51	-0.26	1
HVO_A0013	WP_004043308.1	pHV4	13757	14635	mRNA	1.03	0.53	-0.32	1
HVO_1515	WP_004063282.1	CHR	1380674	1380886	mRNA	1.03	0.6	-0.48	1
HVO_1273	WP_004043665.1	CHR	1161871	1163367	mRNA	1.03	0.64	-0.58	1
HVO_0162	WP_013035625.1	CHR	147744	148844	mRNA	1.03	0.85	-0.99	0.84
HVO_2535	WP_004042537.1	CHR	2400980	2401708	mRNA	1.03	1.75	-2.03	0.17
HVO_A0135	WP_004968172.1	pHV4	133406	133768	mRNA	1.02	0.12	1.84	0.58
HVO_2179	WP_004042071.1	CHR	2050263	2050733	mRNA	1.02	0.18	1.22	0.81
HVO_A0313	WP_004043228.1	pHV4	326858	327058	mRNA	1.02	0.21	1.01	0.91
HVO_0034	WP_004045032.1	CHR	32744	33238	mRNA	1.02	0.21	0.98	0.92
HVO_0576	WP_004044357.1	CHR	513213	513560	mRNA	1.02	0.24	0.8	1
HVO_1074	WP_004043864.1	CHR	980512	981357	mRNA	1.02	0.28	0.6	1
HVO_2713	WP_004042910.1	CHR	2559356	2559703	mRNA	1.02	0.37	0.21	1
HVO_2576	WP_004042637.1	CHR	2427486	2428076	mRNA	1.02	0.43	-0.02	1
HVO_2008	WP_004041892.1	CHR	1853807	1855564	mRNA	1.02	0.45	-0.07	1
HVO_2321	WP_004042213.1	CHR	2187520	2188938	mRNA	1.02	0.45	-0.08	1
HVO_1915	#N/A	CHR	1763000	1763173	mRNA	1.02	0.49	-0.2	1
HVO_2208	WP_004042100.1	CHR	2075199	2075519	mRNA	1.02	0.6	-0.49	1
HVO_0733	WP_013035638.1	CHR	655014	655994	mRNA	1.02	0.69	-0.72	1
HVO_1618	#N/A	CHR	1485471	1485671	mRNA	1.02	0.85	-1	0.83
HVO_A0517	WP_004040868.1	pHV4	521626	522630	mRNA	1.01	0.02	4.31	0.58
HVO_B0227	WP_013034948.1	pHV3	268117	269256	mRNA	1.01	0.06	2.94	0.58
HVO_A0092	WP_004043349.1	pHV4	94975	96120	mRNA	1.01	0.17	1.32	0.77
HVO_A0230	WP_004043149.1	pHV4	234476	235045	mRNA	1.01	0.26	0.68	1
HVO_1088	WP_004043850.1	CHR	993598	996114	mRNA	1.01	0.28	0.6	1
HVO_2328	WP_004042220.1	CHR	2193734	2194300	mRNA	1.01	0.34	0.32	1
HVO_2716	WP_004042917.1	CHR	2561540	2562685	mRNA	1.01	0.48	-0.2	1
HVO_B0085	WP_004041070.1	pHV3	95639	97255	mRNA	1	0.07	2.62	0.57
HVO_1483	N/A	CHR	1352530	1353307	mRNA	1	0.08	2.38	0.57
HVO_A0567	#N/A	pHV4	571397	572710	mRNA	1	0.1	2.1	0.57
HVO_1889	WP_004041770.1	CHR	1742864	1743340	mRNA	1	0.13	1.63	0.64
HVO_2448	WP_004042350.1	CHR	2316814	2317797	mRNA	1	0.19	1.1	0.84
HVO_A0119	WP_013035153.1	pHV4	117274	117957	mRNA	1	0.28	0.58	1
HVO_0112	WP_004045209.1	CHR	108722	109462	mRNA	1	0.29	0.53	1
HVO_1373	WP_004043566.1	CHR	1249714	1250865	mRNA	1	0.31	0.41	1
HVO_0027	WP_004045014.1	CHR	26974	27573	mRNA	1	0.35	0.24	1
HVO_0836	WP_004044100.1	CHR	754108	755415	mRNA	1	0.55	-0.4	1
HVO_1491	WP_004043444.1	CHR	1360779	1362005	mRNA	1	0.69	-0.74	1
HVO_1891	#N/A	CHR	1743570	1743746	mRNA	1	0.84	-1.01	0.83
HVO_B0216	WP_004041319.1	pHV3	255149	256360	mRNA	0.99	0.11	1.97	0.57
HVO_2106	#N/A	CHR	1968602	1969378	mRNA	0.99	0.16	1.32	0.74
HVO_A0638	WP_013035001.1	pHV4	635343	635564	mRNA	0.99	0.19	1.11	0.82
HVO_A0319	WP_013035013.1	pHV4	330005	330184	mRNA	0.99	0.24	0.8	0.96
HVO_2209	WP_004042101.1	CHR	2075659	2076705	mRNA	0.99	0.28	0.55	1
HVO_1551	WP_004041429.1	CHR	1420537	1420980	mRNA	0.99	0.33	0.28	1
HVO_0725	WP_004044212.1	CHR	649318	650163	mRNA	0.99	0.35	0.21	1
HVO_B0114	WP_004041042.1	pHV3	127509	128267	mRNA	0.99	0.39	0.07	1
HVO_1571	WP_004041450.1	CHR	1438743	1441139	mRNA	0.99	0.44	-0.11	1
HVO_2166	WP_004042058.1	CHR	2037202	2037477	mRNA	0.99	0.46	-0.17	1
HVO_1450	WP_004043485.1	CHR	1321660	1322130	mRNA	0.99	0.5	-0.28	1
HVO_0168	WP_004045282.1	CHR	153018	153350	mRNA	0.99	0.51	-0.32	1
HVO_0026	WP_004045012.1	CHR	25352	26794	mRNA	0.99	0.59	-0.53	1
HVO_0792	WP_004044144.1	CHR	711644	712822	mRNA	0.99	0.65	-0.66	1
HVO_0212	WP_004045326.1	CHR	192245	192619	mRNA	0.99	0.68	-0.74	1
HVO_1392	WP_004043547.1	CHR	1265555	1265884	mRNA	0.99	0.9	-1.13	0.86
HVO_B0051	WP_013034971.1	pHV3	62067	64187	mRNA	0.98	0.03	3.79	0.56
HVO_0355	WP_004044568.1	CHR	322539	323294	mRNA	0.98	0.11	1.84	0.56
HVO_A0522	WP_004040873.1	pHV4	525323	526486	mRNA	0.98	0.22	0.89	0.91
HVO_2506	WP_004042477.1	CHR	2372503	2373072	mRNA	0.98	0.22	0.87	0.92
HVO_0441	WP_004044483.1	CHR	392426	393052	mRNA	0.98	0.27	0.6	1
HVO_1153	WP_049914876.1	CHR	1050964	1052475	mRNA	0.98	0.3	0.46	1
HVO_A0415	WP_013035218.1	pHV4	420828	421511	mRNA	0.98	0.31	0.39	1
HVO_0443	WP_004044481.1	CHR	393349	393960	mRNA	0.98	0.38	0.09	1
HVO_1055	WP_004043886.1	CHR	962244	962924	mRNA	0.98	0.41	0.01	1
HVO_1690	WP_004041579.1	CHR	1546356	1547813	mRNA	0.98	0.57	-0.49	1
HVO_0005	WP_013035623.1	CHR	5936	6745	mRNA	0.98	0.68	-0.74	1
HVO_2642	WP_004042763.1	CHR	2491040	2491360	mRNA	0.98	0.86	-1.08	0.84
HVO_1065	WP_004043876.1	CHR	972187	972789	mRNA	0.98	1.13	-1.48	0.97
HVO_2569	WP_004042623.1	CHR	2421751	2422005	mRNA	0.97	0	1000000	0.41
HVO_1548	WP_004041426.1	CHR	1418809	1419417	mRNA	0.97	0.14	1.53	0.63
HVO_A0570	WP_004040929.1	pHV4	575069	576469	mRNA	0.97	0.15	1.4	0.68
HVO_1457	WP_004043478.1	CHR	1329538	1330413	mRNA	0.97	0.17	1.26	0.74
HVO_2110	WP_004041993.1	CHR	1973308	1974072	mRNA	0.97	0.19	1.05	0.82
HVO_B0290	WP_004041249.1	pHV3	338888	339652	mRNA	0.97	0.22	0.85	0.91
HVO_2285	#N/A	CHR	2149317	2149598	mRNA	0.97	0.23	0.83	0.93
HVO_1664	WP_004041554.1	CHR	1526457	1526765	mRNA	0.97	0.27	0.56	1
HVO_2312	WP_004042204.1	CHR	2179639	2180286	mRNA	0.97	0.3	0.45	1
HVO_1636	WP_004041526.1	CHR	1501169	1501435	mRNA	0.97	0.32	0.34	1
HVO_0789	WP_004044148.1	CHR	708729	709562	mRNA	0.97	0.38	0.07	1
HVO_1190	WP_004043751.1	CHR	1082548	1083267	mRNA	0.97	0.44	-0.14	1
HVO_2403	WP_004042292.1	CHR	2271724	2272104	mRNA	0.97	0.45	-0.15	1
HVO_1227	WP_004043715.1	CHR	1117313	1118905	mRNA	0.97	0.55	-0.44	1
HVO_1864	WP_004041746.1	CHR	1721045	1721830	mRNA	0.97	0.57	-0.49	1
HVO_2434	WP_004042327.1	CHR	2301770	2303038	mRNA	0.97	0.62	-0.62	1
HVO_0379_B	#N/A	CHR	338611	339210	mRNA	0.96	0.04	3.56	0.55
HVO_0695	#N/A	CHR	625917	626087	mRNA	0.96	0.12	1.66	0.58
HVO_1207	WP_004043735.1	CHR	1098222	1098590	mRNA	0.96	0.17	1.21	0.75
HVO_B0072	WP_004041083.1	pHV3	81215	81886	mRNA	0.96	0.22	0.83	0.91
HVO_1850	WP_004041732.1	CHR	1710113	1710439	mRNA	0.96	0.26	0.62	1
HVO_A0276	WP_004043191.1	pHV4	282252	283844	mRNA	0.96	0.27	0.59	1
HVO_1549	WP_004041427.1	CHR	1419475	1419930	mRNA	0.96	0.28	0.52	1
HVO_2769	WP_004043015.1	CHR	2610746	2610973	mRNA	0.96	0.28	0.52	1
HVO_A0557	WP_004040915.1	pHV4	559953	561179	mRNA	0.96	0.29	0.44	1
HVO_0309	WP_004044614.1	CHR	277680	278303	mRNA	0.96	0.41	-0.03	1
HVO_1649	WP_004041540.1	CHR	1511538	1512746	mRNA	0.96	0.46	-0.2	1
HVO_2681	WP_004042849.1	CHR	2529154	2529951	mRNA	0.96	0.48	-0.27	1
HVO_2430	WP_004042321.1	CHR	2297996	2298724	mRNA	0.96	0.73	-0.87	1
HVO_0529_A	#N/A	CHR	461409	461522	mRNA	0.96	0.75	-0.9	1
HVO_0466	WP_004044456.1	CHR	415459	416598	mRNA	0.96	0.76	-0.94	1
HVO_1045	#N/A	CHR	953067	953222	mRNA	0.96	0.82	-1.03	1
HVO_2424	WP_004042313.1	CHR	2292877	2293458	mRNA	0.96	1.13	-1.5	0.98
HVO_B0057	WP_004041097.1	pHV3	67999	69033	mRNA	0.95	0.02	4.23	0.55
HVO_0479	WP_004044443.1	CHR	427742	428230	mRNA	0.95	0.04	3.23	0.55
HVO_2099	#N/A	CHR	1963459	1964253	mRNA	0.95	0.08	2.3	0.54
HVO_2105	#N/A	CHR	1967896	1968573	mRNA	0.95	0.09	2.09	0.55
HVO_A0384	WP_004043285.1	pHV4	395961	397064	mRNA	0.95	0.12	1.8	0.55
HVO_2449	WP_004042352.1	CHR	2317858	2318418	mRNA	0.95	0.19	1.06	0.8
HVO_A0434	N/A	pHV4	442943	443446	mRNA	0.95	0.21	0.91	0.87
HVO_0974	WP_004043969.1	CHR	884857	885261	mRNA	0.95	0.21	0.9	0.86
HVO_2201	WP_004042093.1	CHR	2068924	2070099	mRNA	0.95	0.23	0.75	0.94
HVO_1100	WP_004043838.1	CHR	1004914	1005675	mRNA	0.95	0.25	0.64	0.98
HVO_0167	WP_004045281.1	CHR	151659	152945	mRNA	0.95	0.28	0.48	1
HVO_0199	WP_004045313.1	CHR	178741	180114	mRNA	0.95	0.29	0.41	1
HVO_0809	WP_004044127.1	CHR	727241	729463	mRNA	0.95	0.35	0.16	1
HVO_B0132	WP_004041024.1	pHV3	146490	147707	mRNA	0.95	0.38	0.05	1
HVO_0407	WP_004044517.1	CHR	363049	363423	mRNA	0.95	0.45	-0.21	1
HVO_1028	WP_004043914.1	CHR	936980	937750	mRNA	0.94	0.14	1.49	0.62
HVO_2180	#N/A	CHR	2050770	2051465	mRNA	0.94	0.18	1.08	0.78
HVO_2871	WP_004044687.1	CHR	2707606	2708958	mRNA	0.94	0.35	0.18	1
HVO_2404	WP_004042293.1	CHR	2272107	2273198	mRNA	0.94	0.39	0.01	1
HVO_0209	WP_004045323.1	CHR	190112	191275	mRNA	0.94	0.4	-0.04	1
HVO_0069	WP_004045110.1	CHR	70535	72082	mRNA	0.94	0.45	-0.23	1
HVO_0597	WP_004044337.1	CHR	528489	528956	mRNA	0.94	0.59	-0.6	1
HVO_2647	WP_004042768.1	CHR	2496007	2496267	mRNA	0.94	0.81	-1.05	1
HVO_A0592	WP_004040949.1	pHV4	596408	596641	mRNA	0.94	0.82	-1.07	1
HVO_0040	WP_004045043.1	CHR	39586	40056	mRNA	0.93	0	1000000	0.39
HVO_2215	#N/A	CHR	2081381	2081557	mRNA	0.93	0	1000000	0.39
HVO_A0520	WP_004040871.1	pHV4	523513	523923	mRNA	0.93	0.05	2.94	0.54
HVO_1051	WP_004043890.1	CHR	958762	959244	mRNA	0.93	0.13	1.57	0.58
HVO_1522	WP_004041399.1	CHR	1385553	1386272	mRNA	0.93	0.18	1.13	0.75
HVO_0211	WP_004045325.1	CHR	191877	192200	mRNA	0.93	0.2	0.96	0.81
HVO_2964	WP_004044830.1	CHR	2800044	2800235	mRNA	0.93	0.22	0.78	0.88
HVO_2680	WP_004042848.1	CHR	2528394	2529053	mRNA	0.93	0.23	0.77	0.9
HVO_2499	WP_004042463.1	CHR	2364709	2365179	mRNA	0.93	0.27	0.52	1
HVO_2313	WP_004042205.1	CHR	2180288	2181349	mRNA	0.93	0.32	0.27	1
HVO_1059	WP_004043882.1	CHR	967758	968300	mRNA	0.93	0.35	0.13	1
HVO_1389	WP_004043550.1	CHR	1263156	1263755	mRNA	0.93	0.39	-0.01	1
HVO_A0593	WP_004040950.1	pHV4	596686	597246	mRNA	0.93	0.49	-0.36	1
HVO_1658	WP_004041549.1	CHR	1522883	1523425	mRNA	0.93	0.55	-0.5	1
HVO_0307	WP_004044616.1	CHR	275700	277091	mRNA	0.93	0.6	-0.61	1
H226.8	#N/A	CHR	518628	518730	ncRNA	0.93	0.62	-0.68	1
HVO_1094	WP_004043844.1	CHR	999411	1000106	mRNA	0.92	0.03	3.7	0.53
HVO_B0328	WP_004041214.1	pHV3	379348	381444	mRNA	0.92	0.03	3.7	0.53
HVO_A0096	WP_004043345.1	pHV4	99946	101091	mRNA	0.92	0.06	2.8	0.53
HVO_2189	WP_004042081.1	CHR	2058283	2058534	mRNA	0.92	0.08	2.19	0.53
HVO_B0205	#N/A	pHV3	238715	240454	mRNA	0.92	0.13	1.5	0.59
HVO_2088	WP_004041971.1	CHR	1950195	1952432	mRNA	0.92	0.14	1.42	0.62
HVO_A0450	#N/A	pHV4	456082	457904	mRNA	0.92	0.15	1.33	0.65
HVO_0397	WP_004044526.1	CHR	353383	354480	mRNA	0.92	0.15	1.3	0.67
HVO_1790	WP_013035554.1	CHR	1655015	1655935	mRNA	0.92	0.16	1.26	0.68
HVO_2233	WP_004042122.1	CHR	2096887	2097303	mRNA	0.92	0.2	0.92	0.82
HVO_0186	WP_004045300.1	CHR	167913	169238	mRNA	0.92	0.22	0.78	0.88
HVO_1143	WP_008605767.1	CHR	1044422	1045093	mRNA	0.92	0.22	0.77	0.88
HVO_A0272	WP_013035085.1	pHV4	278689	279132	mRNA	0.92	0.38	0	1
HVO_2622	WP_004042726.1	CHR	2472992	2473792	mRNA	0.92	0.42	-0.15	1
HVO_2589	WP_004042661.1	CHR	2440357	2441385	mRNA	0.92	0.43	-0.19	1
HVO_1626	WP_004041516.1	CHR	1493347	1494180	mRNA	0.92	0.46	-0.27	1
HVO_2614	WP_004042710.1	CHR	2462016	2462744	mRNA	0.92	0.47	-0.29	1
HVO_1331	WP_004043607.1	CHR	1210934	1211335	mRNA	0.92	0.48	-0.32	1
HVO_0245	WP_004045360.1	CHR	221699	222217	mRNA	0.92	0.53	-0.47	1
HVO_0694	WP_004044241.1	CHR	624993	625706	mRNA	0.92	0.54	-0.49	1
HVO_2984	WP_004044870.1	CHR	2816245	2816748	mRNA	0.92	0.63	-0.72	1
HVO_2469	WP_004042402.1	CHR	2338515	2339852	mRNA	0.92	0.95	-1.32	0.89
HVO_1403	WP_004043535.1	CHR	1279029	1279313	mRNA	0.91	0.07	2.32	0.53
HVO_2009	WP_004041893.1	CHR	1855802	1856071	mRNA	0.91	0.08	2.24	0.53
HVO_2973	WP_004044843.1	CHR	2807600	2807809	mRNA	0.91	0.1	1.9	0.53
HVO_1847	WP_004041730.1	CHR	1706585	1708384	mRNA	0.91	0.13	1.54	0.57
HVO_A0535	WP_013035071.1	pHV4	536676	537950	mRNA	0.91	0.13	1.49	0.58
HVO_0327	WP_004044596.1	CHR	296735	297424	mRNA	0.91	0.15	1.28	0.66
HVO_A0139	WP_013035002.1	pHV4	135652	136059	mRNA	0.91	0.21	0.87	0.82
HVO_2851	WP_004044669.1	CHR	2691343	2691792	mRNA	0.91	0.24	0.68	0.91
HVO_C0054	WP_004045436.1	pHV1	53301	54335	mRNA	0.91	0.25	0.61	0.94
HVO_A0467	WP_004040821.1	pHV4	473682	476165	mRNA	0.91	0.26	0.56	0.97
HVO_A0102	WP_081442875.1	pHV4	107050	107457	mRNA	0.91	0.26	0.53	0.97
HVO_2087	#N/A	CHR	1947682	1949784	mRNA	0.91	0.32	0.22	1
HVO_2966	WP_004044833.1	CHR	2801078	2801515	mRNA	0.91	0.34	0.14	1
HVO_1301	WP_004043636.1	CHR	1184666	1186432	mRNA	0.91	0.37	0	1
HVO_0546	#N/A	CHR	477060	477224	mRNA	0.91	0.39	-0.03	1
HVO_0814	WP_013035511.1	CHR	734301	734900	mRNA	0.91	0.39	-0.05	1
HVO_2197	WP_004042089.1	CHR	2065693	2066115	mRNA	0.91	0.4	-0.09	1
HVO_2500	WP_004042465.1	CHR	2365176	2367422	mRNA	0.91	0.41	-0.11	1
HVO_0255	WP_004045371.1	CHR	229170	230783	mRNA	0.91	0.42	-0.16	1
HVO_2235	WP_004042124.1	CHR	2097818	2098270	mRNA	0.91	0.42	-0.16	1
HVO_A0003	WP_004040993.1	pHV4	2579	3403	mRNA	0.91	0.75	-0.98	1
T28	#N/A	pHV3	41593	41699	ncRNA	0.9	0	1000000	0.38
HVO_A0528	WP_049914683.1	pHV4	531423	531743	mRNA	0.9	0.07	2.46	0.52
HVO_A0181	WP_004043108.1	pHV4	184889	185605	mRNA	0.9	0.09	2.07	0.52
HVO_0516	WP_004044407.1	CHR	451494	452177	mRNA	0.9	0.09	2.01	0.52
HVO_1098	WP_004043840.1	CHR	1002831	1004078	mRNA	0.9	0.15	1.3	0.64
HVO_1924	WP_004041803.1	CHR	1772932	1773294	mRNA	0.9	0.23	0.67	0.91
HVO_1247	WP_004043694.1	CHR	1138428	1139003	mRNA	0.9	0.26	0.54	0.96
HVO_0206	WP_004045320.1	CHR	185459	188227	mRNA	0.9	0.27	0.47	0.99
HVO_A0011	WP_013035100.1	pHV4	11595	12518	mRNA	0.9	0.32	0.23	1
HVO_1623	WP_004041514.1	CHR	1490257	1491153	mRNA	0.9	0.36	0.08	1
HVO_2488	#N/A	CHR	2357212	2357734	mRNA	0.9	0.49	-0.4	1
HVO_0736	WP_004044201.1	CHR	657583	658038	mRNA	0.9	0.51	-0.46	1
HVO_0476	WP_004044446.1	CHR	424661	425317	mRNA	0.9	0.52	-0.48	1
HVO_2084	WP_004041967.1	CHR	1943302	1944444	mRNA	0.9	0.52	-0.49	1
HVO_0071	WP_004045114.1	CHR	72583	72900	mRNA	0.9	0.53	-0.51	1
HVO_0111	WP_004045208.1	CHR	108419	108721	mRNA	0.9	0.56	-0.58	1
HVO_1647	WP_004041538.1	CHR	1510223	1510738	mRNA	0.9	0.7	-0.9	1
HVO_2273	WP_004042160.1	CHR	2132333	2133265	mRNA	0.89	0.07	2.46	0.52
HVO_0265	WP_004045389.1	CHR	237481	237741	mRNA	0.89	0.08	2.21	0.52
HVO_2746	WP_004042983.1	CHR	2588905	2589768	mRNA	0.89	0.1	1.93	0.51
HVO_B0206	#N/A	pHV3	240590	242263	mRNA	0.89	0.13	1.55	0.54
HVO_1047	WP_004043894.1	CHR	953595	954566	mRNA	0.89	0.15	1.28	0.63
HVO_1508	WP_004043427.1	CHR	1375255	1377018	mRNA	0.89	0.16	1.25	0.65
HVO_2265	WP_004042151.1	CHR	2122933	2123286	mRNA	0.89	0.18	1.03	0.73
HVO_2227	WP_013035262.1	CHR	2091273	2092316	mRNA	0.89	0.22	0.73	0.86
HVO_2095	WP_004041979.1	CHR	1959773	1960786	mRNA	0.89	0.23	0.68	0.88
HVO_A0465	WP_004040819.1	pHV4	471182	471814	mRNA	0.89	0.27	0.45	0.98
HVO_2192	WP_004042084.1	CHR	2061444	2061659	mRNA	0.89	0.3	0.32	1
HVO_0303	WP_004044620.1	CHR	271412	272254	mRNA	0.89	0.3	0.29	1
HVO_A0601	WP_004040958.1	pHV4	604291	604902	mRNA	0.89	0.31	0.25	1
HVO_1604	WP_004041496.1	CHR	1474393	1475514	mRNA	0.89	0.42	-0.17	1
HVO_1376	WP_004043563.1	CHR	1254654	1255037	mRNA	0.89	0.44	-0.26	1
HVO_A0451	WP_004040809.1	pHV4	458433	460358	mRNA	0.89	0.56	-0.61	1
HVO_2154	WP_013035563.1	CHR	2017239	2018687	mRNA	0.89	0.63	-0.78	1
HVO_1813	WP_013035651.1	CHR	1677249	1677677	mRNA	0.89	0.84	-1.18	0.83
HVO_B0184	WP_013034939.1	pHV3	213673	215244	mRNA	0.88	0.05	2.74	0.51
HVO_A0598	WP_004040955.1	pHV4	602917	603195	mRNA	0.88	0.08	2.27	0.51
HVO_2539	WP_013035417.1	CHR	2404657	2405013	mRNA	0.88	0.12	1.64	0.51
HVO_2231	WP_004042120.1	CHR	2095309	2096085	mRNA	0.88	0.22	0.74	0.84
HVO_1895	WP_004041776.1	CHR	1745405	1747063	mRNA	0.88	0.23	0.66	0.88
HVO_0821	WP_004044115.1	CHR	740692	741375	mRNA	0.88	0.25	0.56	0.92
HVO_0848	WP_004044089.1	CHR	761929	762612	mRNA	0.88	0.25	0.56	0.92
HVO_A0394	WP_004043293.1	pHV4	404316	404828	mRNA	0.88	0.25	0.56	0.92
HVO_A0503	WP_004040855.1	pHV4	510372	511244	mRNA	0.88	0.29	0.32	1
HVO_2929	WP_004044765.1	CHR	2760473	2761786	mRNA	0.88	0.31	0.26	1
HVO_1347	WP_004043591.1	CHR	1225438	1225965	mRNA	0.88	0.32	0.2	1
HVO_A0161	WP_004043090.1	pHV4	163583	164173	mRNA	0.88	0.32	0.17	1
HVO_0083	WP_004045139.1	CHR	83382	83753	mRNA	0.88	0.4	-0.13	1
HVO_2207	WP_004042099.1	CHR	2074586	2075179	mRNA	0.88	0.43	-0.24	1
HVO_0970	WP_004043974.1	CHR	879448	880692	mRNA	0.88	0.49	-0.44	1
HVO_1035	WP_004043908.1	CHR	945296	945793	mRNA	0.88	0.51	-0.49	1
HVO_1605	WP_004041497.1	CHR	1475645	1477207	mRNA	0.88	0.94	-1.37	0.88
HVO_B0366	WP_004041168.1	pHV3	423489	424082	mRNA	0.88	3.11	-3.1	0.005
HVO_1325	WP_004043613.1	CHR	1206212	1206448	mRNA	0.87	0	1000000	0.37
HVO_1279	WP_004043660.1	CHR	1166683	1167171	mRNA	0.87	0.09	2.03	0.5
HVO_2858	WP_004044674.1	CHR	2695685	2696155	mRNA	0.87	0.09	2.03	0.51
T31	#N/A	pHV1	53116	53303	ncRNA	0.87	0.11	1.67	0.51
HVO_1490	WP_004043445.1	CHR	1360183	1360749	mRNA	0.87	0.11	1.66	0.5
HVO_1128	WP_004043809.1	CHR	1028819	1029697	mRNA	0.87	0.15	1.34	0.59
HVO_2734	WP_004042956.1	CHR	2579616	2580350	mRNA	0.87	0.14	1.34	0.59
HVO_0201	WP_004045315.1	CHR	180588	180998	mRNA	0.87	0.16	1.2	0.63
HVO_1681	WP_004041571.1	CHR	1537062	1537976	mRNA	0.87	0.16	1.13	0.66
HVO_2453	WP_004042365.1	CHR	2324131	2324745	mRNA	0.87	0.17	1.06	0.69
HVO_B0321	WP_004041221.1	pHV3	369539	370645	mRNA	0.87	0.17	1.06	0.69
HVO_1447	WP_004043488.1	CHR	1318831	1320576	mRNA	0.87	0.21	0.81	0.8
HVO_1989	WP_004041871.1	CHR	1836031	1836627	mRNA	0.87	0.21	0.75	0.82
HVO_2225	WP_004042114.1	CHR	2088987	2090012	mRNA	0.87	0.35	0.03	1
HVO_2173	WP_004042065.1	CHR	2044974	2045978	mRNA	0.87	0.36	0.01	1
HVO_2085	WP_004041968.1	CHR	1944472	1945272	mRNA	0.87	0.37	-0.04	1
HVO_A0062	WP_013035018.1	pHV4	53753	54730	mRNA	0.87	0.41	-0.2	1
HVO_2347	WP_013035255.1	CHR	2213023	2213445	mRNA	0.87	0.45	-0.31	1
HVO_0583	WP_004044350.1	CHR	517744	518328	mRNA	0.87	0.62	-0.79	1
HVO_B0241	WP_004041294.1	pHV3	287729	288964	mRNA	0.87	0.88	-1.27	0.85
HVO_2000	WP_004041881.1	CHR	1846356	1846637	mRNA	0.87	0.98	-1.44	0.9
HVO_1800	#N/A	CHR	1663640	1663783	mRNA	0.86	0	1000000	0.74
HVO_A0227	#N/A	pHV4	232853	232996	mRNA	0.86	0	1000000	0.74
T6	#N/A	CHR	698893	698988	ncRNA	0.86	0	1000000	0.74
HVO_1879	WP_004041761.1	CHR	1734697	1735392	mRNA	0.86	0.12	1.56	0.51
HVO_1634	#N/A	CHR	1499837	1500454	mRNA	0.86	0.17	1.06	0.69
HVO_0936	WP_004044009.1	CHR	849735	850499	mRNA	0.86	0.22	0.68	1
HVO_0560	WP_004044373.1	CHR	494928	495119	mRNA	0.86	0.22	0.67	1
HVO_2904	WP_004044721.1	CHR	2741234	2742187	mRNA	0.86	0.24	0.55	1
HVO_0208	WP_004045322.1	CHR	189223	189936	mRNA	0.86	0.27	0.41	1
HVO_1823	WP_049896225.1	CHR	1684424	1684885	mRNA	0.86	0.28	0.36	1
HVO_0558	WP_004044375.1	CHR	493539	494351	mRNA	0.86	0.29	0.32	1
HVO_2525	WP_013035450.1	CHR	2390581	2391234	mRNA	0.86	0.29	0.3	1
HVO_0155	WP_004045268.1	CHR	142995	143201	mRNA	0.86	0.31	0.21	1
HVO_2322	WP_013035581.1	CHR	2189162	2189911	mRNA	0.86	0.31	0.19	1
HVO_1018	WP_004043924.1	CHR	925901	927802	mRNA	0.86	0.32	0.14	1
HVO_1396	WP_004043541.1	CHR	1270472	1271887	mRNA	0.86	0.33	0.12	1
HVO_0338	WP_004044583.1	CHR	306563	307537	mRNA	0.86	0.39	-0.14	1
HVO_2981	WP_004044864.1	CHR	2813950	2814630	mRNA	0.86	0.41	-0.17	1
HVO_1164	WP_004043777.1	CHR	1062761	1063573	mRNA	0.86	0.55	-0.62	1
HVO_0806	WP_004044130.1	CHR	724574	726331	mRNA	0.86	0.57	-0.68	1
HVO_B0305	#N/A	pHV3	351603	352019	mRNA	0.85	0.05	2.81	1
HVO_2181	WP_004042073.1	CHR	2051466	2051804	mRNA	0.85	0.06	2.48	1
HVO_2187	WP_004042078.1	CHR	2056014	2057096	mRNA	0.85	0.1	1.86	1
HVO_2744	WP_004042978.1	CHR	2587115	2587711	mRNA	0.85	0.11	1.74	1
HVO_C0033	WP_013035671.1	pHV1	21542	22072	mRNA	0.85	0.12	1.53	1
HVO_0086	WP_004045146.1	CHR	85863	87266	mRNA	0.85	0.17	1.06	1
HVO_2097	#N/A	CHR	1961684	1962892	mRNA	0.85	0.19	0.86	1
HVO_B0174	WP_004041361.1	pHV3	202650	203291	mRNA	0.85	0.2	0.84	1
HVO_0140	WP_004045253.1	CHR	129520	131589	mRNA	0.85	0.22	0.71	1
HVO_2768	N/A	CHR	2610067	2610644	mRNA	0.85	0.22	0.68	1
HVO_A0605	WP_013035211.1	pHV4	607019	607660	mRNA	0.85	0.23	0.61	1
HVO_1453	WP_004043482.1	CHR	1324709	1325962	mRNA	0.85	0.24	0.58	1
HVO_1135	WP_004043802.1	CHR	1036430	1037335	mRNA	0.85	0.28	0.31	1
HVO_1738	WP_004041622.1	CHR	1610100	1610468	mRNA	0.85	0.29	0.31	1
HVO_1239	WP_004043702.1	CHR	1131262	1132479	mRNA	0.85	0.35	0.02	1
HVO_B0358	WP_004041177.1	pHV3	414079	414804	mRNA	0.85	0.35	0.01	1
HVO_0228	WP_004045342.1	CHR	206630	207373	mRNA	0.85	0.4	-0.19	1
HVO_2303	WP_004042196.1	CHR	2171684	2172052	mRNA	0.85	0.4	-0.19	1
HVO_C0058	#N/A	pHV1	59217	60195	mRNA	0.85	0.41	-0.22	1
HVO_A0258	#N/A	pHV4	259692	260669	mRNA	0.85	0.41	-0.22	1
HVO_A0631	WP_004040984.1	pHV4	629390	629758	mRNA	0.85	0.81	-1.18	1
HVO_2019	WP_004041903.1	CHR	1864886	1865158	mRNA	0.85	0.93	-1.4	0.88
HVO_1606	WP_013035489.1	CHR	1477228	1477647	mRNA	0.85	1.16	-1.72	0.85
HVO_1844	WP_049941506.1	CHR	1704453	1704599	mRNA	0.84	0	1000000	0.74
HVO_A0329	WP_004043242.1	pHV4	339767	340414	mRNA	0.84	0	1000000	0.74
HVO_B0048	WP_004041106.1	pHV3	56690	57502	mRNA	0.84	0.03	3.79	1
HVO_1142	WP_004043795.1	CHR	1044118	1044393	mRNA	0.84	0.08	2.21	1
HVO_1787	WP_004041667.1	CHR	1652155	1652478	mRNA	0.84	0.13	1.43	1
HVO_0868	WP_004044069.1	CHR	783867	784856	mRNA	0.84	0.15	1.21	1
HVO_1884	WP_013035242.1	CHR	1738397	1739014	mRNA	0.84	0.21	0.76	1
HVO_1917	WP_004041796.1	CHR	1765262	1767262	mRNA	0.84	0.21	0.73	1
HVO_A0634	WP_004040987.1	pHV4	631456	632805	mRNA	0.84	0.28	0.31	1
HVO_2221	#N/A	CHR	2085478	2086821	mRNA	0.84	0.3	0.23	1
HVO_1821	WP_004041704.1	CHR	1683261	1683815	mRNA	0.84	0.31	0.18	1
HVO_1758	WP_004041641.1	CHR	1626783	1627772	mRNA	0.84	0.32	0.13	1
HVO_2688	WP_004042859.1	CHR	2534459	2535520	mRNA	0.84	0.34	0.03	1
HVO_1332	WP_004043606.1	CHR	1211427	1211816	mRNA	0.84	0.38	-0.13	1
HVO_1009	WP_004043933.1	CHR	918994	920016	mRNA	0.84	0.39	-0.18	1
HVO_B0194	WP_004041340.1	pHV3	224177	225361	mRNA	0.84	0.41	-0.24	1
HVO_1597	WP_004041489.1	CHR	1468841	1469233	mRNA	0.84	0.54	-0.63	1
HVO_1505	WP_004043430.1	CHR	1373284	1373547	mRNA	0.83	0	1000000	0.74
HVO_2585	WP_004042655.1	CHR	2437133	2437477	mRNA	0.83	0	1000000	0.74
HVO_1278	WP_004043661.1	CHR	1166194	1166574	mRNA	0.83	0.06	2.65	1
HVO_B0058	WP_004041096.1	pHV3	69037	69921	mRNA	0.83	0.07	2.28	1
HVO_2177	WP_004042069.1	CHR	2049729	2050007	mRNA	0.83	0.15	1.19	1
HVO_B0304	#N/A	pHV3	351407	351538	mRNA	0.83	0.16	1.11	1
HVO_0286	#N/A	CHR	257951	258775	mRNA	0.83	0.18	0.93	1
H44	#N/A	CHR	2068154	2068268	ncRNA	0.83	0.18	0.9	1
HVO_1012	WP_004043930.1	CHR	920789	921448	mRNA	0.83	0.19	0.83	1
HVO_B0277	WP_004041261.1	pHV3	329580	330368	mRNA	0.83	0.27	0.36	1
HVO_1547	WP_004041425.1	CHR	1415297	1418428	mRNA	0.83	0.3	0.2	1
HVO_B0200	WP_004041334.1	pHV3	231494	232804	mRNA	0.83	0.31	0.18	1
HVO_1132	WP_004043805.1	CHR	1031858	1033189	mRNA	0.83	0.37	-0.08	1
HVO_B0067	WP_004041087.1	pHV3	75207	76604	mRNA	0.83	0.36	-0.08	1
HVO_2376	WP_004042265.1	CHR	2240557	2241516	mRNA	0.83	0.38	-0.13	1
HVO_2618	#N/A	CHR	2466776	2468281	mRNA	0.83	0.39	-0.2	1
HVO_0449	WP_004044474.1	CHR	398598	399404	mRNA	0.83	0.42	-0.29	1
HVO_1608	WP_004041500.1	CHR	1478199	1479374	mRNA	0.83	0.43	-0.34	1
HVO_2494	WP_004042454.1	CHR	2360168	2360746	mRNA	0.83	0.44	-0.36	1
HVO_0402	WP_004044521.1	CHR	357270	357947	mRNA	0.83	0.72	-1.07	1
HVO_1741	WP_004041625.1	CHR	1611934	1612920	mRNA	0.83	0.73	-1.08	1
HVO_A0270	WP_004043185.1	pHV4	275764	277122	mRNA	0.82	0.02	4.33	1
HVO_A0505	WP_004040856.1	pHV4	511839	512603	mRNA	0.82	0.06	2.64	1
HVO_B0049	WP_004041105.1	pHV3	57495	58175	mRNA	0.82	0.06	2.44	1
HVO_A0566	#N/A	pHV4	570870	571400	mRNA	0.82	0.08	2.1	1
HVO_2640	WP_004042761.1	CHR	2489447	2490376	mRNA	0.82	0.14	1.3	1
HVO_0866	WP_013035504.1	CHR	782201	782935	mRNA	0.82	0.14	1.25	1
HVO_2866	WP_004044682.1	CHR	2703888	2704121	mRNA	0.82	0.18	0.91	1
HVO_0432	WP_004044492.1	CHR	387557	387772	mRNA	0.82	0.2	0.79	1
HVO_2319	WP_004042211.1	CHR	2185692	2187005	mRNA	0.82	0.26	0.41	1
HVO_2323	WP_004042215.1	CHR	2190129	2190344	mRNA	0.82	0.3	0.22	1
HVO_C0060	WP_013035700.1	pHV1	60310	60609	mRNA	0.82	0.35	-0.05	1
HVO_1653	WP_004041544.1	CHR	1517250	1517702	mRNA	0.82	0.38	-0.15	1
HVO_0183	WP_004045297.1	CHR	164618	165337	mRNA	0.82	0.47	-0.48	1
HVO_2436	WP_004042329.1	CHR	2304496	2306751	mRNA	0.82	0.48	-0.49	1
HVO_1467	WP_004043468.1	CHR	1338313	1338846	mRNA	0.82	0.52	-0.61	1
HVO_A0122	#N/A	pHV4	119614	119730	mRNA	0.82	0.54	-0.68	1
HVO_A0131	#N/A	pHV4	128656	128772	mRNA	0.82	0.54	-0.68	1
T14	#N/A	CHR	2343562	2343711	ncRNA	0.82	0.57	-0.74	1
HVO_1686	WP_004041576.1	CHR	1544123	1545430	mRNA	0.82	0.67	-0.97	1
HVO_1263	WP_004043676.1	CHR	1152937	1153533	mRNA	0.82	0.93	-1.44	0.87
HVO_B0210	#N/A	pHV3	244643	245518	mRNA	0.81	0	1000000	0.74
HVO_A0578	#N/A	pHV4	582781	583857	mRNA	0.81	0.08	2.08	1
HVO_A0187	WP_004043112.1	pHV4	188487	189008	mRNA	0.81	0.16	1.04	1
HVO_0720	WP_004044217.1	CHR	645525	645827	mRNA	0.81	0.21	0.68	1
HVO_1113	WP_004043824.1	CHR	1017090	1018259	mRNA	0.81	0.22	0.61	1
HVO_1351	WP_013035586.1	CHR	1229187	1231541	mRNA	0.81	0.28	0.28	1
HVO_A0170	#N/A	pHV4	171389	171826	mRNA	0.81	0.29	0.22	1
HVO_0797	WP_004044139.1	CHR	716671	717192	mRNA	0.81	0.33	0.06	1
HVO_1949	WP_004041829.1	CHR	1798688	1799209	mRNA	0.81	0.33	0.06	1
HVO_0284	WP_004044638.1	CHR	256281	256670	mRNA	0.81	0.33	0.03	1
HVO_2268	WP_004042154.1	CHR	2126072	2126614	mRNA	0.81	0.35	-0.08	1
HVO_0794	WP_004044142.1	CHR	713403	714497	mRNA	0.81	0.37	-0.13	1
HVO_2689	WP_004042861.1	CHR	2535581	2536375	mRNA	0.81	0.43	-0.35	1
HVO_1583	WP_004041465.1	CHR	1454019	1454288	mRNA	0.81	0.63	-0.91	1
HVO_0773	WP_004044164.1	CHR	693329	694084	mRNA	0.81	0.79	-1.22	1
HVO_1614	WP_004041506.1	CHR	1483089	1483442	mRNA	0.81	0.84	-1.32	0.83
HVO_2839	WP_004044657.1	CHR	2675352	2675705	mRNA	0.81	1.08	-1.68	0.92
HVO_2184	WP_004042076.1	CHR	2054713	2054931	mRNA	0.81	1.65	-2.29	0.23
HVO_B0056	WP_004041098.1	pHV3	67743	67997	mRNA	0.8	0	1000000	0.73
HVO_B0269	WP_006600083.1	pHV3	321772	322128	mRNA	0.8	0	1000000	0.73
H88	#N/A	CHR	1048996	1049029	ncRNA	0.8	0	1000000	0.73
HVO_1724s	#N/A	CHR	1594231	1594247	ncRNA	0.8	0	1000000	0.73
HVO_1907s	#N/A	CHR	1756432	1756448	ncRNA	0.8	0	1000000	0.73
HVO_2089s	#N/A	CHR	1953238	1953254	ncRNA	0.8	0	1000000	0.73
HVO_2725s	#N/A	CHR	2571073	2571089	ncRNA	0.8	0	1000000	0.73
HVO_2957s	#N/A	CHR	2793905	2793921	ncRNA	0.8	0	1000000	0.73
HVO_B0052	WP_004041102.1	pHV3	64223	65461	mRNA	0.8	0.02	4.29	0.99
HVO_0586	#N/A	CHR	519896	520531	mRNA	0.8	0.07	2.29	0.99
HVO_A0297	#N/A	pHV4	309145	309996	mRNA	0.8	0.07	2.14	0.99
HVO_0379	WP_004044545.1	CHR	337199	337783	mRNA	0.8	0.11	1.59	0.99
HVO_1566	WP_004041444.1	CHR	1435178	1435537	mRNA	0.8	0.12	1.49	0.99
HVO_A0524	WP_004040875.1	pHV4	528138	529022	mRNA	0.8	0.12	1.45	1
HVO_2257	#N/A	CHR	2116907	2117077	mRNA	0.8	0.12	1.4	1
HVO_1832	WP_004041722.1	CHR	1691338	1692804	mRNA	0.8	0.16	1.06	1
HVO_B0038A	WP_004041116.1	pHV3	41808	43046	mRNA	0.8	0.19	0.8	1
HVO_B0040	WP_004041114.1	pHV3	44953	45708	mRNA	0.8	0.22	0.57	1
HVO_1255	WP_004043684.1	CHR	1142179	1143417	mRNA	0.8	0.24	0.46	1
HVO_1196	WP_004043745.1	CHR	1088107	1088844	mRNA	0.8	0.26	0.35	1
HVO_2902	WP_004044719.1	CHR	2738778	2740652	mRNA	0.8	0.27	0.28	1
HVO_0961	WP_004043984.1	CHR	869187	869798	mRNA	0.8	0.28	0.27	1
HVO_1853	WP_004041735.1	CHR	1712217	1712663	mRNA	0.8	0.29	0.21	1
HVO_1582	WP_004041464.1	CHR	1453668	1453922	mRNA	0.8	0.33	0.01	1
HVO_1025	WP_004043917.1	CHR	934270	935421	mRNA	0.8	0.33	-0.01	1
HVO_0297	WP_004044626.1	CHR	265238	265732	mRNA	0.8	0.34	-0.05	1
HVO_0387	WP_013035451.1	CHR	343321	343560	mRNA	0.8	0.35	-0.09	1
HVO_0057	WP_004045081.1	CHR	55732	56178	mRNA	0.8	0.38	-0.2	1
HVO_2523	#N/A	CHR	2389183	2389335	mRNA	0.8	0.42	-0.32	1
HVO_0569	WP_004044364.1	CHR	506363	507274	mRNA	0.8	0.44	-0.42	1
HVO_0892	WP_004044046.1	CHR	807803	809728	mRNA	0.8	0.45	-0.44	1
HVO_0721	WP_049914892.1	CHR	645926	646690	mRNA	0.8	0.58	-0.81	1
HVO_0714	WP_004044223.1	CHR	639441	640412	mRNA	0.8	0.61	-0.88	1
HVO_0958	#N/A	CHR	866976	867422	mRNA	0.8	0.81	-1.29	1
HVO_0000s	#N/A	CHR	142	158	ncRNA	0.8	1.25	-1.9	0.74
HVO_2011s	#N/A	CHR	1857120	1857136	ncRNA	0.8	1.25	-1.9	0.74
HVO_2834s	#N/A	CHR	2670126	2670142	ncRNA	0.8	1.25	-1.9	0.74
HVO_2963s	#N/A	CHR	2799867	2799883	ncRNA	0.8	1.25	-1.9	0.74
HVO_A0024s	#N/A	pHV4	25725	25741	ncRNA	0.8	1.25	-1.9	0.74
HVO_0480s	#N/A	CHR	429875	429891	ncRNA	0.8	6.25	-4.23	4.5e-07
HVO_B0204	WP_004041331.1	pHV3	238093	238698	mRNA	0.79	0.04	3.28	0.99
HVO_A0130	WP_013035103.1	pHV4	127994	128602	mRNA	0.79	0.03	3.28	0.98
HVO_2741	WP_004042972.1	CHR	2584711	2584935	mRNA	0.79	0.09	1.82	0.99
HVO_B0062	WP_004041092.1	pHV3	72431	72985	mRNA	0.79	0.11	1.53	0.99
HVO_2326	WP_004042218.1	CHR	2192273	2192791	mRNA	0.79	0.12	1.43	1
HVO_0132	WP_004045244.1	CHR	122368	122781	mRNA	0.79	0.21	0.67	1
HVO_1585	WP_004041469.1	CHR	1455006	1457012	mRNA	0.79	0.22	0.56	1
HVO_0916	WP_004044023.1	CHR	832235	833044	mRNA	0.79	0.29	0.18	1
HVO_2650	WP_004042775.1	CHR	2497966	2499351	mRNA	0.79	0.29	0.18	1
HVO_1573	WP_004041452.1	CHR	1443314	1445902	mRNA	0.79	0.34	-0.08	1
HVO_0520	WP_004044404.1	CHR	454913	455344	mRNA	0.79	0.39	-0.25	1
HVO_0308	#N/A	CHR	277131	277613	mRNA	0.79	0.4	-0.27	1
HVO_2131	WP_004042014.1	CHR	1996962	1997831	mRNA	0.79	0.42	-0.35	1
HVO_0322	WP_004044601.1	CHR	291490	293214	mRNA	0.79	0.42	-0.36	1
HVO_1550	WP_004041428.1	CHR	1419994	1420476	mRNA	0.79	0.44	-0.41	1
HVO_0828	WP_004044108.1	CHR	746978	747700	mRNA	0.79	0.5	-0.6	1
HVO_1455	WP_004043480.1	CHR	1327137	1327604	mRNA	0.79	0.5	-0.61	1
HVO_1108	WP_004043829.1	CHR	1012676	1012900	mRNA	0.79	0.94	-1.52	0.88
H107	#N/A	CHR	604153	604256	ncRNA	0.79	1.43	-2.13	0.3
HVO_1661	WP_004041552.1	CHR	1525352	1525714	mRNA	0.79	2.11	-2.68	0.026
HVO_1796	#N/A	CHR	1660355	1660495	mRNA	0.78	0	1000000	0.72
HVO_A0368	WP_049914854.1	pHV4	379569	379850	mRNA	0.78	0	1000000	0.72
HVO_2721	WP_004042925.1	CHR	2565918	2567399	mRNA	0.78	0.14	1.19	1
HVO_A0545	WP_004040894.1	pHV4	546987	547586	mRNA	0.78	0.14	1.17	1
HVO_1439	WP_004043496.1	CHR	1309882	1310862	mRNA	0.78	0.15	1.1	1
HVO_1947	WP_004041827.1	CHR	1797762	1798127	mRNA	0.78	0.17	0.92	1
HVO_2211	WP_004042103.1	CHR	2077064	2077747	mRNA	0.78	0.19	0.81	1
HVO_1041	WP_004043900.1	CHR	949985	950983	mRNA	0.78	0.19	0.78	1
HVO_1397	WP_013035379.1	CHR	1269301	1270497	mRNA	0.78	0.21	0.59	1
HVO_0126	WP_004045238.1	CHR	118620	119639	mRNA	0.78	0.25	0.38	1
HVO_1584	WP_004041468.1	CHR	1454301	1454882	mRNA	0.78	0.26	0.33	1
HVO_0248	#N/A	CHR	223693	224892	mRNA	0.78	0.28	0.19	1
HVO_2646	WP_004042767.1	CHR	2494210	2495964	mRNA	0.78	0.29	0.15	1
HVO_2079	WP_013035454.1	CHR	1933890	1936142	mRNA	0.78	0.33	-0.01	1
HVO_0824	WP_004044112.1	CHR	743574	744632	mRNA	0.78	0.36	-0.17	1
HVO_2720	WP_004042923.1	CHR	2565002	2565562	mRNA	0.78	0.38	-0.22	1
HVO_1830	WP_004041720.1	CHR	1689487	1690386	mRNA	0.78	0.4	-0.31	1
HVO_2419	WP_004042308.1	CHR	2288857	2290194	mRNA	0.78	0.43	-0.41	1
HVO_C0087	WP_013035691.1	pHV1	83852	84292	mRNA	0.78	0.58	-0.84	1
HVO_A0452	WP_004040810.1	pHV4	460367	461248	mRNA	0.78	0.67	-1.06	1
HVO_B0364	WP_004041170.1	pHV3	421358	422179	mRNA	0.78	3.1	-3.26	0.0028
HVO_A0283	WP_004043198.1	pHV4	291900	293252	mRNA	0.77	0.05	2.79	0.97
HVO_B0099	#N/A	pHV3	111410	112318	mRNA	0.77	0.05	2.78	0.97
HVO_B0116	WP_013034945.1	pHV3	129270	130067	mRNA	0.77	0.05	2.55	0.97
HVO_A0590	WP_004040947.1	pHV4	595033	595389	mRNA	0.77	0.06	2.43	0.97
HVO_1023	WP_004043919.1	CHR	933017	933832	mRNA	0.77	0.08	2	0.97
HVO_C0056	WP_013035686.1	pHV1	55899	56111	mRNA	0.77	0.1	1.66	0.97
HVO_3008	WP_004044927.1	CHR	2840553	2841158	mRNA	0.77	0.18	0.85	1
HVO_1485	WP_004043450.1	CHR	1355280	1355915	mRNA	0.77	0.2	0.67	1
HVO_0598	WP_004044336.1	CHR	529064	529795	mRNA	0.77	0.2	0.66	1
HVO_1824	WP_004041712.1	CHR	1684989	1686278	mRNA	0.77	0.21	0.58	1
HVO_1238	WP_004043704.1	CHR	1129774	1130748	mRNA	0.77	0.22	0.55	1
HVO_0219	WP_004045333.1	CHR	198709	199314	mRNA	0.77	0.25	0.38	1
HVO_0128	WP_004045240.1	CHR	120093	120662	mRNA	0.77	0.26	0.29	1
HVO_1718	WP_004041608.1	CHR	1588181	1588657	mRNA	0.77	0.27	0.28	1
HVO_A0436	WP_013035146.1	pHV4	444384	445307	mRNA	0.77	0.3	0.1	1
HVO_1736	WP_013035313.1	CHR	1607341	1608753	mRNA	0.77	0.32	0.03	1
HVO_A0459	WP_004040813.1	pHV4	465925	466335	mRNA	0.77	0.31	0.03	1
HVO_2188	WP_004042080.1	CHR	2057607	2058281	mRNA	0.77	0.31	0.02	1
HVO_2518	WP_004042499.1	CHR	2383157	2383528	mRNA	0.77	0.34	-0.09	1
HVO_1272	WP_004043666.1	CHR	1160641	1161729	mRNA	0.77	0.47	-0.55	1
HVO_2429	WP_004042320.1	CHR	2297695	2297925	mRNA	0.77	0.55	-0.79	1
HVO_0573	WP_004044360.1	CHR	510605	511480	mRNA	0.77	0.56	-0.82	1
HVO_1620	WP_004041510.1	CHR	1486932	1487981	mRNA	0.77	0.61	-0.92	1
HVO_1617	#N/A	CHR	1485134	1485328	mRNA	0.77	0.65	-1.02	1
HVO_2625	WP_004042733.1	CHR	2476266	2477183	mRNA	0.77	0.74	-1.2	1
HVO_1191	WP_004043750.1	CHR	1083296	1084135	mRNA	0.77	1.06	-1.74	0.94
HVO_0382	WP_004044541.1	CHR	340199	340432	mRNA	0.76	0	1000000	0.71
HVO_B0323	WP_004041219.1	pHV3	373220	374368	mRNA	0.76	0	1000000	0.71
H30	#N/A	CHR	2436137	2436172	ncRNA	0.76	0	1000000	0.71
T29	#N/A	pHV3	67756	67899	ncRNA	0.76	0	1000000	0.71
HVO_2244	WP_013035386.1	CHR	2102738	2103457	mRNA	0.76	0.15	1.1	1
HVO_A0041	WP_004043398.1	pHV4	37089	37340	mRNA	0.76	0.17	0.91	1
HVO_B0202	WP_004041332.1	pHV3	233832	234746	mRNA	0.76	0.19	0.78	1
HVO_0990	WP_004043953.1	CHR	900172	901632	mRNA	0.76	0.19	0.73	1
HVO_2802	WP_004043045.1	CHR	2632962	2634299	mRNA	0.76	0.19	0.73	1
HVO_2270	WP_013035257.1	CHR	2128977	2130371	mRNA	0.76	0.2	0.68	1
HVO_1026	WP_004043916.1	CHR	935515	935928	mRNA	0.76	0.21	0.62	1
HVO_A0009	WP_049941486.1	pHV4	9938	10657	mRNA	0.76	0.21	0.62	1
HVO_2586	WP_004042656.1	CHR	2437665	2438225	mRNA	0.76	0.23	0.46	1
HVO_1384	WP_004043555.1	CHR	1260288	1260932	mRNA	0.76	0.23	0.45	1
HVO_2801	WP_004043044.1	CHR	2632106	2632969	mRNA	0.76	0.25	0.37	1
HVO_2743	WP_004042976.1	CHR	2586045	2587055	mRNA	0.76	0.25	0.32	1
HVO_2711	WP_004042907.1	CHR	2556718	2557830	mRNA	0.76	0.29	0.14	1
HVO_1107	WP_004043830.1	CHR	1011599	1012627	mRNA	0.76	0.31	0.02	1
HVO_1600	WP_004041492.1	CHR	1470929	1471378	mRNA	0.76	0.38	-0.26	1
HVO_C0068	WP_013035688.1	pHV1	65353	66177	mRNA	0.76	0.39	-0.29	1
HVO_0667	WP_004044268.1	CHR	595636	596685	mRNA	0.76	0.4	-0.37	1
HVO_2423	WP_004042312.1	CHR	2292282	2292821	mRNA	0.76	0.43	-0.46	1
HVO_0403	WP_004044520.1	CHR	358032	359000	mRNA	0.76	0.68	-1.1	1
HVO_1387	WP_013035442.1	CHR	1261763	1262536	mRNA	0.76	0.69	-1.12	1
HVO_2224	#N/A	CHR	2088664	2088900	mRNA	0.75	0	1000000	0.7
HVO_1507	WP_004043428.1	CHR	1374602	1375258	mRNA	0.75	0.06	2.3	0.96
HVO_1096	#N/A	CHR	1000850	1001947	mRNA	0.75	0.1	1.68	0.96
HVO_2109	WP_004041992.1	CHR	1971127	1972587	mRNA	0.75	0.15	1.08	1
HVO_2171	WP_004042063.1	CHR	2041043	2042470	mRNA	0.75	0.15	1.07	1
HVO_1050	WP_004043891.1	CHR	957649	958740	mRNA	0.75	0.16	1	1
HVO_2910	WP_004044729.1	CHR	2746435	2747259	mRNA	0.75	0.15	0.99	1
HVO_1308	WP_004043628.1	CHR	1193661	1194953	mRNA	0.75	0.16	0.93	1
HVO_0775	WP_004044162.1	CHR	695067	695891	mRNA	0.75	0.18	0.78	1
HVO_2945	WP_004044789.1	CHR	2775763	2778375	mRNA	0.75	0.19	0.76	1
HVO_2969	WP_004044837.1	CHR	2804694	2805953	mRNA	0.75	0.2	0.62	1
HVO_1474	#N/A	CHR	1344274	1345923	mRNA	0.75	0.22	0.52	1
HVO_1554	WP_004041432.1	CHR	1423128	1424813	mRNA	0.75	0.23	0.46	1
HVO_2587	WP_004042657.1	CHR	2438409	2438864	mRNA	0.75	0.23	0.43	1
HVO_1685	WP_004041575.1	CHR	1542542	1543999	mRNA	0.75	0.25	0.33	1
HVO_1552	WP_004041430.1	CHR	1421062	1421682	mRNA	0.75	0.27	0.19	1
HVO_1762	WP_004041645.1	CHR	1630387	1631157	mRNA	0.75	0.44	-0.51	1
HVO_1172	WP_004043769.1	CHR	1068963	1069910	mRNA	0.75	0.47	-0.6	1
HVO_A0242	WP_013035048.1	pHV4	245808	246359	mRNA	0.74	0.04	3.03	0.95
HVO_2112	WP_013035345.1	CHR	1975149	1976387	mRNA	0.74	0.05	2.61	0.95
HVO_0589	WP_013035517.1	CHR	522185	522778	mRNA	0.74	0.07	2.1	0.95
HVO_A0249	WP_013035102.1	pHV4	250327	250863	mRNA	0.74	0.08	1.94	0.95
HVO_1504	WP_004043431.1	CHR	1371870	1373291	mRNA	0.74	0.09	1.8	0.95
HVO_0696	WP_004044239.1	CHR	626195	627094	mRNA	0.74	0.14	1.11	1
HVO_1534	WP_004041412.1	CHR	1401868	1402422	mRNA	0.74	0.15	1.02	1
HVO_2571	WP_004042626.1	CHR	2422406	2423464	mRNA	0.74	0.16	0.93	1
HVO_2659	WP_004042795.1	CHR	2509356	2509727	mRNA	0.74	0.17	0.82	1
HVO_0295	WP_004044628.1	CHR	263680	264327	mRNA	0.74	0.2	0.63	1
HVO_2024	WP_004041909.1	CHR	1868835	1870061	mRNA	0.74	0.21	0.57	1
HVO_A0120	WP_049941494.1	pHV4	118039	118707	mRNA	0.74	0.22	0.45	1
HVO_A0414	#N/A	pHV4	420078	420746	mRNA	0.74	0.22	0.45	1
HVO_A0158	WP_004043087.1	pHV4	158062	160014	mRNA	0.74	0.23	0.43	1
HVO_2771	WP_004043017.1	CHR	2612059	2612874	mRNA	0.74	0.23	0.38	1
HVO_A0312	WP_004043227.1	pHV4	326055	326849	mRNA	0.74	0.24	0.36	1
HVO_2993	WP_004044896.1	CHR	2822983	2824035	mRNA	0.74	0.24	0.33	1
HVO_0011	WP_004044970.1	CHR	10956	11528	mRNA	0.74	0.26	0.24	1
HVO_1513	WP_013035391.1	CHR	1379388	1380074	mRNA	0.74	0.28	0.14	1
HVO_2926	N/A	CHR	2757995	2759152	mRNA	0.74	0.31	-0.01	1
HVO_2572	WP_004042629.1	CHR	2423828	2424142	mRNA	0.74	0.34	-0.14	1
HVO_1945	WP_004041825.1	CHR	1796182	1797279	mRNA	0.74	0.39	-0.34	1
HVO_2907	WP_004044724.1	CHR	2743627	2744214	mRNA	0.74	0.47	-0.61	1
HVO_1412	WP_004043526.1	CHR	1285312	1286286	mRNA	0.74	0.52	-0.76	1
HVO_1630	WP_004041520.1	CHR	1496811	1497290	mRNA	0.74	0.53	-0.79	1
HVO_B0197	WP_004041337.1	pHV3	226697	227809	mRNA	0.74	0.84	-1.46	0.83
HVO_B0307	#N/A	pHV3	353411	353542	mRNA	0.73	0	1000000	0.69
HVO_A0343	#N/A	pHV4	355516	355647	mRNA	0.73	0	1000000	0.69
HVO_A0178	WP_004043105.1	pHV4	181448	182215	mRNA	0.73	0.03	3.36	0.94
HVO_1193	WP_081442895.1	CHR	1085608	1086186	mRNA	0.73	0.04	3	0.95
HVO_B0327	WP_004041215.1	pHV3	378951	379193	mRNA	0.73	0.09	1.78	0.95
HVO_1603	WP_013035588.1	CHR	1473091	1474137	mRNA	0.73	0.1	1.59	0.95
HVO_1740	WP_004041624.1	CHR	1611242	1611874	mRNA	0.73	0.1	1.59	0.95
HVO_2247	WP_004042135.1	CHR	2103968	2104810	mRNA	0.73	0.13	1.26	0.97
HVO_2918	WP_004044747.1	CHR	2753026	2754024	mRNA	0.73	0.13	1.26	0.97
HVO_1232	WP_004043710.1	CHR	1123534	1124115	mRNA	0.73	0.18	0.74	1
HVO_2712	WP_004042908.1	CHR	2557868	2559328	mRNA	0.73	0.19	0.68	1
HVO_1054	WP_004043887.1	CHR	960843	962114	mRNA	0.73	0.2	0.59	1
HVO_2470	WP_004042404.1	CHR	2340025	2341443	mRNA	0.73	0.22	0.45	1
HVO_2004	WP_004041887.1	CHR	1849160	1850023	mRNA	0.73	0.22	0.44	1
HVO_1925	WP_004041804.1	CHR	1773508	1774485	mRNA	0.73	0.24	0.33	1
HVO_2663	WP_004042800.1	CHR	2512213	2513097	mRNA	0.73	0.24	0.33	1
HVO_0195	WP_004045309.1	CHR	176077	176769	mRNA	0.73	0.25	0.31	1
HVO_2349	WP_004042239.1	CHR	2214514	2215317	mRNA	0.73	0.29	0.07	1
HVO_0138	WP_004045251.1	CHR	128123	129109	mRNA	0.73	0.3	0.01	1
HVO_0252	WP_004045368.1	CHR	227072	227578	mRNA	0.73	0.38	-0.32	1
HVO_0511	WP_004044412.1	CHR	448281	449069	mRNA	0.73	0.4	-0.42	1
HVO_1169	WP_004043772.1	CHR	1066467	1067573	mRNA	0.73	0.4	-0.42	1
HVO_2094	WP_004041978.1	CHR	1958400	1959647	mRNA	0.73	0.43	-0.48	1
[truncated: 2,392 more rows]
