# Supplementary material for: Extracellular vesicle formation in Euryarchaeota is driven by a small GTPase
Source: Proc Natl Acad Sci U S A. 2024 Feb 26;121(10):e2311321121. doi: 10.1073/pnas.2311321121 (PMC10927574; doi:10.1073/pnas.2311321121)
Supplement: Supplementary file 5 — Dataset S04 (XLSX) [file pnas.2311321121.sd04.xlsx]

## Sheet: LEGEND
Supplementary Table 6: Differential expression calculated for EV-associated transcripts and normalized with the intracellular transcripts
RNA was extracted from purified EVs and the respective cells in triplicates. Read mapping was done with 99% minimum overlap identity. Fold change and p-values were calculated with DESeq2 in Geneious (2021.0.1).
Source	Replicate	Reads Generated	Reads Mapped
Cell	1	7227507	2669488
Cell	2	7101387	2530662
Cell	3	7266071	2492686
EV	1	7306836	1697153
EV	2	7235360	3951375
EV	3	7296896	4014429
Sheet 1: Legend
Sheet 2: Total transcriptomic Data
Sheet 3: Genes of High Expression and High Enrichment (EV TPM > 10, Log2 Fold Change > 1, p-value < 0.01)
Sheet 4: ncRNA of high expression and high enrichment
Columns
Name	HVO_XXXX or annotated ncRNA name
Gene ID	NCBI protein accession number
Genome	Genomic element of gene
Min	minimum nucleotide of gene in genomic element
Max	maximum nucleotide of gene in genomic element
RNA Type	mRNA, tRNA, rRNA, or ncRNA
TPM	Average transcripts per million for 3 replicates
Differential Expression Log2 fold change	Differential expression of gene calculated through DESeq2 in Log2
p-value	p-value calculated through DESeq2

## Sheet: Sheet 2
Name	Gene ID	Genome	Min	Max	RNA Type	EV TPM Average	Cell TPM Average	Differential Expression Log2 Ratio	Differential Expression p-value
H54	#N/A	CHR	1831783	1831815	ncRNA	0	0	NA	NA
HVO_2072	WP_013035656.1	CHR	1923913	1926396	mRNA	738.977	21.2333	7.92072	0
HVO_0640	#N/A	CHR	575668	575752	tRNA	4944.04	383.167	6.44886	2.80903e-274
HVO_2719	#N/A	CHR	2564774	2564858	tRNA	4530.38	365.153	6.42278	0
HVO_2488s	#N/A	CHR	2357769	2357840	ncRNA	180.71	15.9167	6.29568	3.00178e-150
HVO_1083s	#N/A	CHR	988804	988820	ncRNA	161.99	15.7633	5.97198	3.04128e-56
HVO_2854	#N/A	CHR	2693483	2693566	tRNA	228.773	25.3633	5.9164	2.86886e-157
HVO_0458	#N/A	CHR	408343	408423	tRNA	3119.44	388.807	5.82333	0
HVO_2550	WP_004042587.1	CHR	2411739	2411915	mRNA	9.27	1.11667	5.78644	9.83283e-40
HVO_2785	#N/A	CHR	2620287	2620371	tRNA	2321.95	287.883	5.7621	8.74841e-224
HVO_1988	WP_004041870.1	CHR	1834767	1835816	mRNA	14.5867	1.98	5.66764	2.29326e-165
HVO_1029	#N/A	CHR	937864	937934	tRNA	4041.82	599.183	5.51773	3.86272e-222
HVO_1987	WP_004041869.1	CHR	1833881	1834780	mRNA	14.8167	2.40333	5.44779	2.12751e-161
HVO_1689	#N/A	CHR	1546150	1546223	tRNA	2958.35	507.937	5.35602	1.01872e-279
HVO_2780	#N/A	CHR	2617832	2617916	tRNA	3212.1	532.303	5.34895	1.45528e-196
HVO_2352	#N/A	CHR	2217987	2218060	tRNA	5643.12	1027.5	5.25536	1.99946e-196
HVO_0371	#N/A	CHR	333431	333871	mRNA	0.65	0.07	5.23606	6.07416e-11
HVO_0361	#N/A	CHR	329507	329578	tRNA	6550.14	1257.75	5.15771	5.10207e-209
HVO_2549	WP_004042581.1	CHR	2411343	2411735	mRNA	8.39333	1.61333	5.12932	2.52071e-70
HVO_1429	#N/A	CHR	1301654	1302247	mRNA	0.686667	0.113333	5.10586	2.43299e-14
HVO_0499	#N/A	CHR	441236	441309	tRNA	5279.39	1091.99	5.06565	2.47442e-230
HVO_0495	#N/A	CHR	439239	439312	tRNA	5275.33	1110.94	5.04145	1.56738e-231
HVO_2546	WP_004042571.1	CHR	2409640	2410095	mRNA	9.85	2.14667	4.97285	1.41293e-87
HVO_B0168	#N/A	pHV3	194859	195758	mRNA	0.573333	0.11	4.96328	5.13287e-17
HVO_1432	WP_004043503.1	CHR	1304083	1304490	mRNA	2.74	0.573333	4.95218	8.9634e-28
HVO_2927	#N/A	CHR	2759237	2759311	tRNA	5599.56	1271.67	4.93862	2.24951e-230
HVO_2545	WP_004042567.1	CHR	2409086	2409640	mRNA	8.31667	1.87667	4.92921	1.56291e-87
HVO_2552	WP_004042591.1	CHR	2412427	2413170	mRNA	5.74	1.4	4.89805	5.33395e-75
HVO_0584	#N/A	CHR	518441	518514	tRNA	2157.81	508.367	4.88694	8.30865e-208
HVO_1722	#N/A	CHR	1590379	1590452	tRNA	2157.82	509.017	4.88536	2.381e-208
HVO_1663	#N/A	CHR	1526268	1526350	tRNA	328.79	76.8433	4.88043	3.82454e-158
HVO_2755	WP_004043001.1	CHR	2594860	2595201	mRNA	22.4633	5.31333	4.85146	2.10188e-112
HVO_0928	#N/A	CHR	840913	840985	tRNA	5070.57	1258.22	4.84072	4.02643e-183
HVO_B0067	WP_004041087.1	pHV3	75207	76604	mRNA	3.28333	0.846667	4.78918	9.23383e-75
HVO_1881	#N/A	CHR	1736209	1736280	tRNA	2536.76	657.983	4.75975	4.63113e-230
HVO_0685	WP_004044250.1	CHR	614347	615231	mRNA	1.75667	0.446667	4.74143	1.52451e-41
HVO_2554	WP_004042597.1	CHR	2413525	2413923	mRNA	6.77333	1.69333	4.72838	2.19444e-57
HVO_C0036s	#N/A	pHV1	30413	30450	ncRNA	2623.95	580.507	4.71353	5.16122e-24
HVO_2544	WP_004042565.1	CHR	2408445	2409089	mRNA	7.42	2.11	4.63108	1.42849e-81
HVO_2543	WP_004042563.1	CHR	2407981	2408445	mRNA	8.61333	2.4	4.62063	9.30895e-80
HVO_1833	#N/A	CHR	1692867	1692939	tRNA	1153.1	337.04	4.61472	3.65494e-176
HVO_2553	WP_004042593.1	CHR	2413167	2413523	mRNA	5.95667	1.68	4.60569	3.62314e-51
HVO_2794	#N/A	CHR	2626534	2626617	tRNA	221.303	60.9067	4.60548	1.2971e-113
HVO_2547	WP_013035418.1	CHR	2410095	2410802	mRNA	6.53333	1.88	4.60102	1.93692e-89
H110.1	#N/A	CHR	570957	570985	ncRNA	4.25333	0.523333	4.58417	2.00096e-06
HVO_1149	#N/A	CHR	1048559	1048630	tRNA	58206.9	16461.5	4.58368	5.59235e-151
HVO_1430	#N/A	CHR	1302282	1302455	mRNA	2.46333	0.683333	4.56538	1.41438e-14
HVO_2548	WP_004042575.1	CHR	2410802	2411338	mRNA	9.47333	2.70667	4.55627	2.55586e-82
HVO_2555	WP_013035359.1	CHR	2413923	2414267	mRNA	6.91667	2.13333	4.55341	5.65875e-53
HVO_0566	#N/A	CHR	500782	502788	mRNA	0.67	0.193333	4.52578	2.86156e-36
HVO_A0466	WP_004040820.1	pHV4	472030	473682	mRNA	5.93	1.69667	4.5254	3.36517e-79
HVO_2006	WP_049914789.1	CHR	1850276	1852315	mRNA	2.84333	0.87	4.50839	6.79523e-98
HVO_1026_R	#N/A	CHR	936055	936360	ncRNA	6337.17	1859.56	4.50197	1.75051e-111
HVO_1877	#N/A	CHR	1733316	1733386	tRNA	1236.21	388.71	4.48384	8.66667e-184
HVO_2804	#N/A	CHR	2636111	2636184	mRNA	620.573	194.297	4.47154	1.48281e-154
HVO_B0068	#N/A	pHV3	76732	76899	mRNA	1.58333	0.38	4.46997	1.79931e-10
HVO_0564	WP_004044369.1	CHR	498059	499357	mRNA	0.346667	0.0933333	4.42076	1.4981e-15
HVO_B0359	WP_004041176.1	pHV3	414982	416148	mRNA	1.87667	0.64	4.31171	2.10378e-48
T7	#N/A	CHR	486130	486249	ncRNA	1.20667	0.273333	4.30979	5.89234e-07
HVO_1731	#N/A	CHR	1603075	1603196	rRNA	35508.1	11412.2	4.29422	4.28966e-25
HVO_1732	#N/A	CHR	1603383	1603459	tRNA	3721.5	1338.63	4.28191	3.39595e-186
HVO_0259	#N/A	CHR	232566	232742	mRNA	0.55	0.0866667	4.26757	1.66289e-05
HVO_0748	#N/A	CHR	668291	670273	mRNA	0.326667	0.116667	4.26727	1.57443e-20
HVO_A0352	#N/A	pHV4	364513	364575	mRNA	1477.55	531.463	4.25241	9.95971e-141
asRNA18	#N/A	pHV4	131911	131960	ncRNA	194.137	69.85	4.25189	6.98479e-110
HVO_2458	#N/A	CHR	2328336	2328410	tRNA	26837.6	9666.58	4.25104	4.56626e-141
HVO_2457	#N/A	CHR	2328216	2328290	tRNA	26838.4	9670.55	4.25058	3.38242e-141
HVO_0503	#N/A	CHR	443018	443091	tRNA	884.023	325.99	4.23329	3.97914e-153
HVO_0280	#N/A	CHR	251621	251728	mRNA	0.863333	0.126667	4.17099	2.91486e-05
HVO_2217	#N/A	CHR	2082040	2082124	tRNA	163.257	61.95	4.15974	1.29427e-104
HVO_A0134	N/A	pHV4	131940	132431	mRNA	13.0667	5.09667	4.14953	3.02674e-97
asRNA20	#N/A	pHV4	364549	364598	ncRNA	2611.27	1014.95	4.14151	7.09023e-135
HVO_B0166	WP_004041369.1	pHV3	193290	194105	mRNA	0.296667	0.0966667	4.12742	1.29622e-09
HVO_0366	#N/A	CHR	331415	331801	mRNA	0.92	0.303333	4.12275	8.79441e-13
HVO_2566	#N/A	CHR	2420585	2420655	tRNA	15995.8	6559.62	4.08827	1.42633e-141
asRNA16	#N/A	pHV1	62764	62815	ncRNA	406.24	165.86	4.06262	2.96373e-111
HVO_A0007_A	#N/A	pHV4	7920	9687	mRNA	37.97	14.88	4.05558	8.70111e-58
HVO_0524	#N/A	CHR	458021	458095	tRNA	625.667	261.587	4.04083	2.52459e-115
HVO_2551	WP_004042589.1	CHR	2411912	2412430	mRNA	4.76	2.1	4.01873	1.66302e-44
HVO_1428	#N/A	CHR	1300794	1301657	mRNA	1.21667	0.503333	4.01727	1.87543e-28
HVO_2190	WP_004042082.1	CHR	2058817	2060238	mRNA	0.596667	0.266667	4.00875	3.38754e-23
HVO_B0069	WP_004041086.1	pHV3	76896	78275	mRNA	0.72	0.31	3.99209	7.18956e-28
HVO_0749	#N/A	CHR	670267	672030	mRNA	0.246667	0.1	3.97631	6.76331e-14
HVO_0752	#N/A	CHR	672922	673806	mRNA	0.323333	0.12	3.96751	9.69197e-11
HVO_A0599	WP_004040956.1	pHV4	603236	603472	mRNA	1.08	0.38	3.95765	7.39395e-10
HVO_1846	#N/A	CHR	1706125	1706198	tRNA	1037.86	475.383	3.94075	9.6141e-157
HVO_1729	#N/A	CHR	1599762	1599833	tRNA	3336.95	1512.3	3.9151	1.61868e-92
HVO_2938	#N/A	CHR	2769994	2770065	tRNA	3336.95	1512.3	3.9151	1.61868e-92
HVO_1773	#N/A	CHR	1639238	1639897	mRNA	0.75	0.306667	3.90713	1.9598e-15
HVO_A0053	WP_004043383.1	pHV4	46613	46831	mRNA	0.79	0.263333	3.89298	1.42237e-07
HVO_2032	WP_004041917.1	CHR	1876480	1878048	mRNA	1.24333	0.59	3.8878	5.72543e-45
HVO_0367	#N/A	CHR	331803	332225	mRNA	1.04	0.416667	3.87688	8.46479e-14
HVO_0686	WP_004044249.1	CHR	615233	615697	mRNA	1.47667	0.676667	3.87061	6.09096e-21
HVO_1530	WP_013035363.1	CHR	1395734	1398898	mRNA	6.15	3.10333	3.83061	1.59033e-125
HVO_2542	WP_004042560.1	CHR	2407487	2407984	mRNA	7.28333	3.56667	3.82896	1.19563e-66
HVO_1431	WP_004043504.1	CHR	1302457	1304013	mRNA	1.44667	0.7	3.82178	1.33594e-42
HVO_2565s	#N/A	CHR	2420311	2420327	ncRNA	117.803	58.0033	3.81023	2.35416e-44
H62	#N/A	CHR	1781262	1781347	ncRNA	676.087	288.283	3.80058	5.32623e-17
HVO_0532	WP_004044398.1	CHR	464283	465227	mRNA	3.96	2.07333	3.78401	5.43714e-61
HVO_0523	#N/A	CHR	457852	457924	tRNA	12099.1	6142.44	3.77427	1.18637e-121
HVO_1084	WP_004043854.1	CHR	988974	990365	mRNA	2.09667	1.08333	3.75345	7.35418e-56
HVO_2562	WP_004042614.1	CHR	2417434	2417685	mRNA	4.99	2.56333	3.7459	7.19006e-30
HVO_2031	WP_004041916.1	CHR	1875211	1876422	mRNA	2.20667	1.19	3.73369	2.59578e-52
HVO_2219	#N/A	CHR	2082520	2082735	mRNA	0.84	0.353333	3.73364	1.06831e-07
HVO_2080	WP_004041963.1	CHR	1936171	1937793	mRNA	2.6	1.39333	3.71728	4.16895e-69
asRNA4	#N/A	pHV4	115698	115748	ncRNA	291.097	153.477	3.71246	9.34451e-99
HVO_2656	WP_004042787.1	CHR	2504441	2505040	mRNA	1.11	0.563333	3.71091	1.19703e-19
HVO_1263	WP_004043676.1	CHR	1152937	1153533	mRNA	1.12333	0.59	3.7032	1.04541e-19
asRNA21	#N/A	pHV4	413589	413634	ncRNA	445.28	242.367	3.69251	1.93182e-102
HVO_2033	WP_004041918.1	CHR	1878045	1879175	mRNA	1.24333	0.676667	3.67043	1.22997e-34
asRNA6	#N/A	CHR	1010936	1010977	ncRNA	1956.84	1079.38	3.66839	5.36347e-113
HVO_2655	WP_004042785.1	CHR	2503773	2504426	mRNA	0.87	0.466667	3.65406	2.57314e-17
HVO_2006s	#N/A	CHR	1852367	1852383	ncRNA	68.8867	35.9	3.64794	6.66481e-27
HVO_1237	#N/A	CHR	1128598	1129563	mRNA	0.69	0.363333	3.64185	7.36727e-20
HVO_0377	#N/A	CHR	335789	336409	mRNA	0.46	0.23	3.6417	3.44345e-10
HVO_0365	WP_004044559.1	CHR	331222	331422	mRNA	0.756667	0.32	3.62295	2.12887e-06
HVO_0228	WP_004045342.1	CHR	206630	207373	mRNA	3.11333	1.79667	3.6015	1.85476e-47
HVO_0381	WP_004044542.1	CHR	339904	340089	mRNA	50.2533	29.6367	3.59641	1.09729e-88
HVO_0617	#N/A	CHR	547072	547644	mRNA	0.916667	0.473333	3.59331	5.43977e-16
HVO_1435	#N/A	CHR	1307487	1307561	tRNA	3213.1	1857.21	3.59134	6.73768e-128
HVO_0229	WP_004045343.1	CHR	207442	208257	mRNA	4.3	2.48333	3.58888	1.21504e-59
HVO_1227	WP_004043715.1	CHR	1117313	1118905	mRNA	1.19667	0.693333	3.58356	2.41227e-42
H124	#N/A	CHR	311835	311885	ncRNA	50.5967	29.0433	3.5828	2.29033e-44
HVO_2777	WP_004043023.1	CHR	2616629	2617027	mRNA	30.3633	17.9267	3.56077	2.40466e-88
HVO_2567	#N/A	CHR	2420668	2420738	tRNA	12196.9	7187.4	3.54064	3.5227e-86
HVO_A0408	N/A	pHV4	413614	414760	mRNA	13.1567	8.04667	3.52433	5.66821e-93
HVO_A0584	WP_013035138.1	pHV4	589597	590685	mRNA	4.72	2.88333	3.51137	6.52708e-59
HVO_B0163	WP_004041372.1	pHV3	189005	189217	mRNA	0.736667	0.34	3.48892	1.48349e-06
HVO_1362	#N/A	CHR	1240805	1240954	mRNA	0.72	0.333333	3.47466	4.11921e-05
HVO_2092	WP_004041976.1	CHR	1955740	1956543	mRNA	0.846667	0.506667	3.47438	2.33849e-19
HVO_2557	WP_004042603.1	CHR	2414689	2414901	mRNA	6.13667	3.91333	3.45953	2.41038e-30
HVO_0280_A	#N/A	CHR	251728	251961	mRNA	0.456667	0.18	3.45934	3.88223e-05
HVO_2823	WP_004044645.1	CHR	2655443	2655793	mRNA	0.456667	0.21	3.43723	2.02957e-06
HVO_2563	WP_004042616.1	CHR	2417682	2418428	mRNA	3.08	1.95	3.4369	4.55881e-44
asRNA10	#N/A	pHV1	70152	70197	ncRNA	4318.51	2778.06	3.42887	8.64701e-104
HVO_A0220	#N/A	pHV4	226224	227309	mRNA	0.353333	0.213333	3.42494	1.45772e-12
HVO_0345	#N/A	CHR	311755	311827	tRNA	5297.56	3505.78	3.42081	8.12004e-109
HVO_0378	WP_004044546.1	CHR	336406	336630	mRNA	0.76	0.43	3.40983	6.06331e-07
HVO_A0008	WP_004043314.1	pHV4	8150	9448	mRNA	13.1267	8.18667	3.39483	1.85671e-45
HVO_2940	#N/A	CHR	2772189	2772305	mRNA	249.04	155.733	3.38589	1.54921e-48
HVO_A0142	WP_013035091.1	pHV4	138069	138407	mRNA	0.993333	0.65	3.37803	4.85535e-11
HVO_1774	#N/A	CHR	1639898	1640845	mRNA	0.393333	0.26	3.37466	1.00989e-11
HVO_2388	#N/A	CHR	2258891	2260621	mRNA	0.423333	0.3	3.37206	2.86613e-17
HVO_2251	WP_013035266.1	CHR	2108017	2109711	mRNA	0.793333	0.533333	3.36476	4.21539e-25
HVO_0531	WP_004044399.1	CHR	463222	464286	mRNA	6.60333	4.54	3.36175	2.64694e-79
asRNA13	#N/A	pHV1	80995	81031	ncRNA	946.92	634.827	3.35907	4.62221e-79
HVO_1770	#N/A	CHR	1637163	1637525	mRNA	0.653333	0.41	3.35558	3.18299e-08
HVO_B0160	WP_004041375.1	pHV3	186336	186911	mRNA	0.516667	0.333333	3.35235	3.83106e-10
HVO_2756	WP_004043002.1	CHR	2595223	2596269	mRNA	8.64333	5.84333	3.35159	4.25181e-69
HVO_2556	WP_004042600.1	CHR	2414258	2414689	mRNA	6.08333	4.16333	3.3473	5.92905e-44
HVO_2393	#N/A	CHR	2264001	2264075	tRNA	3301.76	2297.35	3.34516	8.28332e-89
HVO_0130	#N/A	CHR	121223	121296	tRNA	169.82	118.497	3.34481	2.91793e-86
HVO_0375	WP_004044549.1	CHR	334898	335359	mRNA	0.5	0.313333	3.34367	1.70627e-08
HVO_B0188	#N/A	pHV3	218689	219627	mRNA	0.746667	0.496667	3.33874	3.11019e-19
HVO_B0140	#N/A	pHV3	155618	156538	mRNA	0.533333	0.356667	3.33558	7.95685e-15
HVO_A0350	#N/A	pHV4	363010	363651	mRNA	5.48	3.76333	3.33556	2.92882e-55
HVO_0751	#N/A	CHR	672533	672925	mRNA	0.293333	0.173333	3.33422	2.9784e-05
HVO_1976	WP_004041855.1	CHR	1822087	1823661	mRNA	2.92667	2.07333	3.33299	7.21326e-63
HVO_B0162	#N/A	pHV3	187564	189012	mRNA	0.16	0.0966667	3.32533	4.71647e-08
HVO_C0080_A	#N/A	pHV1	80936	81022	mRNA	404.157	277.693	3.32482	2.34911e-78
HVO_2519	#N/A	CHR	2384839	2384987	mRNA	1503.78	1053.04	3.32003	1.15496e-102
HVO_1400	WP_004043538.1	CHR	1274392	1275951	mRNA	1.61333	1.15	3.29987	2.05907e-44
asRNA1	#N/A	CHR	243867	243903	ncRNA	2434.77	1618.38	3.29414	5.02011e-43
HVO_0259s	#N/A	CHR	233284	233300	ncRNA	9.13667	5.45667	3.29334	3.16461e-06
asRNA15	#N/A	CHR	780347	780395	ncRNA	217.537	153.603	3.29309	4.68851e-77
HVO_0706	#N/A	CHR	633681	633755	tRNA	3016.55	2247.13	3.26074	6.0522e-78
HVO_A0004	N/A	pHV4	4125	4223	mRNA	0.3	0	3.25699	0.00611252
HVO_0288	#N/A	CHR	259298	259370	tRNA	787.367	575.597	3.25663	9.7941e-103
HVO_2821s	#N/A	CHR	2655103	2655119	ncRNA	498.45	335.513	3.25547	3.68469e-34
HVO_A0056	#N/A	pHV4	47744	48408	mRNA	0.226667	0.13	3.24342	4.74987e-06
HVO_2034	WP_004041919.1	CHR	1879172	1880227	mRNA	1.23	0.943333	3.24111	7.44648e-28
HVO_2565	WP_004042620.1	CHR	2419453	2420295	mRNA	13.5267	9.67333	3.24094	2.54636e-57
HVO_0217	#N/A	CHR	197261	197962	mRNA	0.836667	0.596667	3.22886	1.37575e-16
HVO_0975	WP_004043968.1	CHR	885363	887117	mRNA	1.57	1.19333	3.21794	1.01576e-45
HVO_0178	#N/A	CHR	161646	161891	mRNA	0.366667	0.186667	3.21648	0.000249195
HVO_A0200	WP_004043124.1	pHV4	202975	204816	mRNA	0.44	0.33	3.21175	1.31728e-20
HVO_0224	#N/A	CHR	203358	204212	mRNA	0.673333	0.496667	3.19876	3.38976e-16
HVO_2090	#N/A	CHR	1953552	1953707	mRNA	1.11333	0.756667	3.19196	4.39621e-06
HVO_2117	WP_004042001.1	CHR	1981148	1982068	mRNA	17.8133	13.6933	3.18014	9.62818e-71
HVO_A0598	WP_004040955.1	pHV4	602917	603195	mRNA	1.31	0.933333	3.1801	1.82858e-11
HVO_2160	WP_004042044.1	CHR	2025177	2031950	mRNA	23.9833	19.1567	3.17768	4.95843e-75
HVO_0987	WP_004043956.1	CHR	896613	898142	mRNA	24.6	19.5133	3.1606	1.28456e-98
HVO_2908s	#N/A	CHR	2745602	2745678	ncRNA	1788.68	1226.67	3.15764	2.3473e-13
HVO_0553	WP_049914899.1	CHR	486347	487591	mRNA	0.316667	0.243333	3.15582	1.56242e-11
HVO_0972	WP_004043971.1	CHR	882969	883490	mRNA	25.8867	20.77	3.15469	2.03274e-78
HVO_0370	WP_013035306.1	CHR	332943	333431	mRNA	0.406667	0.293333	3.15169	3.21801e-07
HVO_2559	WP_004042608.1	CHR	2415816	2416277	mRNA	5.30667	4.29667	3.15024	3.35473e-35
HVO_2653	#N/A	CHR	2501833	2502309	mRNA	0.773333	0.603333	3.14277	5.29318e-11
HVO_0263	WP_013035611.1	CHR	235110	236276	mRNA	151.547	122.117	3.1056	1.66118e-86
HVO_0530	WP_004044400.1	CHR	461838	463211	mRNA	5.94667	4.97	3.10002	3.50103e-68
HVO_B0360	WP_004041175.1	pHV3	416397	417659	mRNA	0.386667	0.286667	3.094	1.29865e-13
HVO_A0028	WP_004043410.1	pHV4	27945	28826	mRNA	0.69	0.546667	3.09007	1.64681e-16
asRNA8	#N/A	CHR	1698155	1698201	ncRNA	1115.67	928.63	3.08851	5.21943e-105
HVO_0910	WP_004044029.1	CHR	826789	826992	mRNA	1.30667	0.906667	3.0841	1.168e-07
HVO_0985	WP_004043958.1	CHR	894274	894576	mRNA	34.6333	28.9133	3.08297	8.28832e-77
HVO_0373	WP_004044551.1	CHR	334392	334589	mRNA	0.443333	0.213333	3.0701	0.000515162
HVO_2784	WP_004043029.1	CHR	2619760	2620263	mRNA	47.78	40.53	3.06227	7.34361e-80
HVO_2073s	#N/A	CHR	1928023	1928062	ncRNA	163.72	125.96	3.0608	1.08844e-29
H225.1	#N/A	CHR	1597695	1598068	ncRNA	344.37	279.653	3.05646	6.78431e-51
HVO_A0164	WP_004043093.1	pHV4	166725	167048	mRNA	0.456667	0.343333	3.0554	9.96692e-06
HVO_2998	#N/A	CHR	2828360	2829607	mRNA	0.58	0.486667	3.05446	2.8673e-17
HVO_0567	#N/A	CHR	502893	505076	mRNA	0.623333	0.533333	3.04153	1.17437e-28
HVO_2564	WP_004042618.1	CHR	2418432	2419448	mRNA	2.85667	2.34667	3.03982	2.36536e-39
HVO_1841	#N/A	CHR	1701339	1702970	mRNA	0.366667	0.286667	3.037	2.45423e-15
HVO_0372	WP_004044552.1	CHR	333882	334388	mRNA	0.403333	0.303333	3.03633	2.65031e-07
HVO_0687	WP_004044248.1	CHR	615744	617078	mRNA	1.44667	1.26	3.03278	2.51689e-33
HVO_0563	WP_004044370.1	CHR	497118	498053	mRNA	0.303333	0.253333	3.03049	2.53054e-08
HVO_0983	WP_004043960.1	CHR	893649	893909	mRNA	25.29	21.9467	3.02926	5.08391e-58
HVO_1802_R	#N/A	CHR	1665493	1665927	ncRNA	213.19	177.767	3.02302	3.8107e-57
HVO_1398	WP_004043540.1	CHR	1272027	1273130	mRNA	1.08667	0.92	3.02273	5.79805e-26
HVO_2694	WP_013035506.1	CHR	2540143	2541168	mRNA	7.07	6.13	2.99988	2.72018e-62
HVO_A0246	WP_013035035.1	pHV4	248158	248589	mRNA	1.28	1.12333	2.98546	1.67405e-14
HVO_2541	WP_004042558.1	CHR	2406014	2407483	mRNA	6.57333	5.85333	2.98393	1.25502e-70
HVO_A0051	#N/A	pHV4	45861	46265	mRNA	1.04333	0.86	2.98021	6.76796e-12
HVO_2737	WP_004042964.1	CHR	2583344	2583706	mRNA	10.4433	9.45667	2.97714	1.11072e-50
HVO_B0170	#N/A	pHV3	196588	197886	mRNA	0.363333	0.313333	2.97608	2.60289e-13
HVO_2412s	#N/A	CHR	2281530	2281546	ncRNA	16.7733	13.55	2.97521	6.15721e-09
HVO_2560	WP_004042610.1	CHR	2416281	2416703	mRNA	4.84667	4.29	2.96783	2.56544e-31
HVO_A0056_A	#N/A	pHV4	48405	50469	mRNA	1.06667	0.996667	2.94533	3.97538e-14
HVO_0368	WP_004044556.1	CHR	332222	332788	mRNA	0.506667	0.466667	2.93914	1.93441e-08
asRNA5	#N/A	pHV1	68727	68768	ncRNA	265.283	239.24	2.93811	8.80115e-52
HVO_A0195	#N/A	pHV4	194607	195656	mRNA	0.463333	0.433333	2.93557	3.20353e-11
HVO_0944	WP_004044001.1	CHR	855836	856375	mRNA	29.8867	28.1533	2.93316	8.71098e-68
HVO_0778s	#N/A	CHR	698833	698853	ncRNA	5.39	3.54	2.93279	0.000204975
HVO_2773	WP_004043019.1	CHR	2614266	2615048	mRNA	32.44	30.46	2.92932	3.11978e-81
HVO_0223	#N/A	CHR	202365	203306	mRNA	0.703333	0.633333	2.92749	8.32189e-16
HVO_2775	WP_004043021.1	CHR	2616249	2616425	mRNA	24.9367	23.4333	2.9243	2.80645e-46
HVO_A0390_A	#N/A	pHV4	402616	402894	mRNA	0.62	0.47	2.92375	3.43406e-06
HVO_0984	WP_004043959.1	CHR	893906	894274	mRNA	20.8433	19.46	2.92054	1.08637e-62
HVO_0562	WP_004044371.1	CHR	496045	497121	mRNA	0.753333	0.66	2.91878	1.69513e-16
HVO_1068	WP_004043870.1	CHR	974821	975294	mRNA	2.41	2.18333	2.91313	3.79977e-24
HVO_A0391	WP_049914857.1	pHV4	402891	403319	mRNA	0.62	0.546667	2.91177	1.69914e-08
HVO_2718s2	#N/A	CHR	2564860	2564876	ncRNA	17.58	15.34	2.91135	4.23737e-09
HVO_B0282	WP_004041257.1	pHV3	332280	333530	mRNA	0.816667	0.75	2.90342	9.84938e-22
HVO_2280	WP_004042169.1	CHR	2144264	2144617	mRNA	0.45	0.346667	2.90338	2.36059e-05
CRISPR3	#N/A	pHV4	217812	218566	ncRNA	314.393	293.823	2.89502	2.46954e-71
HVO_C0065	N/A	pHV1	62797	63476	mRNA	11.12	10.2833	2.89462	1.08923e-53
HVO_0660	WP_004044275.1	CHR	589320	590060	mRNA	0.503333	0.466667	2.88887	3.27421e-10
HVO_B0167	#N/A	pHV3	194116	194862	mRNA	0.206667	0.163333	2.88758	1.27269e-05
HVO_0060	WP_004045088.1	CHR	58588	60027	mRNA	5.96667	5.68	2.88757	6.62288e-62
asRNA9	#N/A	pHV4	264268	264313	ncRNA	2522.05	2384.95	2.8815	1.66302e-73
HVO_A0033	#N/A	pHV4	30955	31446	mRNA	0.28	0.22	2.87893	4.24833e-05
HVO_1363	#N/A	CHR	1241450	1241914	mRNA	0.933333	0.866667	2.87249	1.56604e-11
HVO_0746	#N/A	CHR	667174	667800	mRNA	0.366667	0.333333	2.87246	2.37989e-07
HVO_2776	WP_004043022.1	CHR	2616422	2616616	mRNA	35.6	34.86	2.86663	5.07054e-53
HVO_2442	N/A	CHR	2311080	2312142	mRNA	0.503333	0.446667	2.86055	4.43431e-12
HVO_0374	WP_004044550.1	CHR	334719	334901	mRNA	0.973333	0.88	2.85834	2.59109e-06
HVO_2561	WP_004042612.1	CHR	2416706	2417431	mRNA	3.10333	2.93667	2.85134	2.51108e-33
HVO_1364	#N/A	CHR	1241911	1242402	mRNA	0.626667	0.576667	2.84851	4.0634e-09
HVO_0335	WP_004044586.1	CHR	303256	304668	mRNA	1.2	1.17	2.84432	4.30133e-31
HVO_2073	WP_004041957.1	CHR	1926766	1927521	mRNA	11.16	10.93	2.84375	6.60497e-55
HVO_0986	WP_004043957.1	CHR	894580	896616	mRNA	19.71	19.51	2.84314	7.95245e-84
HVO_0750	#N/A	CHR	672085	672555	mRNA	0.166667	0.136667	2.8394	0.000871706
HVO_0517	#N/A	CHR	452351	452423	tRNA	774.923	770.527	2.83398	2.10885e-78
HVO_0196	WP_004045310.1	CHR	176934	177101	mRNA	105.873	105.43	2.83388	9.6186e-81
HVO_2778	WP_004043024.1	CHR	2617021	2617458	mRNA	41.7467	40.9867	2.8288	2.25912e-60
HVO_2220	#N/A	CHR	2082802	2085363	mRNA	0.793333	0.786667	2.82194	1.13871e-33
HVO_2116	WP_013035569.1	CHR	1980207	1981151	mRNA	15.7	15.7267	2.82036	1.03725e-50
HVO_0480s	#N/A	CHR	429875	429891	ncRNA	23.1833	21.6433	2.81742	1.0839e-10
HVO_2782	WP_004043027.1	CHR	2618847	2619239	mRNA	34.2967	34.63	2.81491	2.96146e-55
asRNA2	#N/A	pHV4	438839	438872	ncRNA	494.66	490.46	2.81326	4.00206e-61
HVO_1619	WP_004041509.1	CHR	1486496	1486942	mRNA	1.56	1.55667	2.81217	1.3273e-16
HVO_A0117	WP_013035143.1	pHV4	115728	116552	mRNA	10.0167	9.95333	2.80969	8.62487e-60
HVO_2783	WP_004043028.1	CHR	2619236	2619763	mRNA	33.7167	34.0833	2.80859	1.91506e-68
HVO_1975	WP_004041854.1	CHR	1821227	1822090	mRNA	3.55667	3.56	2.80469	4.39436e-41
HVO_A0292	#N/A	pHV4	301644	302996	mRNA	0.473333	0.463333	2.80049	2.24057e-15
HVO_1518	#N/A	CHR	1382710	1385466	mRNA	70.1033	68.3967	2.78936	3.57961e-44
HVO_2224	#N/A	CHR	2088664	2088900	mRNA	1.51333	1.41	2.78885	9.84527e-10
HVO_2079	WP_013035454.1	CHR	1933890	1936142	mRNA	1.43333	1.46	2.78861	6.7063e-38
HVO_0218	WP_004045332.1	CHR	197963	198541	mRNA	0.833333	0.796667	2.78747	1.98572e-12
HVO_1361	WP_049914877.1	CHR	1239765	1240808	mRNA	0.693333	0.686667	2.7847	8.75872e-15
HVO_2693	WP_004042875.1	CHR	2539182	2540141	mRNA	5.81667	6.12	2.75576	1.9342e-49
HVO_2695	WP_004042880.1	CHR	2541219	2542757	mRNA	7.97667	8.27	2.74868	1.23463e-58
HVO_0376	#N/A	CHR	335352	335792	mRNA	0.466667	0.456667	2.7412	1.06585e-06
HVO_0225	#N/A	CHR	204209	204871	mRNA	0.426667	0.426667	2.74092	3.26709e-08
HVO_B0199	WP_004041335.1	pHV3	230169	230630	mRNA	1.05667	1.09	2.73911	1.05062e-11
HVO_1399	WP_004043539.1	CHR	1273127	1274395	mRNA	0.696667	0.76	2.73789	3.22717e-18
H55	#N/A	CHR	1831561	1831636	ncRNA	0.85	0.663333	2.73464	0.00379957
HVO_A0137s	#N/A	pHV4	135199	135340	ncRNA	68.4033	70.87	2.73191	1.88615e-48
HVO_2825	WP_013035420.1	CHR	2656634	2657452	mRNA	0.356667	0.37	2.72933	3.83048e-08
HVO_0275	WP_013035249.1	CHR	243876	245228	mRNA	71.7933	73.16	2.72789	1.03553e-42
HVO_0534	WP_004044397.1	CHR	465348	466499	mRNA	5.43667	6.05	2.7215	1.91611e-41
HVO_B0357	WP_004041180.1	pHV3	412183	414009	mRNA	1.05	1.16	2.71329	3.58331e-28
HVO_A0191	#N/A	pHV4	191621	191761	mRNA	0.803333	0.63	2.70995	0.00027184
HVO_2774	WP_004043020.1	CHR	2615045	2616244	mRNA	19.8	21.6333	2.70753	8.75468e-71
CRISPR2	#N/A	pHV4	204975	207584	ncRNA	211.09	224.74	2.70696	2.72655e-63
HVO_2558	WP_004042606.1	CHR	2414902	2415816	mRNA	4.23333	4.59	2.70629	1.34017e-43
HVO_A0354	N/A	pHV4	365276	365704	mRNA	253.897	272.703	2.69741	1.97118e-65
HVO_A0126s	#N/A	pHV4	131765	131909	ncRNA	6.88333	7.29667	2.69485	1.48398e-17
HVO_2654	WP_004042783.1	CHR	2502347	2503771	mRNA	0.813333	0.886667	2.69429	4.91909e-22
HVO_0062	WP_004045090.1	CHR	61296	63134	mRNA	23.2967	25.8933	2.69408	8.00175e-71
HVO_2765	WP_004043012.1	CHR	2603270	2604394	mRNA	0.613333	0.69	2.68336	1.03203e-14
HVO_B0081	WP_004041074.1	pHV3	90597	91628	mRNA	7.54333	8.44333	2.68121	8.61412e-48
HVO_B0169	#N/A	pHV3	195755	196585	mRNA	0.19	0.19	2.68052	1.72945e-05
HVO_1001	WP_004043942.1	CHR	911666	911926	mRNA	0.526667	0.546667	2.6779	7.33421e-05
HVO_2451s	#N/A	CHR	2319814	2319830	ncRNA	42.5	43.0533	2.66652	2.22273e-13
HVO_2387	#N/A	CHR	2256716	2258887	mRNA	0.176667	0.2	2.65968	1.35388e-09
HVO_2692	WP_004042874.1	CHR	2537992	2539179	mRNA	5.71667	6.58667	2.65352	3.32934e-49
HVO_B0136	#N/A	pHV3	151269	152087	mRNA	0.526667	0.596667	2.65149	1.07477e-09
HVO_2822	WP_013035380.1	CHR	2655111	2655413	mRNA	13	12.6267	2.64588	1.80914e-08
HVO_2932	WP_004044771.1	CHR	2762990	2764180	mRNA	1.51333	1.72667	2.64252	3.77728e-28
HVO_A0035s	#N/A	pHV4	33964	33980	ncRNA	63.83	70.1433	2.64158	2.20035e-20
HVO_0979	WP_004043964.1	CHR	889665	890366	mRNA	18.0433	20.63	2.63611	2.86242e-61
CRISPR1	#N/A	CHR	2385045	2386660	ncRNA	289.087	324.703	2.63403	1.44706e-63
HVO_2690	WP_004042862.1	CHR	2536418	2537518	mRNA	3.48333	4.02	2.62856	1.74319e-41
HVO_2491	#N/A	CHR	2358758	2358828	tRNA	625.283	713.393	2.62663	5.21518e-63
H25	#N/A	CHR	2499841	2500057	ncRNA	172.443	190.64	2.62636	1.9183e-45
HVO_0216	#N/A	CHR	196563	197267	mRNA	0.59	0.623333	2.60765	3.5188e-10
HVO_0945	WP_004044000.1	CHR	856375	858144	mRNA	20.32	23.84	2.60575	1.56355e-61
HVO_2223	#N/A	CHR	2087596	2088573	mRNA	0.806667	0.95	2.60492	1.13254e-15
HVO_0481	WP_004044440.1	CHR	429927	430979	mRNA	4.01333	4.66333	2.6047	1.0687e-43
HVO_2817	#N/A	CHR	2648777	2649943	mRNA	101.637	118.043	2.5888	5.44516e-64
HVO_B0056	WP_004041098.1	pHV3	67743	67997	mRNA	2.41333	2.74	2.58208	1.03369e-13
HVO_2070	WP_049941511.1	CHR	1919938	1921572	mRNA	14.36	16.9833	2.57785	4.73283e-65
HVO_A0218	#N/A	pHV4	223718	224803	mRNA	0.246667	0.263333	2.57618	1.41069e-07
HVO_C0070	WP_013035736.1	pHV1	67448	68746	mRNA	8.06333	9.37667	2.57429	5.28229e-42
HVO_1837	N/A	CHR	1697021	1698178	mRNA	46.67	55.45	2.57307	4.1893e-75
HVO_A0619	WP_004040973.1	pHV4	617447	618805	mRNA	0.66	0.783333	2.56929	1.70148e-16
HVO_A0364	WP_013035046.1	pHV4	375384	376550	mRNA	46.18	55.3867	2.55861	5.55005e-74
HVO_1276	#N/A	CHR	1165740	1165916	mRNA	671.753	781.02	2.55606	2.40931e-45
HVO_0946	WP_004043999.1	CHR	858141	858335	mRNA	29.1033	34.8367	2.55373	2.42986e-44
HVO_B0124	#N/A	pHV3	139262	140242	mRNA	0.593333	0.736667	2.55241	6.66163e-12
HVO_A0116	WP_013035180.1	pHV4	114246	115544	mRNA	8.07	9.54333	2.55098	2.78093e-41
HVO_B0161	#N/A	pHV3	186911	187564	mRNA	0.266667	0.326667	2.54822	1.69263e-05
HVO_B0326	#N/A	pHV3	377474	378460	mRNA	0.803333	0.943333	2.54785	4.50769e-15
HVO_C0013	WP_013035120.1	pHV1	9798	11096	mRNA	53.7233	64.91	2.5467	6.37755e-60
HVO_1768	#N/A	CHR	1635032	1636105	mRNA	0.343333	0.416667	2.54548	7.65665e-09
HVO_0176	#N/A	CHR	159403	161649	mRNA	0.44	0.533333	2.54179	4.32855e-19
HVO_2764	WP_004043011.1	CHR	2602293	2603273	mRNA	0.816667	0.933333	2.54111	2.37036e-15
HVO_1262	WP_004043677.1	CHR	1151434	1152891	mRNA	0.333333	0.413333	2.54044	4.61882e-11
HVO_2826	WP_013035341.1	CHR	2657449	2658690	mRNA	0.243333	0.276667	2.53636	5.95356e-08
HVO_A0108	WP_013035224.1	pHV4	109784	110275	mRNA	0.266667	0.28	2.53545	0.000142503
HVO_A0060	WP_004043375.1	pHV4	52135	53061	mRNA	0.346667	0.403333	2.53502	1.88064e-08
HVO_A0351	WP_013035095.1	pHV4	363651	364424	mRNA	4.54	5.49667	2.53198	2.05008e-38
HVO_A0031	WP_004043407.1	pHV4	29695	30357	mRNA	0.553333	0.626667	2.53	4.26404e-09
HVO_2076	N/A	CHR	1929916	1932884	mRNA	3.95667	4.76667	2.52729	9.83691e-40
HVO_0336	WP_004044585.1	CHR	304760	306147	mRNA	0.926667	1.11667	2.52671	9.56175e-22
HVO_2740	WP_004042970.1	CHR	2584141	2584605	mRNA	9.62667	11.7333	2.52491	1.56837e-41
HVO_1716	WP_004041606.1	CHR	1586571	1587305	mRNA	1.38	1.64333	2.52228	4.41572e-18
HVO_1067	WP_004043872.1	CHR	974483	974824	mRNA	2.90667	3.51	2.52138	3.90171e-17
HVO_1069	WP_013035481.1	CHR	975291	977696	mRNA	2.95	3.64	2.51923	1.45255e-50
HVO_2411	WP_004042300.1	CHR	2279071	2280555	mRNA	0.496667	0.596667	2.519	1.0754e-13
HVO_A0597	WP_013035093.1	pHV4	602036	602569	mRNA	0.366667	0.436667	2.51283	7.43695e-06
asRNA3	#N/A	CHR	2650374	2650407	ncRNA	1030.28	1211.23	2.50963	4.12658e-32
HVO_C0087	WP_013035691.1	pHV1	83852	84292	mRNA	2.57	3.00667	2.50703	2.44426e-18
HVO_1433	WP_004043502.1	CHR	1304490	1304858	mRNA	2.56333	3.14333	2.50607	1.16496e-17
HVO_2757	WP_004043003.1	CHR	2596266	2596904	mRNA	17.1267	20.9867	2.50288	2.61904e-49
HVO_1488	WP_004043447.1	CHR	1358000	1359238	mRNA	5.86	7.61667	2.49265	1.67271e-39
HVO_2470	WP_004042404.1	CHR	2340025	2341443	mRNA	1.29	1.63333	2.48953	6.40343e-27
HVO_2093	WP_004041977.1	CHR	1956917	1958386	mRNA	0.89	1.08333	2.48712	1.70141e-20
HVO_2739	WP_004042968.1	CHR	2583940	2584140	mRNA	9.12667	11.18	2.4857	2.31369e-22
HVO_A0194	#N/A	pHV4	193394	194533	mRNA	0.223333	0.25	2.48201	2.70696e-06
HVO_B0164	WP_004041371.1	pHV3	189214	192165	mRNA	0.376667	0.456667	2.48186	8.29144e-19
HVO_2884	WP_004044701.1	CHR	2721527	2722879	mRNA	0.71	0.926667	2.4715	7.207e-18
HVO_0227	WP_004045341.1	CHR	205994	206515	mRNA	3.38333	4.14	2.47052	4.5719e-24
HVO_0942s	#N/A	CHR	855543	855559	ncRNA	60.2233	71.1367	2.46906	4.40516e-16
HVO_0066	WP_004045104.1	CHR	67810	69072	mRNA	0.74	0.933333	2.46673	2.47659e-15
HVO_B0364	WP_004041170.1	pHV3	421358	422179	mRNA	0.603333	0.79	2.45674	2.50024e-10
HVO_0982	WP_004043961.1	CHR	893082	893543	mRNA	25.94	33.3533	2.45636	3.44988e-54
HVO_B0082	WP_004041073.1	pHV3	91625	93334	mRNA	7.83667	10.3667	2.44732	4.63785e-42
HVO_2779	WP_004043025.1	CHR	2617455	2617805	mRNA	52.0767	66.8467	2.44532	3.90275e-47
HVO_0061	WP_004045089.1	CHR	60034	61083	mRNA	6.63	8.57333	2.43439	1.22357e-38
HVO_A0148	WP_013035226.1	pHV4	144314	145801	mRNA	0.56	0.736667	2.43355	1.88473e-15
HVO_1394	WP_004043545.1	CHR	1266209	1267759	mRNA	1.23667	1.64333	2.43293	1.67461e-26
HVO_B0358	WP_004041177.1	pHV3	414079	414804	mRNA	1.17667	1.52667	2.4316	3.01128e-16
HVO_B0049	WP_004041105.1	pHV3	57495	58175	mRNA	2.25	2.99667	2.40838	1.17238e-23
HVO_A0197	WP_004043121.1	pHV4	199027	200547	mRNA	0.35	0.443333	2.4074	5.36095e-11
HVO_1147	WP_004043791.1	CHR	1046721	1047842	mRNA	2.98333	3.94667	2.40468	1.27267e-30
HVO_A0353	N/A	pHV4	364986	365228	mRNA	58.2167	76.44	2.40335	8.73585e-47
HVO_1541	WP_004041419.1	CHR	1409871	1411403	mRNA	9.17	12.36	2.40287	6.25085e-55
HVO_0460	WP_004044462.1	CHR	409132	409338	mRNA	1.14	1.51667	2.39342	4.94526e-06
HVO_0446	WP_004044478.1	CHR	395674	396477	mRNA	2.17	2.93667	2.39138	5.75303e-25
HVO_0273	#N/A	CHR	241698	242492	mRNA	0.26	0.33	2.38454	6.72248e-06
HVO_0141	WP_049914913.1	CHR	131762	132754	mRNA	0.34	0.423333	2.38072	1.2447e-07
HVO_B0080	WP_004041075.1	pHV3	89701	90600	mRNA	7.16333	10.02	2.37921	1.47074e-30
H51	#N/A	CHR	1891968	1892001	ncRNA	241.44	265.9	2.37797	6.41052e-05
HVO_2611	#N/A	CHR	2459475	2460284	mRNA	0.74	0.98	2.37493	2.54706e-12
HVO_0747	WP_004044190.1	CHR	667797	668258	mRNA	0.363333	0.43	2.36987	5.13809e-05
HVO_1463	#N/A	CHR	1334502	1335452	mRNA	0.673333	0.933333	2.36517	4.57004e-12
HVO_B0121	#N/A	pHV3	135821	136561	mRNA	0.706667	0.93	2.36241	1.2659e-10
HVO_1005	WP_004043938.1	CHR	914365	915120	mRNA	1.05333	1.42667	2.35933	6.78347e-15
HVO_2953	#N/A	CHR	2788366	2789097	mRNA	0.196667	0.253333	2.35765	0.000151262
HVO_A0133	WP_013035207.1	pHV4	130759	131637	mRNA	8.47	11.35	2.35535	4.40267e-35
HVO_0981	WP_004043962.1	CHR	892036	893085	mRNA	14.6	20.1267	2.35304	3.90765e-50
HVO_0012	#N/A	CHR	11661	11733	tRNA	780.983	1085.29	2.35158	1.51643e-47
HVO_0544	WP_004044387.1	CHR	474717	476132	mRNA	0.426667	0.553333	2.34316	2.78951e-11
H77.2	#N/A	CHR	1334396	1334460	ncRNA	0.27	0	2.34023	0.0616045
HVO_2103	WP_004041986.1	CHR	1965879	1967369	mRNA	21.0533	30.08	2.33622	1.65828e-53
HVO_1066	WP_004043874.1	CHR	972789	974486	mRNA	2.23	3.23667	2.32975	9.76868e-28
HVO_2144	WP_004042026.1	CHR	2006104	2007294	mRNA	0.29	0.373333	2.32481	1.13233e-07
HVO_1021	WP_004043921.1	CHR	930999	931763	mRNA	0.963333	1.28333	2.3232	3.30641e-13
HVO_B0363	WP_004041171.1	pHV3	418824	421355	mRNA	0.61	0.87	2.32058	2.50505e-21
HVO_2062	WP_004041947.1	CHR	1911379	1911816	mRNA	102.037	142.227	2.32045	6.1775e-44
HVO_2691	WP_004042869.1	CHR	2537673	2537876	mRNA	6.12667	8.56667	2.31978	2.62167e-18
HVO_A0068	WP_049914869.1	pHV4	61712	62656	mRNA	0.566667	0.756667	2.31833	1.67192e-10
HVO_1696	WP_004041585.1	CHR	1554057	1555769	mRNA	1.59333	2.32333	2.31752	4.59244e-27
HVO_2361	WP_004042250.1	CHR	2223975	2227223	mRNA	1.01	1.43333	2.31398	5.17047e-33
HVO_1083	WP_004043855.1	CHR	987571	988644	mRNA	1.28667	1.80333	2.3133	3.93382e-20
HVO_A0018	WP_004043421.1	pHV4	18756	19970	mRNA	0.51	0.703333	2.30801	5.67053e-11
HVO_A0106	WP_004043334.1	pHV4	108954	109349	mRNA	0.386667	0.523333	2.30244	0.000166484
HVO_B0011	WP_004041143.1	pHV3	9927	11069	mRNA	0.526667	0.76	2.29358	8.06125e-12
HVO_2385	#N/A	CHR	2252319	2254595	mRNA	0.373333	0.52	2.29154	3.09657e-13
HVO_0900	WP_004044039.1	CHR	818606	819574	mRNA	6.76	10.0833	2.28997	7.79322e-34
asRNA11	#N/A	pHV1	30739	30787	ncRNA	341.903	496.76	2.28691	8.60986e-48
HVO_2112	WP_013035345.1	CHR	1975149	1976387	mRNA	1.49333	2.19	2.28461	4.80332e-24
HVO_1795	WP_004041680.1	CHR	1660053	1660205	mRNA	0.776667	1.04667	2.28358	0.000772663
HVO_2738	WP_004042966.1	CHR	2583713	2583937	mRNA	8.79667	12.7167	2.28268	3.30385e-25
HVO_2043	WP_004041930.1	CHR	1890204	1890875	mRNA	0.683333	0.99	2.27361	1.25635e-09
HVO_A0546	WP_004040895.1	pHV4	547627	548382	mRNA	0.636667	0.923333	2.27125	7.07029e-10
HVO_0907	WP_004044032.1	CHR	824054	825853	mRNA	60.3233	88.63	2.26636	4.47889e-56
HVO_A0638	WP_013035001.1	pHV4	635343	635564	mRNA	2.26667	3.28667	2.26214	2.42229e-10
HVO_2718s	#N/A	CHR	2564654	2564774	ncRNA	373.817	488.197	2.25961	4.03415e-07
HVO_B0107	#N/A	pHV3	120598	121524	mRNA	4.08	6.20667	2.25703	3.79616e-29
HVO_2803	WP_013035544.1	CHR	2634296	2635402	mRNA	4.75667	7.14	2.25291	1.05846e-33
HVO_2147	WP_004042029.1	CHR	2009548	2011830	mRNA	0.613333	0.923333	2.24952	3.69071e-16
HVO_0988	WP_004043955.1	CHR	898143	899663	mRNA	18.6133	27.9267	2.24909	1.36879e-54
HVO_2802	WP_004043045.1	CHR	2632962	2634299	mRNA	3.42667	5.13	2.24685	1.91397e-33
HVO_A0105	WP_004043335.1	pHV4	108529	108867	mRNA	0.893333	1.33333	2.24619	6.03257e-07
asRNA14	#N/A	pHV1	15169	15213	ncRNA	3988.01	5990.89	2.24598	7.8896e-61
HVO_1730	#N/A	CHR	1600056	1602963	rRNA	2558.13	3650.92	2.2447	2.99092e-27
HVO_1072s	#N/A	CHR	979661	979709	ncRNA	3.16333	3.99667	2.24402	0.000272329
HVO_A0192	WP_004043116.1	pHV4	191758	193056	mRNA	0.38	0.543333	2.24373	5.06513e-10
asRNA12	#N/A	pHV4	364964	365009	ncRNA	360.897	534.8	2.24257	2.62208e-46
HVO_2818	#N/A	CHR	2650123	2650398	mRNA	133.98	195.027	2.22641	1.47045e-31
H226.7	#N/A	CHR	442805	442946	ncRNA	27.22	39.33	2.2194	4.92117e-22
HVO_1772	#N/A	CHR	1638652	1639236	mRNA	0.173333	0.246667	2.20814	0.00194733
HVO_0753	#N/A	CHR	673803	676859	mRNA	0.256667	0.383333	2.2076	1.28221e-13
HVO_0385	WP_004044538.1	CHR	340784	341785	mRNA	0.666667	1	2.20492	1.55011e-11
HVO_1427	#N/A	CHR	1300408	1300797	mRNA	1.07333	1.66333	2.20215	3.60062e-08
HVO_A0052	WP_004043384.1	pHV4	46285	46563	mRNA	0.653333	0.936667	2.20165	0.000177172
HVO_2386	#N/A	CHR	2254585	2256711	mRNA	0.303333	0.466667	2.19709	9.06108e-12
HVO_B0179	#N/A	pHV3	208868	209665	mRNA	0.173333	0.256667	2.1937	0.000341373
HVO_A0217	#N/A	pHV4	222618	223721	mRNA	0.236667	0.366667	2.19253	3.06446e-06
HVO_2816	#N/A	CHR	2646860	2646934	tRNA	312.637	488.33	2.19201	4.88066e-44
HVO_1674	#N/A	CHR	1532792	1532947	mRNA	4.40667	6.92333	2.19094	4.29916e-12
HVO_0383	WP_004044540.1	CHR	340429	340620	mRNA	1.32667	1.99	2.18787	8.80126e-06
HVO_A0165	WP_013035056.1	pHV4	167050	168516	mRNA	0.256667	0.39	2.18507	8.98682e-08
HVO_0369	#N/A	CHR	332788	332943	mRNA	0.31	0.383333	2.18497	0.0194249
HVO_2497	#N/A	CHR	2363011	2364030	mRNA	0.213333	0.296667	2.18469	2.5214e-05
HVO_A0447	WP_004040806.1	pHV4	454351	454881	mRNA	0.766667	1.14667	2.18439	1.57211e-08
HVO_B0078	WP_004041077.1	pHV3	87529	88599	mRNA	6.47	10.42	2.18195	1.29139e-27
HVO_2521	WP_004042504.1	CHR	2386874	2387923	mRNA	0.926667	1.45333	2.17462	1.20059e-13
HVO_B0070	WP_004041085.1	pHV3	78534	79844	mRNA	1.71667	2.72667	2.17402	2.23843e-24
HVO_A0620	WP_004040974.1	pHV4	618807	619418	mRNA	0.72	1.08667	2.16759	3.81846e-08
HVO_0616	#N/A	CHR	546384	547079	mRNA	0.366667	0.543333	2.16704	1.38757e-05
HVO_0364	WP_013035471.1	CHR	330643	331095	mRNA	1.13333	1.71	2.16695	8.03373e-10
HVO_1401	WP_004043537.1	CHR	1276175	1277308	mRNA	2.82667	4.42667	2.16649	4.63762e-29
HVO_A0174	#N/A	pHV4	175476	176942	mRNA	0.65	0.996667	2.16605	1.38861e-14
T29	#N/A	pHV3	67756	67899	ncRNA	2.07333	3.15667	2.16458	1.0047e-06
HVO_2607	WP_004042699.1	CHR	2456395	2457615	mRNA	1.48333	2.35	2.15395	9.35798e-21
HVO_0359	WP_004044564.1	CHR	327676	328941	mRNA	22.87	36.7433	2.14979	1.59134e-44
HVO_0763	WP_049941502.1	CHR	684671	685198	mRNA	16.4633	26.13	2.14753	3.12309e-34
HVO_B0022	WP_049914703.1	pHV3	22808	23803	mRNA	0.626667	1.01667	2.14527	7.91055e-11
HVO_0864	#N/A	CHR	781200	781303	mRNA	278.263	440.48	2.14363	5.43905e-45
HVO_2757s	#N/A	CHR	2596927	2596971	ncRNA	307.46	466.657	2.14229	3.10783e-22
HVO_1422s	#N/A	CHR	1296161	1296238	ncRNA	219.683	341.53	2.14148	5.79968e-29
HVO_B0322	#N/A	pHV3	370745	372844	mRNA	0.846667	1.37667	2.1408	3.65471e-20
HVO_A0058	#N/A	pHV4	50627	51628	mRNA	0.416667	0.653333	2.13644	1.67235e-08
HVO_B0076	WP_004041079.1	pHV3	84904	86448	mRNA	6.66667	11.0233	2.13554	1.26655e-28
HVO_1775	#N/A	CHR	1640842	1641810	mRNA	0.273333	0.423333	2.1336	5.95554e-06
HVO_B0225	#N/A	pHV3	265034	265237	mRNA	0.59	0.92	2.12102	0.000965002
HVO_B0180	#N/A	pHV3	209658	210395	mRNA	0.55	0.916667	2.12036	1.87044e-07
HVO_B0355	WP_004041184.1	pHV3	410664	411635	mRNA	0.52	0.873333	2.11091	2.06674e-08
HVO_2929	WP_004044765.1	CHR	2760473	2761786	mRNA	2.31667	3.78333	2.10985	6.96197e-26
H3.2	#N/A	CHR	2163482	2163629	ncRNA	97.4967	153.52	2.10926	3.72299e-26
HVO_B0092s	#N/A	pHV3	104714	104732	ncRNA	68.36	108.02	2.105	5.61546e-14
HVO_A0555	WP_004040913.1	pHV4	558765	559421	mRNA	0.97	1.58333	2.1042	1.04333e-10
HVO_A0198	WP_004043122.1	pHV4	200867	202669	mRNA	0.3	0.496667	2.10212	3.56907e-09
HVO_C0037	WP_013035684.1	pHV1	30761	31930	mRNA	18.86	31.05	2.09883	1.98697e-45
HVO_B0108	#N/A	pHV3	121524	122489	mRNA	3.63667	6.17	2.09565	1.07849e-24
H0.1	#N/A	CHR	2847275	2847325	ncRNA	0.423333	0.343333	2.08951	0.0861379
HVO_1542	WP_004041420.1	CHR	1411407	1412471	mRNA	7.72667	12.6833	2.08684	1.04886e-34
HVO_B0057	WP_004041097.1	pHV3	67999	69033	mRNA	2.32333	3.99	2.0817	2.32943e-19
HVO_A0282	WP_013035219.1	pHV4	291026	291826	mRNA	0.366667	0.633333	2.07902	5.54062e-06
HVO_B0006	WP_004041147.1	pHV3	6420	7298	mRNA	0.633333	1.05	2.07759	9.10896e-10
HVO_0901	WP_004044038.1	CHR	819571	820752	mRNA	5.33667	9.22667	2.07454	1.27882e-30
HVO_1261	WP_004043678.1	CHR	1149408	1151204	mRNA	0.463333	0.756667	2.07448	1.34875e-11
HVO_A0143	WP_004043073.1	pHV4	138506	138901	mRNA	0.336667	0.523333	2.07173	0.0010053
HVO_A0030	WP_004043408.1	pHV4	29245	29625	mRNA	0.493333	0.79	2.06942	9.05892e-05
HVO_0420	WP_004044504.1	CHR	376085	377716	mRNA	0.85	1.45	2.06721	5.62493e-18
HVO_A0284	WP_013035206.1	pHV4	293262	294200	mRNA	1.00333	1.68667	2.06456	1.13275e-13
HVO_A0372	WP_004043274.1	pHV4	381083	382783	mRNA	1.76	2.95333	2.06399	3.60098e-26
HVO_1002	WP_004043941.1	CHR	912137	912889	mRNA	0.813333	1.37667	2.05969	2.15376e-10
HVO_A0554	WP_004040912.1	pHV4	557175	558341	mRNA	0.58	0.976667	2.05693	3.31767e-11
HVO_2882	WP_013035546.1	CHR	2718404	2719126	mRNA	3.74333	6.36667	2.05159	1.63313e-25
HVO_A0224	WP_004043144.1	pHV4	230037	231125	mRNA	0.336667	0.563333	2.04898	2.2725e-07
HVO_B0138	WP_013034980.1	pHV3	152981	154204	mRNA	0.823333	1.39333	2.04531	5.9339e-14
HVO_0794	WP_004044142.1	CHR	713403	714497	mRNA	1.26	2.16	2.04116	2.80003e-17
HVO_B0079	WP_004041076.1	pHV3	88592	89704	mRNA	6.43333	11.3067	2.0366	3.65551e-27
HVO_A0611	WP_004040967.1	pHV4	611603	612610	mRNA	1.02667	1.76333	2.03617	6.59902e-14
HVO_2696	WP_013035270.1	CHR	2542912	2543889	mRNA	0.596667	1.05	2.03463	1.03509e-09
HVO_A0382	WP_013035078.1	pHV4	393941	394840	mRNA	6.17333	10.3	2.03428	1.67845e-22
H17	#N/A	CHR	2583137	2583260	ncRNA	7.65667	13.1767	2.03197	4.78188e-13
HVO_2069	WP_004041954.1	CHR	1917415	1919934	mRNA	8.27	14.4533	2.03012	2.65714e-45
HVO_1989	WP_004041871.1	CHR	1836031	1836627	mRNA	1.41333	2.37333	2.02922	3.78231e-12
HVO_2583s	#N/A	CHR	2436253	2436271	ncRNA	50.3233	82.4233	2.02871	1.70155e-10
HVO_0059	WP_004045086.1	CHR	57512	58591	mRNA	4.14	7.21	2.02697	2.02312e-30
HVO_1146	WP_004043792.1	CHR	1046482	1046724	mRNA	5.68	10.1333	2.02622	5.97176e-15
HVO_B0381	WP_004041154.1	pHV3	435809	436474	mRNA	0.506667	0.84	2.02554	2.42998e-06
HVO_A0357	WP_004043265.1	pHV4	368414	369298	mRNA	0.18	0.296667	2.0243	0.00054835
HVO_A0221	#N/A	pHV4	227302	228387	mRNA	0.343333	0.55	2.02127	6.43273e-07
HVO_0271	#N/A	CHR	239482	241095	mRNA	0.35	0.633333	2.02037	2.34509e-08
HVO_A0147	WP_013035223.1	pHV4	143258	144250	mRNA	0.396667	0.683333	2.01953	1.62473e-07
HVO_2082	WP_004041965.1	CHR	1941436	1942626	mRNA	3.69333	6.47	2.01687	5.25587e-31
HVO_2736s	#N/A	CHR	2583222	2583238	ncRNA	43.3533	75.2767	2.01625	3.48514e-10
HVO_B0272s	#N/A	pHV3	325593	325609	ncRNA	13.2833	21.9733	2.01459	3.19828e-05
HVO_A0005	WP_004040995.1	pHV4	4283	5641	mRNA	0.776667	1.38333	2.01075	5.7722e-14
HVO_C0085	WP_013035704.1	pHV1	83320	83664	mRNA	0.36	0.6	2.00621	0.00171231
HVO_0778	WP_004044159.1	CHR	697228	698802	mRNA	1.6	2.79333	2.00508	1.76701e-21
HVO_1779s	#N/A	CHR	1647349	1647365	ncRNA	3.16333	2.07	2.00259	0.116885
asRNA7	#N/A	pHV4	379434	379479	ncRNA	1717.92	3005.22	2.00254	1.06812e-32
HVO_0341	#N/A	CHR	309492	310541	mRNA	0.756667	1.31667	1.99923	3.48075e-11
HVO_0113	#N/A	CHR	109554	110171	mRNA	0.52	0.896667	1.99808	2.08308e-06
HVO_1614	WP_004041506.1	CHR	1483089	1483442	mRNA	2.03667	3.63	1.99301	2.24178e-11
HVO_1349	#N/A	CHR	1227488	1228672	mRNA	0.91	1.52667	1.99273	1.61155e-12
HVO_0618	#N/A	CHR	547637	548350	mRNA	0.443333	0.72	1.99198	1.26971e-05
HVO_B0091	WP_004041064.1	pHV3	102695	103717	mRNA	10.5	19.3233	1.99195	4.86194e-29
HVO_2606	WP_049914830.1	CHR	2455085	2456398	mRNA	1.35	2.41	1.98753	1.04415e-17
HVO_B0152	WP_013034963.1	pHV3	170084	171253	mRNA	135.363	243.683	1.98417	5.42116e-48
HVO_1422_A	#N/A	CHR	1296078	1296386	mRNA	56.34	97.7267	1.98407	3.80223e-25
HVO_2064	WP_004041949.1	CHR	1912946	1913440	mRNA	1.86667	3.23	1.9821	8.95085e-13
HVO_A0454	WP_049914676.1	pHV4	462443	462631	mRNA	1.32333	2.32667	1.98112	1.76077e-05
HVO_2075	WP_004041959.1	CHR	1930885	1932135	mRNA	7.88333	13.7433	1.98071	1.1409e-27
HVO_2295	WP_013035665.1	CHR	2164881	2165231	mRNA	0.693333	1.20333	1.97817	0.000106985
HVO_0461	WP_004044461.1	CHR	409378	410376	mRNA	1.62333	2.90333	1.97719	2.10363e-15
HVO_A0285	WP_013035053.1	pHV4	294197	295042	mRNA	1.05333	1.90333	1.973	1.59776e-12
HVO_2533	WP_004042533.1	CHR	2399148	2400158	mRNA	0.99	1.80667	1.96789	7.23491e-13
HVO_B0380	WP_004041155.1	pHV3	435027	435812	mRNA	0.553333	0.983333	1.96478	2.29192e-07
HVO_0763s	#N/A	CHR	685198	685214	ncRNA	102.57	182.853	1.96222	1.27452e-16
HVO_B0077	WP_004041078.1	pHV3	86441	87532	mRNA	5.99667	10.87	1.96209	1.12751e-27
HVO_2282	WP_004042171.1	CHR	2146377	2146628	mRNA	0.25	0.293333	1.96189	0.0327931
HVO_2281	WP_004042170.1	CHR	2144614	2146380	mRNA	0.813333	1.44667	1.96096	1.38473e-13
HVO_2781	WP_004043026.1	CHR	2618061	2618840	mRNA	23.4033	42.5433	1.96015	1.28683e-36
HVO_1620	WP_004041510.1	CHR	1486932	1487981	mRNA	0.843333	1.56333	1.95929	9.46826e-10
HVO_1158	#N/A	CHR	1055414	1055914	mRNA	1.17667	2.09	1.95811	1.54375e-09
HVO_2278	WP_004042167.1	CHR	2141380	2143299	mRNA	0.546667	0.983333	1.95498	2.19406e-12
HVO_C0073s	#N/A	pHV1	72253	72276	ncRNA	79.25	143.92	1.9541	1.18293e-16
HVO_B0055	WP_004041099.1	pHV3	67069	67746	mRNA	1.89333	3.46	1.94569	1.02552e-14
HVO_B0281	WP_013034952.1	pHV3	331999	332268	mRNA	0.416667	0.77	1.93811	0.00275154
HVO_A0409	WP_004043305.1	pHV4	415806	416705	mRNA	0.246667	0.436667	1.9357	6.01142e-05
HVO_1064	WP_004043877.1	CHR	971901	972194	mRNA	3.54333	6.40667	1.93391	2.58594e-13
HVO_A0300	WP_004043216.1	pHV4	312482	313378	mRNA	1.66	3.21667	1.92458	1.51662e-14
HVO_A0225	#N/A	pHV4	231214	232251	mRNA	0.466667	0.896667	1.92048	5.9817e-08
HVO_B0021	WP_004041133.1	pHV3	20822	22756	mRNA	0.66	1.24	1.91643	6.79704e-14
HVO_1986	WP_004041868.1	CHR	1832950	1833735	mRNA	1.82	3.43667	1.91348	1.00289e-15
HVO_0272	#N/A	CHR	241129	241704	mRNA	0.176667	0.293333	1.90098	0.0056804
HVO_A0349	WP_013035196.1	pHV4	361704	362870	mRNA	17.78	33.66	1.90025	3.02554e-39
HVO_2464	WP_004042381.1	CHR	2332664	2333533	mRNA	2.60333	4.83333	1.89399	1.30491e-18
HVO_A0385	WP_004043286.1	pHV4	397167	399215	mRNA	4.40667	8.13	1.89365	3.61016e-21
HVO_0561	WP_004044372.1	CHR	495226	495816	mRNA	3.92	7.14	1.8934	2.93496e-14
HVO_A0633s	#N/A	pHV4	631327	631347	ncRNA	33.57	60.0633	1.8902	2.55477e-09
HVO_2099	#N/A	CHR	1963459	1964253	mRNA	1.57	3.02667	1.88899	9.83957e-15
HVO_A0032	WP_004043406.1	pHV4	30432	30848	mRNA	0.44	0.75	1.87867	0.000648369
HVO_2668	WP_013035469.1	CHR	2516532	2517176	mRNA	0.513333	1.01667	1.87866	4.49778e-06
HVO_A0196	WP_013035083.1	pHV4	195849	198572	mRNA	0.286667	0.56	1.87815	5.83865e-11
HVO_2426	WP_004042315.1	CHR	2294500	2294892	mRNA	0.386667	0.726667	1.87779	0.00103851
HVO_1920	WP_004041799.1	CHR	1768729	1770297	mRNA	7.46	14.25	1.87488	8.23189e-32
HVO_B0356	WP_004041182.1	pHV3	411652	412176	mRNA	0.5	0.966667	1.87482	2.49053e-05
HVO_A0222	#N/A	pHV4	228450	229766	mRNA	0.206667	0.396667	1.87162	3.58974e-05
HVO_B0189	WP_049914740.1	pHV3	219624	220517	mRNA	1.06	2	1.87049	1.69792e-11
HVO_2051	WP_013035619.1	CHR	1897872	1899221	mRNA	31.0033	58.43	1.87025	5.21178e-26
HVO_C0046	WP_013035723.1	pHV1	47163	47717	mRNA	0.64	1.24333	1.86933	1.86247e-06
HVO_0401	WP_004044522.1	CHR	356734	357192	mRNA	6.36	12.27	1.86735	6.02863e-21
HVO_B0260	#N/A	pHV3	307669	309303	mRNA	0.483333	0.93	1.86717	3.19759e-10
HVO_2779s	#N/A	CHR	2617815	2617831	ncRNA	397.25	754.693	1.86631	2.60944e-22
HVO_B0065	WP_004041089.1	pHV3	74179	74520	mRNA	6.40667	12.7133	1.86437	5.00637e-16
HVO_0947	WP_004043998.1	CHR	858517	858738	mRNA	15.62	31.07	1.86263	2.1503e-21
HVO_2657	WP_004042789.1	CHR	2505310	2505996	mRNA	2.15667	4.10333	1.86252	8.26307e-15
HVO_A0216	WP_004043137.1	pHV4	222046	222621	mRNA	0.506667	0.913333	1.86194	2.73922e-05
HVO_A0067	#N/A	pHV4	61404	61709	mRNA	0.706667	1.32	1.86112	0.000282317
HVO_0980	WP_004043963.1	CHR	890363	892036	mRNA	15.0967	30.0633	1.85576	2.00945e-33
HVO_0360	WP_004044563.1	CHR	328944	329252	mRNA	18.9233	36.7567	1.85233	8.215e-27
HVO_1984	WP_004041865.1	CHR	1830366	1831403	mRNA	0.65	1.28333	1.85217	1.3548e-09
HVO_B0023	WP_004041131.1	pHV3	23800	24720	mRNA	0.436667	0.866667	1.85045	9.01323e-07
HVO_0943	WP_004044002.1	CHR	855608	855835	mRNA	32.3133	63.79	1.84739	2.85372e-27
HVO_0619	#N/A	CHR	548347	550266	mRNA	0.416667	0.843333	1.84606	8.5866e-10
HVO_1609	WP_004041501.1	CHR	1479457	1480329	mRNA	3.48667	6.76667	1.84603	9.07849e-19
HVO_1651	WP_004041542.1	CHR	1515581	1516756	mRNA	0.823333	1.61667	1.84364	2.15202e-11
HVO_0317	WP_004044606.1	CHR	285148	286554	mRNA	6.13	12.3267	1.8429	3.40188e-24
HVO_3011	#N/A	CHR	2844315	2844428	mRNA	61.78	108.66	1.8384	3.34032e-05
HVO_B0058	WP_004041096.1	pHV3	69037	69921	mRNA	2.34	4.71333	1.8361	7.74078e-18
HVO_C0084	#N/A	pHV1	83151	83267	mRNA	0.21	0.233333	1.8351	0.106619
HVO_2466	WP_013035323.1	CHR	2335167	2336333	mRNA	74.6767	147.203	1.83378	8.8643e-31
HVO_1006	WP_004043937.1	CHR	915117	916070	mRNA	0.956667	1.87	1.83075	1.91448e-10
HVO_2084	WP_004041967.1	CHR	1943302	1944444	mRNA	2.46667	4.98	1.82942	1.08946e-20
HVO_B0219	#N/A	pHV3	259219	260373	mRNA	4.64667	9.51	1.82742	4.58247e-24
HVO_B0362	WP_004041173.1	pHV3	418592	418831	mRNA	0.813333	1.56333	1.82652	0.000543449
HVO_2935	WP_004044777.1	CHR	2765393	2766283	mRNA	3.54333	7.04	1.82562	5.63252e-18
HVO_0615	#N/A	CHR	545918	546391	mRNA	0.35	0.676667	1.8243	0.00111707
HVO_1950s	#N/A	CHR	1799894	1799990	ncRNA	1.65333	2.81333	1.82256	0.00236156
HVO_B0251	WP_013034932.1	pHV3	298058	299281	mRNA	1.91333	3.69	1.81803	3.58874e-14
HVO_B0122	#N/A	pHV3	136567	138201	mRNA	0.506667	1.00333	1.8174	1.01041e-10
HVO_2827	WP_004044647.1	CHR	2658680	2662204	mRNA	0.37	0.75	1.81455	1.27696e-13
HVO_B0005	WP_004041148.1	pHV3	5024	6265	mRNA	0.31	0.603333	1.8065	5.73364e-06
HVO_A0240	WP_004043159.1	pHV4	243730	244560	mRNA	3.83	7.71333	1.80631	2.14036e-21
HVO_2407	WP_004042296.1	CHR	2275026	2275325	mRNA	2.09	4.26	1.80513	2.69695e-08
HVO_B0064	WP_004041090.1	pHV3	73343	74179	mRNA	6.68	13.58	1.80429	1.02299e-26
HVO_0144	WP_049914911.1	CHR	134083	135036	mRNA	0.506667	0.996667	1.80154	2.162e-07
HVO_0714	WP_004044223.1	CHR	639441	640412	mRNA	1.44333	2.85667	1.80079	1.04825e-12
HVO_1571	WP_004041450.1	CHR	1438743	1441139	mRNA	1.46667	3.00667	1.79993	8.38236e-20
HVO_A0022	WP_004043416.1	pHV4	23617	24615	mRNA	0.4	0.88	1.79932	1.21768e-05
HVO_A0315	WP_004043230.1	pHV4	327461	327691	mRNA	3.83	7.97667	1.79067	2.72771e-10
HVO_C0030s	#N/A	pHV1	20663	20679	ncRNA	584.963	1121.23	1.78845	4.88138e-13
HVO_2113	WP_049941507.1	CHR	1976493	1977920	mRNA	3.37333	6.90333	1.78602	4.12308e-23
HVO_2522s	#N/A	CHR	2388676	2388758	ncRNA	36.85	72.8167	1.78449	1.15193e-14
HVO_C0086	WP_013035711.1	pHV1	83661	83855	mRNA	0.29	0.516667	1.78402	0.042523
HVO_0509	WP_004044414.1	CHR	447374	447841	mRNA	0.703333	1.45333	1.7805	1.66763e-05
HVO_1317	#N/A	CHR	1201909	1202160	mRNA	2.62667	5.56667	1.78001	7.96389e-09
HVO_B0028	#N/A	pHV3	30784	31956	mRNA	0.54	1.15333	1.77806	2.87754e-08
HVO_2465	WP_004042383.1	CHR	2333530	2334675	mRNA	2.54	5.28333	1.77137	6.81639e-21
HVO_0462	WP_004044460.1	CHR	410369	411793	mRNA	2.34	4.86667	1.77042	3.79736e-17
HVO_B0061	WP_004041093.1	pHV3	71727	72434	mRNA	1.27	2.70333	1.76942	3.10475e-10
HVO_C0072	WP_013035731.1	pHV1	70334	71227	mRNA	28.26	60.71	1.76633	5.46588e-21
HVO_1750	WP_004041633.1	CHR	1620463	1620693	mRNA	8.43	17.93	1.76484	2.58274e-16
HVO_0988s	#N/A	CHR	899676	899692	ncRNA	251.267	490.34	1.76471	2.32423e-13
HVO_B0054	WP_004041100.1	pHV3	65852	67072	mRNA	2.59	5.51	1.76428	1.00923e-19
HVO_2038	WP_004041925.1	CHR	1883147	1884325	mRNA	0.62	1.27333	1.76376	5.41489e-09
HVO_0447	WP_013035608.1	CHR	396573	397619	mRNA	2.51	5.39333	1.76252	3.81738e-15
HVO_1683	WP_049914763.1	CHR	1538897	1540387	mRNA	0.923333	1.88	1.76161	7.63975e-13
HVO_1065	WP_004043876.1	CHR	972187	972789	mRNA	2.09333	4.38667	1.75995	7.2616e-13
HVO_2441	N/A	CHR	2310076	2311073	mRNA	0.25	0.52	1.7577	0.000164045
HVO_2091	WP_004041975.1	CHR	1954168	1955493	mRNA	1.14333	2.37667	1.75538	8.22555e-15
HVO_A0632	WP_004040985.1	pHV4	630181	630612	mRNA	2.72333	5.72333	1.75481	1.01841e-12
HVO_A0206	WP_004043126.1	pHV4	208772	210925	mRNA	2.48333	5.24333	1.75253	5.33426e-25
HVO_2840	WP_004044658.1	CHR	2676028	2677680	mRNA	0.79	1.57	1.7504	1.53136e-10
HVO_A0431	WP_013035212.1	pHV4	438848	440197	mRNA	15.93	33.3933	1.74792	5.34149e-29
HVO_B0141	WP_004041015.1	pHV3	156528	157784	mRNA	0.403333	0.823333	1.74613	2.72369e-07
HVO_1451	WP_004043484.1	CHR	1322369	1323655	mRNA	1.72667	3.62	1.7455	2.79166e-16
HVO_1637	WP_004041527.1	CHR	1501509	1502429	mRNA	4.46333	9.55667	1.74505	2.36139e-20
HVO_2083	WP_004041966.1	CHR	1942628	1943305	mRNA	2.81667	6.15667	1.74311	3.12707e-15
HVO_2839	WP_004044657.1	CHR	2675352	2675705	mRNA	1.36333	2.9	1.74281	6.94105e-07
HVO_1110	WP_004043827.1	CHR	1013275	1014423	mRNA	2.20667	4.51333	1.74133	1.79492e-15
HVO_2976	WP_004044855.1	CHR	2808963	2810786	mRNA	2.26333	4.89333	1.73848	2.13954e-20
HVO_1981	WP_004041861.1	CHR	1827568	1828161	mRNA	2.62333	5.7	1.73697	2.2109e-14
HVO_0902	WP_004044037.1	CHR	820749	821507	mRNA	4.47333	9.78	1.73547	3.4878e-19
HVO_C0081	WP_013035724.1	pHV1	81271	81825	mRNA	0.61	1.29333	1.73428	1.20005e-05
HVO_A0381	WP_013035096.1	pHV4	392914	393933	mRNA	8.59667	17.9467	1.73087	1.33527e-21
HVO_2801	WP_004043044.1	CHR	2632106	2632969	mRNA	2.96333	6.37	1.72972	1.55264e-17
HVO_2114	WP_004041998.1	CHR	1978054	1978989	mRNA	2.88	6.27	1.7277	1.32548e-18
HVO_A0219	#N/A	pHV4	224800	226227	mRNA	0.186667	0.376667	1.72586	7.99235e-05
HVO_0674	WP_004044261.1	CHR	601895	602647	mRNA	1.69	3.65667	1.72349	1.85098e-12
HVO_0864	WP_004044073.1	CHR	779373	780371	mRNA	10.6467	22.8267	1.71476	1.02487e-26
HVO_1148	WP_004043790.1	CHR	1047847	1048314	mRNA	5.75667	12.3067	1.71252	3.06267e-16
HVO_A0467	WP_004040821.1	pHV4	473682	476165	mRNA	2.34	5.01667	1.70899	9.98945e-20
HVO_1260	WP_004043679.1	CHR	1146952	1149408	mRNA	0.596667	1.30667	1.70685	2.10041e-13
HVO_A0118	WP_004062180.1	pHV4	116872	117156	mRNA	6.13333	13.5067	1.70559	8.32337e-14
HVO_2579	WP_004042643.1	CHR	2430345	2431151	mRNA	0.543333	1.22333	1.70553	2.46789e-06
HVO_B0062	WP_004041092.1	pHV3	72431	72985	mRNA	1.96	4.31667	1.70452	2.0082e-11
HVO_A0305	#N/A	pHV4	319083	320552	mRNA	0.496667	1.14333	1.70126	1.97576e-07
HVO_A0578	#N/A	pHV4	582781	583857	mRNA	2.51667	5.63333	1.69848	2.47126e-16
HVO_A0207	WP_004043127.1	pHV4	210946	211968	mRNA	3.88	8.52333	1.6979	1.27987e-20
HVO_C0008	WP_013035733.1	pHV1	6138	6419	mRNA	1.36	2.83	1.69722	6.14894e-06
H226.11	#N/A	CHR	1526132	1526231	ncRNA	16.31	34.2	1.69676	2.00289e-12
HVO_A0630	WP_004040983.1	pHV4	628802	629218	mRNA	1.03	2.31	1.69664	1.9874e-06
HVO_2532	WP_049914828.1	CHR	2398798	2399151	mRNA	0.983333	2.22	1.6816	2.94457e-05
HVO_A0204s	#N/A	pHV4	207662	207678	ncRNA	89.7867	189.317	1.68147	2.18034e-11
HVO_1980	WP_004041860.1	CHR	1826450	1827427	mRNA	1.38667	2.98667	1.67915	2.6966e-12
HVO_C0064	WP_004043318.1	pHV1	61727	62611	mRNA	1.51	3.24667	1.67808	7.35918e-12
HVO_1675	WP_004041565.1	CHR	1532944	1533927	mRNA	1.93667	4.33667	1.67389	8.28143e-15
HVO_B0063	WP_004041091.1	pHV3	73155	73340	mRNA	9.14333	20.2033	1.6733	6.12603e-12
HVO_1607	WP_004041499.1	CHR	1477729	1477974	mRNA	3.24667	6.96	1.67275	4.42051e-09
HVO_0177	WP_004045290.1	CHR	158945	159406	mRNA	0.593333	1.2	1.66776	0.000478806
HVO_C0016	#N/A	pHV1	12281	12409	mRNA	1.31	2.77	1.66532	0.00212568
HVO_A0190	WP_013035192.1	pHV4	189973	191406	mRNA	0.276667	0.646667	1.66497	1.18434e-05
HVO_0315	WP_004044608.1	CHR	283056	283376	mRNA	6.97667	16.1533	1.66314	2.57407e-12
HVO_2139	WP_004042021.1	CHR	2003173	2003493	mRNA	2.31	5.11333	1.66164	5.82976e-09
HVO_2279	WP_004042168.1	CHR	2143296	2144267	mRNA	0.94	2.09	1.66127	8.10154e-10
HVO_1728	#N/A	CHR	1598192	1599664	rNRA	1597.82	3445.76	1.65705	6.04758e-19
HVO_0385_A	#N/A	CHR	342265	342510	mRNA	5.44333	12.0133	1.65469	2.19684e-11
HVO_A0548	WP_049941497.1	pHV4	549629	550156	mRNA	13.9833	30.7933	1.65453	1.16744e-19
HVO_0258	WP_004045374.1	CHR	231538	232569	mRNA	0.25	0.526667	1.65387	0.000289827
HVO_B0272	N/A	pHV3	324636	325424	mRNA	0.616667	1.33333	1.6474	3.45655e-06
HVO_2824	WP_004044646.1	CHR	2655783	2656568	mRNA	0.246667	0.583333	1.6452	0.000952009
HVO_2881s	#N/A	CHR	2718383	2718399	ncRNA	32.5267	70.1967	1.64393	6.86926e-07
HVO_B0092	WP_004041063.1	pHV3	103720	104724	mRNA	15.5733	35.6133	1.64124	2.45766e-23
HVO_A0451	WP_004040809.1	pHV4	458433	460358	mRNA	1.83333	4.14667	1.63811	4.1625e-17
HVO_A0412	#N/A	pHV4	419055	419171	mRNA	1.74667	3.95667	1.6374	0.000717959
HVO_2508	WP_004042483.1	CHR	2373656	2374738	mRNA	1.68667	3.81667	1.63647	1.57019e-13
HVO_2154	WP_013035563.1	CHR	2017239	2018687	mRNA	1.67333	3.81	1.6327	2.3018e-16
HVO_A0066	WP_004043369.1	pHV4	59944	61230	mRNA	3.03333	6.83333	1.62993	6.83103e-19
HVO_0233	WP_004045347.1	CHR	209972	210823	mRNA	1.12667	2.50667	1.62786	1.85496e-09
HVO_B0048	WP_004041106.1	pHV3	56690	57502	mRNA	1.65333	3.81333	1.6252	1.62376e-12
HVO_1499	WP_004043436.1	CHR	1367180	1368307	mRNA	1.91	4.31333	1.62187	3.16209e-14
HVO_A0383	WP_004043284.1	pHV4	394840	395964	mRNA	5.33667	11.8933	1.62174	3.4803e-13
HVO_0311	WP_013035358.1	CHR	278777	280978	mRNA	6.88333	16.0667	1.61574	1.94254e-24
HVO_2161	WP_004042045.1	CHR	2032071	2033150	mRNA	7.45333	17.47	1.61508	1.27674e-23
HVO_B0075	WP_004041080.1	pHV3	83816	84904	mRNA	7.51333	17.83	1.61505	2.01986e-17
HVO_B0003	WP_004041150.1	pHV3	2760	3179	mRNA	0.45	0.976667	1.61294	0.00141695
HVO_A0613	WP_004040968.1	pHV4	612783	613457	mRNA	0.766667	1.73333	1.61253	1.59217e-06
HVO_0781	#N/A	CHR	700999	701787	mRNA	0.936667	2.20333	1.60886	1.6497e-08
HVO_2050	N/A	CHR	1896976	1897791	mRNA	9.91	23.2867	1.60432	9.52982e-23
HVO_2580	WP_004042645.1	CHR	2431138	2432751	mRNA	0.46	1.05667	1.60397	3.4911e-08
HVO_A0374	WP_004043275.1	pHV4	383462	384358	mRNA	2.65333	5.84	1.59967	1.13097e-09
HVO_2688	WP_004042859.1	CHR	2534459	2535520	mRNA	1.74667	4.09	1.59737	1.58276e-14
HVO_0142	#N/A	CHR	132763	133107	mRNA	0.5	1.10333	1.59644	0.00201901
HVO_A0378	WP_004043279.1	pHV4	387218	388993	mRNA	42.45	98.53	1.59013	6.3911e-21
HVO_2085	WP_004041968.1	CHR	1944472	1945272	mRNA	1.53	3.62667	1.58942	4.02987e-11
HVO_0314	WP_004044609.1	CHR	282013	283059	mRNA	5.10333	12.32	1.58937	7.53393e-14
HVO_2039	WP_004041926.1	CHR	1884634	1885161	mRNA	0.856667	2.11667	1.58888	1.81443e-05
HVO_2148	WP_004042030.1	CHR	2011948	2012268	mRNA	0.82	1.94667	1.58883	0.000319076
HVO_A0633	WP_004040986.1	pHV4	630851	631291	mRNA	5.99667	14.04	1.58866	5.92281e-16
HVO_1166	WP_004043775.1	CHR	1064561	1064809	mRNA	6.51667	15.33	1.58664	5.20645e-13
H0.2	#N/A	CHR	2847079	2847125	ncRNA	2.13333	5.09	1.58523	0.0148425
HVO_2742	WP_004042974.1	CHR	2584975	2586048	mRNA	1.19667	2.92333	1.58481	3.78489e-10
HVO_A0162	WP_004043091.1	pHV4	164170	165636	mRNA	2.17	5.04333	1.58264	1.36688e-13
HVO_1165	WP_004043776.1	CHR	1063656	1064564	mRNA	4.69333	11.1967	1.58164	6.2243e-20
HVO_A0386	WP_004043287.1	pHV4	399215	400966	mRNA	5.92	13.63	1.58125	1.02453e-18
HVO_2105	#N/A	CHR	1967896	1968573	mRNA	1.2	2.93667	1.58095	1.62951e-08
HVO_B0059	WP_004041095.1	pHV3	69918	70898	mRNA	1.57	3.85	1.57858	2.85842e-11
HVO_2612	#N/A	CHR	2460405	2461322	mRNA	0.456667	1.06	1.5779	1.15063e-05
HVO_A0223	#N/A	pHV4	229855	230040	mRNA	0.4	0.913333	1.577	0.0303849
HVO_0021	WP_004045002.1	CHR	19512	21233	mRNA	0.703333	1.69	1.57695	7.97469e-11
HVO_1985	WP_004041867.1	CHR	1832000	1832953	mRNA	1.25333	2.99333	1.57668	6.4928e-11
HVO_A0107	WP_004043333.1	pHV4	109523	109765	mRNA	0.823333	1.85667	1.57467	0.00213686
HVO_A0384	WP_004043285.1	pHV4	395961	397064	mRNA	3.81	8.97	1.57276	4.29732e-16
HVO_2138	WP_004042020.1	CHR	2002317	2002931	mRNA	0.8	1.86	1.5715	2.55082e-06
HVO_B0181	WP_004041354.1	pHV3	211074	211517	mRNA	0.37	0.913333	1.56808	0.00352645
HVO_B0273	WP_004041265.1	pHV3	325629	327335	mRNA	0.78	1.86	1.56747	7.65624e-12
HVO_2896	WP_004044714.1	CHR	2734561	2735478	mRNA	0.91	2.13	1.56723	7.91998e-08
HVO_0316	WP_004044607.1	CHR	283383	285143	mRNA	5.22667	12.88	1.56661	2.85757e-18
HVO_1749	WP_004041632.1	CHR	1619596	1620450	mRNA	13.0567	31.42	1.56385	2.49167e-23
HVO_A0460	WP_004040814.1	pHV4	467011	467805	mRNA	1.01667	2.25	1.56368	7.9937e-07
HVO_1991s	#N/A	CHR	1838651	1838667	ncRNA	472.963	1037.57	1.56152	6.31531e-09
HVO_2613	WP_004042707.1	CHR	2461391	2461921	mRNA	0.906667	2.14333	1.55619	2.65348e-06
HVO_2143	WP_004042025.1	CHR	2005712	2006071	mRNA	0.29	0.626667	1.55368	0.019697
HVO_C0020_A	#N/A	pHV1	14579	14834	mRNA	2.02	4.81333	1.55282	2.40736e-06
H229.8	#N/A	CHR	2303039	2303132	ncRNA	6.71333	15.8633	1.55205	2.73054e-07
HVO_A0362	WP_013035210.1	pHV4	373202	374380	mRNA	0.83	1.87	1.54947	1.19752e-07
HVO_2673	WP_004042830.1	CHR	2522934	2523542	mRNA	0.663333	1.65	1.54857	2.03639e-05
HVO_A0054	#N/A	pHV4	46903	47589	mRNA	0.176667	0.396667	1.54422	0.018037
HVO_1717	WP_004041607.1	CHR	1587408	1588181	mRNA	0.733333	1.82333	1.54418	1.31779e-06
HVO_1436	WP_004043499.1	CHR	1307656	1308510	mRNA	0.533333	1.26667	1.54358	1.73465e-05
HVO_A0155	WP_004043084.1	pHV4	153466	153903	mRNA	25.0833	62.2067	1.54327	5.17505e-21
HVO_2834	WP_004044651.1	CHR	2669234	2669872	mRNA	0.516667	1.26667	1.54174	0.000109908
HVO_1304	WP_004043633.1	CHR	1188454	1189392	mRNA	9.82333	24.2867	1.53751	8.97767e-20
HVO_2505	WP_004042475.1	CHR	2372097	2372516	mRNA	0.786667	1.97333	1.53502	8.41784e-05
HVO_A0486	#N/A	pHV4	493903	494913	mRNA	0.516667	1.20667	1.5311	9.10043e-06
HVO_A0154	WP_004043083.1	pHV4	151820	153469	mRNA	25.67	63.9033	1.53092	3.806e-23
HVO_2685	WP_004042857.1	CHR	2532346	2533494	mRNA	1.62667	4.08333	1.52625	3.07323e-11
HVO_0058	WP_004045083.1	CHR	56181	57515	mRNA	3.95	9.88	1.52336	6.57194e-20
HVO_1222	WP_004043720.1	CHR	1111719	1112561	mRNA	0.536667	1.31333	1.51881	1.04588e-05
HVO_A0003	WP_004040993.1	pHV4	2579	3403	mRNA	1.42	3.52667	1.51106	5.32966e-10
HVO_1859	WP_004041741.1	CHR	1716776	1717804	mRNA	0.876667	2.14333	1.51046	1.69644e-08
HVO_1365	WP_004043574.1	CHR	1242403	1243590	mRNA	0.756667	1.95667	1.51032	1.22249e-07
HVO_0879	WP_004044058.1	CHR	796851	797276	mRNA	1.21667	2.85667	1.50813	1.1487e-05
HVO_A0561	#N/A	pHV4	565350	566300	mRNA	0.84	2.11333	1.50737	3.89695e-06
HVO_1161	#N/A	CHR	1061493	1061565	tRNA	48.9933	118.257	1.50534	1.75548e-13
HVO_C0050	WP_013035676.1	pHV1	49346	50146	mRNA	0.376667	0.896667	1.50351	0.00038003
HVO_B0190	WP_004041345.1	pHV3	220517	221257	mRNA	1.34667	3.34	1.5031	3.42912e-09
HVO_A0173	#N/A	pHV4	174529	175302	mRNA	0.28	0.683333	1.50308	0.0011105
HVO_A0515	#N/A	pHV4	518873	519637	mRNA	0.623333	1.57667	1.50189	7.33492e-06
HVO_A0491	WP_004040844.1	pHV4	499573	500724	mRNA	0.41	0.986667	1.49839	1.35179e-05
HVO_0565	WP_004044368.1	CHR	499582	500721	mRNA	0.63	1.6	1.49644	1.21195e-07
HVO_2625	WP_004042733.1	CHR	2476266	2477183	mRNA	0.956667	2.41667	1.49627	3.27487e-08
HVO_A0149	WP_049914837.1	pHV4	145899	147908	mRNA	0.523333	1.31333	1.49597	2.03154e-09
HVO_2257	#N/A	CHR	2116907	2117077	mRNA	1.15333	2.73667	1.49546	0.00185965
HVO_0630	WP_004044305.1	CHR	563662	564597	mRNA	2.14667	5.55667	1.4941	2.01254e-11
HVO_1476	#N/A	CHR	1346626	1347021	mRNA	0.93	2.32667	1.48984	0.000140093
HVO_0353	WP_004044570.1	CHR	321385	321813	mRNA	8.83	22.1567	1.4859	5.31959e-16
HVO_0663	#N/A	CHR	591686	592441	mRNA	0.686667	1.77667	1.48369	3.85031e-06
HVO_1622	#N/A	CHR	1488625	1489245	mRNA	0.75	1.86667	1.48331	9.28484e-06
HVO_A0607	#N/A	pHV4	609119	609364	mRNA	0.9	2.4	1.48101	0.00165657
HVO_A0146	WP_004043075.1	pHV4	142260	143258	mRNA	0.57	1.45	1.48079	1.57568e-06
HVO_2506	WP_004042477.1	CHR	2372503	2373072	mRNA	1.24667	3.02667	1.47989	5.00986e-07
HVO_1673	WP_013035645.1	CHR	1532081	1532731	mRNA	4.91333	12.6667	1.47713	2.68479e-15
HVO_1194	WP_004043747.1	CHR	1086183	1087307	mRNA	1.05333	2.58	1.477	3.90904e-09
HVO_0281	#N/A	CHR	252026	252098	tRNA	157.183	400.313	1.47031	1.78384e-19
HVO_A0356	N/A	pHV4	367149	368417	mRNA	0.333333	0.85	1.46985	4.24596e-05
HVO_2451	WP_004042359.1	CHR	2319307	2319735	mRNA	4.48667	11.4067	1.46928	4.09994e-11
HVO_B0250	#N/A	pHV3	297519	297689	mRNA	0.556667	1.11	1.4687	0.0414108
HVO_0995	WP_004043948.1	CHR	904367	905404	mRNA	7.66333	19.9567	1.46764	1.75071e-15
HVO_2674	WP_004042832.1	CHR	2523769	2525001	mRNA	7.5	19.0867	1.46716	4.02667e-18
HVO_A0205	WP_013035014.1	pHV4	207954	208772	mRNA	3.44667	8.68667	1.46687	2.28403e-14
HVO_1014	WP_004043928.1	CHR	923045	923803	mRNA	15.8633	40.5333	1.46547	1.49413e-18
HVO_0860	WP_004044077.1	CHR	775569	776999	mRNA	14.1767	36.3367	1.46452	1.24542e-20
HVO_2930	WP_004044767.1	CHR	2761895	2762494	mRNA	2.45333	6.39667	1.46247	5.90434e-10
HVO_A0122	#N/A	pHV4	119614	119730	mRNA	1.71	4.28667	1.46205	0.0024548
H77.1	#N/A	CHR	155874	155923	ncRNA	6.40333	15.7733	1.46044	0.000207188
HVO_B0218	WP_004041317.1	pHV3	258281	259222	mRNA	6.40333	16.8867	1.45564	1.39992e-16
HVO_A0055	#N/A	pHV4	47589	47747	mRNA	0.1	0.206667	1.44968	0.223881
HVO_0293	WP_004044630.1	CHR	262298	262579	mRNA	0.733333	1.91	1.44859	0.0033787
HVO_1748	#N/A	CHR	1619111	1619302	mRNA	0.263333	0.53	1.44735	0.0980134
HVO_0312	WP_004044611.1	CHR	281153	281410	mRNA	14.5333	38.05	1.44559	1.26127e-16
HVO_0620	#N/A	CHR	550263	552629	mRNA	0.436667	1.13333	1.44345	5.72758e-09
HVO_2406	#N/A	CHR	2274217	2275029	mRNA	0.96	2.58	1.44085	2.43376e-07
HVO_2857	WP_004044673.1	CHR	2694772	2695569	mRNA	0.956667	2.38	1.4389	1.64337e-06
HVO_2800	WP_004043043.1	CHR	2631348	2632109	mRNA	3.28	8.77667	1.43823	1.74674e-12
HVO_2127	WP_004042011.1	CHR	1992248	1993510	mRNA	4.14333	11.1	1.43811	1.79267e-16
HVO_B0139	WP_004041017.1	pHV3	154201	155490	mRNA	0.48	1.23	1.4377	4.59485e-06
HVO_2063	#N/A	CHR	1912502	1912663	mRNA	2.61333	6.6	1.4353	5.24711e-05
HVO_C0073	WP_004045462.1	pHV1	71227	72192	mRNA	34.0033	91.48	1.43352	3.34587e-15
HVO_A0035	WP_004043403.1	pHV4	31900	33084	mRNA	2.46333	6.50667	1.43191	2.87376e-14
HVO_2455	#N/A	CHR	2326313	2326978	mRNA	0.44	1.15333	1.42842	0.00039234
HVO_A0002	WP_004040992.1	pHV4	2008	2586	mRNA	1.63	4.25333	1.42716	5.52398e-08
HVO_1926	WP_004041805.1	CHR	1774629	1775381	mRNA	2.93	7.61333	1.42358	6.65437e-11
HVO_A0426	WP_013035217.1	pHV4	429509	430522	mRNA	0.593333	1.56333	1.42107	3.3901e-06
HVO_0133	WP_004045245.1	CHR	123087	124769	mRNA	6.93	18.5967	1.42078	9.39075e-21
HVO_2258	WP_004042144.1	CHR	2117186	2117695	mRNA	0.606667	1.52	1.41984	0.000486276
HVO_C0088	WP_013035675.1	pHV1	84301	84525	mRNA	0.07	0.156667	1.41878	0.241142
HVO_2627	#N/A	CHR	2477601	2478359	mRNA	0.48	1.29	1.41538	0.000121041
HVO_2488	#N/A	CHR	2357212	2357734	mRNA	1	2.56333	1.41194	1.65593e-05
HVO_1776	#N/A	CHR	1641810	1642469	mRNA	0.466667	1.22667	1.40921	0.000415591
HVO_A0314	WP_013035089.1	pHV4	327064	327459	mRNA	2.26667	6.06667	1.40918	1.12542e-07
HVO_0356	WP_004044567.1	CHR	323485	325668	mRNA	5.31	14.2833	1.40295	9.06727e-19
HVO_1793	#N/A	CHR	1657952	1660058	mRNA	0.743333	1.97	1.40015	6.96191e-09
HVO_B0183	WP_004041352.1	pHV3	212651	213388	mRNA	0.613333	1.7	1.39681	4.76242e-05
HVO_2176	WP_004042068.1	CHR	2049144	2049452	mRNA	9.79333	25.99	1.39668	8.06967e-13
HVO_A0059	WP_013035171.1	pHV4	51701	52048	mRNA	0.493333	1.26	1.39645	0.00632645
HVO_0313	WP_004044610.1	CHR	281432	282016	mRNA	7.56333	20.9267	1.39629	2.61495e-14
HVO_2689	WP_004042861.1	CHR	2535581	2536375	mRNA	2.07	5.71	1.39581	4.06606e-10
HVO_A0416	WP_004062180.1	pHV4	421628	421912	mRNA	5.67	15.4867	1.39548	1.97278e-09
HVO_2077	N/A	CHR	1932315	1932884	mRNA	0.5	1.30333	1.39459	0.000541407
HVO_2667	WP_004042823.1	CHR	2515639	2516535	mRNA	0.4	1.13667	1.39356	0.000309175
HVO_B0066	WP_004041088.1	pHV3	74645	75139	mRNA	4.44667	12.3533	1.39184	1.87393e-11
HVO_A0563	#N/A	pHV4	568248	568898	mRNA	0.586667	1.60333	1.39169	9.96373e-05
HVO_1264	WP_004043675.1	CHR	1153530	1154183	mRNA	0.47	1.26	1.38862	0.000578054
HVO_0419	#N/A	CHR	374824	375918	mRNA	0.306667	0.77	1.38834	0.000481032
H226.17	#N/A	CHR	2263863	2263979	ncRNA	66.44	178.343	1.38598	1.12435e-17
HVO_A0321	WP_004043235.1	pHV4	331609	332256	mRNA	0.823333	2.21667	1.38349	2.27926e-05
HVO_A0153	WP_004043082.1	pHV4	151328	151816	mRNA	21.19	58.4833	1.38287	1.47975e-16
HVO_A0436	WP_013035146.1	pHV4	444384	445307	mRNA	1.79333	4.85667	1.38076	1.41886e-10
HVO_3001	WP_004044911.1	CHR	2833318	2834241	mRNA	1.39667	3.85333	1.38057	1.30027e-08
HVO_2106	#N/A	CHR	1968602	1969378	mRNA	2.01667	5.4	1.37933	1.2146e-09
HVO_B0184	WP_013034939.1	pHV3	213673	215244	mRNA	2.25667	6.3	1.37037	4.88542e-14
HVO_1951	WP_004041831.1	CHR	1800019	1800366	mRNA	0.763333	2.28333	1.37008	0.00227538
HVO_A0013	WP_004043308.1	pHV4	13757	14635	mRNA	3.34	9.16333	1.36851	4.39771e-13
HVO_0759	WP_004044178.1	CHR	681037	682233	mRNA	0.673333	1.87	1.36755	6.59767e-07
HVO_B0060	WP_004041094.1	pHV3	70891	71730	mRNA	1.71333	4.76667	1.36731	7.57721e-10
HVO_1148s	#N/A	CHR	1048636	1048804	ncRNA	17.3033	45.7967	1.36534	6.23996e-10
H106	#N/A	CHR	605957	606015	ncRNA	0.753333	1.62667	1.36444	0.146591
HVO_2403	WP_004042292.1	CHR	2271724	2272104	mRNA	2.00667	5.39333	1.36358	2.18465e-06
HVO_A0371	WP_004043273.1	pHV4	380521	381015	mRNA	1.04333	2.93667	1.36323	2.53767e-05
HVO_B0335	#N/A	pHV3	389121	390365	mRNA	0.856667	2.36	1.36102	1.05539e-07
HVO_2068	WP_004041953.1	CHR	1916182	1917294	mRNA	1.85333	5.16	1.35954	2.72401e-11
HVO_1908	WP_004041789.1	CHR	1756594	1758696	mRNA	0.39	1.10333	1.35776	2.9949e-07
HVO_B0125	#N/A	pHV3	140423	141673	mRNA	0.586667	1.68333	1.35666	2.87e-06
HVO_B0155	WP_004041381.1	pHV3	179511	181244	mRNA	0.49	1.35667	1.35625	2.61452e-07
HVO_A0306	WP_004043222.1	pHV4	320724	322061	mRNA	0.72	2.01667	1.35624	1.06515e-07
HVO_0996	WP_004043947.1	CHR	905599	906702	mRNA	1.22	3.33667	1.35548	6.13093e-09
HVO_A0320	WP_049914851.1	pHV4	330580	331347	mRNA	5.56333	15.6	1.35539	1.9083e-15
HVO_2934	WP_004044775.1	CHR	2764847	2765257	mRNA	2.59	7.08667	1.35312	1.12674e-07
HVO_0510	WP_004044413.1	CHR	447838	448179	mRNA	0.516667	1.41	1.34869	0.00683339
HVO_2111	WP_049914808.1	CHR	1974142	1975152	mRNA	2.17667	6.15667	1.34644	4.1865e-11
HVO_2339	WP_004042229.1	CHR	2203705	2205525	mRNA	0.496667	1.41333	1.34449	1.33866e-06
HVO_1873	#N/A	CHR	1730131	1730301	mRNA	5.25333	15.29	1.34369	2.09812e-06
HVO_2413	WP_004042302.1	CHR	2281831	2283093	mRNA	2.33	6.52	1.34279	2.3658e-13
HVO_1771	#N/A	CHR	1637522	1638643	mRNA	0.183333	0.473333	1.34072	0.00477112
HVO_2087	#N/A	CHR	1947682	1949784	mRNA	1.19333	3.41667	1.33526	8.52138e-12
HVO_0700	WP_004044235.1	CHR	628977	629171	mRNA	9.05667	25.31	1.32352	1.55736e-09
HVO_0969	WP_004043975.1	CHR	876217	879165	mRNA	1.03	2.88	1.32328	3.98084e-12
HVO_1187s	#N/A	CHR	1080199	1080376	ncRNA	938.4	2628.31	1.32171	2.56859e-19
HVO_2999	WP_004044908.1	CHR	2829604	2830923	mRNA	0.233333	0.65	1.31887	0.00103977
HVO_C0010	WP_013035679.1	pHV1	7142	7501	mRNA	0.633333	1.69	1.31793	0.00543254
HVO_2833	WP_004044650.1	CHR	2668164	2669114	mRNA	0.353333	1.00333	1.31659	0.000737729
HVO_2109	WP_004041992.1	CHR	1971127	1972587	mRNA	1.99	5.75	1.30884	3.17263e-12
H37.2	#N/A	CHR	2357247	2357473	ncRNA	0.48	1.39	1.3081	0.0307197
HVO_2841	WP_049914904.1	CHR	2677685	2678143	mRNA	0.496667	1.23333	1.30789	0.00796801
HVO_1086	WP_004043852.1	CHR	992246	993001	mRNA	1.23333	3.42333	1.3074	1.29624e-06
asRNA19	#N/A	pHV4	244540	244592	ncRNA	129.217	362.903	1.30691	1.25851e-12
HVO_1279	WP_004043660.1	CHR	1166683	1167171	mRNA	1.92667	5.39333	1.30685	9.3754e-07
HVO_A0389	#N/A	pHV4	401900	402328	mRNA	1.08333	3.05333	1.30547	0.000151623
HVO_2469	WP_004042402.1	CHR	2338515	2339852	mRNA	1.22	3.59333	1.30456	3.17418e-09
HVO_2108	WP_004041991.1	CHR	1970018	1970779	mRNA	0.623333	1.83667	1.30412	0.000118138
HVO_0908	WP_004064260.1	CHR	825916	826275	mRNA	13.08	37.4467	1.30222	7.36396e-14
HVO_0968	WP_049941503.1	CHR	874483	876177	mRNA	1.52333	4.32	1.29555	9.49265e-11
HVO_0693	#N/A	CHR	623856	624830	mRNA	0.48	1.35667	1.29209	0.000174905
H42	#N/A	CHR	2153202	2153299	ncRNA	0.47	1.30333	1.28913	0.128225
HVO_A0527	WP_004040877.1	pHV4	530513	531280	mRNA	0.623333	1.78333	1.28903	8.28395e-05
HVO_A0631	WP_004040984.1	pHV4	629390	629758	mRNA	1.47	4.22667	1.28867	5.15903e-05
HVO_0274	#N/A	CHR	242489	243640	mRNA	0.33	0.886667	1.28748	0.000602444
HVO_2652	WP_004042779.1	CHR	2500141	2501757	mRNA	0.883333	2.52333	1.28645	1.53444e-08
HVO_A0538	WP_004040888.1	pHV4	541791	543008	mRNA	0.82	2.35333	1.28561	1.93512e-07
HVO_0084	WP_013035275.1	CHR	83757	85127	mRNA	3.36	10.0633	1.28466	1.36198e-09
HVO_1686	WP_004041576.1	CHR	1544123	1545430	mRNA	1.27333	3.70333	1.28377	2.67248e-09
HVO_B0243	#N/A	pHV3	289493	290614	mRNA	0.126667	0.316667	1.28323	0.0241723
HVO_2250	WP_004042138.1	CHR	2107402	2107947	mRNA	0.896667	2.55	1.28318	0.000120368
HVO_B0024	WP_004041130.1	pHV3	24717	26834	mRNA	0.58	1.72	1.28215	1.08138e-07
HVO_A0235	WP_004043154.1	pHV4	237783	238007	mRNA	0.566667	1.57667	1.28145	0.0233603
HVO_2402	WP_004042291.1	CHR	2270379	2271722	mRNA	2.13	6.41	1.28134	9.49763e-11
HVO_0568	WP_049914894.1	CHR	505103	506152	mRNA	1.11333	3.28667	1.28019	1.67379e-07
HVO_1393	WP_004043546.1	CHR	1265949	1266212	mRNA	2.07667	6.08	1.28014	5.87894e-05
HVO_1956	WP_004041836.1	CHR	1806697	1807170	mRNA	0.673333	1.91	1.2791	0.00126699
HVO_A0542	#N/A	pHV4	546030	546164	mRNA	3.85333	11.1067	1.27897	6.8394e-05
HVO_2269	WP_013035629.1	CHR	2126758	2128980	mRNA	1.09333	3.22333	1.27856	1.18146e-10
HVO_1992	WP_004041873.1	CHR	1838678	1838872	mRNA	232.767	670.203	1.27731	5.26295e-15
HVO_B0074	WP_004041081.1	pHV3	82704	83819	mRNA	6.05	18.07	1.27573	5.42191e-12
HVO_2074	WP_004041958.1	CHR	1928195	1929772	mRNA	1.79333	5.24667	1.27526	3.52597e-12
HVO_0548	WP_004044383.1	CHR	478045	479526	mRNA	0.47	1.40333	1.2701	8.22905e-06
HVO_B0365	WP_004041169.1	pHV3	422179	423492	mRNA	1.05	3.02333	1.26883	3.17825e-08
HVO_A0341	#N/A	pHV4	352857	354104	mRNA	0.666667	1.99667	1.26751	2.25294e-06
HVO_0116	WP_004045216.1	CHR	111059	111337	mRNA	7.14	20.7067	1.26681	2.36086e-08
HVO_A0313	WP_004043228.1	pHV4	326858	327058	mRNA	2.22667	6.61667	1.26592	0.000194135
HVO_A0379	WP_013035057.1	pHV4	388990	391035	mRNA	28.67	82.9233	1.26451	8.77329e-13
HVO_A0377	WP_004043278.1	pHV4	386436	387218	mRNA	38.0867	112.277	1.26448	4.18371e-14
HVO_A0514	#N/A	pHV4	518259	518876	mRNA	0.74	2.04667	1.26383	0.000501191
HVO_2440	N/A	CHR	2308617	2309977	mRNA	0.26	0.753333	1.26202	0.00148073
HVO_2142	#N/A	CHR	2005419	2005571	mRNA	5.33667	15.5867	1.25924	7.94904e-06
HVO_2287	WP_004042178.1	CHR	2151899	2152816	mRNA	0.383333	1.16333	1.25715	0.000675048
HVO_A0448	WP_013035124.1	pHV4	455158	456081	mRNA	0.606667	1.76	1.25622	5.21264e-05
HVO_A0388	WP_004043289.1	pHV4	401311	401835	mRNA	6.02	17.5333	1.25575	2.20082e-09
HVO_1994	WP_004041875.1	CHR	1839773	1840531	mRNA	0.97	2.83	1.25574	2.05017e-05
HVO_1173	WP_004043768.1	CHR	1070008	1070550	mRNA	0.83	2.44667	1.2546	0.000130138
HVO_0276s	#N/A	CHR	247246	247262	ncRNA	5.64333	14.6733	1.25426	0.0537618
HVO_A0123	WP_013035045.1	pHV4	119867	120400	mRNA	1.56333	4.79667	1.25155	6.04838e-06
HVO_1885s	#N/A	CHR	1739827	1739843	ncRNA	32.54	94.7467	1.25041	4.26407e-05
HVO_A0479	WP_004040834.1	pHV4	485769	487391	mRNA	0.443333	1.28333	1.24657	0.000165438
HVO_B0239	#N/A	pHV3	286195	287358	mRNA	0.373333	1.06667	1.24654	0.000312207
HVO_0788	WP_004044149.1	CHR	707461	708729	mRNA	1.99	5.78333	1.24632	1.68871e-07
HVO_B0185	WP_013034969.1	pHV3	215327	216271	mRNA	1.83333	5.49	1.24583	4.38715e-08
HVO_A0387	WP_004043288.1	pHV4	400963	401295	mRNA	7.91667	22.9533	1.23975	9.25815e-09
HVO_A0076	WP_004043361.1	pHV4	70141	71505	mRNA	0.513333	1.58	1.23952	5.27239e-05
HVO_1444	WP_004043491.1	CHR	1315527	1316387	mRNA	1.22333	3.63	1.23789	4.24565e-07
HVO_0392	WP_004044531.1	CHR	347026	347382	mRNA	4.96333	14.9733	1.23264	4.43497e-09
HVO_1484	WP_004043451.1	CHR	1353372	1355135	mRNA	0.783333	2.39	1.23242	1.45048e-07
HVO_B0050	WP_004041104.1	pHV3	58168	62022	mRNA	1.3	3.98667	1.23126	3.10379e-13
HVO_1682	#N/A	CHR	1538090	1538830	mRNA	0.873333	2.55	1.2308	2.08298e-05
asRNA17	#N/A	pHV3	297120	297168	ncRNA	293.13	895.217	1.22445	8.45014e-17
HVO_C0047	WP_013035719.1	pHV1	47768	48286	mRNA	0.586667	1.76	1.22401	0.00142667
HVO_C0082	#N/A	pHV1	81876	82394	mRNA	0.586667	1.76	1.22401	0.00142667
HVO_B0249	#N/A	pHV3	296165	297144	mRNA	14.0433	42.7267	1.22372	4.17022e-16
HVO_1930_A	#N/A	CHR	1778718	1779050	mRNA	0.796667	2.26	1.22289	0.00386935
HVO_0878	WP_004044059.1	CHR	795975	796781	mRNA	1.75667	5.44667	1.22136	9.13619e-08
HVO_A0637	WP_013035036.1	pHV4	634653	634937	mRNA	64.8267	190.177	1.21999	3.03882e-11
HVO_A0562	WP_004040921.1	pHV4	566297	568159	mRNA	0.836667	2.6	1.21826	2.40633e-08
HVO_0057	WP_004045081.1	CHR	55732	56178	mRNA	3.03333	9.33333	1.21732	9.27402e-08
HVO_B0220	#N/A	pHV3	260373	261131	mRNA	2.73667	8.60333	1.21471	3.91992e-08
HVO_1840	WP_008610516.1	CHR	1701017	1701250	mRNA	0.11	0.263333	1.21107	0.24503
HVO_0279	#N/A	CHR	249749	251479	mRNA	0.463333	1.40667	1.21094	1.06026e-05
HVO_A0547s	#N/A	pHV4	549560	549576	ncRNA	24.3933	69.8133	1.20791	0.000646764
HVO_B0182	WP_004041353.1	pHV3	211615	212589	mRNA	0.593333	1.84	1.206	4.70861e-05
HVO_B0120	#N/A	pHV3	134773	135720	mRNA	0.813333	2.52333	1.20323	7.94397e-06
HVO_B0187	WP_004041348.1	pHV3	217538	218686	mRNA	0.803333	2.42667	1.20274	4.7433e-06
HVO_2256	WP_004042143.1	CHR	2115430	2116818	mRNA	0.91	2.81333	1.2008	1.78272e-07
HVO_A0455	WP_004040811.1	pHV4	462732	463064	mRNA	1.57667	4.77333	1.19997	0.000203749
HVO_3007	WP_004044925.1	CHR	2839432	2840346	mRNA	2.79	8.77333	1.19961	1.03494e-09
HVO_A0411	WP_013035139.1	pHV4	418386	418919	mRNA	1.46	4.64	1.19578	2.02925e-05
HVO_A0141	WP_004043071.1	pHV4	137066	137995	mRNA	0.583333	1.79	1.19327	0.000109887
HVO_0841	WP_004044095.1	CHR	757686	758450	mRNA	29.9967	92.53	1.19027	3.22611e-15
HVO_2595	WP_004042670.1	CHR	2444152	2445213	mRNA	0.496667	1.60667	1.1895	0.000238565
HVO_2658	WP_013035573.1	CHR	2506025	2507383	mRNA	0.746667	2.27	1.18907	6.85362e-06
HVO_1831s	#N/A	CHR	1691173	1691189	ncRNA	45.76	140.803	1.18808	8.02279e-06
HVO_0701	WP_004044234.1	CHR	629175	629456	mRNA	12.6033	39.2133	1.1865	3.47846e-10
HVO_0677	WP_004044258.1	CHR	604398	605702	mRNA	2.12333	6.75667	1.18288	4.09215e-09
HVO_A0163	WP_004043092.1	pHV4	165667	166728	mRNA	1.02	3.24333	1.1823	2.0093e-06
HVO_A0043	WP_013035215.1	pHV4	39046	39957	mRNA	0.903333	2.77	1.18206	1.41102e-05
HVO_2376	WP_004042265.1	CHR	2240557	2241516	mRNA	1.68333	5.26333	1.1794	8.52999e-08
HVO_0842	WP_004044094.1	CHR	758461	759255	mRNA	25.2067	79.0167	1.1791	4.86232e-15
HVO_B0150	WP_081442862.1	pHV3	167680	168900	mRNA	0.396667	1.24667	1.17887	0.000209842
HVO_0183	WP_004045297.1	CHR	164618	165337	mRNA	1.53	4.73	1.17526	1.89597e-06
HVO_A0376	WP_004043277.1	pHV4	385336	386439	mRNA	40.08	123.583	1.17318	3.04898e-11
HVO_A0259	#N/A	pHV4	260858	261217	mRNA	0.246667	0.696667	1.17286	0.0788093
HVO_C0035	WP_013035725.1	pHV1	23448	26402	mRNA	0.346667	1.08333	1.17113	3.35456e-06
HVO_A0560	WP_004040919.1	pHV4	564119	565357	mRNA	0.946667	2.97	1.16939	1.02976e-06
HVO_A0063	WP_004043372.1	pHV4	54843	55166	mRNA	0.496667	1.48667	1.1674	0.0287867
HVO_C0048	WP_013035681.1	pHV1	48317	48517	mRNA	0.443333	1.29667	1.16635	0.0723594
HVO_A0609	N/A	pHV4	609848	610833	mRNA	0.736667	2.46333	1.15803	9.55013e-05
HVO_A0476	WP_004040831.1	pHV4	482202	483197	mRNA	0.293333	0.883333	1.15775	0.00422878
HVO_2577	WP_004042638.1	CHR	2428167	2428964	mRNA	0.45	1.40333	1.15634	0.00187869
H43	#N/A	CHR	2152842	2153033	ncRNA	0.733333	2.32333	1.15602	0.0303123
HVO_0310	WP_004044613.1	CHR	278458	278790	mRNA	7.22667	22.9633	1.15583	7.49484e-08
HVO_A0579	#N/A	pHV4	583857	584648	mRNA	1.66333	5.33333	1.15582	3.55478e-07
T23	#N/A	pHV4	20090	20257	ncRNA	0.623333	1.94333	1.15423	0.0620015
HVO_2377	WP_004042266.1	CHR	2241518	2243146	mRNA	1.29	4.13667	1.15195	1.45303e-08
HVO_B0206	#N/A	pHV3	240590	242263	mRNA	3.23667	10.9967	1.15169	1.18536e-06
HVO_1063	WP_004043878.1	CHR	971509	971904	mRNA	2.93667	9.37333	1.15108	1.13871e-06
HVO_0502	WP_004044421.1	CHR	442587	442790	mRNA	1.13667	3.54	1.14914	0.00869206
HVO_A0132_A	#N/A	pHV4	130525	130688	mRNA	6.15	18.45	1.14644	8.8635e-05
HVO_0554	#N/A	CHR	487588	490083	mRNA	0.223333	0.75	1.14265	0.000285569
HVO_3002	WP_004044914.1	CHR	2834238	2835218	mRNA	1.07667	3.58	1.14101	3.06249e-06
HVO_A0161	WP_004043090.1	pHV4	163583	164173	mRNA	2.03	6.52333	1.13993	1.39207e-05
HVO_1661	WP_004041552.1	CHR	1525352	1525714	mRNA	1.22	3.68	1.13869	0.00117271
HVO_0399	WP_004044524.1	CHR	355050	356090	mRNA	2.49333	8.05667	1.13668	1.27591e-09
HVO_0614	#N/A	CHR	545379	545921	mRNA	0.446667	1.44	1.13635	0.00819758
HVO_2425	WP_004042314.1	CHR	2293643	2294293	mRNA	0.6	1.87333	1.1343	0.00127991
HVO_2351s	#N/A	CHR	2218063	2218169	ncRNA	179.71	558.98	1.13212	1.24245e-08
HVO_0382	WP_004044541.1	CHR	340199	340432	mRNA	0.443333	1.48667	1.13088	0.0594927
HVO_2444	N/A	CHR	2313327	2314654	mRNA	0.796667	2.69	1.13065	2.6733e-05
HVO_0782	WP_004044155.1	CHR	701789	702334	mRNA	1.6	5.11667	1.12911	0.000106588
HVO_1330	WP_004043608.1	CHR	1210215	1210835	mRNA	0.7	2.18667	1.12551	0.000923032
HVO_1464	WP_004043471.1	CHR	1335454	1336671	mRNA	0.72	2.33	1.12507	3.95498e-05
HVO_2456	WP_004042371.1	CHR	2326980	2327975	mRNA	0.403333	1.32667	1.12488	0.00119125
HVO_A0492	WP_004040845.1	pHV4	500724	501590	mRNA	0.2	0.58	1.12281	0.0254038
HVO_B0349	#N/A	pHV3	402843	404792	mRNA	0.333333	1.10333	1.12065	0.000108598
HVO_B0090	WP_004041065.1	pHV3	101579	102649	mRNA	8.99	30.1833	1.11993	2.37406e-10
HVO_2410	WP_004042299.1	CHR	2276649	2279081	mRNA	0.533333	1.72667	1.11918	1.10948e-06
HVO_2153	WP_004042036.1	CHR	2015968	2017125	mRNA	3.96	13.2333	1.11886	1.91279e-09
HVO_2259	WP_004042145.1	CHR	2117697	2118632	mRNA	0.37	1.17	1.11728	0.00254433
HVO_B0158	#N/A	pHV3	185201	185353	mRNA	1.40333	3.95	1.11599	0.020856
HVO_0469	WP_004044453.1	CHR	418546	419502	mRNA	0.846667	2.76	1.11322	3.18418e-05
HVO_C0033	WP_013035671.1	pHV1	21542	22072	mRNA	0.896667	2.88	1.11311	0.000491278
HVO_1948	WP_004041828.1	CHR	1798128	1798691	mRNA	2.21333	7.23667	1.11287	1.3506e-06
HVO_1106s	#N/A	CHR	1011067	1011083	ncRNA	17.86	55.0933	1.11189	0.00730684
HVO_0143	WP_004045256.1	CHR	133150	134028	mRNA	0.41	1.28	1.11108	0.0019897
HVO_2626	WP_004042736.1	CHR	2477180	2477500	mRNA	0.88	2.83333	1.10886	0.00554457
HVO_1553	WP_004041431.1	CHR	1421746	1423074	mRNA	0.356667	1.18	1.10817	0.00098941
HVO_0779	WP_004044158.1	CHR	698990	700309	mRNA	0.98	3.20333	1.10687	1.75368e-06
HVO_0664	WP_004044271.1	CHR	592508	592975	mRNA	1.51333	4.98	1.10513	7.53381e-05
HVO_1313	WP_004043623.1	CHR	1199072	1200475	mRNA	0.553333	1.87333	1.10439	5.31999e-05
HVO_0861	WP_004044076.1	CHR	777003	778211	mRNA	11.2167	37.3567	1.10264	1.47508e-10
HVO_A0428	WP_013035099.1	pHV4	432411	434114	mRNA	0.67	2.16667	1.10181	2.24655e-05
HVO_2090_A	#N/A	CHR	1953705	1953923	mRNA	0.71	2.36667	1.10072	0.0301056
HVO_1827	WP_004041717.1	CHR	1687269	1687670	mRNA	5.17667	16.7333	1.1003	1.78589e-06
HVO_0394	WP_081442883.1	CHR	350591	351007	mRNA	2.87667	9.5	1.10002	6.766e-06
HVO_2507	WP_004042482.1	CHR	2373145	2373558	mRNA	0.44	1.52333	1.09815	0.0286687
HVO_0598s	#N/A	CHR	529915	529946	ncRNA	705.837	2092.64	1.09803	0.0164493
HVO_1913	#N/A	CHR	1761405	1761608	mRNA	1.58333	5.29667	1.09559	0.00545967
HVO_2462	#N/A	CHR	2329849	2332152	mRNA	0.593333	1.94333	1.09068	1.2688e-06
HVO_A0312	WP_004043227.1	pHV4	326055	326849	mRNA	1.46333	4.92333	1.0898	2.40644e-06
HVO_2249	WP_004042137.1	CHR	2105839	2107227	mRNA	0.696667	2.33333	1.0884	1.35734e-05
HVO_1808	WP_004041691.1	CHR	1670378	1671808	mRNA	6.15	20.6433	1.08752	5.32361e-13
HVO_2135	WP_004042017.1	CHR	2000143	2001483	mRNA	0.913333	3.02333	1.08724	3.06205e-06
HVO_0729	WP_004044208.1	CHR	652485	653018	mRNA	3.64667	12.28	1.08616	4.70999e-08
HVO_2365	WP_004042254.1	CHR	2230490	2231161	mRNA	1.22667	3.99667	1.08562	4.99834e-05
HVO_2193	WP_004042085.1	CHR	2061701	2062720	mRNA	1.42667	4.86333	1.08493	1.3056e-05
HVO_2614	WP_004042710.1	CHR	2462016	2462744	mRNA	1.29	4.28	1.08402	1.65281e-05
HVO_2284	WP_004042173.1	CHR	2147711	2148052	mRNA	0.62	2.19	1.08354	0.0200612
HVO_2237	WP_004042126.1	CHR	2098773	2099213	mRNA	1.10333	3.59	1.0831	0.000978694
HVO_2263	WP_004042149.1	CHR	2119911	2122316	mRNA	3.80667	12.5667	1.08051	8.18273e-11
HVO_0172	WP_004065604.1	CHR	155649	155852	mRNA	3.34333	11.7367	1.07812	0.000193454
HVO_B0315	#N/A	pHV3	361140	362282	mRNA	0.333333	1.19	1.07779	0.00261631
HVO_0165	WP_004045279.1	CHR	149886	151178	mRNA	0.576667	2.01333	1.07757	0.000157029
HVO_A0600	WP_004040957.1	pHV4	603818	604237	mRNA	2.31333	7.82333	1.07718	9.88122e-06
HVO_B0186	WP_004041349.1	pHV3	216268	217164	mRNA	2.17333	7.43	1.0748	1.58075e-07
HVO_A0126	WP_049914835.1	pHV4	122883	124166	mRNA	0.47	1.59	1.07391	0.000292533
HVO_0783	WP_004044154.1	CHR	702504	704588	mRNA	54.69	182.563	1.07062	3.68835e-13
HVO_1092	WP_004043846.1	CHR	998312	998791	mRNA	7.99	26.19	1.06998	7.48624e-08
HVO_1291	WP_004043648.1	CHR	1175604	1176335	mRNA	0.703333	2.42	1.06745	0.000594966
HVO_1280	#N/A	CHR	1167265	1168569	mRNA	1.71667	5.80667	1.06652	8.98311e-08
HVO_1806	WP_004041689.1	CHR	1668369	1669796	mRNA	1.20333	4.13	1.06442	1.70147e-07
HVO_1769	WP_004041651.1	CHR	1636102	1637166	mRNA	0.323333	1.14333	1.06315	0.00653863
HVO_1056	WP_004043885.1	CHR	962924	964585	mRNA	0.833333	2.78333	1.06199	2.1437e-05
HVO_1557	WP_004041435.1	CHR	1426301	1427275	mRNA	0.82	2.87333	1.05597	0.000105701
HVO_2140	WP_004042022.1	CHR	2003736	2004002	mRNA	2.49	8.03667	1.05579	0.00111121
HVO_1954s	#N/A	CHR	1804444	1804462	ncRNA	108.25	355.263	1.05521	4.19721e-06
HVO_B0131	WP_004041025.1	pHV3	145516	146379	mRNA	0.81	2.83	1.053	0.000122662
HVO_0965	WP_004043980.1	CHR	871193	872671	mRNA	0.94	3.28333	1.04928	2.69852e-06
HVO_0967	WP_004043978.1	CHR	873723	874385	mRNA	1.96	6.74333	1.04783	4.98068e-06
HVO_2495	WP_004042456.1	CHR	2360965	2361882	mRNA	5.97	20.66	1.04673	2.77493e-10
HVO_0676s	#N/A	CHR	604117	604133	ncRNA	4.22333	13.41	1.046	0.132435
HVO_1573	WP_004041452.1	CHR	1443314	1445902	mRNA	1.32333	4.54333	1.04579	7.05345e-09
HVO_0582s	#N/A	CHR	517639	517655	ncRNA	154.757	435.327	1.04359	0.120009
HVO_B0221	#N/A	pHV3	261128	261871	mRNA	2.47667	8.95	1.03733	9.81218e-06
HVO_0964	WP_004043981.1	CHR	870707	871132	mRNA	2.43667	8.40667	1.03711	2.41132e-05
HVO_1267	WP_004043672.1	CHR	1156060	1156485	mRNA	1.2	4.32	1.0357	0.00106396
HVO_1983	WP_004041864.1	CHR	1829072	1830373	mRNA	0.78	2.82667	1.03446	5.89229e-05
HVO_1871	WP_004041753.1	CHR	1727916	1729421	mRNA	4.88667	16.9467	1.0323	1.65501e-11
HVO_A0011	WP_013035100.1	pHV4	11595	12518	mRNA	2.08	7.31667	1.03192	7.54231e-07
HVO_A0340	#N/A	pHV4	352600	352719	mRNA	0.273333	0.906667	1.02805	0.278125
HVO_2617	#N/A	CHR	2465565	2466776	mRNA	0.986667	3.41	1.02401	6.68973e-06
HVO_1554	WP_004041432.1	CHR	1423128	1424813	mRNA	1.53	5.37333	1.02381	8.56965e-08
HVO_2623	WP_004042728.1	CHR	2473880	2474437	mRNA	0.326667	1.17667	1.0237	0.0310925
HVO_1615	WP_004041507.1	CHR	1483545	1484300	mRNA	0.796667	2.87667	1.02367	0.000782132
HVO_2013	WP_004041897.1	CHR	1858707	1859891	mRNA	2.38333	8.50333	1.02067	6.5313e-08
HVO_2624	WP_004042731.1	CHR	2474617	2476266	mRNA	2.29333	7.79333	1.01813	4.42192e-07
HVO_2001	WP_004041882.1	CHR	1846826	1848376	mRNA	0.573333	2.07	1.01745	0.00015691
HVO_A0091	WP_013035122.1	pHV4	93074	94483	mRNA	1.61	5.67	1.01634	7.96406e-07
HVO_A0304	#N/A	pHV4	317221	318993	mRNA	1.42	5.07	1.01593	3.64459e-07
HVO_A0213	WP_004043134.1	pHV4	218613	219671	mRNA	1.67333	5.85667	1.01586	1.06297e-06
HVO_1157	WP_004043783.1	CHR	1054785	1055417	mRNA	0.55	2.02	1.01482	0.00493126
HVO_1221	#N/A	CHR	1110849	1111715	mRNA	0.47	1.74	1.01344	0.00504465
HVO_1718	WP_004041608.1	CHR	1588181	1588657	mRNA	1.15667	4.10667	1.01312	0.00124657
HVO_C0056	WP_013035686.1	pHV1	55899	56111	mRNA	0.89	3.12333	1.01205	0.0268187
HVO_2408	WP_004042297.1	CHR	2275322	2275978	mRNA	1.23	4.42333	1.01079	0.000138378
HVO_A0019	WP_004043420.1	pHV4	20841	21737	mRNA	0.606667	2.11667	1.01001	0.00311679
HVO_2504	WP_004042473.1	CHR	2371290	2371988	mRNA	0.676667	2.39333	1.00938	0.00225202
HVO_B0280	#N/A	pHV3	331659	331859	mRNA	0.47	1.59333	1.00937	0.107465
HVO_C0054	WP_004045436.1	pHV1	53301	54335	mRNA	2.37333	8.17333	1.00611	1.12073e-06
HVO_A0017	#N/A	pHV4	18495	18671	mRNA	0.593333	1.83667	1.00522	0.105221
HVO_B0106	WP_004041049.1	pHV3	119073	120539	mRNA	3.64333	13.1367	1.00515	5.62842e-09
HVO_1715	#N/A	CHR	1585690	1586442	mRNA	0.33	1.2	1.00478	0.0154184
HVO_0919	#N/A	CHR	834136	834252	mRNA	4.30333	15.9867	1.00342	0.00213477
HVO_1807	WP_004041690.1	CHR	1669841	1670281	mRNA	2.61333	9.34667	1.00222	4.80946e-05
HVO_A0044	WP_004043395.1	pHV4	40248	40484	mRNA	2.20333	7.40333	1.00197	0.00168531
T22	#N/A	pHV4	195662	195827	ncRNA	0.316667	0.93	0.99813	0.216562
HVO_0698	WP_004044237.1	CHR	627962	628153	mRNA	8.59	29.3533	0.99734	5.84436e-05
HVO_2071	WP_049914806.1	CHR	1921888	1923462	mRNA	7.29	26.3467	0.993152	1.01988e-10
HVO_1735	WP_004041619.1	CHR	1605225	1607207	mRNA	1.35333	4.87333	0.990763	3.61224e-07
HVO_0978	WP_004043965.1	CHR	889252	889668	mRNA	27.68	98.89	0.990733	2.87435e-11
HVO_1132	WP_004043805.1	CHR	1031858	1033189	mRNA	1.35	4.86667	0.99029	2.61387e-06
HVO_0307	WP_004044616.1	CHR	275700	277091	mRNA	1.96333	7.07667	0.990058	1.3498e-07
HVO_1118	#N/A	CHR	1020539	1020673	mRNA	12.6	45.48	0.989977	1.83688e-06
HVO_0993	#N/A	CHR	902724	902894	mRNA	1.78	6.27667	0.989682	0.00863981
HVO_A0380	WP_013035073.1	pHV4	391212	392903	mRNA	10.82	38.1967	0.988541	1.75633e-09
HVO_2450	WP_004042357.1	CHR	2318839	2319306	mRNA	4.16667	14.92	0.987775	1.22031e-06
HVO_2199	#N/A	CHR	2067601	2068149	mRNA	1.37333	4.86667	0.986666	0.000224101
HVO_0852_A	#N/A	CHR	764624	765037	mRNA	0.603333	2.10667	0.98656	0.0188304
HVO_C0061	N/A	pHV1	60610	60872	mRNA	2.13	7.46	0.986178	0.00113285
HVO_B0012	WP_004041142.1	pHV3	11360	13114	mRNA	0.51	1.83333	0.985645	8.87664e-05
HVO_A0483s	#N/A	pHV4	492487	492503	ncRNA	13.9267	45.45	0.981877	0.0259031
HVO_A0545	WP_004040894.1	pHV4	546987	547586	mRNA	0.816667	2.77667	0.98043	0.00296718
HVO_2883	WP_004044700.1	CHR	2719310	2721418	mRNA	0.653333	2.43	0.980127	2.04787e-05
HVO_B0198	WP_004041336.1	pHV3	227816	229012	mRNA	0.906667	3.31	0.979962	0.000189919
HVO_A0034	WP_004043404.1	pHV4	31450	31815	mRNA	0.386667	1.31667	0.978352	0.0629944
HVO_A0295_A	#N/A	pHV4	307182	308231	mRNA	0.58	2.17	0.977306	0.000951814
HVO_2578	WP_004042640.1	CHR	2429064	2430260	mRNA	0.243333	0.89	0.976489	0.0106318
HVO_0149	WP_004045262.1	CHR	139158	139553	mRNA	0.546667	2.07333	0.975278	0.0413303
HVO_2815s2	#N/A	CHR	2648198	2648214	ncRNA	5.39667	18.0133	0.975192	0.133595
HVO_0445	WP_004044479.1	CHR	394719	395684	mRNA	2.36667	8.80333	0.974229	9.16677e-07
HVO_1078	N/A	CHR	983588	984540	mRNA	1.33	4.88	0.973902	1.19341e-05
HVO_0629	WP_004044306.1	CHR	562646	563665	mRNA	3.16667	11.48	0.971926	7.65328e-08
HVO_0789	WP_004044148.1	CHR	708729	709562	mRNA	1.78	6.41333	0.97189	7.20149e-05
HVO_2342	WP_004042232.1	CHR	2207739	2209223	mRNA	2.58333	9.24667	0.971133	8.6386e-08
HVO_A0299	#N/A	pHV4	311015	312424	mRNA	1.21667	4.51667	0.970146	1.62525e-05
HVO_2011s2	#N/A	CHR	1857663	1857747	ncRNA	751.227	2708.3	0.968916	4.68646e-10
HVO_0166	WP_004045280.1	CHR	151249	151560	mRNA	0.79	2.84	0.968868	0.01959
H63	#N/A	CHR	1778293	1778341	ncRNA	0.69	2.17	0.968674	0.292887
HVO_A0635	WP_004040988.1	pHV4	632812	633927	mRNA	3.75333	13.51	0.966033	2.382e-08
HVO_2501s	#N/A	CHR	2368672	2368688	ncRNA	139.173	493.673	0.963959	1.14425e-05
HVO_1156	#N/A	CHR	1053802	1054788	mRNA	0.776667	2.81	0.960101	0.000923476
HVO_B0073	WP_004041082.1	pHV3	81961	82491	mRNA	6.74667	24.7633	0.95923	1.23088e-07
HVO_2162	WP_004042046.1	CHR	2033187	2033714	mRNA	3.12333	11.4767	0.957642	3.12365e-06
HVO_0678	#N/A	CHR	605951	606410	mRNA	0.696667	2.62	0.954749	0.0108231
HVO_C0082_A	#N/A	pHV1	82425	82625	mRNA	0.483333	1.67	0.95472	0.120564
HVO_B0209	#N/A	pHV3	243635	244597	mRNA	1.28333	4.79	0.95432	4.37949e-05
HVO_A0152	WP_004043081.1	pHV4	151023	151238	mRNA	19.08	71.3333	0.954104	1.23492e-07
HVO_A0419	WP_004043328.1	pHV4	423507	424196	mRNA	1	3.76667	0.952936	0.000966972
HVO_2666	WP_013035260.1	CHR	2514799	2515638	mRNA	0.523333	2.02333	0.94859	0.00633808
T20	#N/A	pHV4	263152	263266	ncRNA	1.01	3.30333	0.946269	0.105668
HVO_1103	WP_004043835.1	CHR	1007487	1008407	mRNA	2.88333	10.56	0.946245	8.06433e-07
HVO_0136_A	#N/A	CHR	126998	127177	mRNA	0.87	3.07333	0.945177	0.057701
HVO_0659	WP_004044276.1	CHR	588886	589224	mRNA	0.796667	3.06	0.942952	0.0204566
HVO_2005	#N/A	CHR	1850066	1850212	mRNA	0.496667	1.85	0.940399	0.179999
HVO_2008	WP_004041892.1	CHR	1853807	1855564	mRNA	1.91333	7.00333	0.939985	5.4678e-07
HVO_0780	#N/A	CHR	700343	700999	mRNA	0.833333	3.15	0.937952	0.00149041
HVO_A0145	WP_004043074.1	pHV4	141079	142257	mRNA	0.876667	3.35667	0.931966	0.000207158
HVO_2115	WP_013035394.1	CHR	1979250	1980047	mRNA	2.79667	10.4933	0.928794	1.98073e-06
HVO_B0197	WP_004041337.1	pHV3	226697	227809	mRNA	1.5	5.59333	0.928569	7.68997e-06
HVO_1572	WP_004041451.1	CHR	1441393	1443312	mRNA	1.16	4.26333	0.922617	1.16493e-05
HVO_2216	N/A	CHR	2081654	2081925	mRNA	2.89333	10.8967	0.921089	0.000411347
HVO_0692	WP_004044243.1	CHR	622950	623810	mRNA	0.973333	3.58667	0.919169	0.000415151
HVO_0197	#N/A	CHR	177286	178047	mRNA	0.573333	2.20333	0.918724	0.00452803
HVO_2391	WP_004042280.1	CHR	2261991	2262941	mRNA	0.653333	2.59333	0.91639	0.00209803
HVO_0653	WP_004044283.1	CHR	584183	584317	mRNA	9.21	34.0667	0.915645	6.16599e-05
HVO_A0040	WP_013035160.1	pHV4	36821	37042	mRNA	0.85	3.24667	0.914009	0.0441264
HVO_0470	#N/A	CHR	419599	420702	mRNA	0.586667	2.19	0.913977	0.00116212
HVO_0400	WP_004044523.1	CHR	356161	356541	mRNA	8.82	32.8167	0.913394	4.00485e-07
HVO_1208	WP_004043734.1	CHR	1098739	1099401	mRNA	1.64667	6.05	0.912348	0.000231858
HVO_0342	WP_004044579.1	CHR	310562	310897	mRNA	1.39667	5.25	0.911731	0.00356819
HVO_0903	WP_004044036.1	CHR	821504	822247	mRNA	3.35	13.1567	0.907512	1.28034e-05
HVO_A0065	WP_004043370.1	pHV4	57789	59942	mRNA	1.39	5.26667	0.904017	4.13362e-07
HVO_1497	WP_004043438.1	CHR	1366402	1366671	mRNA	1.51333	5.85	0.903883	0.00585282
HVO_2810	WP_004043052.1	CHR	2640557	2640928	mRNA	5.12667	19.5	0.902152	8.07858e-06
HVO_B0086	WP_013034978.1	pHV3	97312	98739	mRNA	1.17667	4.51	0.901975	1.76627e-05
H118	#N/A	CHR	413747	413834	ncRNA	31.8867	114.42	0.901779	0.00014756
HVO_2203	WP_004042095.1	CHR	2071042	2071836	mRNA	9.23	35.9833	0.901627	8.55456e-07
HVO_A0398	WP_004043297.1	pHV4	406832	407716	mRNA	0.56	2.06333	0.901439	0.00555314
HVO_0843	WP_004044093.1	CHR	759259	759648	mRNA	28.1	106.577	0.901326	6.1474e-09
HVO_2933	WP_004044773.1	CHR	2764451	2764828	mRNA	2.13333	8.2	0.897746	0.000742973
HVO_A0550	WP_004040905.1	pHV4	551018	553675	mRNA	0.71	2.76333	0.897408	9.14126e-06
HVO_C0011	WP_013035714.1	pHV1	7721	9085	mRNA	0.73	2.71333	0.897137	0.000235605
HVO_B0252	#N/A	pHV3	300103	300216	mRNA	2.74667	9.74333	0.896886	0.0208351
HVO_B0135	WP_004041021.1	pHV3	150248	151114	mRNA	3.60333	14.02	0.893492	7.72201e-07
HVO_A0608	#N/A	pHV4	609485	609604	mRNA	0.236667	0.94	0.89344	0.354351
HVO_0694	WP_004044241.1	CHR	624993	625706	mRNA	1.60333	6.14	0.891573	0.00100896
HVO_1184	WP_004043757.1	CHR	1077825	1078964	mRNA	0.866667	3.38	0.891091	0.000376798
HVO_2454	#N/A	CHR	2324742	2326316	mRNA	0.64	2.46333	0.890359	0.00034554
HVO_2132	#N/A	CHR	1998144	1998317	mRNA	0.91	2.94333	0.89023	0.0941067
HVO_2985	WP_004044872.1	CHR	2816899	2817594	mRNA	2.27333	8.77	0.883085	0.000124818
HVO_0761	WP_004044176.1	CHR	683419	683907	mRNA	0.986667	3.88	0.882055	0.00474747
HVO_0852	WP_004044086.1	CHR	764328	764597	mRNA	0.796667	3.01	0.881803	0.0399465
HVO_0859	WP_004044078.1	CHR	774651	775556	mRNA	12.09	45.9767	0.880227	3.14312e-07
HVO_2294	#N/A	CHR	2163690	2164787	mRNA	0.946667	3.56333	0.877632	0.000480273
HVO_A0140	WP_004043070.1	pHV4	136233	136844	mRNA	1.06667	4.19333	0.877344	0.0015203
HVO_2286	#N/A	CHR	2150003	2151682	mRNA	2.69333	10.1433	0.87678	2.26711e-06
HVO_0654	WP_004044282.1	CHR	584352	584621	mRNA	8.53667	33.0833	0.873774	7.90365e-06
HVO_A0204s2	#N/A	pHV4	207708	207873	ncRNA	144.027	555.407	0.873279	4.80185e-08
HVO_A0615	WP_004040969.1	pHV4	613711	613917	mRNA	51.8067	198.977	0.872215	1.51763e-07
HVO_2511	WP_004042487.1	CHR	2376952	2378199	mRNA	2.5	9.61667	0.871651	1.44621e-06
HVO_0994	WP_004043949.1	CHR	902996	904309	mRNA	2.75	10.75	0.870412	5.92004e-07
HVO_2540	WP_004042554.1	CHR	2405115	2405843	mRNA	0.523333	2.06667	0.866601	0.014997
HVO_A0057	WP_004043378.1	pHV4	48734	49555	mRNA	0.673333	2.58333	0.862752	0.003215
HVO_1921	WP_004041800.1	CHR	1770475	1771857	mRNA	3.29333	13.2	0.860548	7.35126e-07
HVO_0391	WP_004044532.1	CHR	346125	346805	mRNA	0.47	1.85	0.859782	0.017505
HVO_0452	WP_004044471.1	CHR	400730	403606	mRNA	1.27	5.07333	0.85821	2.45422e-06
HVO_1670	WP_004041560.1	CHR	1530060	1530902	mRNA	0.623333	2.55667	0.854578	0.0056217
H226.13	#N/A	CHR	518535	518615	ncRNA	106.567	388.2	0.854514	0.000696892
HVO_1555	WP_004041433.1	CHR	1424810	1425433	mRNA	1.64	6.43333	0.847663	0.000495389
HVO_1606	WP_013035489.1	CHR	1477228	1477647	mRNA	2.13333	8.36667	0.847096	0.000673838
HVO_2271	WP_013035494.1	CHR	2130371	2131603	mRNA	1.36333	5.28667	0.847022	6.48793e-05
HVO_B0137	WP_049914722.1	pHV3	152220	152906	mRNA	0.63	2.48333	0.843495	0.010456
H128	#N/A	CHR	246735	247070	ncRNA	0.336667	1.33333	0.843395	0.135069
HVO_A0215	WP_004043136.1	pHV4	221276	221863	mRNA	0.5	1.97667	0.841707	0.0241992
HVO_1724s	#N/A	CHR	1594231	1594247	ncRNA	8.28	30.8167	0.841091	0.112897
HVO_1848_A	#N/A	CHR	1708467	1708622	mRNA	10.7567	42.63	0.840947	4.09533e-05
HVO_1714	WP_004041604.1	CHR	1584730	1585611	mRNA	0.453333	1.82667	0.838484	0.0148213
HVO_1240	WP_004043701.1	CHR	1132536	1133597	mRNA	1.94333	7.65667	0.838184	3.96013e-05
HVO_1645	WP_004041536.1	CHR	1506663	1509224	mRNA	0.796667	3.12333	0.837905	0.000144426
HVO_1305	WP_004043632.1	CHR	1189396	1191291	mRNA	7.71	31.0533	0.8349	5.09456e-08
HVO_A0537	WP_004040887.1	pHV4	539776	541791	mRNA	0.566667	2.22667	0.834725	0.0004197
HVO_2784s	#N/A	CHR	2620418	2620434	ncRNA	1618.84	6379.6	0.834132	2.15331e-06
HVO_2204	WP_049896292.1	CHR	2071805	2072992	mRNA	9.64	38.79	0.833963	4.21281e-08
HVO_0334	WP_004044587.1	CHR	302356	303069	mRNA	0.923333	3.57667	0.833955	0.00260857
HVO_D0004A	AOP12798.1	pHV2	4457	4684	mRNA	4.26	17.0933	0.833507	0.0004513
HVO_1866	WP_004041748.1	CHR	1722293	1723006	mRNA	0.536667	2.07333	0.830497	0.0138222
HVO_1927	WP_004041806.1	CHR	1775472	1776776	mRNA	0.766667	3.10333	0.829547	0.000467045
HVO_2198	WP_004042090.1	CHR	2066232	2067599	mRNA	1.13667	4.56333	0.828861	0.00016218
HVO_0287	#N/A	CHR	258948	259067	mRNA	6	23.68	0.828288	0.00365385
HVO_2373	WP_004042262.1	CHR	2237561	2237938	mRNA	9.55667	38.3133	0.826728	1.52383e-06
HVO_2283	WP_004042172.1	CHR	2146625	2147704	mRNA	0.313333	1.21667	0.825398	0.0205231
HVO_A0375	WP_004043276.1	pHV4	384558	385298	mRNA	25.4633	100.573	0.824742	2.5878e-07
HVO_2272	WP_004042159.1	CHR	2131833	2132333	mRNA	0.63	2.54	0.824478	0.0241919
HVO_2078	WP_004041961.1	CHR	1932956	1933816	mRNA	0.906667	3.71	0.82438	0.00129232
HVO_0911	WP_004044028.1	CHR	827150	828259	mRNA	2.63	10.4967	0.820603	5.86292e-06
HVO_1450	WP_004043485.1	CHR	1321660	1322130	mRNA	1.02667	4.21333	0.820452	0.00723166
HVO_2697	WP_004042882.1	CHR	2544015	2545172	mRNA	1.25	5.07333	0.819072	0.000263966
HVO_2291_A	#N/A	CHR	2160464	2160859	mRNA	0.85	3.44	0.818553	0.0255893
HVO_3000	WP_004044909.1	CHR	2831155	2833254	mRNA	0.646667	2.68	0.818524	0.000387127
HVO_A0453	WP_081442878.1	pHV4	461417	462301	mRNA	1.13	4.42667	0.817438	0.000933075
HVO_0787	WP_004044150.1	CHR	706709	707464	mRNA	2.37333	9.4	0.813532	0.000592257
HVO_1072	WP_004043866.1	CHR	979089	979655	mRNA	2.23333	8.96333	0.812365	0.000336543
HVO_C0062	WP_004043317.1	pHV1	61032	61364	mRNA	1.23667	5.09	0.811534	0.012935
HVO_A0399	WP_013035044.1	pHV4	407856	408044	mRNA	0.346667	1.48667	0.809604	0.249474
HVO_2754	#N/A	CHR	2593368	2594651	mRNA	1.08	4.32667	0.807734	0.000536996
HVO_1767	WP_013035618.1	CHR	1634178	1635029	mRNA	0.366667	1.46333	0.807684	0.0261328
HVO_0192	WP_004045307.1	CHR	174329	174736	mRNA	1.92667	7.73667	0.805646	0.00363665
HVO_2486	WP_004042436.1	CHR	2354069	2355868	mRNA	0.94	3.87333	0.803596	6.4714e-05
HVO_2609	N/A	CHR	2457666	2458664	mRNA	1.26667	5.16	0.799398	0.000244613
HVO_1138	WP_004043799.1	CHR	1040246	1041094	mRNA	10.9333	45.1667	0.798361	1.74002e-07
HVO_C0052	#N/A	pHV1	50866	53205	mRNA	1.14	4.59333	0.797846	0.00293585
HVO_2293	WP_004042185.1	CHR	2162076	2162873	mRNA	0.5	1.97333	0.796911	0.0221842
HVO_1155	#N/A	CHR	1053296	1053748	mRNA	0.913333	3.99333	0.795629	0.0263131
HVO_C0023	WP_013035735.1	pHV1	17018	17512	mRNA	0.483333	1.97	0.795551	0.0482418
HVO_2341	WP_004042231.1	CHR	2207083	2207742	mRNA	2.76	11.0733	0.794106	0.000116482
HVO_C0083_A	#N/A	pHV1	82678	82839	mRNA	0.283333	0.963333	0.793464	0.354428
HVO_1452	WP_004043483.1	CHR	1323707	1324546	mRNA	1.12667	4.56667	0.793013	0.00111521
HVO_0122	WP_004045234.1	CHR	114831	115805	mRNA	0.906667	3.81333	0.792413	0.00236968
HVO_A0169	WP_004043096.1	pHV4	170366	171283	mRNA	0.743333	3.05333	0.792216	0.00349068
HVO_1223	WP_004043719.1	CHR	1112561	1114831	mRNA	0.466667	1.87667	0.792099	0.00320639
HVO_A0281	WP_013035128.1	pHV4	289927	291024	mRNA	0.88	3.6	0.79197	0.00106814
HVO_2027	WP_004041912.1	CHR	1871717	1872109	mRNA	5.12667	21.26	0.788378	0.000143649
HVO_B0266	WP_004041272.1	pHV3	317826	319133	mRNA	2.51	10.4	0.788328	8.28538e-06
HVO_A0310	WP_004043225.1	pHV4	324116	324898	mRNA	0.383333	1.62333	0.787191	0.0335092
HVO_2809	WP_004043051.1	CHR	2639676	2640557	mRNA	6.65333	27.7733	0.785032	6.57821e-07
HVO_0184	WP_004045298.1	CHR	165330	165506	mRNA	2.91667	11.8433	0.783334	0.0112329
HVO_0465	WP_004044457.1	CHR	413956	415347	mRNA	0.673333	2.73	0.781794	0.00143321
HVO_B0212	WP_004041323.1	pHV3	246483	246692	mRNA	0.913333	3.69667	0.778326	0.0835088
HVO_B0047	WP_004041107.1	pHV3	55399	56601	mRNA	1.46667	6.26667	0.777878	0.00201966
HVO_A0572	#N/A	pHV4	577192	578169	mRNA	0.576667	2.50333	0.773741	0.0136784
HVO_A0621	WP_004040975.1	pHV4	619529	620101	mRNA	1.11	4.51333	0.77275	0.00821556
HVO_A0112	#N/A	pHV4	112701	112814	mRNA	2.72667	10.7467	0.771681	0.0386601
HVO_A0021	WP_004043417.1	pHV4	23099	23494	mRNA	1.46	5.93333	0.771673	0.0114241
HVO_A0208	WP_013035118.1	pHV4	211979	212776	mRNA	2.66333	11.2733	0.771334	0.000702285
HVO_0270	#N/A	CHR	238945	239475	mRNA	0.42	1.75333	0.769756	0.118259
HVO_A0551	WP_004040907.1	pHV4	553798	555414	mRNA	0.983333	4.17	0.769611	0.000217457
HVO_B0098	#N/A	pHV3	110277	111311	mRNA	0.563333	2.29	0.769288	0.00832165
HVO_A0634	WP_004040987.1	pHV4	631456	632805	mRNA	1.69	6.99667	0.768863	8.78607e-05
HVO_0549	WP_004044382.1	CHR	479663	480625	mRNA	0.726667	3.10667	0.76798	0.00573665
HVO_B0053	WP_004041101.1	pHV3	65466	65849	mRNA	2.65333	11.1033	0.767687	0.00151415
HVO_A0594	WP_004040951.1	pHV4	597454	599271	mRNA	0.556667	2.35333	0.767463	0.00185897
HVO_2206	WP_004042098.1	CHR	2074256	2074501	mRNA	2.66667	11.3667	0.765543	0.00453239
HVO_0238s	#N/A	CHR	215920	215936	ncRNA	109.223	433.11	0.759088	0.00230092
HVO_0948	WP_004043997.1	CHR	858873	859304	mRNA	4.43667	18.7567	0.758671	0.000481512
HVO_0712	#N/A	CHR	638458	639269	mRNA	0.53	2.18333	0.75756	0.0176828
HVO_1266	WP_004043673.1	CHR	1154802	1155953	mRNA	0.9	3.73667	0.755782	0.00146476
HVO_2248	WP_004042136.1	CHR	2104893	2105708	mRNA	1.06	4.53667	0.7549	0.00256197
HVO_0418	WP_004044506.1	CHR	373221	374717	mRNA	0.796667	3.27333	0.754281	0.0019115
HVO_2009	WP_004041893.1	CHR	1855802	1856071	mRNA	2.00667	8.22667	0.75349	0.0109297
HVO_2757s2	#N/A	CHR	2597072	2597195	ncRNA	8.42	33.3767	0.750641	0.00643425
HVO_B0193s2	#N/A	pHV3	224083	224108	ncRNA	652.273	2761.54	0.74945	4.10343e-07
HVO_0591	#N/A	CHR	523826	524848	mRNA	0.94	3.98667	0.748131	0.00163901
HVO_C0001s	#N/A	pHV1	1491	1587	ncRNA	58.7033	244.347	0.747962	2.2343e-05
HVO_1057	WP_013035428.1	CHR	964613	966217	mRNA	0.986667	4.18667	0.74765	0.000342955
HVO_1498	WP_004043437.1	CHR	1366671	1367135	mRNA	1.06	4.60333	0.743633	0.0164964
HVO_2290	WP_013035521.1	CHR	2157895	2159139	mRNA	0.473333	1.88333	0.74048	0.0159336
HVO_C0030	WP_013035694.1	pHV1	20437	20628	mRNA	39.6167	162.787	0.7389	0.000287775
HVO_2288	WP_004042179.1	CHR	2153749	2155278	mRNA	0.86	3.63667	0.733205	0.000694829
HVO_1649	WP_004041540.1	CHR	1511538	1512746	mRNA	1.18667	5.11667	0.731365	0.000924673
HVO_2832	#N/A	CHR	2667268	2668163	mRNA	0.28	1.20667	0.730418	0.0916511
HVO_C0054_A	#N/A	pHV1	54474	54645	mRNA	1.17	4.5	0.728968	0.117097
HVO_2137	WP_004042019.1	CHR	2001976	2002281	mRNA	0.496667	2.05333	0.728374	0.135765
HVO_A0558	WP_013035145.1	pHV4	561274	562509	mRNA	0.73	3.16	0.727959	0.0028195
HVO_1143	WP_008605767.1	CHR	1044422	1045093	mRNA	1.29667	5.53333	0.727473	0.00400957
HVO_0235	WP_004065483.1	CHR	211808	212152	mRNA	2.28667	9.48667	0.724078	0.00713631
HVO_2487	WP_004042439.1	CHR	2356066	2357100	mRNA	0.77	3.25333	0.723461	0.00581778
HVO_2151	WP_004042034.1	CHR	2014697	2015338	mRNA	0.776667	3.31667	0.722849	0.015934
HVO_0425	WP_004044499.1	CHR	382515	383456	mRNA	1.06333	4.58333	0.721583	0.0030439
H49	#N/A	CHR	1930097	1930164	ncRNA	1.39333	6.60667	0.720684	0.235887
HVO_A0237	WP_013035213.1	pHV4	239082	241616	mRNA	0.38	1.67333	0.719104	0.00449819
HVO_2353	WP_004042242.1	CHR	2218384	2218572	mRNA	14.5933	61.2067	0.718179	0.000300594
HVO_2048	WP_004041934.1	CHR	1894729	1895808	mRNA	5.72	23.91	0.717917	0.000141113
HVO_2150	WP_004042033.1	CHR	2013419	2014540	mRNA	1.24333	5.28333	0.717833	0.00154464
HVO_2615	WP_004042712.1	CHR	2462754	2464178	mRNA	0.653333	2.71333	0.714902	0.00510836
HVO_1967	WP_004041846.1	CHR	1815330	1816622	mRNA	0.68	2.94	0.714628	0.00414071
HVO_1526	WP_004041404.1	CHR	1391458	1392831	mRNA	3.73	15.4233	0.714275	0.000625867
HVO_2000	WP_004041881.1	CHR	1846356	1846637	mRNA	1.06333	4.96667	0.712898	0.0612963
HVO_B0377	WP_004041158.1	pHV3	431768	432787	mRNA	1.20667	5.35	0.712308	0.0025742
HVO_A0516	#N/A	pHV4	519630	521576	mRNA	0.916667	4.05667	0.711776	0.00051951
HVO_A0508	WP_004040859.1	pHV4	514365	514685	mRNA	10.29	44.3433	0.709369	0.000633002
HVO_0384	#N/A	CHR	340617	340787	mRNA	0.386667	1.77333	0.708758	0.31141
HVO_2603	WP_004042688.1	CHR	2452379	2452969	mRNA	1.32	5.64	0.707251	0.00687257
HVO_2795	WP_004043038.1	CHR	2626819	2627550	mRNA	1.09333	4.81333	0.707152	0.00479681
HVO_0248	#N/A	CHR	223693	224892	mRNA	2.01	8.80333	0.705945	0.000193329
HVO_A0559	WP_004040918.1	pHV4	562540	564126	mRNA	0.726667	3.15333	0.704756	0.00844996
HVO_B0186s	#N/A	pHV3	217250	217364	ncRNA	23.3233	97.8733	0.701794	0.00124305
HVO_2055	WP_004041939.1	CHR	1903778	1905196	mRNA	3.68667	15.8167	0.699542	6.88619e-05
HVO_2471	WP_004042406.1	CHR	2341670	2343220	mRNA	0.926667	4.13333	0.697395	0.000955332
HVO_B0148	WP_004041009.1	pHV3	164917	165570	mRNA	0.276667	1.19667	0.695388	0.121448
HVO_1312	WP_004043624.1	CHR	1198166	1198984	mRNA	0.753333	3.28667	0.692898	0.0114759
HVO_0230	WP_004045344.1	CHR	208346	208762	mRNA	1.54	7.08	0.691654	0.0203314
HVO_0929	WP_004044016.1	CHR	841078	842064	mRNA	0.736667	3.4	0.691356	0.0105883
HVO_2995	WP_004044900.1	CHR	2825137	2825526	mRNA	35.67	155.107	0.690648	1.10419e-05
HVO_A0104	WP_004043336.1	pHV4	107526	108455	mRNA	0.99	4.43333	0.687896	0.0051982
HVO_2500	WP_004042465.1	CHR	2365176	2367422	mRNA	2.14667	9.67667	0.687222	0.000177513
T2	#N/A	CHR	1633444	1633489	ncRNA	0.176667	0.626667	0.685412	0.584735
HVO_0117	WP_004045218.1	CHR	111341	112006	mRNA	4.68667	20.52	0.684654	0.000110465
HVO_1791	WP_004041676.1	CHR	1655978	1656925	mRNA	1.01667	4.60333	0.680908	0.00621419
HVO_1329	WP_004043609.1	CHR	1209403	1210143	mRNA	1.48	6.57333	0.679598	0.00535823
HVO_0309	WP_004044614.1	CHR	277680	278303	mRNA	2.30667	10.1233	0.679387	0.00375364
HVO_0234	WP_004045348.1	CHR	210884	211711	mRNA	1.04	4.69333	0.677106	0.00625439
HVO_0466	WP_004044456.1	CHR	415459	416598	mRNA	1.44	6.31333	0.676556	0.00144938
HVO_0622	WP_004044312.1	CHR	554747	555640	mRNA	0.523333	2.38667	0.6756	0.0260916
HVO_2772	WP_004043018.1	CHR	2612931	2614091	mRNA	2.4	11.0033	0.671002	0.00033875
HVO_1826	WP_004041716.1	CHR	1686807	1687244	mRNA	2.11333	9.73333	0.669719	0.0066686
HVO_2683	WP_004042854.1	CHR	2530375	2531754	mRNA	1.20333	5.44667	0.66953	0.00227975
HVO_0115	WP_004045214.1	CHR	110903	111055	mRNA	12.6933	55.9667	0.668632	0.000998179
HVO_2771	WP_004043017.1	CHR	2612059	2612874	mRNA	1.71333	7.87333	0.668593	0.00183492
HVO_2522	WP_004042506.1	CHR	2388088	2388558	mRNA	0.56	2.60333	0.668437	0.0815262
HVO_C0054s	#N/A	pHV1	55059	55075	ncRNA	3.19667	14.8633	0.664839	0.368722
HVO_1167	WP_004043774.1	CHR	1064921	1065196	mRNA	0.47	1.99667	0.664617	0.205345
HVO_1570	WP_004041449.1	CHR	1437643	1438743	mRNA	2.12333	9.60333	0.664568	0.000762597
HVO_A0564	WP_013035186.1	pHV4	568902	569303	mRNA	0.783333	3.53667	0.663912	0.0634289
HVO_1278	WP_004043661.1	CHR	1166194	1166574	mRNA	2.82333	12.6433	0.662511	0.00639844
HVO_A0001	WP_004040991.1	pHV4	152	1402	mRNA	2.04667	9.25	0.662021	0.000451235
HVO_0156	WP_004045269.1	CHR	143303	144268	mRNA	0.633333	2.83333	0.661722	0.0177051
HVO_0362	WP_004044562.1	CHR	329856	330458	mRNA	2.34667	10.79	0.660551	0.00241366
HVO_1605	WP_004041497.1	CHR	1475645	1477207	mRNA	1.45	6.47333	0.66025	0.000568271
H107	#N/A	CHR	604153	604256	ncRNA	1.28667	5.33	0.65963	0.204028
HVO_0784	WP_004044153.1	CHR	704595	705614	mRNA	25.6	113.87	0.65953	9.79233e-06
HVO_1120	WP_013035526.1	CHR	1021329	1021658	mRNA	3.26333	14.37	0.65803	0.00555129
HVO_1162	WP_004043779.1	CHR	1061644	1061919	mRNA	47.7867	218.183	0.657664	9.50911e-05
HVO_0276_A	#N/A	CHR	246714	247094	mRNA	0.32	1.45667	0.656222	0.217121
HVO_0457s	#N/A	CHR	407856	408342	ncRNA	60.6067	279.033	0.656189	0.00016079
HVO_A0129	WP_004043063.1	pHV4	127679	127990	mRNA	2.46	10.77	0.65573	0.0193644
HVO_1669	WP_004041559.1	CHR	1529404	1530063	mRNA	0.56	2.71	0.653935	0.0583609
HVO_1831	WP_013035390.1	CHR	1690567	1691148	mRNA	15.4067	69.1667	0.65388	3.05722e-05
HVO_B0207	#N/A	pHV3	242304	242483	mRNA	2.54667	11.6333	0.652412	0.0474691
HVO_1624	WP_004041513.1	CHR	1489288	1490280	mRNA	1.07333	4.96	0.650553	0.00565358
HVO_1679	WP_004041569.1	CHR	1536158	1536394	mRNA	53.46	241.547	0.64937	8.83486e-06
HVO_0806	WP_004044130.1	CHR	724574	726331	mRNA	1.71	7.92667	0.649161	0.000422069
HVO_0319	WP_004044604.1	CHR	288859	289566	mRNA	2.37667	10.7933	0.646954	0.00153252
HVO_0222	WP_004045336.1	CHR	202030	202368	mRNA	0.523333	2.39667	0.646809	0.16044
HVO_2404	WP_004042293.1	CHR	2272107	2273198	mRNA	2.17333	9.88	0.646142	0.000783837
HVO_A0540	WP_004040890.1	pHV4	543848	544519	mRNA	0.513333	2.34667	0.645789	0.0623933
HVO_0295	WP_004044628.1	CHR	263680	264327	mRNA	1.72333	7.79	0.64548	0.0122989
HVO_2571	WP_004042626.1	CHR	2422406	2423464	mRNA	1.41333	6.40667	0.64331	0.0017522
HVO_A0366	WP_013035194.1	pHV4	377648	377890	mRNA	0.423333	1.74333	0.64298	0.270896
HVO_0665	WP_004044270.1	CHR	593079	594002	mRNA	1.03333	4.77333	0.642215	0.00714332
HVO_2855	#N/A	CHR	2694036	2694284	mRNA	23.15	103.717	0.639842	0.000439444
HVO_1091	WP_004043847.1	CHR	997547	998305	mRNA	7.32667	33.28	0.639192	6.01261e-05
HVO_0675	WP_004044260.1	CHR	602703	603536	mRNA	1.05667	4.93	0.63824	0.00981399
HVO_A0093	WP_004043348.1	pHV4	96278	97018	mRNA	1.47	6.76333	0.637831	0.00533904
HVO_2472	#N/A	CHR	2343217	2343486	mRNA	1.60667	7.38667	0.637688	0.0524336
HVO_0051	WP_004045066.1	CHR	49976	51190	mRNA	0.496667	2.25333	0.636867	0.0207644
HVO_0662	#N/A	CHR	590774	591673	mRNA	0.486667	2.23	0.634767	0.042523
HVO_1175	WP_004043766.1	CHR	1071166	1071843	mRNA	2.47	11.4233	0.63221	0.00251444
HVO_0535	WP_004044396.1	CHR	466545	467234	mRNA	1.04667	4.77333	0.631267	0.0150411
HVO_2270	WP_013035257.1	CHR	2128977	2130371	mRNA	1.95333	8.83333	0.630572	0.00062439
H99	#N/A	CHR	702447	702477	ncRNA	1.35667	6.01	0.630353	0.440256
HVO_A0606	WP_004040962.1	pHV4	607809	609122	mRNA	0.823333	3.82667	0.629435	0.0102355
HVO_A0509	WP_004040860.1	pHV4	514688	515506	mRNA	6.98333	32.0467	0.62907	0.000616136
HVO_2037_A	#N/A	CHR	1882817	1883035	mRNA	0.456667	1.9	0.627294	0.292438
HVO_2875	WP_013035344.1	CHR	2712095	2712676	mRNA	0.5	2.32667	0.626897	0.0958874
HVO_1093	WP_004043845.1	CHR	998801	999427	mRNA	1.68333	7.69	0.626553	0.00995256
HVO_2319	WP_004042211.1	CHR	2185692	2187005	mRNA	1.52	7.14333	0.626174	0.00120735
HVO_0699	WP_004044236.1	CHR	628158	628958	mRNA	6.87333	31.8067	0.625748	0.00011003
HVO_2202	#N/A	CHR	2070415	2071035	mRNA	3.34333	15.5867	0.624336	0.000984933
HVO_A0581	#N/A	pHV4	585347	586675	mRNA	1	4.7	0.622392	0.00489754
HVO_0363	#N/A	CHR	331092	331232	mRNA	1.17	5.18	0.622324	0.184826
HVO_2732	WP_004042952.1	CHR	2577399	2579063	mRNA	0.816667	3.72333	0.620971	0.00484355
HVO_0688	WP_013035285.1	CHR	617184	617507	mRNA	3.94667	17.7367	0.619397	0.00928848
HVO_0953	WP_004043992.1	CHR	862560	864398	mRNA	0.79	3.70667	0.619317	0.0139509
HVO_1911	N/A	CHR	1759649	1761402	mRNA	0.796667	3.76333	0.619077	0.00501583
HVO_2164	WP_004042050.1	CHR	2034610	2035845	mRNA	1.69333	7.86667	0.617826	0.00198955
HVO_1659	WP_004041550.1	CHR	1523528	1524424	mRNA	3.22667	15.1167	0.616709	0.00092287
HVO_A0629	WP_004040982.1	pHV4	627071	628717	mRNA	1.09333	5.34	0.616125	0.0117298
HVO_1540	WP_013035640.1	CHR	1408197	1409507	mRNA	0.69	3.25667	0.614643	0.0121782
HVO_C0009	WP_013035737.1	pHV1	6521	6970	mRNA	1.13	5.28333	0.614518	0.0411346
HVO_1999	WP_004041880.1	CHR	1844851	1846359	mRNA	1	4.7	0.614079	0.00483732
HVO_3006	WP_004044920.1	CHR	2837628	2839367	mRNA	0.686667	3.04667	0.614012	0.0122519
HVO_0760	WP_004044177.1	CHR	682316	683422	mRNA	0.646667	3.03	0.613328	0.0224155
HVO_B0009	WP_004041144.1	pHV3	8587	9729	mRNA	0.63	3.08	0.61235	0.0311574
HVO_1906	WP_004041787.1	CHR	1754022	1754762	mRNA	1.45667	6.52	0.61129	0.013419
HVO_2461	#N/A	CHR	2329410	2329847	mRNA	1.02333	4.60333	0.610521	0.0511995
HVO_B0172	WP_081442861.1	pHV3	198487	199328	mRNA	0.57	2.7	0.609934	0.0410127
HVO_2158	WP_013035373.1	CHR	2021222	2023477	mRNA	0.916667	4.25333	0.609515	0.00297058
HVO_A0582	#N/A	pHV4	586717	588090	mRNA	1.10333	5.26667	0.608238	0.00726514
HVO_1916	WP_004041795.1	CHR	1763225	1765132	mRNA	2.21	10.2633	0.605985	0.00230181
HVO_1932	WP_013035655.1	CHR	1779866	1780792	mRNA	1.08667	5.02333	0.60585	0.0109516
HVO_2885	WP_013035604.1	CHR	2723169	2724473	mRNA	2.86667	13.4733	0.604682	0.00112136
HVO_C0043	WP_013035710.1	pHV1	42448	44433	mRNA	0.823333	3.82333	0.602517	0.00549702
HVO_1586	WP_004041471.1	CHR	1457033	1458340	mRNA	1.11333	5.33667	0.600956	0.00460219
H226.8	#N/A	CHR	518628	518730	ncRNA	3.21667	14.4667	0.600241	0.112501
HVO_0818	WP_004044118.1	CHR	737956	739125	mRNA	0.91	4.24667	0.59974	0.0132241
HVO_0294	#N/A	CHR	262634	263638	mRNA	0.74	3.54667	0.599236	0.0208083
HVO_B0366	WP_004041168.1	pHV3	423489	424082	mRNA	1.12333	5.16	0.598412	0.0548499
HVO_1193	WP_081442895.1	CHR	1085608	1086186	mRNA	0.633333	2.97	0.597164	0.075107
HVO_B0248	WP_004041288.1	pHV3	295154	295918	mRNA	0.86	4.12	0.597055	0.0344737
HVO_2435	WP_004042328.1	CHR	2303258	2304364	mRNA	0.896667	4.33667	0.595344	0.0115266
T12	#N/A	CHR	2637529	2637627	ncRNA	36.95	167.247	0.595189	0.00399996
HVO_2201s	#N/A	CHR	2070185	2070201	ncRNA	137.22	622.937	0.595157	0.00471505
HVO_2145	WP_004042027.1	CHR	2007380	2007946	mRNA	0.186667	0.886667	0.593936	0.291313
HVO_A0342	WP_004043255.1	pHV4	354529	355344	mRNA	0.793333	3.77333	0.593756	0.0435598
HVO_2876	WP_004044692.1	CHR	2712698	2713114	mRNA	2.04	9.73667	0.593317	0.0148684
HVO_A0247	N/A	pHV4	249136	249924	mRNA	0.783333	3.64	0.592699	0.0313072
HVO_1993	WP_004041874.1	CHR	1839125	1839742	mRNA	1.92	8.76	0.589546	0.0134961
HVO_0582	WP_013035353.1	CHR	517346	517531	mRNA	29.8467	139.217	0.588971	0.000666786
HVO_0486	WP_004044435.1	CHR	433931	434725	mRNA	0.83	3.93333	0.588859	0.0255534
HVO_0343	WP_004044578.1	CHR	310894	311250	mRNA	1.28	6.16	0.588343	0.0568739
HVO_A0580	#N/A	pHV4	584641	585345	mRNA	1.01667	4.97333	0.5876	0.0496735
HVO_B0263	#N/A	pHV3	312207	313517	mRNA	0.43	2.10667	0.587214	0.0387452
HVO_2260	WP_013035557.1	CHR	2118646	2118960	mRNA	0.436667	1.89	0.585924	0.255712
HVO_1626	WP_004041516.1	CHR	1493347	1494180	mRNA	1.36667	6.64667	0.584633	0.0111882
HVO_1371	WP_004043568.1	CHR	1247937	1248842	mRNA	1.02	4.96	0.583763	0.0198137
HVO_0151	#N/A	CHR	140173	141072	mRNA	0.486667	2.25	0.583436	0.0660943
HVO_1018	WP_004043924.1	CHR	925901	927802	mRNA	1.68667	7.89	0.582911	0.00153229
HVO_2758	WP_004043005.1	CHR	2597210	2597689	mRNA	10.92	51.1033	0.582693	0.0007096
HVO_2405	WP_004042294.1	CHR	2273429	2274229	mRNA	0.906667	4.40333	0.582682	0.0414876
HVO_B0275	WP_004041263.1	pHV3	327755	328153	mRNA	0.756667	3.64	0.582193	0.102796
HVO_B0165	WP_004041370.1	pHV3	192162	193232	mRNA	0.663333	3.12333	0.581102	0.0293455
HVO_0628	WP_004044307.1	CHR	560896	562620	mRNA	6.12333	29.6633	0.580133	0.00033278
HVO_2748	WP_004042989.1	CHR	2590458	2590814	mRNA	7.51	35.1	0.579543	0.00200909
HVO_2463	WP_049914820.1	CHR	2332352	2332621	mRNA	1.13333	5.66333	0.578854	0.105343
HVO_0773	WP_004044164.1	CHR	693329	694084	mRNA	1.77333	8.23333	0.578579	0.00893615
H229.2	#N/A	CHR	1049090	1049141	ncRNA	1.46	6.79667	0.575897	0.36769
HVO_1527	WP_004041405.1	CHR	1393000	1393731	mRNA	1.94	9.38	0.575674	0.00883697
HVO_2097	#N/A	CHR	1961684	1962892	mRNA	1.87333	8.81333	0.574255	0.00277446
HVO_B0020	WP_004041134.1	pHV3	20051	20704	mRNA	0.81	3.98333	0.573411	0.0621253
HVO_2975	WP_004044850.1	CHR	2808275	2808928	mRNA	1.29667	6.13	0.572244	0.0215255
HVO_0137	WP_004045250.1	CHR	127203	128030	mRNA	0.696667	3.34	0.56961	0.0478846
HVO_0354	WP_004044569.1	CHR	321816	322430	mRNA	6.9	33.34	0.563119	0.000608431
HVO_0798	WP_004044138.1	CHR	717217	719091	mRNA	1.34	6.45667	0.562782	0.0018367
HVO_0858s	#N/A	CHR	774633	774649	ncRNA	111.683	518.867	0.561718	0.0154346
HVO_A0601	WP_004040958.1	pHV4	604291	604902	mRNA	1.57333	7.66667	0.560814	0.0173739
HVO_0506	WP_004044417.1	CHR	444097	446034	mRNA	1.30667	6.35333	0.559947	0.00220446
T24	#N/A	pHV4	12519	12802	ncRNA	1.53667	7.51667	0.557822	0.0894973
HVO_0308	#N/A	CHR	277131	277613	mRNA	1.46667	7.10333	0.557732	0.0434953
HVO_0188	WP_004045302.1	CHR	169702	170184	mRNA	2.30667	11.1167	0.557729	0.0157894
HVO_1780	WP_013035538.1	CHR	1647441	1647956	mRNA	0.723333	3.63	0.555991	0.12426
HVO_A0442	WP_004040803.1	pHV4	450828	451184	mRNA	0.3	1.39667	0.555552	0.316392
HVO_1045	#N/A	CHR	953067	953222	mRNA	3.02667	15.0567	0.555432	0.0666754
HVO_A0392	WP_013035221.1	pHV4	403385	403867	mRNA	0.676667	3.32333	0.553482	0.116271
HVO_1241	WP_004043700.1	CHR	1133594	1134265	mRNA	3.61667	17.1367	0.551847	0.00529951
HVO_2292	WP_013035252.1	CHR	2160851	2161873	mRNA	0.376667	1.82	0.551423	0.101231
HVO_B0002	WP_004041151.1	pHV3	1555	2712	mRNA	0.46	2.26	0.550983	0.0695772
HVO_0402	WP_004044521.1	CHR	357270	357947	mRNA	2.38	11.5667	0.548027	0.0115913
HVO_A0062	WP_013035018.1	pHV4	53753	54730	mRNA	1.52333	7.25	0.547951	0.013432
HVO_1566	WP_004041444.1	CHR	1435178	1435537	mRNA	1.46333	7.24667	0.547916	0.0642573
HVO_2731	WP_004042951.1	CHR	2575654	2577402	mRNA	0.863333	4.14667	0.546288	0.0155202
HVO_A0182	WP_004043109.1	pHV4	185664	186275	mRNA	0.716667	3.46333	0.545185	0.0799852
HVO_1145	WP_013035666.1	CHR	1045827	1046489	mRNA	7.05	34.0433	0.544638	0.0010332
HVO_A0045	WP_004043394.1	pHV4	40485	41372	mRNA	2.30333	11.2467	0.542726	0.0107384
HVO_B0290	WP_004041249.1	pHV3	338888	339652	mRNA	2.03667	10.0667	0.541292	0.00981754
HVO_1847	WP_004041730.1	CHR	1706585	1708384	mRNA	1.49333	7.27667	0.541134	0.00292949
HVO_0723	WP_004044214.1	CHR	647342	647872	mRNA	0.83	4.02333	0.540604	0.109694
HVO_1026	WP_004043916.1	CHR	935515	935928	mRNA	1.65667	8.32	0.538665	0.0465227
HVO_0432	WP_004044492.1	CHR	387557	387772	mRNA	1.31	6.39	0.538327	0.148356
HVO_2672	WP_004042829.1	CHR	2522590	2522862	mRNA	0.56	2.53667	0.537934	0.278289
HVO_0941	WP_004044004.1	CHR	854428	855222	mRNA	4.25	21.2233	0.537649	0.00834841
HVO_1159	WP_004043781.1	CHR	1055914	1057956	mRNA	0.79	3.92333	0.537034	0.00987645
HVO_2811	WP_004043053.1	CHR	2640928	2641323	mRNA	9.9	47.5967	0.536154	0.00709322
HVO_A0507	WP_004040858.1	pHV4	513415	514359	mRNA	8.31333	40.52	0.534721	0.00141573
HVO_0611	#N/A	CHR	541707	543194	mRNA	4.44	22.5433	0.534414	0.00307449
HVO_0590	#N/A	CHR	522769	523836	mRNA	0.626667	3.01333	0.533268	0.0447818
HVO_0823	WP_004044113.1	CHR	742827	743468	mRNA	2.81333	14.06	0.532969	0.00721142
HVO_B0126	#N/A	pHV3	141701	142243	mRNA	0.6	2.93667	0.532404	0.130742
HVO_1900	WP_004062994.1	CHR	1748801	1749190	mRNA	4.53667	22.0333	0.531991	0.00710756
HVO_1320	WP_081442885.1	CHR	1203637	1204086	mRNA	1.14667	5.70333	0.530728	0.0762955
HVO_2724	WP_004042940.1	CHR	2568561	2569913	mRNA	11.1233	55.0067	0.530448	0.00231504
HVO_2100	#N/A	CHR	1964595	1964771	mRNA	8.21667	40.9667	0.530279	0.0153407
HVO_1195	WP_004043746.1	CHR	1087304	1088110	mRNA	0.956667	4.69333	0.528649	0.0484789
HVO_C0058	#N/A	pHV1	59217	60195	mRNA	1.50333	7.25333	0.527655	0.0175301
HVO_2399	WP_049914824.1	CHR	2267585	2268583	mRNA	16.0567	80.9667	0.525862	0.00226779
HVO_0589	WP_013035517.1	CHR	522185	522778	mRNA	1.03333	5	0.523381	0.0552451
HVO_0762	WP_004044175.1	CHR	683937	684533	mRNA	1.82333	8.79333	0.522726	0.0260201
HVO_B0376	WP_004041159.1	pHV3	430739	431749	mRNA	1.60333	7.82333	0.522555	0.0159237
HVO_A0553	WP_004040909.1	pHV4	555608	557146	mRNA	0.43	2.12667	0.521921	0.0584264
HVO_2200	WP_004042092.1	CHR	2068282	2068887	mRNA	2.36	11.6667	0.521311	0.0113007
HVO_1539	WP_013035543.1	CHR	1406932	1408200	mRNA	0.543333	2.84333	0.52048	0.0617007
HVO_1224	WP_049914875.1	CHR	1114834	1115934	mRNA	0.243333	1.26667	0.519842	0.16872
HVO_2741	WP_004042972.1	CHR	2584711	2584935	mRNA	1.17667	5.62	0.519387	0.177104
HVO_1867	WP_004041749.1	CHR	1723008	1724675	mRNA	0.703333	3.63	0.519151	0.0303355
HVO_0905	WP_004044035.1	CHR	822250	822930	mRNA	4.64667	22.82	0.518866	0.00479736
HVO_0690	WP_013035540.1	CHR	621306	622433	mRNA	1.18333	5.99	0.518525	0.0184727
H226.21	#N/A	CHR	2670192	2670358	ncRNA	20.3267	99.1433	0.515941	0.00480017
HVO_0801	WP_004044135.1	CHR	720565	721839	mRNA	18.6833	93.86	0.515003	0.00119323
HVO_1721	#N/A	CHR	1589725	1590096	mRNA	0.9	4.51	0.513645	0.137838
HVO_0193	WP_004045306.1	CHR	174066	174335	mRNA	2.69667	12.76	0.512906	0.0669808
HVO_A0490	#N/A	pHV4	498329	499576	mRNA	0.363333	1.86667	0.512586	0.0944596
HVO_A0602	#N/A	pHV4	605019	606344	mRNA	0.663333	3.27	0.511844	0.0377749
HVO_0243	WP_004045358.1	CHR	219536	220561	mRNA	1.25333	6.45	0.511673	0.0218696
HVO_0053	WP_004045069.1	CHR	51719	52321	mRNA	0.803333	4.11667	0.511437	0.114589
HVO_A0039	WP_004043399.1	pHV4	35744	36763	mRNA	0.506667	2.51667	0.509136	0.0761704
HVO_1422	WP_004043513.1	CHR	1295035	1296081	mRNA	0.66	3.4	0.508913	0.0533386
HVO_2931	WP_004044769.1	CHR	2762543	2762935	mRNA	3.44333	17.0867	0.508515	0.0366219
HVO_1704	WP_004041593.1	CHR	1565815	1566972	mRNA	0.68	3.53667	0.507445	0.0569875
HVO_C0017	WP_049941515.1	pHV1	12637	13536	mRNA	0.766667	3.84	0.50556	0.0643774
HVO_0717	WP_004044220.1	CHR	643397	644536	mRNA	2.43333	12.4367	0.50531	0.00759067
HVO_A0358	WP_004043266.1	pHV4	369295	370806	mRNA	0.293333	1.46333	0.504951	0.100614
HVO_C0078	N/A	pHV1	79142	79477	mRNA	1.76	8.60667	0.504444	0.077633
HVO_2188	WP_004042080.1	CHR	2057607	2058281	mRNA	1.51667	7.55	0.504179	0.0302845
HVO_2297	WP_013035448.1	CHR	2166149	2167228	mRNA	0.726667	3.55	0.503863	0.0485304
HVO_2155	WP_004042038.1	CHR	2018805	2019839	mRNA	2.13	10.6333	0.503793	0.00767832
HVO_1160	WP_004043780.1	CHR	1057957	1061259	mRNA	1.16	5.87667	0.503718	0.0119306
HVO_0332	WP_004044591.1	CHR	301142	301684	mRNA	0.706667	3.43	0.502776	0.12887
HVO_A0012	WP_004043309.1	pHV4	12870	13319	mRNA	3.37333	16.8367	0.501908	0.0204424
T31	#N/A	pHV1	53116	53303	ncRNA	5.09	24.51	0.501049	0.0537237
HVO_1694	WP_004041583.1	CHR	1551070	1552914	mRNA	0.813333	4.16	0.497535	0.0186807
HVO_2152	WP_049914811.1	CHR	2015342	2015710	mRNA	1.19667	5.94333	0.496352	0.111261
HVO_0186	WP_004045300.1	CHR	167913	169238	mRNA	3.08333	15.5467	0.494547	0.00423015
HVO_A0493	WP_004040846.1	pHV4	501592	502521	mRNA	0.246667	1.33	0.493241	0.237983
HVO_0185	WP_004045299.1	CHR	165626	167782	mRNA	1.55333	7.80667	0.491198	0.0185002
HVO_1474	#N/A	CHR	1344274	1345923	mRNA	1.45333	7.37667	0.490492	0.0112272
HVO_2499	WP_004042463.1	CHR	2364709	2365179	mRNA	2.4	12.2133	0.48877	0.0300483
HVO_0711	WP_004044225.1	CHR	637764	638414	mRNA	4.55667	23.43	0.487979	0.00905242
HVO_2431	WP_004042323.1	CHR	2298721	2299551	mRNA	2.04	10.5867	0.487562	0.0186251
HVO_0661	WP_004044274.1	CHR	590190	590777	mRNA	0.786667	3.89	0.487382	0.139951
HVO_1751	WP_004041634.1	CHR	1620826	1623411	mRNA	1.14	5.85333	0.485597	0.0184306
HVO_2808	WP_004043050.1	CHR	2637773	2639620	mRNA	5.33	27.45	0.484186	0.00128561
HVO_2163	WP_004042048.1	CHR	2033868	2034617	mRNA	1.62	8.29	0.483396	0.0425289
HVO_2316	WP_004042208.1	CHR	2182993	2184354	mRNA	0.866667	4.45	0.482827	0.0278746
HVO_1060	#N/A	CHR	968419	969378	mRNA	0.57	2.86333	0.480872	0.0933995
H229.3	#N/A	CHR	1050839	1050895	ncRNA	5.69	28.4	0.479933	0.165998
HVO_0032	WP_004045023.1	CHR	31121	32206	mRNA	0.513333	2.6	0.478436	0.0930454
HVO_A0050	WP_004043386.1	pHV4	45386	45781	mRNA	0.643333	3.20333	0.478109	0.224615
HVO_0205	WP_004045319.1	CHR	184851	185336	mRNA	0.496667	2.66333	0.477244	0.2234
HVO_A0343	#N/A	pHV4	355516	355647	mRNA	0.976667	4.90667	0.477178	0.350106
HVO_2340	WP_004042230.1	CHR	2205622	2206935	mRNA	0.543333	2.81333	0.476892	0.0668056
HVO_C0026	WP_013035703.1	pHV1	18022	18489	mRNA	1.40333	7.25	0.475181	0.0703535
HVO_2285	#N/A	CHR	2149317	2149598	mRNA	2.42667	12.0433	0.474384	0.0998231
HVO_1901	WP_004041782.1	CHR	1749192	1750427	mRNA	3.58	18.1967	0.47339	0.00748828
HVO_2913	WP_013035375.1	CHR	2749866	2750465	mRNA	25.0033	127.137	0.473084	0.00213879
HVO_0226	#N/A	CHR	204965	205831	mRNA	0.406667	2.08	0.471302	0.173862
HVO_1487	#N/A	CHR	1356597	1357814	mRNA	1.23333	6.22	0.471027	0.0275048
HVO_2897	WP_004044715.1	CHR	2735583	2735906	mRNA	1.37	6.74333	0.470751	0.158602
HVO_0423	WP_004044501.1	CHR	380247	380561	mRNA	3.44667	17.3233	0.468935	0.0504534
HVO_A0627	WP_004040981.1	pHV4	625803	626867	mRNA	2.60667	13.4867	0.468476	0.00706327
HVO_2221	#N/A	CHR	2085478	2086821	mRNA	1.73	8.87333	0.466794	0.0108409
HVO_2047	WP_004041933.1	CHR	1893837	1894727	mRNA	2.92667	14.7433	0.466717	0.0203583
HVO_1928	WP_004041807.1	CHR	1776819	1777550	mRNA	0.64	3.47333	0.464288	0.143056
HVO_2838	WP_004044656.1	CHR	2674620	2675198	mRNA	0.536667	2.84	0.46385	0.228812
HVO_2743	WP_004042976.1	CHR	2586045	2587055	mRNA	1.22667	6.44	0.46289	0.0370108
HVO_2065	WP_004041950.1	CHR	1913587	1913850	mRNA	5.04333	24.8267	0.45906	0.0855589
HVO_A0168	WP_004043095.1	pHV4	169386	170126	mRNA	0.616667	3.32333	0.458485	0.136646
HVO_0600	WP_004044334.1	CHR	531046	531579	mRNA	0.736667	3.96333	0.455134	0.166807
HVO_1036	WP_004043907.1	CHR	945888	946256	mRNA	1.14333	6.17	0.454922	0.165087
HVO_1467	WP_004043468.1	CHR	1338313	1338846	mRNA	2.83	15.2167	0.452972	0.0404951
HVO_1968	WP_004041847.1	CHR	1816695	1817228	mRNA	2.62	13.44	0.451846	0.0368875
HVO_2134	WP_004042016.1	CHR	1999777	2000010	mRNA	0.376667	2.00333	0.450816	0.44271
HVO_B0173	WP_004041362.1	pHV3	200301	202289	mRNA	0.563333	2.86	0.450675	0.0575655
HVO_0255	WP_004045371.1	CHR	229170	230783	mRNA	1.96667	10.4367	0.450336	0.0151137
HVO_0403	WP_004044520.1	CHR	358032	359000	mRNA	1.59	8.31	0.450192	0.0374569
HVO_2218	WP_004042108.1	CHR	2082166	2082510	mRNA	2.76333	14.2133	0.450108	0.062494
HVO_B0215	#N/A	pHV3	249488	254698	mRNA	0.71	3.84	0.448399	0.0177717
HVO_1945	WP_004041825.1	CHR	1796182	1797279	mRNA	1.52333	8.14	0.447966	0.0267114
HVO_2475	WP_004042417.1	CHR	2344719	2344907	mRNA	14.57	75.6667	0.44792	0.0125916
HVO_0052	WP_004045067.1	CHR	51190	51675	mRNA	0.74	3.81	0.447348	0.178247
HVO_0002	WP_004044955.1	CHR	2000	2863	mRNA	1.61333	8.44667	0.445736	0.0411063
HVO_0792	WP_004044144.1	CHR	711644	712822	mRNA	1.95667	10.2533	0.445504	0.0151488
HVO_0570	WP_049914893.1	CHR	507810	508865	mRNA	0.75	3.82333	0.445394	0.0776611
HVO_1899	WP_004041780.1	CHR	1748221	1748793	mRNA	4.36667	22.6367	0.445279	0.0177271
HVO_2175	WP_004042067.1	CHR	2046853	2048817	mRNA	1.84667	9.42667	0.445255	0.0172571
HVO_B0317	#N/A	pHV3	364128	365807	mRNA	0.666667	3.51667	0.444963	0.0685479
HVO_A0172s	#N/A	pHV4	174280	174455	ncRNA	97.6233	505.527	0.444664	0.00960649
HVO_A0319	WP_013035013.1	pHV4	330005	330184	mRNA	3.22667	16.3533	0.442743	0.118931
HVO_A0511	#N/A	pHV4	515946	516113	mRNA	13.0733	69.4233	0.441468	0.0271924
HVO_1258	WP_004043681.1	CHR	1145416	1146339	mRNA	1.19	6.36	0.441396	0.0542933
HVO_1473	WP_004043462.1	CHR	1343855	1344133	mRNA	6.07667	31.2633	0.441264	0.0472221
HVO_1757	WP_004041640.1	CHR	1626020	1626556	mRNA	2.86333	14.71	0.441005	0.0578353
HVO_A0610	WP_004040966.1	pHV4	610830	611606	mRNA	0.856667	4.54667	0.440656	0.0934544
HVO_1657	WP_004041548.1	CHR	1521506	1522792	mRNA	0.686667	3.61333	0.440208	0.0615534
HVO_2042	WP_013035620.1	CHR	1888354	1889583	mRNA	0.873333	4.66333	0.438471	0.0590237
HVO_1211	WP_013035369.1	CHR	1100738	1101400	mRNA	2.67667	14.04	0.438061	0.0286843
HVO_2110	WP_004041993.1	CHR	1973308	1974072	mRNA	2.29333	12.13	0.437802	0.0257692
HVO_0485	WP_004044436.1	CHR	433283	433930	mRNA	1.2	6.42333	0.436655	0.0883113
HVO_2877	WP_004044693.1	CHR	2713232	2714572	mRNA	0.8	4.35	0.435543	0.0677354
HVO_1369	WP_004043570.1	CHR	1245842	1246504	mRNA	2.54333	13.45	0.433719	0.026722
HVO_2094	WP_004041978.1	CHR	1958400	1959647	mRNA	1.55333	8.15	0.433077	0.0277605
HVO_0152	WP_004045265.1	CHR	141072	141731	mRNA	0.576667	3.23	0.432748	0.226219
HVO_C0036	WP_013035712.1	pHV1	26402	30316	mRNA	0.32	1.70667	0.431567	0.0552576
HVO_1852	WP_013035360.1	CHR	1711294	1712145	mRNA	1.08667	5.87333	0.430992	0.0826642
HVO_1970	#N/A	CHR	1817928	1818632	mRNA	0.94	5.01333	0.430643	0.125732
HVO_B0314	#N/A	pHV3	360154	361143	mRNA	0.486667	2.76667	0.43037	0.175021
HVO_A0547	WP_004040896.1	pHV4	548509	549510	mRNA	2.68667	14.0733	0.429166	0.0214882
HVO_2581	WP_004042648.1	CHR	2432748	2433905	mRNA	0.403333	2.18333	0.428672	0.159847
HVO_A0446	#N/A	pHV4	454044	454184	mRNA	0.45	2.29333	0.428163	0.525582
HVO_2443	WP_004042340.1	CHR	2312144	2313334	mRNA	0.383333	2.04	0.425862	0.15596
HVO_1294	WP_004043645.1	CHR	1177428	1179008	mRNA	0.683333	3.73333	0.425457	0.0822209
HVO_0587	#N/A	CHR	520522	521430	mRNA	0.633333	3.31667	0.425031	0.144713
HVO_1408	WP_004043530.1	CHR	1282343	1282774	mRNA	0.343333	1.61667	0.423686	0.405668
HVO_0231	WP_004045345.1	CHR	209051	209686	mRNA	2.04333	10.4833	0.423529	0.0678675
HVO_A0124	N/A	pHV4	120702	121448	mRNA	1.63333	8.36667	0.423428	0.0777088
HVO_A0330	WP_004043243.1	pHV4	340496	341569	mRNA	0.936667	5.08333	0.421905	0.0682153
HVO_2707	WP_004042900.1	CHR	2553361	2554479	mRNA	1.75	9.53333	0.421157	0.0349837
HVO_2268	WP_004042154.1	CHR	2126072	2126614	mRNA	1.21	6.46	0.420837	0.104547
HVO_0917	WP_049914886.1	CHR	833161	833736	mRNA	3.74	20.4933	0.418626	0.0353137
HVO_2215	#N/A	CHR	2081381	2081557	mRNA	2.10667	10.7833	0.418455	0.214461
HVO_1000	WP_004043943.1	CHR	909365	911458	mRNA	2.17333	11.57	0.417097	0.0107882
HVO_2189	WP_004042081.1	CHR	2058283	2058534	mRNA	1.69333	8.81	0.416393	0.207615
H229.7	#N/A	CHR	1953905	1954073	ncRNA	0.52	2.84	0.415159	0.479029
HVO_0652	WP_004044284.1	CHR	583912	584181	mRNA	4.93667	25.7533	0.41455	0.0621374
HVO_1442	#N/A	CHR	1312519	1314390	mRNA	0.516667	2.78	0.413649	0.0819712
HVO_1727	WP_004041616.1	CHR	1596955	1597515	mRNA	6.42667	34.53	0.413485	0.0159253
HVO_2681	WP_004042849.1	CHR	2529154	2529951	mRNA	2.24	12.0233	0.412153	0.0325519
HVO_A0323	WP_004043237.1	pHV4	333302	334057	mRNA	1.19333	6.64	0.41191	0.12895
HVO_0949	WP_004043996.1	CHR	859328	859729	mRNA	3.04	16.1533	0.411901	0.0663294
HVO_2974	WP_004044844.1	CHR	2807898	2808278	mRNA	1.43333	7.75667	0.411219	0.150349
HVO_0068	#N/A	CHR	69607	70503	mRNA	1.42333	7.50333	0.409787	0.0704564
HVO_0148	WP_004045261.1	CHR	137455	139161	mRNA	0.346667	1.94	0.408929	0.150602
HVO_1210	WP_004043732.1	CHR	1100086	1100727	mRNA	2.70667	14.1967	0.407607	0.0611714
HVO_1104	#N/A	CHR	1008495	1008662	mRNA	1.2	6.40333	0.407535	0.332366
HVO_2401	WP_004042290.1	CHR	2268958	2270379	mRNA	3.06333	16.73	0.407241	0.0140326
HVO_A0129s	#N/A	pHV4	127687	127703	ncRNA	5.43667	28.7467	0.406813	0.497516
T18	#N/A	CHR	1953740	1953951	ncRNA	0.526667	3.00667	0.406018	0.452775
HVO_A0478	WP_004040833.1	pHV4	484636	485769	mRNA	0.293333	1.57667	0.405239	0.257125
HVO_B0203	WP_049941484.1	pHV3	234870	237893	mRNA	1.66667	9.23667	0.404278	0.0208923
HVO_2635	#N/A	CHR	2484441	2485097	mRNA	0.65	3.68667	0.404065	0.205007
HVO_2035	WP_004041920.1	CHR	1880343	1881461	mRNA	1.04333	5.84333	0.40324	0.0900727
HVO_1647	WP_004041538.1	CHR	1510223	1510738	mRNA	2.56	13.9967	0.402541	0.05784
HVO_A0254	WP_013035011.1	pHV4	254889	256274	mRNA	0.506667	2.68333	0.401976	0.130079
HVO_0715	WP_004044222.1	CHR	640510	641862	mRNA	1.70333	9.37333	0.399975	0.0386405
HVO_B0146	WP_004041010.1	pHV3	163495	164628	mRNA	0.35	1.98333	0.398285	0.217892
HVO_1902	WP_004041783.1	CHR	1750666	1751475	mRNA	0.626667	3.21667	0.397764	0.190626
HVO_A0577	#N/A	pHV4	581819	582784	mRNA	2.64667	14.45	0.396125	0.0322014
HVO_0324	WP_004044599.1	CHR	293437	295200	mRNA	1.38	7.43	0.395447	0.0302404
HVO_2360	WP_004042249.1	CHR	2222808	2223830	mRNA	1.34667	7.26	0.395091	0.0828824
HVO_B0097	WP_004041058.1	pHV3	108695	109633	mRNA	0.813333	4.45	0.394856	0.132341
HVO_A0263	WP_004043178.1	pHV4	265885	268899	mRNA	0.36	1.95667	0.393426	0.0751669
HVO_A0283	WP_004043198.1	pHV4	291900	293252	mRNA	1.50333	8.07333	0.392733	0.0430165
HVO_0793	WP_004044143.1	CHR	712892	713287	mRNA	2.33333	12.92	0.39214	0.106683
HVO_0989	WP_004043954.1	CHR	899702	900082	mRNA	15.07	82.2967	0.390007	0.0139193
HVO_1201	WP_004043740.1	CHR	1092259	1094385	mRNA	0.496667	2.61	0.38994	0.0975835
HVO_2424	WP_004042313.1	CHR	2292877	2293458	mRNA	1.25333	6.85	0.389306	0.118686
HVO_2367	WP_004042256.1	CHR	2231817	2233793	mRNA	0.863333	4.74333	0.387872	0.0517781
HVO_B0217	WP_004041318.1	pHV3	256568	257998	mRNA	4.03	22.42	0.387024	0.0277485
HVO_0101	WP_004045184.1	CHR	99292	99930	mRNA	0.976667	5.50333	0.383564	0.164286
HVO_2684	WP_004042855.1	CHR	2531839	2532246	mRNA	1.22	6.75667	0.382807	0.212665
HVO_A0361	WP_004043268.1	pHV4	372421	373065	mRNA	0.303333	1.68	0.382742	0.376782
HVO_B0336	#N/A	pHV3	390456	391277	mRNA	1.06	6.06	0.382618	0.163996
HVO_2019s	#N/A	CHR	1865381	1865438	ncRNA	607.923	3409.03	0.382457	0.0462107
HVO_B0145	WP_004041011.1	pHV3	162589	163284	mRNA	0.44	2.44	0.381212	0.286482
HVO_1565	WP_004041443.1	CHR	1433356	1435113	mRNA	0.586667	3.19333	0.3807	0.0880419
HVO_2364	WP_004042253.1	CHR	2229188	2230375	mRNA	0.91	5.09333	0.379022	0.0930512
HVO_1176	WP_004043765.1	CHR	1071848	1072603	mRNA	2.80667	15.4467	0.378012	0.0427471
HVO_0650	WP_004044286.1	CHR	583221	583484	mRNA	7.15	39.5233	0.374525	0.0632844
HVO_2708	WP_004042901.1	CHR	2554483	2555451	mRNA	1.84667	10.1033	0.374368	0.0532541
HVO_0484	WP_004044437.1	CHR	432592	433122	mRNA	8.37	46.31	0.372827	0.0224463
HVO_1137	WP_004043800.1	CHR	1038438	1040096	mRNA	2.28667	12.4133	0.372049	0.0283917
HVO_A0258	#N/A	pHV4	259692	260669	mRNA	1.50333	8.12	0.371741	0.0889576
HVO_0657	#N/A	CHR	586618	587451	mRNA	0.593333	3.28667	0.369739	0.209203
HVO_1660	WP_004041551.1	CHR	1524426	1525235	mRNA	2.93333	16.3767	0.369545	0.0444853
HVO_0639s	#N/A	CHR	575755	575840	ncRNA	40.8167	212.933	0.367917	0.120065
HVO_A0429_A	#N/A	pHV4	435957	437012	mRNA	0.52	2.87667	0.36789	0.268277
H131	#N/A	CHR	163805	163845	ncRNA	2.4	10.8433	0.367087	0.555851
HVO_1019	#N/A	CHR	927833	929494	mRNA	1.13	6.25333	0.365817	0.0615189
HVO_1017	WP_004043925.1	CHR	924940	925794	mRNA	0.603333	3.47	0.3646	0.208976
HVO_0351	WP_004044572.1	CHR	319907	320326	mRNA	5.24	29.1867	0.362133	0.0581649
HVO_0898	#N/A	CHR	816639	816833	mRNA	0.77	4.51	0.360831	0.436528
HVO_2819	WP_004041397.1	CHR	2650635	2651738	mRNA	0.49	2.77667	0.358846	0.201767
HVO_0578	WP_004044355.1	CHR	513869	514150	mRNA	1.29333	6.95333	0.358537	0.296882
HVO_A0324	WP_004043238.1	pHV4	334054	334635	mRNA	1.38333	7.61	0.358274	0.148207
HVO_1209	WP_004043733.1	CHR	1099534	1099872	mRNA	13.5333	75.29	0.356702	0.0252331
HVO_2645	WP_004042766.1	CHR	2493529	2494113	mRNA	0.983333	5.61	0.356461	0.202382
HVO_B0156s	#N/A	pHV3	182356	182372	ncRNA	85.3767	468.377	0.355487	0.116914
HVO_0239	WP_004045354.1	CHR	215944	217314	mRNA	7.84333	44.66	0.353025	0.074919
HVO_2886	WP_004044703.1	CHR	2724561	2725004	mRNA	1.95667	10.8733	0.35097	0.156971
HVO_2959	WP_004044820.1	CHR	2795203	2796186	mRNA	3.22333	18.3533	0.350902	0.0586223
HVO_2452	WP_004042360.1	CHR	2320189	2323290	mRNA	2.63333	15.0033	0.349561	0.0259465
HVO_B0102	WP_013034983.1	pHV3	114891	115958	mRNA	1.04	5.86	0.3488	0.12931
HVO_B0093	WP_004041062.1	pHV3	104798	106654	mRNA	5.21	29.9233	0.34819	0.0413535
HVO_0880	WP_004044057.1	CHR	797576	798499	mRNA	24.25	135.433	0.348062	0.0157792
HVO_B0043	WP_004041111.1	pHV3	49584	50225	mRNA	0.643333	3.58	0.347261	0.288864
HVO_B0103	WP_004041052.1	pHV3	116059	117156	mRNA	0.686667	3.9	0.347111	0.166964
HVO_2585	WP_004042655.1	CHR	2437133	2437477	mRNA	1.03667	5.67	0.346103	0.302184
HVO_1790	WP_013035554.1	CHR	1655015	1655935	mRNA	1.64667	9.23667	0.345555	0.104314
HVO_0906	WP_004044033.1	CHR	823386	823640	mRNA	5.72333	32.33	0.34493	0.0858052
HVO_1443	WP_004043492.1	CHR	1314387	1315379	mRNA	0.973333	5.59333	0.344753	0.179446
HVO_1409	WP_004043529.1	CHR	1282920	1283501	mRNA	0.683333	3.81667	0.34408	0.271478
HVO_A0426_A	#N/A	pHV4	430526	431455	mRNA	0.773333	4.24333	0.341068	0.215495
HVO_0609	#N/A	CHR	540257	540904	mRNA	0.783333	4.32	0.34001	0.277129
HVO_1459	WP_004043476.1	CHR	1330658	1331374	mRNA	1.43667	8.10667	0.339612	0.139809
HVO_0244	WP_013035473.1	CHR	220622	221566	mRNA	2.11333	12.0433	0.339512	0.0782311
HVO_B0316	#N/A	pHV3	362279	363931	mRNA	0.526667	2.96333	0.339201	0.179018
HVO_1621	WP_004041511.1	CHR	1488053	1488436	mRNA	1.13	6.20333	0.339183	0.372959
HVO_A0245	WP_004043162.1	pHV4	247481	248008	mRNA	1.24667	7.24667	0.337649	0.21798
HVO_B0089	WP_004041066.1	pHV3	100521	101582	mRNA	8.06	47.4267	0.337244	0.0808663
HVO_0498	WP_004057907.1	CHR	440611	440805	mRNA	213.65	1199.28	0.337041	0.016433
HVO_A0624	WP_004040978.1	pHV4	621243	623930	mRNA	2.70333	15.4133	0.336346	0.0368232
HVO_2149_A	#N/A	CHR	2013157	2013354	mRNA	1.88667	11.02	0.335947	0.302116
HVO_1814	WP_004041697.1	CHR	1677900	1678811	mRNA	1.09333	6.24667	0.333504	0.145186
HVO_A0316	WP_004043231.1	pHV4	328146	329093	mRNA	2.32333	12.9267	0.333302	0.085688
HVO_1202	#N/A	CHR	1094484	1095581	mRNA	0.543333	3.14667	0.332857	0.232575
HVO_2736	#N/A	CHR	2580707	2582971	mRNA	0.643333	3.65667	0.332719	0.11051
HVO_1441	WP_004043494.1	CHR	1311468	1312526	mRNA	0.676667	3.82333	0.332541	0.194027
H226.12	#N/A	CHR	1590152	1590268	ncRNA	9.90333	49.4633	0.332453	0.541051
HVO_2941	WP_004044781.1	CHR	2772381	2772695	mRNA	28.9367	166.167	0.332052	0.0401045
HVO_A0400	N/A	pHV4	408146	408634	mRNA	0.29	1.76667	0.330808	0.491863
HVO_0541	WP_004044390.1	CHR	470736	473552	mRNA	2.47	14.1933	0.328285	0.0519014
HVO_0634	WP_004044301.1	CHR	569203	570429	mRNA	0.74	4.26333	0.327081	0.170502
HVO_0912	WP_004044027.1	CHR	828256	828747	mRNA	1.17667	6.53333	0.325839	0.245574
HVO_0828	WP_004044108.1	CHR	746978	747700	mRNA	0.963333	5.41667	0.325821	0.203848
HVO_1865	#N/A	CHR	1721855	1722199	mRNA	1.71667	9.70667	0.325414	0.232354
HVO_B0144	WP_004041012.1	pHV3	161105	162310	mRNA	0.816667	4.69	0.325335	0.226823
HVO_0132	WP_004045244.1	CHR	122368	122781	mRNA	1.63333	9.40667	0.324144	0.211139
HVO_0683	WP_004044252.1	CHR	611926	612621	mRNA	1.01667	5.80333	0.323305	0.205932
HVO_2447	WP_004042347.1	CHR	2315713	2316012	mRNA	3.17667	17.4	0.323195	0.210994
HVO_0552	WP_004044379.1	CHR	483354	486128	mRNA	0.33	1.89	0.3217	0.17357
HVO_A0475	WP_013035130.1	pHV4	481492	482094	mRNA	17.18	97.9167	0.321361	0.0442751
HVO_1405s	#N/A	CHR	1280232	1280313	ncRNA	53.02	293.847	0.319962	0.0903611
HVO_0551	WP_004044380.1	CHR	481150	483357	mRNA	0.353333	2.04	0.319961	0.226668
HVO_2098	#N/A	CHR	1963002	1963151	mRNA	3.55333	19.7133	0.31889	0.275938
HVO_2422	WP_004042311.1	CHR	2291537	2292193	mRNA	0.666667	3.88333	0.318412	0.297181
HVO_A0041	WP_004043398.1	pHV4	37089	37340	mRNA	1.04333	5.61	0.316398	0.42609
HVO_A0481	#N/A	pHV4	488577	489689	mRNA	0.42	2.37333	0.316321	0.30963
HVO_2887	WP_004044704.1	CHR	2725011	2726234	mRNA	1.04667	6.02667	0.316246	0.155828
HVO_B0265	#N/A	pHV3	314622	317768	mRNA	0.516667	2.97333	0.315662	0.13111
HVO_0000s	#N/A	CHR	142	158	ncRNA	6.19667	35.4233	0.314954	0.563155
HVO_2265	WP_004042151.1	CHR	2122933	2123286	mRNA	1.24	7.03	0.314724	0.302754
HVO_A0085	WP_004043355.1	pHV4	85338	86798	mRNA	3.28333	19.3833	0.314465	0.0815962
HVO_A0024	WP_004043414.1	pHV4	25023	25706	mRNA	3.28	18.24	0.314108	0.122256
HVO_1953	N/A	CHR	1800526	1803762	mRNA	1.03667	5.87333	0.311058	0.0789211
HVO_C0018	WP_013035707.1	pHV1	13539	13925	mRNA	0.89	5.06	0.31072	0.346067
HVO_2338	WP_004042228.1	CHR	2202757	2203638	mRNA	0.886667	5.07	0.309971	0.200542
HVO_0232	WP_004045346.1	CHR	209687	209917	mRNA	2.19667	12.5167	0.308943	0.288205
HVO_2436	WP_004042329.1	CHR	2304496	2306751	mRNA	1.71333	9.8	0.308179	0.0658539
HVO_2128	#N/A	CHR	1993640	1994896	mRNA	0.89	5.09667	0.307283	0.22065
HVO_B0275s	#N/A	pHV3	328243	328380	ncRNA	956.77	5559.88	0.306986	0.032768
HVO_B0037	#N/A	pHV3	39241	40392	mRNA	1.50667	8.93	0.306342	0.150857
HVO_2398	WP_004042287.1	CHR	2266719	2267588	mRNA	10.8967	64.4167	0.305508	0.0983404
HVO_0870	WP_004044067.1	CHR	789658	791124	mRNA	1.36333	8.00667	0.305367	0.127151
HVO_2182	#N/A	CHR	2051881	2052600	mRNA	1.40667	7.82	0.305275	0.200823
HVO_1979s	#N/A	CHR	1826424	1826440	ncRNA	9.77333	50.9933	0.304906	0.519685
HVO_0264_A	#N/A	CHR	236934	237194	mRNA	0.596667	3.2	0.304411	0.515468
HVO_2241	WP_004042130.1	CHR	2101353	2101568	mRNA	5.06667	28.35	0.303981	0.196443
HVO_2066	WP_004041951.1	CHR	1914011	1915219	mRNA	1.84667	10.78	0.303167	0.101774
HVO_A0027	WP_004043411.1	pHV4	27257	27808	mRNA	1.28333	7.51667	0.30244	0.2335
HVO_2588	WP_004042658.1	CHR	2438979	2440238	mRNA	4.95	29.0567	0.301732	0.107282
HVO_0242	WP_004045357.1	CHR	218337	219419	mRNA	1.29667	7.78667	0.300955	0.208212
HVO_0588	#N/A	CHR	521421	522185	mRNA	0.54	3.24	0.300807	0.346148
HVO_0913	WP_004044026.1	CHR	828791	830233	mRNA	1.22333	6.92	0.297135	0.157358
HVO_2238	WP_004042127.1	CHR	2099463	2099735	mRNA	2.1	11.4733	0.297023	0.322541
HVO_2019	WP_004041903.1	CHR	1864886	1865158	mRNA	2.02667	11.93	0.29696	0.283487
HVO_1257	WP_004043682.1	CHR	1144407	1145423	mRNA	1.21	6.98667	0.296208	0.167936
HVO_A0461	WP_004040815.1	pHV4	467805	468605	mRNA	1.39333	8.05	0.295738	0.210092
HVO_1971	WP_004041850.1	CHR	1818629	1819327	mRNA	1.15	6.55333	0.295685	0.265457
HVO_A0279_A	#N/A	pHV4	287605	287922	mRNA	0.526667	3.21333	0.295611	0.501472
HVO_A0427	WP_004041391.1	pHV4	431457	432383	mRNA	0.673333	3.79667	0.295522	0.285352
HVO_0807	WP_004044129.1	CHR	726446	726733	mRNA	3.28667	19.0933	0.294893	0.24703
HVO_1314	WP_004043622.1	CHR	1200580	1201371	mRNA	0.55	3.21	0.294329	0.33005
HVO_2015	WP_004041899.1	CHR	1860594	1861631	mRNA	10.7633	63.62	0.293941	0.0831182
HVO_A0450s	#N/A	pHV4	458163	458198	ncRNA	2.21	11.3733	0.292748	0.649199
HVO_2026	WP_004041911.1	CHR	1871507	1871686	mRNA	7.91333	47.6433	0.292366	0.183184
HVO_1644	WP_013035545.1	CHR	1506392	1506652	mRNA	0.59	3.23333	0.291833	0.534762
HVO_2124	WP_004042008.1	CHR	1988273	1989277	mRNA	26.24	156.307	0.291813	0.145844
HVO_2298	WP_004042190.1	CHR	2167310	2168071	mRNA	1.07	6.61667	0.291497	0.288733
HVO_2900	WP_004044718.1	CHR	2736921	2738330	mRNA	4.82	28.3933	0.291124	0.0859528
HVO_1292	WP_081442896.1	CHR	1176384	1176776	mRNA	1.11	6.32	0.289393	0.363561
H32	#N/A	CHR	2423504	2423539	ncRNA	1.72	8.68667	0.288288	0.686389
HVO_B0361	WP_004041174.1	pHV3	417818	418459	mRNA	0.436667	2.59	0.286787	0.437547
HVO_2705	WP_004042896.1	CHR	2552079	2552366	mRNA	2.41	14.1467	0.286731	0.297569
HVO_1306	WP_004043631.1	CHR	1191491	1192648	mRNA	1.04333	6.14667	0.286578	0.206121
HVO_0512	WP_004044411.1	CHR	449134	449559	mRNA	0.866667	4.84333	0.286561	0.405653
HVO_0689	WP_004044246.1	CHR	617591	621313	mRNA	1.14333	6.74667	0.284842	0.0784288
HVO_0215	WP_004045329.1	CHR	194367	196481	mRNA	5.1	30.1167	0.2825	0.0551577
HVO_2125	WP_004042009.1	CHR	1989279	1990238	mRNA	28.1367	168.237	0.280866	0.121469
HVO_2366	WP_004042255.1	CHR	2231324	2231758	mRNA	1.40667	8.3	0.28021	0.287095
HVO_2618	#N/A	CHR	2466776	2468281	mRNA	1.89	11.19	0.278664	0.121968
HVO_2892_A	#N/A	CHR	2731738	2732316	mRNA	0.743333	4.50333	0.27788	0.380242
HVO_1215	WP_004043727.1	CHR	1104631	1105080	mRNA	0.573333	3.28	0.277807	0.464879
HVO_2086	WP_081442898.1	CHR	1945564	1947240	mRNA	0.813333	4.73667	0.277319	0.191365
HVO_1232	WP_004043710.1	CHR	1123534	1124115	mRNA	1.53333	8.98667	0.277204	0.284474
HVO_2935s	#N/A	CHR	2766537	2766553	ncRNA	34.8633	199.287	0.276177	0.325538
HVO_2120s	#N/A	CHR	1985582	1985598	ncRNA	21.7467	122.697	0.275691	0.418963
HVO_2119	#N/A	CHR	1983304	1984137	mRNA	11.0367	66.08	0.274172	0.0997405
HVO_1126	WP_004043811.1	CHR	1026290	1028068	mRNA	0.6	3.58333	0.27388	0.242581
HVO_1465	WP_004043470.1	CHR	1336816	1337733	mRNA	0.906667	5.64667	0.272874	0.305905
H226.4	#N/A	CHR	341949	342019	ncRNA	0.343333	2.27333	0.272043	0.785432
HVO_0710	WP_004044226.1	CHR	636135	637649	mRNA	1.23667	7.29667	0.270733	0.148855
HVO_0191	WP_004045305.1	CHR	172017	174011	mRNA	0.593333	3.51667	0.2704	0.231258
HVO_2101	WP_013035533.1	CHR	1964788	1965069	mRNA	9.88667	58.19	0.270051	0.143893
HVO_1585	WP_004041469.1	CHR	1455006	1457012	mRNA	1.53	9.15	0.269698	0.118114
HVO_0896	WP_004044042.1	CHR	814278	815900	mRNA	1.65667	9.95667	0.269344	0.140169
HVO_1475	WP_004043460.1	CHR	1346000	1346626	mRNA	1.05333	6.30333	0.265293	0.298007
HVO_0933	WP_049914884.1	CHR	844755	847586	mRNA	1.19	7.21333	0.263061	0.149044
HVO_B0264	#N/A	pHV3	313647	314615	mRNA	0.37	2.22667	0.262972	0.41171
HVO_0513	WP_004044410.1	CHR	449668	450342	mRNA	0.67	4.10333	0.261255	0.38042
HVO_2947	WP_004044795.1	CHR	2779920	2781632	mRNA	0.906667	5.47667	0.260638	0.21056
HVO_0724	WP_004044213.1	CHR	648022	649251	mRNA	1.62667	9.68	0.258973	0.165758
HVO_0249	WP_004045365.1	CHR	224889	225164	mRNA	3.35667	19.9167	0.256895	0.263987
HVO_0739	WP_004044198.1	CHR	659245	660234	mRNA	2.77	16.71	0.256706	0.150842
HVO_A0023	WP_004043415.1	pHV4	24692	24859	mRNA	0.25	1.41	0.25648	0.755918
HVO_1181	WP_004043760.1	CHR	1075523	1076554	mRNA	1.74	10.3233	0.255163	0.186928
HVO_1079	WP_004043859.1	CHR	984665	985642	mRNA	3.31667	19.74	0.254682	0.182562
HVO_2889	WP_013035331.1	CHR	2728105	2730294	mRNA	1.51667	9.24667	0.254307	0.149529
HVO_1500	WP_004043435.1	CHR	1368413	1369330	mRNA	0.646667	3.92333	0.254257	0.338386
HVO_B0036	#N/A	pHV3	38308	39237	mRNA	1	6.34333	0.253583	0.332384
HVO_B0328	WP_004041214.1	pHV3	379348	381444	mRNA	1.80667	11.23	0.252821	0.207214
HVO_1646	WP_004041537.1	CHR	1509221	1510012	mRNA	1.94333	11.5667	0.252772	0.23839
HVO_2104	WP_004041987.1	CHR	1967493	1967789	mRNA	7.18667	42.7067	0.252726	0.178993
HVO_2037	WP_004041922.1	CHR	1882056	1882382	mRNA	4.96333	29.78	0.250766	0.231628
HVO_1318	WP_013035309.1	CHR	1202245	1203051	mRNA	0.763333	4.6	0.24844	0.364964
HVO_0631	WP_004044304.1	CHR	564604	564999	mRNA	2.65333	16.6467	0.245516	0.359658
HVO_1528	WP_013035575.1	CHR	1393780	1394667	mRNA	1.29667	7.77333	0.245292	0.256218
HVO_A0473	WP_004040827.1	pHV4	480143	481030	mRNA	0.66	3.94333	0.244844	0.362954
HVO_C0068	WP_013035688.1	pHV1	65353	66177	mRNA	1.15667	6.61	0.243969	0.387506
HVO_0105	WP_004045195.1	CHR	103089	104234	mRNA	1.79	10.7033	0.243827	0.215393
HVO_2752	WP_004042995.1	CHR	2592836	2593102	mRNA	31.4067	189.187	0.241693	0.121689
HVO_0157	WP_004045270.1	CHR	144416	144727	mRNA	0.513333	3.01667	0.240928	0.608487
HVO_0877	WP_049914887.1	CHR	795543	795974	mRNA	1.46333	9.06667	0.240599	0.368382
HVO_B0029	#N/A	pHV3	32017	32994	mRNA	1.00667	6.31	0.239949	0.312024
HVO_0179	WP_004045293.1	CHR	162031	162816	mRNA	0.486667	2.95333	0.239177	0.458556
HVO_A0280	WP_004043195.1	pHV4	288639	289421	mRNA	0.55	3.35667	0.234886	0.434493
HVO_0684	WP_004044251.1	CHR	612687	614177	mRNA	1.27	7.67	0.234268	0.227436
HVO_1219	WP_013035550.1	CHR	1109235	1110353	mRNA	0.406667	2.5	0.233408	0.479407
HVO_1125	WP_004043812.1	CHR	1024689	1026173	mRNA	1.23667	7.54333	0.232129	0.237092
HVO_2869	WP_004044685.1	CHR	2705814	2706101	mRNA	5.56667	33.4933	0.231872	0.272443
HVO_2141	WP_004042023.1	CHR	2004170	2005249	mRNA	0.98	5.79667	0.230655	0.316403
HVO_2711	WP_004042907.1	CHR	2556718	2557830	mRNA	1.06	6.48333	0.230561	0.280574
HVO_1893s	#N/A	CHR	1745032	1745048	ncRNA	68.7533	393.353	0.230389	0.365504
HVO_1411	WP_081442886.1	CHR	1284317	1284757	mRNA	0.583333	3.44	0.229479	0.540728
H88	#N/A	CHR	1048996	1049029	ncRNA	3.61333	20.49	0.229328	0.678409
HVO_1711	WP_004041601.1	CHR	1577316	1581851	mRNA	0.963333	5.95333	0.229306	0.162006
HVO_0691	WP_004044244.1	CHR	622466	622942	mRNA	1.61667	9.99333	0.227741	0.372054
HVO_0417	WP_004044507.1	CHR	371518	373026	mRNA	1.39333	8.58333	0.226822	0.228872
HVO_0256	WP_004045372.1	CHR	230787	231071	mRNA	2.87333	17.6033	0.226696	0.338922
HVO_2222	WP_004042111.1	CHR	2086870	2087388	mRNA	2.95333	18.0233	0.226199	0.265619
HVO_2916	WP_004044742.1	CHR	2751545	2752303	mRNA	2.05	12.49	0.225015	0.278197
HVO_B0303	#N/A	pHV3	349819	351243	mRNA	5.29	33.3	0.22329	0.297462
HVO_0844	WP_004044092.1	CHR	759648	760286	mRNA	22.61	137.963	0.223146	0.115549
HVO_A0157	WP_004043086.1	pHV4	156152	157918	mRNA	0.4	2.43667	0.223089	0.426422
HVO_1113	WP_004043824.1	CHR	1017090	1018259	mRNA	0.96	5.93	0.220864	0.332252
HVO_2951	WP_004044803.1	CHR	2785575	2787164	mRNA	0.68	4.11	0.220711	0.334523
HVO_1529	WP_004041407.1	CHR	1394676	1395617	mRNA	1.39333	8.44667	0.217745	0.304893
HVO_A0290	#N/A	pHV4	298924	299592	mRNA	1.08	6.91667	0.217557	0.397778
HVO_1489	WP_004043446.1	CHR	1359323	1359769	mRNA	0.626667	3.81	0.215723	0.541046
T6	#N/A	CHR	698893	698988	ncRNA	0.35	2.02667	0.215188	0.799973
HVO_1236	WP_004043706.1	CHR	1126927	1128534	mRNA	1.82	11.4733	0.213999	0.245995
HVO_A0295	WP_004043210.1	pHV4	305947	307179	mRNA	0.81	5.05	0.213668	0.357787
HVO_1220	WP_004043722.1	CHR	1110429	1110791	mRNA	0.43	2.59333	0.213233	0.66373
HVO_1456	WP_049914872.1	CHR	1327610	1329130	mRNA	0.65	3.99333	0.212485	0.346589
HVO_0083	WP_004045139.1	CHR	83382	83753	mRNA	4.49667	28.8767	0.211623	0.414624
HVO_2061	WP_004041946.1	CHR	1909651	1910892	mRNA	5.4	34.3367	0.208374	0.263418
HVO_0477	WP_004044445.1	CHR	425456	426415	mRNA	0.77	4.88333	0.207454	0.425288
HVO_2961	WP_004044825.1	CHR	2797755	2799182	mRNA	3.59333	22.4367	0.205414	0.20759
HVO_2399s	#N/A	CHR	2268672	2268688	ncRNA	89.16	537.727	0.205037	0.348561
HVO_2186	WP_004042077.1	CHR	2055102	2055935	mRNA	0.716667	4.53	0.200561	0.458703
HVO_A0441	WP_004040802.1	pHV4	449311	450711	mRNA	0.77	4.77	0.199661	0.382556
HVO_1849	WP_004041731.1	CHR	1708769	1710103	mRNA	0.92	5.74667	0.199184	0.3816
HVO_2264	WP_004042150.1	CHR	2122480	2122746	mRNA	0.876667	5.28667	0.198495	0.608528
HVO_A0061	WP_013035052.1	pHV4	53198	53737	mRNA	0.27	1.63667	0.196596	0.674317
HVO_A0370	#N/A	pHV4	380272	380524	mRNA	0.633333	4.48	0.196567	0.681024
HVO_A0029	WP_049914868.1	pHV4	28965	29153	mRNA	0.0666667	0.376667	0.195874	0.864625
HVO_B0115	WP_004041041.1	pHV3	128367	129218	mRNA	1.87333	11.8233	0.193989	0.32706
HVO_2330	WP_004042222.1	CHR	2194879	2195988	mRNA	1.35667	8.43667	0.193422	0.345321
HVO_2700	WP_004042886.1	CHR	2546945	2549209	mRNA	4.51333	28.3333	0.19247	0.242224
HVO_1231	WP_004043711.1	CHR	1122941	1123435	mRNA	0.73	4.39	0.192163	0.556606
HVO_C0003	WP_013035695.1	pHV1	2344	3240	mRNA	2.31	14.14	0.19205	0.324497
HVO_2242	WP_004042131.1	CHR	2101717	2102325	mRNA	3.70333	23.12	0.191665	0.322213
HVO_1168	WP_013035605.1	CHR	1065306	1066367	mRNA	1.02667	6.38	0.191197	0.383339
HVO_A0082	WP_013035208.1	pHV4	82394	83161	mRNA	2.38667	14.6567	0.191112	0.39572
HVO_2485	WP_004042434.1	CHR	2352996	2354000	mRNA	0.8	4.87667	0.190844	0.435499
HVO_1356	WP_004043583.1	CHR	1234866	1236518	mRNA	1.18333	7.30333	0.189447	0.327725
HVO_1934	WP_004041813.1	CHR	1781433	1782674	mRNA	0.58	3.75667	0.187113	0.493919
HVO_1384	WP_004043555.1	CHR	1260288	1260932	mRNA	1.69667	10.5667	0.18445	0.424297
HVO_A0303	WP_004043219.1	pHV4	315790	317169	mRNA	1.06667	6.59667	0.184421	0.36009
HVO_2194	WP_004042086.1	CHR	2062859	2063617	mRNA	0.636667	3.95	0.182767	0.527272
HVO_0882	WP_004044055.1	CHR	799635	800771	mRNA	4.87333	30.7233	0.18183	0.252137
HVO_B0289	WP_004041250.1	pHV3	337707	338765	mRNA	0.98	6.16	0.18075	0.410997
HVO_1897	WP_004041778.1	CHR	1747471	1748010	mRNA	1.91667	11.9667	0.180482	0.428097
HVO_0817	WP_004044119.1	CHR	736584	737861	mRNA	0.916667	5.82	0.178308	0.412707
HVO_1385	WP_008574128.1	CHR	1260973	1261293	mRNA	3.22667	19.5433	0.17805	0.462248
HVO_A0434	N/A	pHV4	442943	443446	mRNA	1.57333	9.79667	0.176468	0.468847
HVO_1779	WP_004041660.1	CHR	1645089	1646900	mRNA	0.896667	5.71	0.176393	0.427277
HVO_2728	WP_004042946.1	CHR	2573663	2574142	mRNA	1.99333	12.68	0.175777	0.449075
HVO_0203	WP_004045317.1	CHR	181313	182296	mRNA	1.58667	10.2	0.173451	0.392344
HVO_2586	WP_004042656.1	CHR	2437665	2438225	mRNA	1.6	10.23	0.172319	0.458148
HVO_0020	WP_004045000.1	CHR	18323	19408	mRNA	0.973333	6.34667	0.172289	0.454056
HVO_0575	WP_004044358.1	CHR	512426	513064	mRNA	1.13333	7.35333	0.172037	0.491961
HVO_0430	WP_004044494.1	CHR	386169	386621	mRNA	0.623333	3.76333	0.171739	0.634896
HVO_0892	WP_004044046.1	CHR	807803	809728	mRNA	2.53333	16.12	0.171511	0.275644
HVO_A0046	WP_004043393.1	pHV4	41599	42171	mRNA	1.35	8.21	0.171148	0.509851
HVO_1273	WP_004043665.1	CHR	1161871	1163367	mRNA	1.63333	10.32	0.170522	0.357253
HVO_A0026	WP_004043413.1	pHV4	25828	26754	mRNA	0.58	3.56	0.169427	0.55352
HVO_B0240	#N/A	pHV3	287439	287603	mRNA	2.94333	19.1433	0.168766	0.552718
HVO_0182	#N/A	CHR	164385	164561	mRNA	2.63667	16.64	0.165947	0.564769
HVO_0471	#N/A	CHR	420720	422078	mRNA	0.483333	2.99	0.165361	0.53146
HVO_1778	WP_004041659.1	CHR	1642780	1644936	mRNA	5.17333	33.1333	0.165264	0.465053
HVO_1089	WP_004043849.1	CHR	996181	996933	mRNA	1.79	11.1867	0.165033	0.445816
HVO_1293	WP_004043646.1	CHR	1176818	1177435	mRNA	0.923333	5.77333	0.164036	0.545868
HVO_B0035	#N/A	pHV3	37352	38305	mRNA	1.9	12.8367	0.160886	0.507323
HVO_1455	WP_004043480.1	CHR	1327137	1327604	mRNA	1.34	8.98333	0.159909	0.555971
HVO_1013	WP_013035258.1	CHR	921476	922882	mRNA	3.13333	19.8933	0.158887	0.344013
HVO_0887	WP_004044051.1	CHR	802517	803380	mRNA	6.71667	43.3267	0.158522	0.343602
HVO_A0236	WP_004043155.1	pHV4	238018	238752	mRNA	0.276667	1.58667	0.15713	0.728475
HVO_0826	WP_004044110.1	CHR	745509	746555	mRNA	0.726667	4.65	0.156986	0.51948
HVO_1990	#N/A	CHR	1836712	1836784	tRNA	890.81	5613.66	0.156029	0.2983
HVO_C0075	WP_049941526.1	pHV1	74734	76410	mRNA	6.11333	39.6467	0.153683	0.333396
HVO_B0027	WP_004061785.1	pHV3	29918	30787	mRNA	0.87	5.61667	0.15284	0.528092
HVO_B0262	#N/A	pHV3	310915	312210	mRNA	0.403333	2.73333	0.152153	0.598217
HVO_1812	WP_004041695.1	CHR	1675922	1677049	mRNA	0.803333	5.26333	0.151638	0.509596
HVO_2296	N/A	CHR	2165333	2166019	mRNA	0.406667	2.41667	0.151586	0.695942
HVO_A0226	#N/A	pHV4	232306	232602	mRNA	0.313333	1.99667	0.151062	0.792323
HVO_2432	WP_004042325.1	CHR	2299595	2300488	mRNA	3.45333	21.8233	0.150893	0.423547
HVO_1226	#N/A	CHR	1116697	1117185	mRNA	0.463333	2.92667	0.150869	0.695734
HVO_1217	WP_004043725.1	CHR	1105827	1107491	mRNA	0.453333	2.85333	0.150296	0.585401
HVO_A0156	WP_013035165.1	pHV4	153959	155953	mRNA	15.93	104.31	0.149568	0.373883
HVO_B0045	WP_004041109.1	pHV3	52000	53565	mRNA	0.656667	4.45333	0.148955	0.606281
HVO_2725	WP_004042941.1	CHR	2569913	2570959	mRNA	7.55333	49.4833	0.147204	0.386556
HVO_B0205	#N/A	pHV3	238715	240454	mRNA	2.12667	14.28	0.147009	0.474494
HVO_0505	WP_004044418.1	CHR	443723	443992	mRNA	2.38	14.8767	0.146574	0.608884
HVO_2944	WP_004044788.1	CHR	2774341	2775699	mRNA	0.596667	3.84667	0.145544	0.539527
HVO_1352	WP_004063509.1	CHR	1231593	1231781	mRNA	1.47	10.03	0.145293	0.691842
HVO_0725	WP_004044212.1	CHR	649318	650163	mRNA	2.23333	14.3633	0.144538	0.448665
HVO_A0049	WP_004043387.1	pHV4	43972	45318	mRNA	1.09667	7.11	0.144529	0.47547
HVO_A0503	WP_004040855.1	pHV4	510372	511244	mRNA	1.81	11.75	0.142559	0.468267
HVO_2950	#N/A	CHR	2784501	2785550	mRNA	0.436667	2.78333	0.142559	0.628209
HVO_0352	WP_004044571.1	CHR	320381	321157	mRNA	1.60667	10.6267	0.142506	0.510567
HVO_2029	WP_004041915.1	CHR	1874485	1874946	mRNA	1.46	9.19	0.140848	0.589474
HVO_B0196	WP_004041338.1	pHV3	225692	226651	mRNA	0.963333	6.21	0.139541	0.547554
HVO_2347	WP_013035255.1	CHR	2213023	2213445	mRNA	2.13333	13.6333	0.139099	0.561409
HVO_1077	WP_004043861.1	CHR	982791	983513	mRNA	2.08	13.43	0.13898	0.485676
HVO_0254	#N/A	CHR	228343	229032	mRNA	1.17333	7.81	0.137187	0.575265
HVO_0726	WP_004044211.1	CHR	650251	651075	mRNA	1.22333	7.98667	0.136849	0.55094
HVO_1218	#N/A	CHR	1107496	1109238	mRNA	0.31	2.02	0.135794	0.643328
HVO_2568	WP_013035658.1	CHR	2421280	2421570	mRNA	1.74	11.2233	0.135662	0.633988
HVO_0838	WP_004044098.1	CHR	756402	756845	mRNA	10.0767	65.1067	0.135043	0.402756
HVO_2644	WP_004042765.1	CHR	2492625	2493428	mRNA	1.07333	6.84333	0.134798	0.585137
HVO_1121	WP_004043816.1	CHR	1021655	1022863	mRNA	3.56	22.4767	0.134502	0.495267
HVO_0501	WP_004044422.1	CHR	442085	442483	mRNA	0.343333	2.34	0.131659	0.777199
HVO_1681	WP_004041571.1	CHR	1537062	1537976	mRNA	1.20667	7.75	0.130287	0.571794
HVO_2669	WP_004042825.1	CHR	2517313	2517888	mRNA	0.973333	6.5	0.130078	0.635069
HVO_2733	WP_004042954.1	CHR	2579077	2579517	mRNA	0.693333	4.73333	0.127315	0.71552
HVO_A0036	WP_004043402.1	pHV4	34050	34475	mRNA	2.39	15.3967	0.127303	0.586834
HVO_1944	WP_004041824.1	CHR	1794784	1796034	mRNA	1.25	8.15	0.127162	0.528139
HVO_1684	WP_004041574.1	CHR	1540595	1542526	mRNA	1.79667	11.7533	0.126545	0.445466
HVO_1212	WP_004043730.1	CHR	1101720	1102460	mRNA	3.86667	25.26	0.125599	0.504568
HVO_C0025	WP_013035715.1	pHV1	17716	17973	mRNA	0.51	3.42333	0.125246	0.793544
HVO_0150	#N/A	CHR	139550	140173	mRNA	0.36	2.45	0.124616	0.747835
HVO_0221	WP_004045335.1	CHR	201577	201879	mRNA	0.996667	6.47	0.124109	0.715445
HVO_2917	WP_013035541.1	CHR	2752331	2752909	mRNA	1.77667	11.6233	0.123757	0.57941
HVO_2336	WP_004042226.1	CHR	2201120	2202028	mRNA	2.21	14.7833	0.122842	0.516451
HVO_1124	WP_004043813.1	CHR	1024386	1024670	mRNA	1.31	8.47333	0.122636	0.716863
HVO_0055	WP_004045076.1	CHR	54105	54959	mRNA	1.30667	8.80667	0.121112	0.599747
HVO_B0324	WP_004041218.1	pHV3	374420	375769	mRNA	1.19	8.01	0.120147	0.560488
HVO_A0625	WP_004040979.1	pHV4	624026	625435	mRNA	1.22	8.01	0.119647	0.552109
HVO_A0543	WP_004040892.1	pHV4	546161	546592	mRNA	0.99	6.89	0.114999	0.72916
HVO_B0223	WP_004041312.1	pHV3	263384	264217	mRNA	1.32333	8.78667	0.114004	0.614221
HVO_2671	WP_013035552.1	CHR	2521275	2522462	mRNA	0.923333	6.15667	0.11146	0.630768
HVO_1874	WP_004041756.1	CHR	1730301	1731374	mRNA	2.22	14.51	0.110996	0.552641
HVO_B0085	WP_004041070.1	pHV3	95639	97255	mRNA	1.63333	11.24	0.110703	0.589063
HVO_1061	WP_004043880.1	CHR	969459	970238	mRNA	1.20333	7.92667	0.1102	0.631938
HVO_A0510	WP_004040861.1	pHV4	515499	515942	mRNA	7.69667	51.4833	0.109853	0.560858
HVO_C0080	WP_013035722.1	pHV1	79789	80892	mRNA	0.72	4.78	0.108641	0.664087
HVO_B0149	WP_004041008.1	pHV3	165739	167340	mRNA	0.526667	3.50667	0.107022	0.645503
HVO_A0623	WP_013035098.1	pHV4	620616	621026	mRNA	2.37667	15.9567	0.106304	0.640697
HVO_2014	WP_004041898.1	CHR	1860015	1860512	mRNA	2.79333	18.5933	0.105217	0.633794
HVO_0820	WP_004044116.1	CHR	739904	740605	mRNA	4.53667	30.5333	0.105132	0.533691
HVO_2052	WP_004041937.1	CHR	1899299	1901059	mRNA	3.23	20.9933	0.104741	0.543107
HVO_2960	WP_004044823.1	CHR	2796190	2797755	mRNA	2.66333	18.2067	0.104123	0.58667
HVO_2859	WP_049914905.1	CHR	2696269	2697408	mRNA	1.99667	13.1967	0.103588	0.566874
HVO_1841_A	#N/A	CHR	1703287	1703676	mRNA	0.496667	3.14667	0.101879	0.80964
HVO_1456s	#N/A	CHR	1329307	1329323	ncRNA	28.9167	192.883	0.101375	0.728185
HVO_0680	WP_004044255.1	CHR	607278	608000	mRNA	1.4	9.26333	0.10023	0.647854
HVO_0635	WP_004044300.1	CHR	571195	572157	mRNA	1.34	9.01	0.10013	0.63454
HVO_0439	WP_004044485.1	CHR	391882	392028	mRNA	17.88	110.19	0.0998169	0.702686
HVO_2118	WP_004042002.1	CHR	1982189	1983292	mRNA	14.17	94.6833	0.0992163	0.496563
HVO_B0052	WP_004041102.1	pHV3	64223	65461	mRNA	2.34667	15.8933	0.0972652	0.577352
HVO_2730	WP_013035393.1	CHR	2574770	2575651	mRNA	0.94	6.15667	0.0957586	0.701238
HVO_2030	N/A	CHR	1872299	1874475	mRNA	0.976667	6.50333	0.0954117	0.625195
HVO_1298	WP_004043640.1	CHR	1181816	1183234	mRNA	0.86	5.92333	0.0952582	0.666717
HVO_0202	WP_004045316.1	CHR	181007	181207	mRNA	2.68667	18.45	0.0949238	0.729302
HVO_B0071	WP_004041084.1	pHV3	80012	81061	mRNA	1.73	11.8467	0.0940863	0.654103
HVO_2977	WP_004044857.1	CHR	2810921	2811886	mRNA	0.923333	6.20333	0.0939014	0.681282
HVO_1700s	#N/A	CHR	1562171	1562211	ncRNA	356.41	2185.57	0.0935096	0.716682
HVO_2993	WP_004044896.1	CHR	2822983	2824035	mRNA	1.34	9.28333	0.0934732	0.686223
HVO_B0339	WP_004041202.1	pHV3	392926	393609	mRNA	1.06	7.25333	0.0925818	0.722316
HVO_C0051	WP_013035721.1	pHV1	50262	50750	mRNA	1.99	13.3167	0.0919238	0.700421
HVO_2343	WP_013035228.1	CHR	2209251	2209853	mRNA	2.27667	15.1367	0.0913737	0.654079
HVO_A0311	WP_004043226.1	pHV4	324918	325835	mRNA	0.5	3.40667	0.0910233	0.774715
HVO_2449s	#N/A	CHR	2318473	2318489	ncRNA	23.78	163.43	0.090617	0.776254
HVO_A0119	WP_013035153.1	pHV4	117274	117957	mRNA	2.40333	15.6467	0.0906063	0.674033
HVO_0527	#N/A	CHR	459084	459949	mRNA	0.8	5.07	0.0905339	0.751868
HVO_2430	WP_004042321.1	CHR	2297996	2298724	mRNA	2.21	14.9467	0.0904252	0.650023
H226.9	#N/A	CHR	575799	575938	ncRNA	21.75	139.287	0.0903235	0.687627
HVO_2171	WP_004042063.1	CHR	2041043	2042470	mRNA	1.59333	10.9333	0.0900036	0.638254
HVO_A0256	WP_013035061.1	pHV4	256788	257111	mRNA	0.743333	5.15667	0.0897133	0.816294
H229.4	#N/A	CHR	1706449	1706550	ncRNA	4.10667	24.4667	0.0896618	0.810358
HVO_0054	WP_004045074.1	CHR	52328	54112	mRNA	0.84	5.69667	0.0892459	0.651201
HVO_2056	WP_004041940.1	CHR	1905450	1905920	mRNA	2.37667	16.2567	0.0892097	0.698705
HVO_1919	N/A	CHR	1768353	1768697	mRNA	1.15333	7.61333	0.0889234	0.777522
HVO_1094	WP_004043844.1	CHR	999411	1000106	mRNA	2.03333	13.8533	0.0889015	0.661646
HVO_1256	WP_004043683.1	CHR	1143500	1144399	mRNA	0.76	5.06667	0.0874201	0.731952
HVO_1087	WP_004043851.1	CHR	993047	993472	mRNA	3.34333	22.37	0.0865332	0.664902
HVO_1316	WP_004043621.1	CHR	1201682	1201906	mRNA	1.33333	8.75333	0.0865327	0.800128
HVO_0950	WP_004043995.1	CHR	859880	860539	mRNA	3.54667	24.4533	0.0859133	0.697108
HVO_0438	WP_013035354.1	CHR	391499	391768	mRNA	15.12	98.2267	0.0853633	0.68336
HVO_2351s2	#N/A	CHR	2218202	2218293	ncRNA	18.5733	119.747	0.0840991	0.736597
HVO_1390	WP_004043549.1	CHR	1263781	1264767	mRNA	1.38333	9.29333	0.0831468	0.699137
HVO_A0083	WP_004043357.1	pHV4	83529	83906	mRNA	4.47	30.55	0.0827584	0.67467
HVO_0168	WP_004045282.1	CHR	153018	153350	mRNA	1.52667	10.4733	0.0823093	0.766621
[truncated: 2,393 more rows]

## Sheet: Sheet 3
Name	Gene ID	Genome	Min	Max	RNA Type	EV TPM Average	Cell TPM Average	Differential Expression Log2 Ratio	Differential Expression p-value
HVO_2072	WP_013035656.1	CHR	1923913	1926396	mRNA	738.977	21.2333	7.92072	0
HVO_1988	WP_004041870.1	CHR	1834767	1835816	mRNA	14.5867	1.98	5.66764	2.29326e-165
HVO_1987	WP_004041869.1	CHR	1833881	1834780	mRNA	14.8167	2.40333	5.44779	2.12751e-161
HVO_2755	WP_004043001.1	CHR	2594860	2595201	mRNA	22.4633	5.31333	4.85146	2.10188e-112
HVO_2804	#N/A	CHR	2636111	2636184	mRNA	620.573	194.297	4.47154	1.48281e-154
HVO_A0352	#N/A	pHV4	364513	364575	mRNA	1477.55	531.463	4.25241	9.95971e-141
HVO_A0134	N/A	pHV4	131940	132431	mRNA	13.0667	5.09667	4.14953	3.02674e-97
HVO_A0007_A	#N/A	pHV4	7920	9687	mRNA	37.97	14.88	4.05558	8.70111e-58
HVO_0381	WP_004044542.1	CHR	339904	340089	mRNA	50.2533	29.6367	3.59641	1.09729e-88
HVO_2777	WP_004043023.1	CHR	2616629	2617027	mRNA	30.3633	17.9267	3.56077	2.40466e-88
HVO_A0408	N/A	pHV4	413614	414760	mRNA	13.1567	8.04667	3.52433	5.66821e-93
HVO_A0008	WP_004043314.1	pHV4	8150	9448	mRNA	13.1267	8.18667	3.39483	1.85671e-45
HVO_2940	#N/A	CHR	2772189	2772305	mRNA	249.04	155.733	3.38589	1.54921e-48
HVO_C0080_A	#N/A	pHV1	80936	81022	mRNA	404.157	277.693	3.32482	2.34911e-78
HVO_2519	#N/A	CHR	2384839	2384987	mRNA	1503.78	1053.04	3.32003	1.15496e-102
HVO_2565	WP_004042620.1	CHR	2419453	2420295	mRNA	13.5267	9.67333	3.24094	2.54636e-57
HVO_2117	WP_004042001.1	CHR	1981148	1982068	mRNA	17.8133	13.6933	3.18014	9.62818e-71
HVO_2160	WP_004042044.1	CHR	2025177	2031950	mRNA	23.9833	19.1567	3.17768	4.95843e-75
HVO_0987	WP_004043956.1	CHR	896613	898142	mRNA	24.6	19.5133	3.1606	1.28456e-98
HVO_0972	WP_004043971.1	CHR	882969	883490	mRNA	25.8867	20.77	3.15469	2.03274e-78
HVO_0263	WP_013035611.1	CHR	235110	236276	mRNA	151.547	122.117	3.1056	1.66118e-86
HVO_0985	WP_004043958.1	CHR	894274	894576	mRNA	34.6333	28.9133	3.08297	8.28832e-77
HVO_2784	WP_004043029.1	CHR	2619760	2620263	mRNA	47.78	40.53	3.06227	7.34361e-80
HVO_0983	WP_004043960.1	CHR	893649	893909	mRNA	25.29	21.9467	3.02926	5.08391e-58
HVO_2737	WP_004042964.1	CHR	2583344	2583706	mRNA	10.4433	9.45667	2.97714	1.11072e-50
HVO_0944	WP_004044001.1	CHR	855836	856375	mRNA	29.8867	28.1533	2.93316	8.71098e-68
HVO_2773	WP_004043019.1	CHR	2614266	2615048	mRNA	32.44	30.46	2.92932	3.11978e-81
HVO_2775	WP_004043021.1	CHR	2616249	2616425	mRNA	24.9367	23.4333	2.9243	2.80645e-46
HVO_0984	WP_004043959.1	CHR	893906	894274	mRNA	20.8433	19.46	2.92054	1.08637e-62
HVO_C0065	N/A	pHV1	62797	63476	mRNA	11.12	10.2833	2.89462	1.08923e-53
HVO_2776	WP_004043022.1	CHR	2616422	2616616	mRNA	35.6	34.86	2.86663	5.07054e-53
HVO_2073	WP_004041957.1	CHR	1926766	1927521	mRNA	11.16	10.93	2.84375	6.60497e-55
HVO_0986	WP_004043957.1	CHR	894580	896616	mRNA	19.71	19.51	2.84314	7.95245e-84
HVO_0196	WP_004045310.1	CHR	176934	177101	mRNA	105.873	105.43	2.83388	9.6186e-81
HVO_2778	WP_004043024.1	CHR	2617021	2617458	mRNA	41.7467	40.9867	2.8288	2.25912e-60
HVO_2116	WP_013035569.1	CHR	1980207	1981151	mRNA	15.7	15.7267	2.82036	1.03725e-50
HVO_2782	WP_004043027.1	CHR	2618847	2619239	mRNA	34.2967	34.63	2.81491	2.96146e-55
HVO_A0117	WP_013035143.1	pHV4	115728	116552	mRNA	10.0167	9.95333	2.80969	8.62487e-60
HVO_2783	WP_004043028.1	CHR	2619236	2619763	mRNA	33.7167	34.0833	2.80859	1.91506e-68
HVO_1518	#N/A	CHR	1382710	1385466	mRNA	70.1033	68.3967	2.78936	3.57961e-44
HVO_0275	WP_013035249.1	CHR	243876	245228	mRNA	71.7933	73.16	2.72789	1.03553e-42
HVO_2774	WP_004043020.1	CHR	2615045	2616244	mRNA	19.8	21.6333	2.70753	8.75468e-71
HVO_A0354	N/A	pHV4	365276	365704	mRNA	253.897	272.703	2.69741	1.97118e-65
HVO_0062	WP_004045090.1	CHR	61296	63134	mRNA	23.2967	25.8933	2.69408	8.00175e-71
HVO_2822	WP_013035380.1	CHR	2655111	2655413	mRNA	13	12.6267	2.64588	1.80914e-08
HVO_0979	WP_004043964.1	CHR	889665	890366	mRNA	18.0433	20.63	2.63611	2.86242e-61
HVO_0945	WP_004044000.1	CHR	856375	858144	mRNA	20.32	23.84	2.60575	1.56355e-61
HVO_2817	#N/A	CHR	2648777	2649943	mRNA	101.637	118.043	2.5888	5.44516e-64
HVO_2070	WP_049941511.1	CHR	1919938	1921572	mRNA	14.36	16.9833	2.57785	4.73283e-65
HVO_1837	N/A	CHR	1697021	1698178	mRNA	46.67	55.45	2.57307	4.1893e-75
HVO_A0364	WP_013035046.1	pHV4	375384	376550	mRNA	46.18	55.3867	2.55861	5.55005e-74
HVO_1276	#N/A	CHR	1165740	1165916	mRNA	671.753	781.02	2.55606	2.40931e-45
HVO_0946	WP_004043999.1	CHR	858141	858335	mRNA	29.1033	34.8367	2.55373	2.42986e-44
HVO_C0013	WP_013035120.1	pHV1	9798	11096	mRNA	53.7233	64.91	2.5467	6.37755e-60
HVO_2757	WP_004043003.1	CHR	2596266	2596904	mRNA	17.1267	20.9867	2.50288	2.61904e-49
HVO_0982	WP_004043961.1	CHR	893082	893543	mRNA	25.94	33.3533	2.45636	3.44988e-54
HVO_2779	WP_004043025.1	CHR	2617455	2617805	mRNA	52.0767	66.8467	2.44532	3.90275e-47
HVO_A0353	N/A	pHV4	364986	365228	mRNA	58.2167	76.44	2.40335	8.73585e-47
HVO_0981	WP_004043962.1	CHR	892036	893085	mRNA	14.6	20.1267	2.35304	3.90765e-50
HVO_2103	WP_004041986.1	CHR	1965879	1967369	mRNA	21.0533	30.08	2.33622	1.65828e-53
HVO_2062	WP_004041947.1	CHR	1911379	1911816	mRNA	102.037	142.227	2.32045	6.1775e-44
HVO_0907	WP_004044032.1	CHR	824054	825853	mRNA	60.3233	88.63	2.26636	4.47889e-56
HVO_0988	WP_004043955.1	CHR	898143	899663	mRNA	18.6133	27.9267	2.24909	1.36879e-54
HVO_2818	#N/A	CHR	2650123	2650398	mRNA	133.98	195.027	2.22641	1.47045e-31
HVO_0359	WP_004044564.1	CHR	327676	328941	mRNA	22.87	36.7433	2.14979	1.59134e-44
HVO_0763	WP_049941502.1	CHR	684671	685198	mRNA	16.4633	26.13	2.14753	3.12309e-34
HVO_0864	#N/A	CHR	781200	781303	mRNA	278.263	440.48	2.14363	5.43905e-45
HVO_C0037	WP_013035684.1	pHV1	30761	31930	mRNA	18.86	31.05	2.09883	1.98697e-45
HVO_B0091	WP_004041064.1	pHV3	102695	103717	mRNA	10.5	19.3233	1.99195	4.86194e-29
HVO_B0152	WP_013034963.1	pHV3	170084	171253	mRNA	135.363	243.683	1.98417	5.42116e-48
HVO_1422_A	#N/A	CHR	1296078	1296386	mRNA	56.34	97.7267	1.98407	3.80223e-25
HVO_2781	WP_004043026.1	CHR	2618061	2618840	mRNA	23.4033	42.5433	1.96015	1.28683e-36
HVO_A0349	WP_013035196.1	pHV4	361704	362870	mRNA	17.78	33.66	1.90025	3.02554e-39
HVO_2051	WP_013035619.1	CHR	1897872	1899221	mRNA	31.0033	58.43	1.87025	5.21178e-26
HVO_0947	WP_004043998.1	CHR	858517	858738	mRNA	15.62	31.07	1.86263	2.1503e-21
HVO_0980	WP_004043963.1	CHR	890363	892036	mRNA	15.0967	30.0633	1.85576	2.00945e-33
HVO_0360	WP_004044563.1	CHR	328944	329252	mRNA	18.9233	36.7567	1.85233	8.215e-27
HVO_0943	WP_004044002.1	CHR	855608	855835	mRNA	32.3133	63.79	1.84739	2.85372e-27
HVO_3011	#N/A	CHR	2844315	2844428	mRNA	61.78	108.66	1.8384	3.34032e-05
HVO_2466	WP_013035323.1	CHR	2335167	2336333	mRNA	74.6767	147.203	1.83378	8.8643e-31
HVO_C0072	WP_013035731.1	pHV1	70334	71227	mRNA	28.26	60.71	1.76633	5.46588e-21
HVO_A0431	WP_013035212.1	pHV4	438848	440197	mRNA	15.93	33.3933	1.74792	5.34149e-29
HVO_0864	WP_004044073.1	CHR	779373	780371	mRNA	10.6467	22.8267	1.71476	1.02487e-26
HVO_A0548	WP_049941497.1	pHV4	549629	550156	mRNA	13.9833	30.7933	1.65453	1.16744e-19
HVO_B0092	WP_004041063.1	pHV3	103720	104724	mRNA	15.5733	35.6133	1.64124	2.45766e-23
HVO_A0378	WP_004043279.1	pHV4	387218	388993	mRNA	42.45	98.53	1.59013	6.3911e-21
HVO_1749	WP_004041632.1	CHR	1619596	1620450	mRNA	13.0567	31.42	1.56385	2.49167e-23
HVO_A0155	WP_004043084.1	pHV4	153466	153903	mRNA	25.0833	62.2067	1.54327	5.17505e-21
HVO_A0154	WP_004043083.1	pHV4	151820	153469	mRNA	25.67	63.9033	1.53092	3.806e-23
HVO_1014	WP_004043928.1	CHR	923045	923803	mRNA	15.8633	40.5333	1.46547	1.49413e-18
HVO_0860	WP_004044077.1	CHR	775569	776999	mRNA	14.1767	36.3367	1.46452	1.24542e-20
HVO_0312	WP_004044611.1	CHR	281153	281410	mRNA	14.5333	38.05	1.44559	1.26127e-16
HVO_C0073	WP_004045462.1	pHV1	71227	72192	mRNA	34.0033	91.48	1.43352	3.34587e-15
HVO_A0153	WP_004043082.1	pHV4	151328	151816	mRNA	21.19	58.4833	1.38287	1.47975e-16
HVO_0908	WP_004064260.1	CHR	825916	826275	mRNA	13.08	37.4467	1.30222	7.36396e-14
HVO_1992	WP_004041873.1	CHR	1838678	1838872	mRNA	232.767	670.203	1.27731	5.26295e-15
HVO_A0379	WP_013035057.1	pHV4	388990	391035	mRNA	28.67	82.9233	1.26451	8.77329e-13
HVO_A0377	WP_004043278.1	pHV4	386436	387218	mRNA	38.0867	112.277	1.26448	4.18371e-14
HVO_B0249	#N/A	pHV3	296165	297144	mRNA	14.0433	42.7267	1.22372	4.17022e-16
HVO_A0637	WP_013035036.1	pHV4	634653	634937	mRNA	64.8267	190.177	1.21999	3.03882e-11
HVO_0841	WP_004044095.1	CHR	757686	758450	mRNA	29.9967	92.53	1.19027	3.22611e-15
HVO_0701	WP_004044234.1	CHR	629175	629456	mRNA	12.6033	39.2133	1.1865	3.47846e-10
HVO_0842	WP_004044094.1	CHR	758461	759255	mRNA	25.2067	79.0167	1.1791	4.86232e-15
HVO_A0376	WP_004043277.1	pHV4	385336	386439	mRNA	40.08	123.583	1.17318	3.04898e-11
HVO_0861	WP_004044076.1	CHR	777003	778211	mRNA	11.2167	37.3567	1.10264	1.47508e-10
HVO_0783	WP_004044154.1	CHR	702504	704588	mRNA	54.69	182.563	1.07062	3.68835e-13
HVO_2488s	#N/A	CHR	2357769	2357840	ncRNA	180.71	15.9167	6.29568	3.00178e-150
HVO_1083s	#N/A	CHR	988804	988820	ncRNA	161.99	15.7633	5.97198	3.04128e-56
HVO_C0036s	#N/A	pHV1	30413	30450	ncRNA	2623.95	580.507	4.71353	5.16122e-24
HVO_1026_R	#N/A	CHR	936055	936360	ncRNA	6337.17	1859.56	4.50197	1.75051e-111
asRNA18	#N/A	pHV4	131911	131960	ncRNA	194.137	69.85	4.25189	6.98479e-110
asRNA20	#N/A	pHV4	364549	364598	ncRNA	2611.27	1014.95	4.14151	7.09023e-135
asRNA16	#N/A	pHV1	62764	62815	ncRNA	406.24	165.86	4.06262	2.96373e-111
HVO_2565s	#N/A	CHR	2420311	2420327	ncRNA	117.803	58.0033	3.81023	2.35416e-44
H62	#N/A	CHR	1781262	1781347	ncRNA	676.087	288.283	3.80058	5.32623e-17
asRNA4	#N/A	pHV4	115698	115748	ncRNA	291.097	153.477	3.71246	9.34451e-99
asRNA21	#N/A	pHV4	413589	413634	ncRNA	445.28	242.367	3.69251	1.93182e-102
asRNA6	#N/A	CHR	1010936	1010977	ncRNA	1956.84	1079.38	3.66839	5.36347e-113
HVO_2006s	#N/A	CHR	1852367	1852383	ncRNA	68.8867	35.9	3.64794	6.66481e-27
H124	#N/A	CHR	311835	311885	ncRNA	50.5967	29.0433	3.5828	2.29033e-44
asRNA10	#N/A	pHV1	70152	70197	ncRNA	4318.51	2778.06	3.42887	8.64701e-104
asRNA13	#N/A	pHV1	80995	81031	ncRNA	946.92	634.827	3.35907	4.62221e-79
asRNA1	#N/A	CHR	243867	243903	ncRNA	2434.77	1618.38	3.29414	5.02011e-43
asRNA15	#N/A	CHR	780347	780395	ncRNA	217.537	153.603	3.29309	4.68851e-77
HVO_2821s	#N/A	CHR	2655103	2655119	ncRNA	498.45	335.513	3.25547	3.68469e-34
HVO_2908s	#N/A	CHR	2745602	2745678	ncRNA	1788.68	1226.67	3.15764	2.3473e-13
asRNA8	#N/A	CHR	1698155	1698201	ncRNA	1115.67	928.63	3.08851	5.21943e-105
HVO_2073s	#N/A	CHR	1928023	1928062	ncRNA	163.72	125.96	3.0608	1.08844e-29
H225.1	#N/A	CHR	1597695	1598068	ncRNA	344.37	279.653	3.05646	6.78431e-51
HVO_1802_R	#N/A	CHR	1665493	1665927	ncRNA	213.19	177.767	3.02302	3.8107e-57
HVO_2412s	#N/A	CHR	2281530	2281546	ncRNA	16.7733	13.55	2.97521	6.15721e-09
asRNA5	#N/A	pHV1	68727	68768	ncRNA	265.283	239.24	2.93811	8.80115e-52
HVO_2718s2	#N/A	CHR	2564860	2564876	ncRNA	17.58	15.34	2.91135	4.23737e-09
CRISPR3	#N/A	pHV4	217812	218566	ncRNA	314.393	293.823	2.89502	2.46954e-71
asRNA9	#N/A	pHV4	264268	264313	ncRNA	2522.05	2384.95	2.8815	1.66302e-73
HVO_0480s	#N/A	CHR	429875	429891	ncRNA	23.1833	21.6433	2.81742	1.0839e-10
asRNA2	#N/A	pHV4	438839	438872	ncRNA	494.66	490.46	2.81326	4.00206e-61
HVO_A0137s	#N/A	pHV4	135199	135340	ncRNA	68.4033	70.87	2.73191	1.88615e-48
CRISPR2	#N/A	pHV4	204975	207584	ncRNA	211.09	224.74	2.70696	2.72655e-63
HVO_2451s	#N/A	CHR	2319814	2319830	ncRNA	42.5	43.0533	2.66652	2.22273e-13
HVO_A0035s	#N/A	pHV4	33964	33980	ncRNA	63.83	70.1433	2.64158	2.20035e-20
CRISPR1	#N/A	CHR	2385045	2386660	ncRNA	289.087	324.703	2.63403	1.44706e-63
H25	#N/A	CHR	2499841	2500057	ncRNA	172.443	190.64	2.62636	1.9183e-45
asRNA3	#N/A	CHR	2650374	2650407	ncRNA	1030.28	1211.23	2.50963	4.12658e-32
HVO_0942s	#N/A	CHR	855543	855559	ncRNA	60.2233	71.1367	2.46906	4.40516e-16
H51	#N/A	CHR	1891968	1892001	ncRNA	241.44	265.9	2.37797	6.41052e-05
asRNA11	#N/A	pHV1	30739	30787	ncRNA	341.903	496.76	2.28691	8.60986e-48
HVO_2718s	#N/A	CHR	2564654	2564774	ncRNA	373.817	488.197	2.25961	4.03415e-07
asRNA14	#N/A	pHV1	15169	15213	ncRNA	3988.01	5990.89	2.24598	7.8896e-61
asRNA12	#N/A	pHV4	364964	365009	ncRNA	360.897	534.8	2.24257	2.62208e-46
H226.7	#N/A	CHR	442805	442946	ncRNA	27.22	39.33	2.2194	4.92117e-22
HVO_2757s	#N/A	CHR	2596927	2596971	ncRNA	307.46	466.657	2.14229	3.10783e-22
HVO_1422s	#N/A	CHR	1296161	1296238	ncRNA	219.683	341.53	2.14148	5.79968e-29
H3.2	#N/A	CHR	2163482	2163629	ncRNA	97.4967	153.52	2.10926	3.72299e-26
HVO_B0092s	#N/A	pHV3	104714	104732	ncRNA	68.36	108.02	2.105	5.61546e-14
HVO_2583s	#N/A	CHR	2436253	2436271	ncRNA	50.3233	82.4233	2.02871	1.70155e-10
HVO_2736s	#N/A	CHR	2583222	2583238	ncRNA	43.3533	75.2767	2.01625	3.48514e-10
HVO_B0272s	#N/A	pHV3	325593	325609	ncRNA	13.2833	21.9733	2.01459	3.19828e-05
asRNA7	#N/A	pHV4	379434	379479	ncRNA	1717.92	3005.22	2.00254	1.06812e-32
HVO_0763s	#N/A	CHR	685198	685214	ncRNA	102.57	182.853	1.96222	1.27452e-16
HVO_C0073s	#N/A	pHV1	72253	72276	ncRNA	79.25	143.92	1.9541	1.18293e-16
HVO_A0633s	#N/A	pHV4	631327	631347	ncRNA	33.57	60.0633	1.8902	2.55477e-09
HVO_2779s	#N/A	CHR	2617815	2617831	ncRNA	397.25	754.693	1.86631	2.60944e-22
HVO_C0030s	#N/A	pHV1	20663	20679	ncRNA	584.963	1121.23	1.78845	4.88138e-13
HVO_2522s	#N/A	CHR	2388676	2388758	ncRNA	36.85	72.8167	1.78449	1.15193e-14
HVO_0988s	#N/A	CHR	899676	899692	ncRNA	251.267	490.34	1.76471	2.32423e-13
H226.11	#N/A	CHR	1526132	1526231	ncRNA	16.31	34.2	1.69676	2.00289e-12
HVO_A0204s	#N/A	pHV4	207662	207678	ncRNA	89.7867	189.317	1.68147	2.18034e-11
HVO_2881s	#N/A	CHR	2718383	2718399	ncRNA	32.5267	70.1967	1.64393	6.86926e-07
HVO_1991s	#N/A	CHR	1838651	1838667	ncRNA	472.963	1037.57	1.56152	6.31531e-09
H226.17	#N/A	CHR	2263863	2263979	ncRNA	66.44	178.343	1.38598	1.12435e-17
HVO_1148s	#N/A	CHR	1048636	1048804	ncRNA	17.3033	45.7967	1.36534	6.23996e-10
HVO_1187s	#N/A	CHR	1080199	1080376	ncRNA	938.4	2628.31	1.32171	2.56859e-19
asRNA19	#N/A	pHV4	244540	244592	ncRNA	129.217	362.903	1.30691	1.25851e-12
HVO_1885s	#N/A	CHR	1739827	1739843	ncRNA	32.54	94.7467	1.25041	4.26407e-05
asRNA17	#N/A	pHV3	297120	297168	ncRNA	293.13	895.217	1.22445	8.45014e-17
HVO_A0547s	#N/A	pHV4	549560	549576	ncRNA	24.3933	69.8133	1.20791	0.000646764
HVO_1831s	#N/A	CHR	1691173	1691189	ncRNA	45.76	140.803	1.18808	8.02279e-06
HVO_2351s	#N/A	CHR	2218063	2218169	ncRNA	179.71	558.98	1.13212	1.24245e-08
HVO_1106s	#N/A	CHR	1011067	1011083	ncRNA	17.86	55.0933	1.11189	0.00730684
HVO_1954s	#N/A	CHR	1804444	1804462	ncRNA	108.25	355.263	1.05521	4.19721e-06
HVO_1728	#N/A	CHR	1598192	1599664	rNRA	1597.82	3445.76	1.65705	6.04758e-19
HVO_1731	#N/A	CHR	1603075	1603196	rRNA	35508.1	11412.2	4.29422	4.28966e-25
HVO_1730	#N/A	CHR	1600056	1602963	rRNA	2558.13	3650.92	2.2447	2.99092e-27
HVO_0640	#N/A	CHR	575668	575752	tRNA	4944.04	383.167	6.44886	2.80903e-274
HVO_2719	#N/A	CHR	2564774	2564858	tRNA	4530.38	365.153	6.42278	0
HVO_2854	#N/A	CHR	2693483	2693566	tRNA	228.773	25.3633	5.9164	2.86886e-157
HVO_0458	#N/A	CHR	408343	408423	tRNA	3119.44	388.807	5.82333	0
HVO_2785	#N/A	CHR	2620287	2620371	tRNA	2321.95	287.883	5.7621	8.74841e-224
HVO_1029	#N/A	CHR	937864	937934	tRNA	4041.82	599.183	5.51773	3.86272e-222
HVO_1689	#N/A	CHR	1546150	1546223	tRNA	2958.35	507.937	5.35602	1.01872e-279
HVO_2780	#N/A	CHR	2617832	2617916	tRNA	3212.1	532.303	5.34895	1.45528e-196
HVO_2352	#N/A	CHR	2217987	2218060	tRNA	5643.12	1027.5	5.25536	1.99946e-196
HVO_0361	#N/A	CHR	329507	329578	tRNA	6550.14	1257.75	5.15771	5.10207e-209
HVO_0499	#N/A	CHR	441236	441309	tRNA	5279.39	1091.99	5.06565	2.47442e-230
HVO_0495	#N/A	CHR	439239	439312	tRNA	5275.33	1110.94	5.04145	1.56738e-231
HVO_2927	#N/A	CHR	2759237	2759311	tRNA	5599.56	1271.67	4.93862	2.24951e-230
HVO_0584	#N/A	CHR	518441	518514	tRNA	2157.81	508.367	4.88694	8.30865e-208
HVO_1722	#N/A	CHR	1590379	1590452	tRNA	2157.82	509.017	4.88536	2.381e-208
HVO_1663	#N/A	CHR	1526268	1526350	tRNA	328.79	76.8433	4.88043	3.82454e-158
HVO_0928	#N/A	CHR	840913	840985	tRNA	5070.57	1258.22	4.84072	4.02643e-183
HVO_1881	#N/A	CHR	1736209	1736280	tRNA	2536.76	657.983	4.75975	4.63113e-230
HVO_1833	#N/A	CHR	1692867	1692939	tRNA	1153.1	337.04	4.61472	3.65494e-176
HVO_2794	#N/A	CHR	2626534	2626617	tRNA	221.303	60.9067	4.60548	1.2971e-113
HVO_1149	#N/A	CHR	1048559	1048630	tRNA	58206.9	16461.5	4.58368	5.59235e-151
HVO_1877	#N/A	CHR	1733316	1733386	tRNA	1236.21	388.71	4.48384	8.66667e-184
HVO_1732	#N/A	CHR	1603383	1603459	tRNA	3721.5	1338.63	4.28191	3.39595e-186
HVO_2458	#N/A	CHR	2328336	2328410	tRNA	26837.6	9666.58	4.25104	4.56626e-141
HVO_2457	#N/A	CHR	2328216	2328290	tRNA	26838.4	9670.55	4.25058	3.38242e-141
HVO_0503	#N/A	CHR	443018	443091	tRNA	884.023	325.99	4.23329	3.97914e-153
HVO_2217	#N/A	CHR	2082040	2082124	tRNA	163.257	61.95	4.15974	1.29427e-104
HVO_2566	#N/A	CHR	2420585	2420655	tRNA	15995.8	6559.62	4.08827	1.42633e-141
HVO_0524	#N/A	CHR	458021	458095	tRNA	625.667	261.587	4.04083	2.52459e-115
HVO_1846	#N/A	CHR	1706125	1706198	tRNA	1037.86	475.383	3.94075	9.6141e-157
HVO_1729	#N/A	CHR	1599762	1599833	tRNA	3336.95	1512.3	3.9151	1.61868e-92
HVO_2938	#N/A	CHR	2769994	2770065	tRNA	3336.95	1512.3	3.9151	1.61868e-92
HVO_0523	#N/A	CHR	457852	457924	tRNA	12099.1	6142.44	3.77427	1.18637e-121
HVO_1435	#N/A	CHR	1307487	1307561	tRNA	3213.1	1857.21	3.59134	6.73768e-128
HVO_2567	#N/A	CHR	2420668	2420738	tRNA	12196.9	7187.4	3.54064	3.5227e-86
HVO_0345	#N/A	CHR	311755	311827	tRNA	5297.56	3505.78	3.42081	8.12004e-109
HVO_2393	#N/A	CHR	2264001	2264075	tRNA	3301.76	2297.35	3.34516	8.28332e-89
HVO_0130	#N/A	CHR	121223	121296	tRNA	169.82	118.497	3.34481	2.91793e-86
HVO_0706	#N/A	CHR	633681	633755	tRNA	3016.55	2247.13	3.26074	6.0522e-78
HVO_0288	#N/A	CHR	259298	259370	tRNA	787.367	575.597	3.25663	9.7941e-103
HVO_0517	#N/A	CHR	452351	452423	tRNA	774.923	770.527	2.83398	2.10885e-78
HVO_2491	#N/A	CHR	2358758	2358828	tRNA	625.283	713.393	2.62663	5.21518e-63
HVO_0012	#N/A	CHR	11661	11733	tRNA	780.983	1085.29	2.35158	1.51643e-47
HVO_2816	#N/A	CHR	2646860	2646934	tRNA	312.637	488.33	2.19201	4.88066e-44
HVO_1161	#N/A	CHR	1061493	1061565	tRNA	48.9933	118.257	1.50534	1.75548e-13
HVO_0281	#N/A	CHR	252026	252098	tRNA	157.183	400.313	1.47031	1.78384e-19

## Sheet: Sheet 4
Name	Genome	Min	Max	Cell TPM Average	EV TPM Average	Differential Expression Log2 Ratio	Differential Expression p-value
HVO_1026_R	CHR	936055	936360	1859.56	6337.17	4.50197	1.75051e-111
asRNA10	pHV1	70152	70197	2778.06	4318.51	3.42887	8.64701e-104
asRNA14	pHV1	15169	15213	5990.89	3988.01	2.24598	7.8896e-61
HVO_C0036s	pHV1	30413	30450	580.507	2623.95	4.71353	5.16122e-24
asRNA20	pHV4	364549	364598	1014.95	2611.27	4.14151	7.09023e-135
asRNA9	pHV4	264268	264313	2384.95	2522.05	2.8815	1.66302e-73
asRNA1	CHR	243867	243903	1618.38	2434.77	3.29414	5.02011e-43
asRNA6	CHR	1010936	1010977	1079.38	1956.84	3.66839	5.36347e-113
HVO_2908s	CHR	2745602	2745678	1226.67	1788.68	3.15764	2.3473e-13
asRNA7	pHV4	379434	379479	3005.22	1717.92	2.00254	1.06812e-32
asRNA8	CHR	1698155	1698201	928.63	1115.67	3.08851	5.21943e-105
asRNA3	CHR	2650374	2650407	1211.23	1030.28	2.50963	4.12658e-32
asRNA13	pHV1	80995	81031	634.827	946.92	3.35907	4.62221e-79
HVO_1187s	CHR	1080199	1080376	2628.31	938.4	1.32171	2.56859e-19
H62	CHR	1781262	1781347	288.283	676.087	3.80058	5.32623e-17
HVO_C0030s	pHV1	20663	20679	1121.23	584.963	1.78845	4.88138e-13
HVO_2821s	CHR	2655103	2655119	335.513	498.45	3.25547	3.68469e-34
asRNA2	pHV4	438839	438872	490.46	494.66	2.81326	4.00206e-61
HVO_1991s	CHR	1838651	1838667	1037.57	472.963	1.56152	6.31531e-09
asRNA21	pHV4	413589	413634	242.367	445.28	3.69251	1.93182e-102
asRNA16	pHV1	62764	62815	165.86	406.24	4.06262	2.96373e-111
HVO_2779s	CHR	2617815	2617831	754.693	397.25	1.86631	2.60944e-22
HVO_2718s	CHR	2564654	2564774	488.197	373.817	2.25961	4.03415e-07
asRNA12	pHV4	364964	365009	534.8	360.897	2.24257	2.62208e-46
H225.1	CHR	1597695	1598068	279.653	344.37	3.05646	6.78431e-51
asRNA11	pHV1	30739	30787	496.76	341.903	2.28691	8.60986e-48
CRISPR3	pHV4	217812	218566	293.823	314.393	2.89502	2.46954e-71
HVO_2757s	CHR	2596927	2596971	466.657	307.46	2.14229	3.10783e-22
asRNA17	pHV3	297120	297168	895.217	293.13	1.22445	8.45014e-17
asRNA4	pHV4	115698	115748	153.477	291.097	3.71246	9.34451e-99
CRISPR1	CHR	2385045	2386660	324.703	289.087	2.63403	1.44706e-63
asRNA5	pHV1	68727	68768	239.24	265.283	2.93811	8.80115e-52
HVO_0988s	CHR	899676	899692	490.34	251.267	1.76471	2.32423e-13
H51	CHR	1891968	1892001	265.9	241.44	2.37797	6.41052e-05
HVO_1422s	CHR	1296161	1296238	341.53	219.683	2.14148	5.79968e-29
asRNA15	CHR	780347	780395	153.603	217.537	3.29309	4.68851e-77
HVO_1802_R	CHR	1665493	1665927	177.767	213.19	3.02302	3.8107e-57
CRISPR2	pHV4	204975	207584	224.74	211.09	2.70696	2.72655e-63
asRNA18	pHV4	131911	131960	69.85	194.137	4.25189	6.98479e-110
HVO_2488s	CHR	2357769	2357840	15.9167	180.71	6.29568	3.00178e-150
HVO_2351s	CHR	2218063	2218169	558.98	179.71	1.13212	1.24245e-08
H25	CHR	2499841	2500057	190.64	172.443	2.62636	1.9183e-45
HVO_2073s	CHR	1928023	1928062	125.96	163.72	3.0608	1.08844e-29
HVO_1083s	CHR	988804	988820	15.7633	161.99	5.97198	3.04128e-56
asRNA19	pHV4	244540	244592	362.903	129.217	1.30691	1.25851e-12
HVO_2565s	CHR	2420311	2420327	58.0033	117.803	3.81023	2.35416e-44
HVO_1954s	CHR	1804444	1804462	355.263	108.25	1.05521	4.19721e-06
HVO_0763s	CHR	685198	685214	182.853	102.57	1.96222	1.27452e-16
H3.2	CHR	2163482	2163629	153.52	97.4967	2.10926	3.72299e-26
HVO_A0204s	pHV4	207662	207678	189.317	89.7867	1.68147	2.18034e-11
HVO_C0073s	pHV1	72253	72276	143.92	79.25	1.9541	1.18293e-16
HVO_2006s	CHR	1852367	1852383	35.9	68.8867	3.64794	6.66481e-27
HVO_A0137s	pHV4	135199	135340	70.87	68.4033	2.73191	1.88615e-48
HVO_B0092s	pHV3	104714	104732	108.02	68.36	2.105	5.61546e-14
H226.17	CHR	2263863	2263979	178.343	66.44	1.38598	1.12435e-17
HVO_A0035s	pHV4	33964	33980	70.1433	63.83	2.64158	2.20035e-20
HVO_0942s	CHR	855543	855559	71.1367	60.2233	2.46906	4.40516e-16
H124	CHR	311835	311885	29.0433	50.5967	3.5828	2.29033e-44
HVO_2583s	CHR	2436253	2436271	82.4233	50.3233	2.02871	1.70155e-10
HVO_1831s	CHR	1691173	1691189	140.803	45.76	1.18808	8.02279e-06
HVO_2736s	CHR	2583222	2583238	75.2767	43.3533	2.01625	3.48514e-10
HVO_2451s	CHR	2319814	2319830	43.0533	42.5	2.66652	2.22273e-13
HVO_2522s	CHR	2388676	2388758	72.8167	36.85	1.78449	1.15193e-14
HVO_A0633s	pHV4	631327	631347	60.0633	33.57	1.8902	2.55477e-09
HVO_1885s	CHR	1739827	1739843	94.7467	32.54	1.25041	4.26407e-05
HVO_2881s	CHR	2718383	2718399	70.1967	32.5267	1.64393	6.86926e-07
H226.7	CHR	442805	442946	39.33	27.22	2.2194	4.92117e-22
HVO_A0547s	pHV4	549560	549576	69.8133	24.3933	1.20791	0.000646764
HVO_0480s	CHR	429875	429891	21.6433	23.1833	2.81742	1.0839e-10
HVO_1106s	CHR	1011067	1011083	55.0933	17.86	1.11189	0.00730684
HVO_1148s	CHR	1048636	1048804	45.7967	17.3033	1.36534	6.23996e-10
HVO_2412s	CHR	2281530	2281546	13.55	16.7733	2.97521	6.15721e-09
H226.11	CHR	1526132	1526231	34.2	16.31	1.69676	2.00289e-12
HVO_B0272s	pHV3	325593	325609	21.9733	13.2833	2.01459	3.19828e-05
