# Supplementary material for: Extracellular vesicle formation in Euryarchaeota is driven by a small GTPase
Source: Proc Natl Acad Sci U S A. 2024 Feb 26;121(10):e2311321121. doi: 10.1073/pnas.2311321121 (PMC10927574; doi:10.1073/pnas.2311321121)
Supplement: Supplementary file 6 — Dataset S05 (XLSX) [file pnas.2311321121.sd05.xlsx]

## Sheet: LEGEND
Supplementary Table 8: Differential expression calculated for EV-associated transcripts and normalized with the intracellular transcripts from Hbt. Salinarum
One replicate of RNA associated with EVs and from their respective cells from H. salinarum culture. Read mapping (90% minimum overlap identity, TPM) and differential expression (log2 ratio) performed with Geneious (2021.0.1 ).
Source	Reads Generated	Reads Mapped
EV	32884893	21351604
Cell	18430044	11824092
Sheet 1: Legend
Sheet 2: Transcriptomic Data
Columns
Name	VNG_XXXX or alternatively annotated name
Gene ID	NCBI protein accession number
Genome	Genomic element of gene
Min	minimum nucleotide of gene in genomic element
Max	maximum nucleotide of gene in genomic element
RNA Type	mRNA, tRNA, rRNA, or ncRNA
TPM	Average transcripts per million for 3 replicates
Differential Expression Log2 fold change	Differential expression of gene calculated through DESeq2 in Log2

## Sheet: Sheet 2
Name	Gene ID	Genome	Min	Max	RNA Type	TPM EV	TPM cell	Differential Expression Log2 Ratio
VNG_RS12210	WP_010890543.1	pNRC-1	363	812	mRNA	1.28	3.4	1.01
VNG_RS12215	WP_010890542.1	pNRC-1	834	1172	mRNA	1.22	11.02	-0.75
VNG_RS12220	WP_010890539.1	pNRC-1	1905	3719	mRNA	1.9	11.6	-0.18
VNG_RS12225	WP_010890538.1	pNRC-1	4215	4610	mRNA	9.36	54.33	-0.11
VNG_RS13740	WP_010890537.1	pNRC-1	4614	4811	mRNA	6.82	107.21	-1.55
VNG_RS14075	#N/A	pNRC-1	5027	5251	mRNA	7.03	32.51	0.22
VNG_RS13745	WP_010890535.1	pNRC-1	5542	7860	mRNA	0.99	19.29	-1.85
VNG_RS13750	WP_010890534.1	pNRC-1	7861	8661	mRNA	0.96	37.09	-2.85
ncRNA	#N/A	pNRC-1	9178	9312	ncRNA	1292.26	3007.79	1.21
VNG_RS13755	WP_162829056.1	pNRC-1	9402	12431	mRNA	0.52	8.59	-1.63
VNG_RS12260	WP_012289545.1	pNRC-1	12847	14013	mRNA	152.14	152.83	2.42
asRNA9 - H.sal	#N/A	pNRC-1	13990	14043	ncRNA	3924.74	3352.82	2.66
asRNA15 - H.sal	#N/A	pNRC-1	14255	14302	ncRNA	7989.16	5260.46	3.03
VNG_RS12265	WP_010890532.1	pNRC-1	14308	15582	mRNA	5.46	79.01	-1.43
VNG_RS12270	WP_010890531.1	pNRC-1	15743	16351	mRNA	1.22	25.28	-1.94
VNG_RS12275	WP_010890529.1	pNRC-1	16451	16705	mRNA	1.98	24.68	-1.21
VNG_RS12280	WP_010890528.1	pNRC-1	16705	17550	mRNA	2.51	16.15	-0.25
VNG_RS12285	WP_010890527.1	pNRC-1	17547	17888	mRNA	3.74	18.3	0.14
VNG_RS12290	WP_010890526.1	pNRC-1	17890	18234	mRNA	4.96	12.28	1.12
VNG_RS13760	WP_010890525.1	pNRC-1	18227	18661	mRNA	2.55	9.18	0.58
VNG_RS12295	WP_010890524.1	pNRC-1	18658	19206	mRNA	3.34	7.85	1.2
VNG_RS12300	WP_010890523.1	pNRC-1	19206	19457	mRNA	2.04	13.17	-0.26
VNG_RS12305	WP_010890522.1	pNRC-1	19461	20102	mRNA	2.32	39.53	-1.66
VNG_RS12310	WP_010890521.1	pNRC-1	20095	20670	mRNA	1.66	32.44	-1.86
VNG_RS12315	WP_010890520.1	pNRC-1	20673	22283	mRNA	1.96	38.13	-1.85
VNG_RS12320	WP_010890519.1	pNRC-1	22484	22714	mRNA	2.31	10.39	0.26
VNG_RS12325	WP_010890518.1	pNRC-1	22804	23952	mRNA	0.82	7.91	-0.83
VNG_RS12330	WP_010890517.1	pNRC-1	23949	24992	mRNA	1.39	7.51	-0.01
VNG_RS12335	WP_010890516.1	pNRC-1	25017	25376	mRNA	2.99	22.58	-0.49
VNG_RS12340	WP_010890515.1	pNRC-1	25405	26169	mRNA	1.29	16.78	-1.27
VNG_RS12345	WP_162009583.1	pNRC-1	26683	29118	mRNA	1.4	24.04	-1.67
VNG_RS12350	WP_010890513.1	pNRC-1	30044	30346	mRNA	1.2	22.27	-1.79
VNG_RS12355	WP_010890512.1	pNRC-1	30622	31896	mRNA	3.54	23.2	-0.28
ncRNA	#N/A	pNRC-1	31901	31948	ncRNA	8100.59	5233.23	3.06
asRNA1 - H.sal	#N/A	pNRC-1	32068	32113	ncRNA	8671.99	10892.7	2.1
VNG_RS12360	WP_012289254.1	pNRC-1	32090	33256	mRNA	290.41	547.82	1.51
VNG_RS12365	WP_148265505.1	pNRC-1	33404	34531	mRNA	32.71	41.34	2.09
asRNA5 - H.sal	#N/A	pNRC-1	34506	34554	ncRNA	951.8	573.95	3.16
VNG_RS12370	WP_010890407.1	pNRC-1	34534	35361	mRNA	38.42	35.88	2.53
VNG_RS12375	#N/A	pNRC-1	35393	35707	mRNA	0.64	29.25	-3.09
asRNA4 - H.sal	#N/A	pNRC-1	35786	35829	ncRNA	2967.88	3145.11	2.34
VNG_RS12380	#N/A	pNRC-1	35795	36763	mRNA	135.83	147.38	2.31
VNG_RS12385	WP_010903158.1	pNRC-1	36819	37811	mRNA	13.61	50.61	0.53
VNG_RS12390	#N/A	pNRC-1	37834	38220	mRNA	0.7	8.62	-1.18
VNG_RS12395	WP_010904011.1	pNRC-1	38251	38520	mRNA	1.01	9.85	-0.86
VNG_RS12400	WP_012289548.1	pNRC-1	38679	38900	mRNA	2.54	34.49	-1.33
VNG_RS12405	WP_012289549.1	pNRC-1	39204	39371	mRNA	13.13	151.84	-1.1
VNG_RS12410	WP_010904014.1	pNRC-1	39504	39785	mRNA	1.11	14.59	-1.29
VNG_RS12415	WP_010890411.1	pNRC-1	39879	40439	mRNA	1.31	18.62	-1.4
VNG_RS12420	WP_012289550.1	pNRC-1	40819	41202	mRNA	1.52	26.58	-1.7
VNG_RS12425	WP_010890412.1	pNRC-1	42257	43705	mRNA	29.02	49.54	1.66
VNG_RS12430	WP_010890413.1	pNRC-1	43698	44693	mRNA	16.78	13.01	2.8
VNG_RS12435	WP_010890414.1	pNRC-1	44812	45384	mRNA	5.08	24.04	0.19
VNG_RS12440	WP_010890415.1	pNRC-1	45387	45632	mRNA	1.6	11.76	-0.45
VNG_RS12445	WP_010890416.1	pNRC-1	45882	47075	mRNA	0.97	1.04	2.33
VNG_RS12450	WP_010890417.1	pNRC-1	47084	47575	mRNA	0.59	1	1.67
VNG_RS12455	WP_010890418.1	pNRC-1	47575	48033	mRNA	0.64	0.77	2.16
VNG_RS12460	WP_010890420.1	pNRC-1	48044	49219	mRNA	0.66	0.88	2.01
VNG_RS12465	WP_049892625.1	pNRC-1	49236	49970	mRNA	0.66	1.69	1.07
VNG_RS12470	WP_010890422.1	pNRC-1	50060	51169	mRNA	0.62	2	0.73
VNG_RS12475	WP_010890424.1	pNRC-1	51173	52438	mRNA	0.6	2.64	0.3
VNG_RS14325	WP_010904017.1	pNRC-1	52660	52809	mRNA	0.47	2.04	0.31
VNG_RS12480	WP_010890425.1	pNRC-1	52828	53805	mRNA	0.37	0.69	1.53
VNG_RS12485	WP_010890426.1	pNRC-1	53918	54322	mRNA	1.87	14.05	-0.49
VNG_RS12490	WP_010890427.1	pNRC-1	54498	54857	mRNA	0.98	2.88	0.87
VNG_RS12495	WP_010890428.1	pNRC-1	54858	55475	mRNA	0.51	0.85	1.67
VNG_RS12500	WP_010904018.1	pNRC-1	55602	55883	mRNA	0.43	1.15	1.01
VNG_RS12505	WP_010890429.1	pNRC-1	56131	57249	mRNA	0.83	1.8	1.31
VNG_RS13765	WP_010904019.1	pNRC-1	57242	57493	mRNA	0.32	1.99	-0.2
asRNA2 - H.sal	#N/A	pNRC-1	58568	58606	ncRNA	10587.5	9191.09	2.63
VNG_RS12515	WP_010890432.1	pNRC-1	58617	59891	mRNA	6.79	37.23	-0.03
VNG_RS12520	WP_010904022.1	pNRC-1	60258	61340	mRNA	2	33.98	-1.66
VNG_RS12525	WP_010890434.1	pNRC-1	61626	62279	mRNA	0.71	7.99	-1.07
VNG_RS13775	WP_010890435.1	pNRC-1	62291	62848	mRNA	1.16	16.74	-1.43
VNG_RS12530	WP_136361501.1	pNRC-1	63252	64667	mRNA	2.84	19.87	-0.38
VNG_RS12535	WP_010890437.1	pNRC-1	64901	65320	mRNA	0.94	16.02	-1.67
VNG_RS12540	WP_135830695.1	pNRC-1	65313	66185	mRNA	1.04	6.69	-0.26
VNG_RS12545	WP_010890439.1	pNRC-1	66513	67316	mRNA	1.35	6.51	0.16
VNG_RS12550	WP_010890440.1	pNRC-1	67322	68152	mRNA	0.9	2.76	0.81
VNG_RS13780	WP_010890442.1	pNRC-1	68245	68682	mRNA	1.4	9.99	-0.4
VNG_RS12560	WP_012289552.1	pNRC-1	68917	69945	mRNA	0.89	10.65	-1.15
VNG_RS13785	#N/A	pNRC-1	70189	70689	mRNA	0.86	14.17	-1.61
VNG_RS14080	WP_000124630.1	pNRC-1	70849	71052	mRNA	7.26	150.49	-1.95
VNG_RS14085	#N/A	pNRC-1	71212	72222	mRNA	1.44	28.33	-1.86
VNG_RS12570	WP_012289554.1	pNRC-1	72330	73019	mRNA	0.73	11.06	-1.49
VNG_RS12575	WP_010890508.1	pNRC-1	73259	74656	mRNA	0.64	9.1	-1.4
VNG_RS14090	WP_000124630.1	pNRC-1	74812	75015	mRNA	7.26	150.49	-1.95
VNG_RS12580	#N/A	pNRC-1	75176	75853	mRNA	0	1.52	-1000000
VNG_RS13165	WP_010890506.1	pNRC-1	75855	76757	mRNA	0	0	0
VNG_RS12595	WP_010890505.1	pNRC-1	76754	78514	mRNA	0	0	0
VNG_RS12600	WP_010890504.1	pNRC-1	78567	79052	mRNA	0.02	0.1	0.22
VNG_RS12605	WP_010890503.1	pNRC-1	79070	79339	mRNA	0	0	0
asRNA3 - H.sal	#N/A	pNRC-1	79765	79806	ncRNA	1394.39	497.02	3.92
VNG_RS12610	WP_010903204.1	pNRC-1	79817	81091	mRNA	2.55	18.58	-0.44
VNG_RS12615	WP_049892644.1	pNRC-1	81066	81260	mRNA	2.74	41.07	-1.48
VNG_RS14095	WP_157849927.1	pNRC-1	81301	81450	mRNA	0.81	10.01	-1.21
VNG_RS12620	#N/A	pNRC-1	81585	81980	mRNA	0.66	20.01	-2.49
VNG_RS12625	WP_012289545.1	pNRC-1	82028	83194	mRNA	152.16	152.83	2.42
VNG_RS12630	WP_010890501.1	pNRC-1	83525	84766	mRNA	1.05	6.96	-0.3
VNG_RS12635	WP_010890500.1	pNRC-1	84776	85381	mRNA	1.3	9.99	-0.52
VNG_RS12640	WP_012289578.1	pNRC-1	85382	85693	mRNA	1.94	25.97	-1.31
VNG_RS12645	WP_010890498.1	pNRC-1	85817	86398	mRNA	2.06	11.37	-0.04
VNG_RS12650	WP_010890496.1	pNRC-1	86883	88697	mRNA	1.86	11.63	-0.21
VNG_RS12655	WP_010904026.1	pNRC-1	89038	89376	mRNA	16.4	134.8	-0.61
VNG_RS12660	WP_010890495.1	pNRC-1	89703	90164	mRNA	0.15	1.59	-0.93
VNG_RS12665	WP_010890494.1	pNRC-1	90164	90937	mRNA	0.77	1.59	1.38
VNG_RS13800	WP_012289581.1	pNRC-1	91218	91409	mRNA	1.42	4.25	0.85
VNG_RS12670	WP_010890492.1	pNRC-1	91385	91681	mRNA	0.51	4.62	-0.75
VNG_RS12675	WP_012289582.1	pNRC-1	91761	92042	mRNA	0.57	19.13	-2.64
VNG_RS12680	WP_010890491.1	pNRC-1	92639	93613	mRNA	0.84	13.99	-1.63
VNG_RS12685	WP_010890490.1	pNRC-1	93610	94074	mRNA	1.47	12.88	-0.7
VNG_RS12690	WP_010890489.1	pNRC-1	94101	95450	mRNA	0.88	9.42	-0.99
VNG_RS12695	WP_010890488.1	pNRC-1	95437	96846	mRNA	0.89	12.01	-1.34
VNG_RS12700	WP_049892649.1	pNRC-1	97244	97651	mRNA	12.44	639.37	-3.25
ncRNA	#N/A	pNRC-1	97761	97818	ncRNA	852.91	17076.2	-1.89
VNG_RS12705	WP_010890486.1	pNRC-1	97984	101370	mRNA	0.61	4.84	-0.56
VNG_RS12710	WP_012289728.1	pNRC-1	101488	102654	mRNA	288.16	507.39	1.61
VNG_RS14100	WP_157849928.1	pNRC-1	103272	103418	mRNA	0.34	22.45	-3.61
VNG_RS12715	#N/A	pNRC-1	103476	105569	mRNA	0.98	8.46	-0.69
VNG_RS12720	WP_012289080.1	pNRC-1	105617	106783	mRNA	290.54	548.86	1.51
VNG_RS12725	#N/A	pNRC-1	106958	109054	mRNA	1.18	24.65	-1.96
VNG_RS12730	WP_010890482.1	pNRC-1	109051	111990	mRNA	0.59	4.09	-0.37
VNG_RS12735	WP_010890481.1	pNRC-1	111987	112532	mRNA	1.22	16.06	-1.29
VNG_RS12740	WP_010890480.1	pNRC-1	112973	114127	mRNA	33.83	16.89	3.43
VNG_RS12745	WP_010890479.1	pNRC-1	114461	114742	mRNA	4.11	55.03	-1.32
VNG_RS12750	WP_010890478.1	pNRC-1	115111	115512	mRNA	11.85	89.56	-0.49
VNG_RS12755	WP_010890477.1	pNRC-1	115884	116498	mRNA	5.31	437.11	-3.94
ncRNA	#N/A	pNRC-1	116878	116941	ncRNA	837.63	23551.3	-2.38
VNG_RS12760	WP_010890476.1	pNRC-1	117104	120490	mRNA	0.36	3.82	-0.99
VNG_RS12765	WP_010890475.1	pNRC-1	121064	122392	mRNA	1.21	13.64	-1.07
VNG_RS12770	WP_010890474.1	pNRC-1	122757	123641	mRNA	212.74	134.53	3.09
asRNA13 - H.sal	#N/A	pNRC-1	123518	123679	ncRNA	1298.05	372.15	4.23
ncRNA	#N/A	pNRC-1	123847	123916	ncRNA	2010	783.01	3.79
VNG_RS12775	WP_010890473.1	pNRC-1	124238	124582	mRNA	0.55	0.81	1.89
VNG_RS12780	WP_010890472.1	pNRC-1	124579	125280	mRNA	0.72	2.38	0.7
VNG_RS14380	WP_010890471.1	pNRC-1	125267	126313	mRNA	0.86	6.43	-0.48
VNG_RS12790	WP_010890469.1	pNRC-1	126536	126928	mRNA	3.18	70.74	-2.05
VNG_RS14335	WP_012289587.1	pNRC-1	127082	127228	mRNA	5.55	93.64	-1.65
ncRNA	#N/A	pNRC-1	127864	127888	ncRNA	489.15	5408.95	-1.04
VNG_RS12795	WP_010890467.1	pNRC-1	128346	128906	mRNA	1.35	14.18	-0.97
VNG_RS12800	WP_010890466.1	pNRC-1	129183	129794	mRNA	2.49	64.84	-2.28
VNG_RS12805	WP_010890465.1	pNRC-1	130026	130631	mRNA	0.32	3.61	-1.08
VNG_RS13825	#N/A	pNRC-1	130628	131046	mRNA	0.94	9.16	-0.86
VNG_RS12815	WP_012289591.1	pNRC-1	131122	131565	mRNA	0.73	8.43	-1.11
VNG_RS12820	#N/A	pNRC-1	131677	132339	mRNA	0.65	5.87	-0.74
VNG_RS12825	WP_010890462.1	pNRC-1	132354	133628	mRNA	1.84	14.38	-0.54
asRNA10 - H.sal	#N/A	pNRC-1	133639	133677	ncRNA	971.66	450.64	3.54
VNG_RS14105	#N/A	pNRC-1	133782	133910	mRNA	3.44	84.5	-2.19
VNG_RS12830	WP_010890461.1	pNRC-1	134055	135578	mRNA	0.22	0.76	0.62
VNG_RS12835	WP_012289730.1	pNRC-1	135862	136707	mRNA	0.29	0.67	1.21
VNG_RS12840	WP_010890459.1	pNRC-1	136700	137059	mRNA	0.17	0.82	0.12
VNG_RS12845	WP_049892776.1	pNRC-1	137246	137434	mRNA	0.16	0.64	0.42
VNG_RS12850	WP_012289729.1	pNRC-1	137425	137793	mRNA	0.05	0.45	-0.63
VNG_RS12855	WP_010890458.1	pNRC-1	137790	139724	mRNA	0.24	0.44	1.59
VNG_RS12860	WP_010890457.1	pNRC-1	139725	140051	mRNA	0.31	1.53	0.12
VNG_RS13830	WP_008444919.1	pNRC-1	140392	140781	mRNA	0.18	2.35	-1.29
VNG_RS12865	WP_010890456.1	pNRC-1	140884	141312	mRNA	0.42	2.72	-0.26
VNG_RS12870	WP_010890455.1	pNRC-1	141871	142311	mRNA	0.21	1.18	-0.1
VNG_RS12875	WP_012289728.1	pNRC-1	142698	143864	mRNA	288.23	507.39	1.61
VNG_RS12880	WP_049892775.1	pNRC-1	143909	144433	mRNA	2.07	28.34	-1.35
VNG_RS12885	WP_012289727.1	pNRC-1	144507	144797	mRNA	0.14	1.78	-1.27
VNG_RS12890	WP_049892774.1	pNRC-1	144797	145123	mRNA	0.18	1.64	-0.74
VNG_RS12895	WP_010890452.1	pNRC-1	145195	145497	mRNA	0.47	10.34	-2.04
VNG_RS12900	WP_010890451.1	pNRC-1	145498	146010	mRNA	0.35	6.31	-1.72
VNG_RS12905	WP_010890450.1	pNRC-1	146042	146371	mRNA	0.46	7.95	-1.69
VNG_RS12910	WP_012289724.1	pNRC-1	147098	147997	mRNA	0.25	2.15	-0.7
VNG_RS14110	WP_049892772.1	pNRC-1	148202	148738	mRNA	0.53	6.23	-1.14
VNG_RS12920	WP_049892771.1	pNRC-1	149248	150270	mRNA	0.5	20.02	-2.89
VNG_RS14115	WP_000124630.1	pNRC-1	150412	150615	mRNA	7.26	150.49	-1.95
VNG_RS12925	WP_012289080.1	pNRC-1	150923	152089	mRNA	290.29	545.24	1.52
VNG_RS13845	#N/A	pNRC-1	152265	152669	mRNA	1.02	15.49	-1.49
VNG_RS13850	#N/A	pNRC-1	152913	153539	mRNA	0.5	9.82	-1.88
VNG_RS14120	WP_000124630.1	pNRC-1	153698	153901	mRNA	7.26	150.54	-1.95
VNG_RS12935	#N/A	pNRC-1	154056	154472	mRNA	1.47	11.91	-0.59
VNG_RS13855	WP_010890442.1	pNRC-1	154707	155144	mRNA	1.4	9.99	-0.4
VNG_RS12945	WP_010890440.1	pNRC-1	155237	156067	mRNA	0.9	2.76	0.81
VNG_RS12950	WP_010890439.1	pNRC-1	156073	156876	mRNA	1.35	6.51	0.16
VNG_RS12955	WP_135830695.1	pNRC-1	157204	158076	mRNA	1.04	6.69	-0.26
VNG_RS12960	WP_010890437.1	pNRC-1	158069	158488	mRNA	0.94	16.02	-1.67
VNG_RS12965	WP_136361501.1	pNRC-1	158722	160137	mRNA	2.84	19.87	-0.38
VNG_RS13860	WP_010890435.1	pNRC-1	160541	161098	mRNA	1.16	16.74	-1.43
VNG_RS12970	WP_010890434.1	pNRC-1	161110	161763	mRNA	0.71	7.99	-1.07
VNG_RS12975	WP_010904022.1	pNRC-1	162049	163131	mRNA	2	34.01	-1.66
VNG_RS12980	WP_010890432.1	pNRC-1	163498	164772	mRNA	6.79	37.22	-0.03
VNG_RS13870	WP_010904019.1	pNRC-1	165896	166147	mRNA	0.32	1.99	-0.2
VNG_RS12990	WP_010890429.1	pNRC-1	166140	167258	mRNA	0.83	1.8	1.31
VNG_RS13875	#N/A	pNRC-1	167506	168531	mRNA	0.45	0.91	1.41
VNG_RS13005	WP_010890427.1	pNRC-1	168532	168891	mRNA	0.98	2.88	0.87
VNG_RS13010	WP_010890426.1	pNRC-1	169067	169471	mRNA	1.87	14.05	-0.49
VNG_RS13015	WP_010890425.1	pNRC-1	169584	170561	mRNA	0.37	0.69	1.53
VNG_RS14340	WP_010904017.1	pNRC-1	170580	170729	mRNA	0.47	2.04	0.31
VNG_RS13020	WP_010890424.1	pNRC-1	170951	172216	mRNA	0.6	2.64	0.3
VNG_RS13025	WP_010890422.1	pNRC-1	172220	173329	mRNA	0.62	2	0.73
VNG_RS13030	WP_049892625.1	pNRC-1	173419	174153	mRNA	0.66	1.69	1.07
VNG_RS13035	WP_010890420.1	pNRC-1	174170	175345	mRNA	0.66	0.88	2.01
VNG_RS13040	WP_010890418.1	pNRC-1	175356	175814	mRNA	0.64	0.77	2.16
VNG_RS13045	WP_010890417.1	pNRC-1	175814	176305	mRNA	0.59	1	1.67
VNG_RS13050	WP_010890416.1	pNRC-1	176314	177507	mRNA	0.97	1.04	2.33
VNG_RS13055	WP_010890415.1	pNRC-1	177757	178002	mRNA	1.6	11.76	-0.45
VNG_RS13060	WP_010890414.1	pNRC-1	178005	178577	mRNA	5.08	24.04	0.19
VNG_RS13065	WP_010890413.1	pNRC-1	178696	179691	mRNA	16.78	13.01	2.8
VNG_RS13070	WP_010890412.1	pNRC-1	179684	181132	mRNA	29.02	49.53	1.66
VNG_RS13075	WP_012289550.1	pNRC-1	182187	182570	mRNA	1.52	26.58	-1.7
VNG_RS13080	WP_010890411.1	pNRC-1	182950	183510	mRNA	1.31	18.62	-1.4
VNG_RS13085	WP_010904014.1	pNRC-1	183604	183885	mRNA	1.11	14.59	-1.29
VNG_RS13090	WP_012289549.1	pNRC-1	184018	184185	mRNA	13.13	151.84	-1.1
VNG_RS13095	WP_012289548.1	pNRC-1	184489	184710	mRNA	2.54	34.49	-1.33
VNG_RS13100	WP_010904011.1	pNRC-1	184869	185138	mRNA	1.01	9.85	-0.86
VNG_RS13105	#N/A	pNRC-1	185169	185555	mRNA	0.7	8.62	-1.18
VNG_RS13110	WP_010903158.1	pNRC-1	185578	186570	mRNA	13.61	50.7	0.53
asRNA18 - H.sal	#N/A	pNRC-1	186551	186577	ncRNA	519.32	1671.26	0.74
VNG_RS13115	#N/A	pNRC-1	186626	187594	mRNA	135.92	148.2	2.3
VNG_RS13120	#N/A	pNRC-1	187682	187996	mRNA	0.64	29.25	-3.09
VNG_RS13125	WP_010890407.1	pNRC-1	188028	188855	mRNA	38.41	35.88	2.53
VNG_RS13880	WP_148265505.1	pNRC-1	188858	189985	mRNA	32.71	41.34	2.09
VNG_RS13145	WP_049928453.1	pNRC-1	190133	191269	mRNA	14.89	190.49	-1.25
asRNA12 - H.sal	#N/A	pNRC-1	191276	191319	ncRNA	4224.25	4772.12	2.25
VNG_RS10515	WP_010890543.1	pNRC-2	363	812	mRNA	1.28	3.4	1.01
VNG_RS10520	WP_010890542.1	pNRC-2	834	1172	mRNA	1.22	11.02	-0.75
VNG_RS10525	WP_010890539.1	pNRC-2	1905	3719	mRNA	1.9	11.6	-0.18
VNG_RS10530	WP_010890538.1	pNRC-2	4215	4610	mRNA	9.36	54.35	-0.11
VNG_RS13405	WP_010890537.1	pNRC-2	4614	4811	mRNA	6.82	107.21	-1.55
VNG_RS14015	#N/A	pNRC-2	5027	5251	mRNA	7.03	32.51	0.22
VNG_RS13410	WP_010890535.1	pNRC-2	5542	7860	mRNA	0.99	19.29	-1.85
VNG_RS13415	WP_010890534.1	pNRC-2	7861	8661	mRNA	0.96	37.09	-2.85
ncRNA	#N/A	pNRC-2	9180	9311	ncRNA	1321.55	3035.63	1.23
VNG_RS13420	WP_162829056.1	pNRC-2	9402	12431	mRNA	0.52	8.58	-1.63
VNG_RS10565	WP_012289545.1	pNRC-2	12847	14013	mRNA	152.16	152.83	2.42
VNG_RS10570	WP_010890532.1	pNRC-2	14308	15582	mRNA	5.45	79.01	-1.43
VNG_RS10575	WP_010890531.1	pNRC-2	15743	16351	mRNA	1.22	25.27	-1.94
VNG_RS10580	WP_010890529.1	pNRC-2	16451	16705	mRNA	1.98	24.68	-1.21
VNG_RS10585	WP_010890528.1	pNRC-2	16705	17550	mRNA	2.51	16.15	-0.25
VNG_RS10590	WP_010890527.1	pNRC-2	17547	17888	mRNA	3.74	18.3	0.14
VNG_RS10595	WP_010890526.1	pNRC-2	17890	18234	mRNA	4.96	12.28	1.12
VNG_RS13425	WP_010890525.1	pNRC-2	18227	18661	mRNA	2.55	9.18	0.58
VNG_RS10600	WP_010890524.1	pNRC-2	18658	19206	mRNA	3.34	7.85	1.2
VNG_RS10605	WP_010890523.1	pNRC-2	19206	19457	mRNA	2.04	13.17	-0.26
VNG_RS10610	WP_010890522.1	pNRC-2	19461	20102	mRNA	2.32	39.53	-1.66
VNG_RS10615	WP_010890521.1	pNRC-2	20095	20670	mRNA	1.66	32.44	-1.86
VNG_RS10620	WP_010890520.1	pNRC-2	20673	22283	mRNA	1.96	38.13	-1.85
VNG_RS10625	WP_010890519.1	pNRC-2	22484	22714	mRNA	2.31	10.39	0.26
VNG_RS10630	WP_010890518.1	pNRC-2	22804	23952	mRNA	0.82	7.91	-0.83
VNG_RS10635	WP_010890517.1	pNRC-2	23949	24992	mRNA	1.39	7.5	-0.01
VNG_RS10640	WP_010890516.1	pNRC-2	25017	25376	mRNA	2.99	22.58	-0.49
VNG_RS10645	WP_010890515.1	pNRC-2	25405	26169	mRNA	1.29	16.78	-1.27
VNG_RS10650	WP_162009583.1	pNRC-2	26683	29118	mRNA	1.4	24.04	-1.67
ncRNA	#N/A	pNRC-2	29598	29633	ncRNA	1254.65	3130.01	1.11
VNG_RS10655	WP_010890513.1	pNRC-2	30044	30346	mRNA	1.2	22.27	-1.79
VNG_RS10660	WP_010890512.1	pNRC-2	30622	31896	mRNA	3.54	23.2	-0.28
ncRNA	#N/A	pNRC-2	31903	31944	ncRNA	9242.71	5967.59	3.06
VNG_RS10665	WP_012289254.1	pNRC-2	32090	33256	mRNA	290.35	547.82	1.51
VNG_RS10670	WP_148265505.1	pNRC-2	33404	34531	mRNA	32.71	41.34	2.09
VNG_RS10675	WP_010890407.1	pNRC-2	34534	35361	mRNA	38.42	35.88	2.53
VNG_RS10680	#N/A	pNRC-2	35393	35707	mRNA	0.64	29.25	-3.09
VNG_RS10685	#N/A	pNRC-2	35795	36763	mRNA	135.86	147.39	2.31
VNG_RS10690	WP_010903158.1	pNRC-2	36819	37811	mRNA	13.61	50.61	0.53
VNG_RS10695	#N/A	pNRC-2	37834	38220	mRNA	0.7	8.62	-1.18
VNG_RS10700	WP_010904011.1	pNRC-2	38251	38520	mRNA	1.01	9.85	-0.86
VNG_RS10705	WP_012289548.1	pNRC-2	38679	38900	mRNA	2.54	34.49	-1.33
VNG_RS10710	WP_012289549.1	pNRC-2	39204	39371	mRNA	13.13	151.84	-1.1
VNG_RS10715	WP_010904014.1	pNRC-2	39504	39785	mRNA	1.11	14.59	-1.29
VNG_RS10720	WP_010890411.1	pNRC-2	39879	40439	mRNA	1.31	18.62	-1.4
VNG_RS10725	WP_012289550.1	pNRC-2	40819	41202	mRNA	1.52	26.58	-1.7
VNG_RS10730	WP_010890412.1	pNRC-2	42257	43705	mRNA	29.02	49.53	1.66
VNG_RS10735	WP_010890413.1	pNRC-2	43698	44693	mRNA	16.78	13.01	2.8
VNG_RS10740	WP_010890414.1	pNRC-2	44812	45384	mRNA	5.08	24.06	0.19
VNG_RS10745	WP_010890415.1	pNRC-2	45387	45632	mRNA	1.6	11.76	-0.45
VNG_RS10750	WP_010890416.1	pNRC-2	45882	47075	mRNA	0.97	1.04	2.33
VNG_RS10755	WP_010890417.1	pNRC-2	47084	47575	mRNA	0.59	1	1.67
VNG_RS10760	WP_010890418.1	pNRC-2	47575	48033	mRNA	0.64	0.77	2.16
VNG_RS10765	WP_010890420.1	pNRC-2	48044	49219	mRNA	0.66	0.88	2.01
VNG_RS10770	WP_049892625.1	pNRC-2	49236	49970	mRNA	0.66	1.69	1.07
VNG_RS10775	WP_010890422.1	pNRC-2	50060	51169	mRNA	0.62	2	0.73
VNG_RS10780	WP_010890424.1	pNRC-2	51173	52438	mRNA	0.6	2.65	0.3
VNG_RS14270	WP_010904017.1	pNRC-2	52660	52809	mRNA	0.47	2.04	0.31
VNG_RS10785	WP_010890425.1	pNRC-2	52828	53805	mRNA	0.37	0.69	1.53
VNG_RS10790	WP_010890426.1	pNRC-2	53918	54322	mRNA	1.87	14.05	-0.49
VNG_RS10795	WP_010890427.1	pNRC-2	54498	54857	mRNA	0.98	2.88	0.87
VNG_RS10800	WP_010890428.1	pNRC-2	54858	55475	mRNA	0.51	0.85	1.67
VNG_RS10805	WP_010904018.1	pNRC-2	55602	55883	mRNA	0.43	1.15	1.01
VNG_RS10810	WP_010890429.1	pNRC-2	56131	57249	mRNA	0.83	1.8	1.31
VNG_RS13430	WP_010904019.1	pNRC-2	57242	57493	mRNA	0.32	1.99	-0.2
VNG_RS10820	WP_010890432.1	pNRC-2	58617	59891	mRNA	6.79	37.22	-0.03
VNG_RS10825	WP_010904022.1	pNRC-2	60258	61340	mRNA	2	33.99	-1.66
VNG_RS10830	WP_010890434.1	pNRC-2	61626	62279	mRNA	0.71	7.99	-1.07
VNG_RS13440	WP_010890435.1	pNRC-2	62291	62848	mRNA	1.16	16.74	-1.43
VNG_RS10835	WP_136361501.1	pNRC-2	63252	64667	mRNA	2.84	19.88	-0.38
VNG_RS10840	WP_010890437.1	pNRC-2	64901	65320	mRNA	0.94	16.02	-1.67
VNG_RS10845	WP_135830695.1	pNRC-2	65313	66185	mRNA	1.04	6.69	-0.26
VNG_RS10850	WP_010890439.1	pNRC-2	66513	67316	mRNA	1.35	6.51	0.16
VNG_RS10855	WP_010890440.1	pNRC-2	67322	68152	mRNA	0.9	2.76	0.81
VNG_RS13445	WP_010890442.1	pNRC-2	68245	68682	mRNA	1.4	9.99	-0.4
VNG_RS10865	WP_012289552.1	pNRC-2	68917	69945	mRNA	0.89	10.64	-1.15
VNG_RS13450	#N/A	pNRC-2	70189	70689	mRNA	0.86	14.17	-1.61
VNG_RS14020	WP_000124630.1	pNRC-2	70849	71052	mRNA	7.26	150.54	-1.95
VNG_RS14025	#N/A	pNRC-2	71212	72222	mRNA	1.44	28.33	-1.86
VNG_RS10875	WP_012289554.1	pNRC-2	72330	73019	mRNA	0.73	11.06	-1.49
VNG_RS10880	WP_010890508.1	pNRC-2	73259	74656	mRNA	0.64	9.1	-1.4
VNG_RS14030	WP_000124630.1	pNRC-2	74812	75015	mRNA	7.26	150.49	-1.95
VNG_RS10885	#N/A	pNRC-2	75176	75853	mRNA	0	1.52	-1000000
VNG_RS13160	WP_010890506.1	pNRC-2	75855	76757	mRNA	0	0	0
VNG_RS10900	WP_010890505.1	pNRC-2	76754	78514	mRNA	0	0	0
VNG_RS10905	WP_010890504.1	pNRC-2	78567	79052	mRNA	0.02	0.1	0.22
VNG_RS10910	WP_010890503.1	pNRC-2	79070	79339	mRNA	0	0	0
VNG_RS10915	WP_010903204.1	pNRC-2	79817	81091	mRNA	2.55	18.58	-0.44
VNG_RS10920	WP_049892644.1	pNRC-2	81066	81260	mRNA	2.74	41.07	-1.48
VNG_RS14035	WP_157849927.1	pNRC-2	81301	81450	mRNA	0.81	10.01	-1.21
VNG_RS10925	#N/A	pNRC-2	81585	81980	mRNA	0.66	19.99	-2.49
VNG_RS10930	WP_012289545.1	pNRC-2	82028	83194	mRNA	152.14	152.83	2.42
VNG_RS10935	WP_010890501.1	pNRC-2	83525	84766	mRNA	1.05	6.96	-0.3
VNG_RS10940	WP_010890500.1	pNRC-2	84776	85381	mRNA	1.3	9.99	-0.52
VNG_RS10945	WP_012289578.1	pNRC-2	85382	85693	mRNA	1.94	25.97	-1.31
VNG_RS10950	WP_010890498.1	pNRC-2	85817	86398	mRNA	2.06	11.37	-0.04
VNG_RS10955	WP_010890496.1	pNRC-2	86883	88697	mRNA	1.86	11.63	-0.21
VNG_RS10960	WP_010904026.1	pNRC-2	89038	89376	mRNA	16.43	134.83	-0.61
VNG_RS10965	WP_010890495.1	pNRC-2	89703	90164	mRNA	0.15	1.59	-0.93
VNG_RS10970	WP_010890494.1	pNRC-2	90164	90937	mRNA	0.77	1.59	1.38
VNG_RS13465	WP_012289581.1	pNRC-2	91218	91409	mRNA	1.42	4.25	0.85
VNG_RS10975	WP_010890492.1	pNRC-2	91385	91681	mRNA	0.51	4.62	-0.75
VNG_RS10980	WP_012289582.1	pNRC-2	91761	92042	mRNA	0.57	19.16	-2.64
VNG_RS10985	WP_010890491.1	pNRC-2	92639	93613	mRNA	0.84	13.99	-1.63
VNG_RS10990	WP_010890490.1	pNRC-2	93610	94074	mRNA	1.47	12.88	-0.7
VNG_RS10995	WP_010890489.1	pNRC-2	94101	95450	mRNA	0.88	9.42	-0.99
VNG_RS11000	WP_010890488.1	pNRC-2	95437	96846	mRNA	0.89	12.01	-1.34
VNG_RS11005	WP_049892649.1	pNRC-2	97244	97651	mRNA	12.44	639.39	-3.25
ncRNA	#N/A	pNRC-2	97790	97822	ncRNA	1404.73	28175.4	-1.9
VNG_RS11010	WP_010890486.1	pNRC-2	97984	101370	mRNA	0.61	4.84	-0.56
VNG_RS11015	WP_012289728.1	pNRC-2	101488	102654	mRNA	288.12	507.38	1.61
VNG_RS14040	WP_157849928.1	pNRC-2	103272	103418	mRNA	0.34	22.45	-3.61
VNG_RS11020	#N/A	pNRC-2	103476	105569	mRNA	0.98	8.46	-0.69
VNG_RS11025	WP_012289080.1	pNRC-2	105617	106783	mRNA	290.51	548.86	1.51
VNG_RS11030	#N/A	pNRC-2	106958	109054	mRNA	1.18	24.65	-1.96
VNG_RS11035	WP_010890482.1	pNRC-2	109051	111990	mRNA	0.59	4.09	-0.37
VNG_RS11040	WP_010890481.1	pNRC-2	111987	112532	mRNA	1.22	16.06	-1.29
VNG_RS14045	WP_000124630.1	pNRC-2	112954	113157	mRNA	7.26	150.49	-1.95
VNG_RS11045	WP_010904031.1	pNRC-2	113327	114211	mRNA	0.15	1	-0.34
VNG_RS11050	WP_010904032.1	pNRC-2	114208	118026	mRNA	0.18	0.38	1.33
VNG_RS11055	WP_010904033.1	pNRC-2	118019	120253	mRNA	0.34	0.43	2.09
VNG_RS11060	WP_010904034.1	pNRC-2	120237	121358	mRNA	0.56	0.55	2.44
VNG_RS14050	WP_000124630.1	pNRC-2	121887	122090	mRNA	7.26	150.49	-1.95
VNG_RS11070	WP_010890432.1	pNRC-2	122374	123648	mRNA	6.79	37.35	-0.03
VNG_RS11075	WP_012289608.1	pNRC-2	123755	125089	mRNA	31.36	24.98	2.76
asRNA6 - H.sal	#N/A	pNRC-2	125055	125106	ncRNA	773.3	530.68	2.97
VNG_RS14055	WP_157849930.1	pNRC-2	125296	125973	mRNA	0.36	7.34	-1.93
VNG_RS11085	WP_012289080.1	pNRC-2	127982	129148	mRNA	290.22	545.3	1.52
VNG_RS11090	WP_010904037.1	pNRC-2	129403	130329	mRNA	0.11	1.52	-1.38
VNG_RS11095	WP_012289610.1	pNRC-2	131021	131923	mRNA	1.24	2.81	1.24
VNG_RS11100	WP_012289611.1	pNRC-2	131916	132377	mRNA	0.24	2.09	-0.68
ncRNA	#N/A	pNRC-2	132451	132514	ncRNA	2148.23	1345.53	3.1
VNG_RS13485	WP_010904041.1	pNRC-2	132832	133239	mRNA	3.16	114.05	-2.75
VNG_RS11105	WP_012289254.1	pNRC-2	133661	134827	mRNA	290.31	547.39	1.51
VNG_RS13490	WP_012289612.1	pNRC-2	135019	135456	mRNA	0.9	21.73	-2.17
VNG_RS13495	WP_148265513.1	pNRC-2	135571	136131	mRNA	1.04	73.28	-3.71
VNG_RS14275	WP_010904043.1	pNRC-2	136124	136285	mRNA	1.24	90.69	-3.76
VNG_RS11110	#N/A	pNRC-2	136761	136961	mRNA	0.35	2.91	-0.62
VNG_RS11115	WP_010903204.1	pNRC-2	137079	138353	mRNA	2.56	18.51	-0.43
VNG_RS11120	#N/A	pNRC-2	138367	139074	mRNA	0.53	3.18	-0.17
VNG_RS14060	#N/A	pNRC-2	139606	139952	mRNA	0.44	2.4	-0.04
VNG_RS11130	#N/A	pNRC-2	139943	140644	mRNA	0.92	9.28	-0.91
VNG_RS11135	WP_010904049.1	pNRC-2	141211	141534	mRNA	0.75	11.64	-1.54
VNG_RS11145	WP_010904050.1	pNRC-2	141888	142322	mRNA	0.07	2.47	-2.7
VNG_RS11150	WP_010904051.1	pNRC-2	142323	142574	mRNA	0.08	4.38	-3.36
VNG_RS11155	WP_148265514.1	pNRC-2	142666	143388	mRNA	0.22	0.87	0.45
VNG_RS13500	WP_010904053.1	pNRC-2	143760	144362	mRNA	0.15	7.64	-3.24
VNG_RS11165	WP_010904054.1	pNRC-2	144372	146375	mRNA	0.86	19.16	-2.04
VNG_RS11170	WP_010904055.1	pNRC-2	146432	147136	mRNA	0.59	24.67	-2.96
VNG_RS11175	WP_012289616.1	pNRC-2	147382	147471	mRNA	3.58	35.43	-0.88
VNG_RS11180	WP_010904056.1	pNRC-2	147474	149222	mRNA	1.6	3.33	1.37
VNG_RS11185	WP_010904057.1	pNRC-2	149224	151383	mRNA	1.06	0.95	2.59
VNG_RS11190	WP_010904058.1	pNRC-2	151383	152033	mRNA	0.54	1.1	1.41
VNG_RS11195	WP_010904059.1	pNRC-2	152033	152851	mRNA	0.98	2.49	1.09
VNG_RS11200	WP_010904060.1	pNRC-2	153263	153622	mRNA	3.78	12.85	0.66
VNG_RS11205	WP_012289618.1	pNRC-2	154368	155603	mRNA	3.47	22.67	-0.28
VNG_RS11210	WP_010904062.1	pNRC-2	155600	155989	mRNA	4.06	34.08	-0.64
VNG_RS11215	WP_010904063.1	pNRC-2	156312	157388	mRNA	0.3	7.31	-2.18
VNG_RS11220	WP_010904064.1	pNRC-2	157391	158488	mRNA	0.29	6.11	-1.96
VNG_RS13515	#N/A	pNRC-2	159003	159226	mRNA	0.54	1.9	0.6
VNG_RS13520	WP_012289619.1	pNRC-2	159234	159737	mRNA	0.42	3.79	-0.74
VNG_RS11225	WP_010904068.1	pNRC-2	160229	160552	mRNA	1.31	27.21	-1.95
VNG_RS11230	WP_010904069.1	pNRC-2	160682	161470	mRNA	0.64	5.9	-0.78
VNG_RS11235	WP_010904070.1	pNRC-2	161471	161740	mRNA	0.82	23.04	-2.38
VNG_RS11240	WP_010904071.1	pNRC-2	161733	162011	mRNA	0.69	12.63	-1.77
VNG_RS14280	WP_010904072.1	pNRC-2	162134	162286	mRNA	13.23	144.56	-1.02
VNG_RS11245	WP_010904074.1	pNRC-2	162665	163411	mRNA	0.43	4.19	-0.85
VNG_RS14285	WP_010904076.1	pNRC-2	164006	164173	mRNA	0.9	45.24	-3.22
VNG_RS11250	WP_010904077.1	pNRC-2	164190	166403	mRNA	1.9	50.77	-2.31
VNG_RS11255	WP_010904078.1	pNRC-2	166469	166840	mRNA	34.36	407.83	-1.14
VNG_RS13530	#N/A	pNRC-2	167033	167248	mRNA	1.12	52.27	-3.12
VNG_RS14375	WP_010904080.1	pNRC-2	167438	167806	mRNA	0.33	3.54	-1
VNG_RS11265	WP_010904081.1	pNRC-2	167863	168282	mRNA	0.86	5.32	-0.2
VNG_RS11270	WP_010904082.1	pNRC-2	168349	169218	mRNA	0.44	3.27	-0.46
VNG_RS11275	WP_157849929.1	pNRC-2	169480	170319	mRNA	11.88	6.6	3.28
VNG_RS14290	WP_010904084.1	pNRC-2	170319	170462	mRNA	10.98	6.5	3.18
VNG_RS11280	WP_012289622.1	pNRC-2	170753	172111	mRNA	0.49	1.31	1
VNG_RS11285	WP_010904086.1	pNRC-2	172222	173682	mRNA	0.22	0.48	1.32
VNG_RS11290	WP_010904087.1	pNRC-2	173679	175502	mRNA	0.28	0.34	2.12
VNG_RS11295	WP_010904088.1	pNRC-2	175499	176209	mRNA	0.16	0.35	1.24
VNG_RS11300	WP_010904089.1	pNRC-2	176206	177639	mRNA	1.12	2.22	1.45
VNG_RS11305	WP_010904090.1	pNRC-2	177665	179491	mRNA	0.58	3.76	-0.27
VNG_RS11310	WP_010904091.1	pNRC-2	179492	180145	mRNA	1.66	7.7	0.22
VNG_RS11315	WP_010904092.1	pNRC-2	180135	181598	mRNA	3.06	18.17	-0.14
VNG_RS11320	WP_012289623.1	pNRC-2	181795	183054	mRNA	10.08	10.63	2.35
VNG_RS11325	0	pNRC-2	183056	183448	mRNA	0.67	4.32	-0.27
VNG_RS11330	WP_010904095.1	pNRC-2	183629	184282	mRNA	1.08	9.77	-0.75
VNG_RS11335	WP_010904097.1	pNRC-2	184711	185703	mRNA	0.48	3.02	-0.24
VNG_RS11340	WP_010904098.1	pNRC-2	185703	186101	mRNA	0.63	2.58	0.39
VNG_RS11345	WP_012289625.1	pNRC-2	186108	186329	mRNA	0.68	3.51	0.06
VNG_RS11350	WP_012289626.1	pNRC-2	186310	187149	mRNA	1.15	2.27	1.45
VNG_RS11355	WP_010904100.1	pNRC-2	187146	187505	mRNA	0.92	1.62	1.61
VNG_RS11360	WP_010904101.1	pNRC-2	187507	187803	mRNA	0.47	1.5	0.77
VNG_RS11365	WP_010904102.1	pNRC-2	187800	188141	mRNA	0.85	1.03	2.16
VNG_RS11370	WP_010904103.1	pNRC-2	188138	188629	mRNA	0.76	0.45	3.18
VNG_RS11375	WP_012289627.1	pNRC-2	188629	188880	mRNA	0.64	1.25	1.46
VNG_RS11380	WP_010904105.1	pNRC-2	188883	189536	mRNA	0.43	1.25	0.89
VNG_RS11385	WP_010904106.1	pNRC-2	189529	190110	mRNA	0.31	1.86	-0.15
VNG_RS11390	WP_010904107.1	pNRC-2	190115	191593	mRNA	0.35	1.81	0.04
VNG_RS11395	WP_010904108.1	pNRC-2	191862	192101	mRNA	0.63	1.16	1.55
VNG_RS11400	WP_012289628.1	pNRC-2	192186	193043	mRNA	0.22	0.59	1.03
VNG_RS11405	WP_010904110.1	pNRC-2	193040	194074	mRNA	0.51	0.4	2.76
VNG_RS11410	WP_010904111.1	pNRC-2	194097	194432	mRNA	0.9	10.12	-1.06
VNG_RS11415	WP_010904112.1	pNRC-2	194523	195221	mRNA	1.15	3.43	0.86
VNG_RS11420	WP_010904113.1	pNRC-2	195313	196506	mRNA	0.63	1.15	1.57
VNG_RS11425	WP_010904114.1	pNRC-2	196620	196934	mRNA	8.73	26.13	0.85
VNG_RS11430	WP_010904115.1	pNRC-2	196969	197274	mRNA	6.62	17.81	1
VNG_RS11435	WP_010904116.1	pNRC-2	197387	197656	mRNA	3.66	12.46	0.66
VNG_RS11440	WP_012289629.1	pNRC-2	197653	198399	mRNA	1.25	5.48	0.3
VNG_RS11445	WP_012289630.1	pNRC-2	198414	199433	mRNA	0.75	3.02	0.42
VNG_RS11450	WP_010904119.1	pNRC-2	199555	200640	mRNA	0.96	3.06	0.75
VNG_RS11455	WP_012289631.1	pNRC-2	200714	202105	mRNA	20.9	6.48	4.12
VNG_RS11460	WP_010904121.1	pNRC-2	202141	203145	mRNA	107.13	16.54	5.12
VNG_RS11465	WP_010904122.1	pNRC-2	203145	203921	mRNA	59.52	14.47	4.47
VNG_RS11470	WP_010904123.1	pNRC-2	203903	204952	mRNA	46.59	23.66	3.41
VNG_RS13545	WP_010904124.1	pNRC-2	205403	205846	mRNA	0.39	7.16	-1.78
VNG_RS11475	WP_010904125.1	pNRC-2	206380	208347	mRNA	0.71	0.41	3.24
VNG_RS11480	WP_010904126.1	pNRC-2	208344	208691	mRNA	0.58	0.45	2.79
VNG_RS11485	WP_010904127.1	pNRC-2	208894	209991	mRNA	4.22	18.34	0.31
VNG_RS11490	WP_173362416.1	pNRC-2	210588	211874	mRNA	0.49	6.3	-1.28
VNG_RS11495	WP_049892709.1	pNRC-2	212395	212721	mRNA	5.14	40.65	-0.55
VNG_RS14295	WP_010904130.1	pNRC-2	212883	213047	mRNA	0.85	25.17	-2.45
VNG_RS11500	WP_010904131.1	pNRC-2	213229	214620	mRNA	0.57	5.99	-0.96
VNG_RS11505	WP_010904132.1	pNRC-2	214632	215525	mRNA	0.32	1	0.78
VNG_RS11510	WP_049892710.1	pNRC-2	215530	216393	mRNA	0.38	1.34	0.62
VNG_RS11515	WP_010904134.1	pNRC-2	216399	217538	mRNA	0.41	2.96	-0.44
VNG_RS11520	WP_010904135.1	pNRC-2	217672	218577	mRNA	0.19	0.49	1.04
VNG_RS11525	#N/A	pNRC-2	218574	219279	mRNA	0.21	0.5	1.2
VNG_RS11530	WP_010904137.1	pNRC-2	219561	219773	mRNA	0.43	0.83	1.47
VNG_RS13550	WP_010904138.1	pNRC-2	219970	220194	mRNA	0.13	6.63	-3.21
VNG_RS11535	WP_010904139.1	pNRC-2	220233	220511	mRNA	2.09	41.46	-1.88
VNG_RS11540	WP_049892715.1	pNRC-2	220522	220821	mRNA	0.97	15.48	-1.56
VNG_RS11545	#N/A	pNRC-2	220834	222506	mRNA	0.3	5.87	-1.86
VNG_RS13560	WP_010904142.1	pNRC-2	222849	223370	mRNA	44.63	27.17	3.14
asRNA7 - H.sal	#N/A	pNRC-2	223349	223400	ncRNA	1757.93	1819.32	2.38
VNG_RS11550	WP_010904143.1	pNRC-2	223741	224679	mRNA	1.64	13.14	-0.57
VNG_RS11555	WP_010904144.1	pNRC-2	225010	227172	mRNA	2.78	8.59	0.8
VNG_RS11560	WP_012289638.1	pNRC-2	227516	228487	mRNA	5.83	19.11	0.72
VNG_RS13565	WP_010904146.1	pNRC-2	228687	229883	mRNA	0.5	5.37	-0.99
VNG_RS11565	WP_010904147.1	pNRC-2	230000	231550	mRNA	0.38	2.18	-0.08
VNG_RS11570	WP_012289639.1	pNRC-2	231569	232591	mRNA	0.28	1.58	-0.09
VNG_RS11575	WP_010904149.1	pNRC-2	232702	234123	mRNA	0.26	1.84	-0.38
VNG_RS11580	WP_010904150.1	pNRC-2	234195	235574	mRNA	0.84	1.36	1.73
VNG_RS11585	WP_010904151.1	pNRC-2	235629	236318	mRNA	0.32	0.32	2.42
VNG_RS11590	WP_010904152.1	pNRC-2	236436	237209	mRNA	0.43	0.92	1.33
VNG_RS11595	WP_010904153.1	pNRC-2	237209	237661	mRNA	0.98	0.96	2.45
VNG_RS11600	WP_049892719.1	pNRC-2	237796	239079	mRNA	4.97	1.46	4.2
VNG_RS11605	WP_012289640.1	pNRC-2	239394	240326	mRNA	1.53	5.06	0.71
VNG_RS11610	WP_012289641.1	pNRC-2	240319	240783	mRNA	2.12	4.29	1.41
VNG_RS11615	WP_010904157.1	pNRC-2	240914	242809	mRNA	3.78	26.73	-0.39
VNG_RS11620	WP_010904158.1	pNRC-2	242960	244417	mRNA	75.04	54.61	2.89
VNG_RS11625	WP_010904159.1	pNRC-2	244821	245708	mRNA	23.37	126.71	-0.01
VNG_RS11630	WP_010904160.1	pNRC-2	245765	246688	mRNA	8.83	109.76	-1.21
VNG_RS11635	WP_010904161.1	pNRC-2	246927	248387	mRNA	4.3	69.33	-1.58
VNG_RS11640	WP_010904162.1	pNRC-2	248466	249257	mRNA	0.6	5.79	-0.85
VNG_RS11645	WP_010904163.1	pNRC-2	249862	250491	mRNA	0.7	2.53	0.58
VNG_RS11650	WP_010904164.1	pNRC-2	250596	252485	mRNA	0.92	9.54	-0.94
VNG_RS11655	WP_012289643.1	pNRC-2	252837	254099	mRNA	0.61	3.05	0.12
VNG_RS14145	WP_010904166.1	pNRC-2	254500	254730	mRNA	0.31	2.69	-0.71
VNG_RS11660	WP_010904167.1	pNRC-2	255043	256047	mRNA	0.46	3.75	-0.59
VNG_RS11665	#N/A	pNRC-2	256476	256674	mRNA	0.66	2.66	0.42
VNG_RS11670	#N/A	pNRC-2	256776	256973	mRNA	0.15	1.26	-0.61
VNG_RS11675	WP_010904169.1	pNRC-2	257176	257967	mRNA	0.28	6.68	-2.15
VNG_RS11680	WP_010904170.1	pNRC-2	258585	260117	mRNA	1.05	3.53	0.68
VNG_RS13590	WP_012289645.1	pNRC-2	260791	260997	mRNA	0.39	33.36	-4
VNG_RS11685	WP_012289254.1	pNRC-2	261272	262438	mRNA	290.41	547.35	1.51
asRNA8 - H.sal	#N/A	pNRC-2	262639	262673	ncRNA	523.51	470.36	2.58
VNG_RS11690	WP_012289646.1	pNRC-2	262647	263981	mRNA	14.8	19.26	2.05
VNG_RS13595	WP_010904171.1	pNRC-2	264209	264970	mRNA	2.3	63.44	-2.36
VNG_RS11700	WP_010890462.1	pNRC-2	265451	266725	mRNA	1.84	14.43	-0.54
VNG_RS11705	#N/A	pNRC-2	266842	267141	mRNA	0.37	8.71	-2.13
VNG_RS11710	WP_012289733.1	pNRC-2	268345	268740	mRNA	0.76	9.5	-1.21
VNG_RS11715	WP_012289734.1	pNRC-2	268737	269612	mRNA	0.57	3.03	0.03
VNG_RS11720	WP_010904177.1	pNRC-2	269921	270106	mRNA	1.3	24.32	-1.8
VNG_RS11725	WP_010904178.1	pNRC-2	270141	270422	mRNA	5.79	54.8	-0.81
asRNA11 - H.sal	#N/A	pNRC-2	270606	270666	ncRNA	777.11	582.61	2.84
VNG_RS11730	WP_010904179.1	pNRC-2	270646	271986	mRNA	21.22	24.63	2.21
VNG_RS11735	WP_012289254.1	pNRC-2	273134	274300	mRNA	290.34	547.37	1.51
VNG_RS13615	#N/A	pNRC-2	274676	275076	mRNA	0.65	4.97	-0.5
VNG_RS11745	WP_010903204.1	pNRC-2	276748	278022	mRNA	2.56	18.51	-0.43
VNG_RS13625	WP_174254351.1	pNRC-2	278023	278484	mRNA	0.44	6.12	-1.38
VNG_RS13630	WP_010904183.1	pNRC-2	278559	279104	mRNA	1.25	12.92	-0.94
VNG_RS11755	WP_010904184.1	pNRC-2	279159	279653	mRNA	0.22	9.06	-2.9
VNG_RS11760	WP_081422761.1	pNRC-2	280676	281851	mRNA	0.25	3.91	-1.54
VNG_RS11765	WP_010904186.1	pNRC-2	282126	283079	mRNA	0.48	4.05	-0.66
VNG_RS11770	WP_010904187.1	pNRC-2	283242	283526	mRNA	0.39	3.51	-0.75
VNG_RS11775	WP_010904188.1	pNRC-2	283529	284968	mRNA	1	1.61	1.74
VNG_RS13635	WP_010904189.1	pNRC-2	285367	285849	mRNA	0.73	3.45	0.19
VNG_RS11785	WP_010904190.1	pNRC-2	285853	286443	mRNA	0.53	4.02	-0.49
VNG_RS11790	#N/A	pNRC-2	286618	286875	mRNA	0.12	0.68	-0.12
VNG_RS11795	WP_012289738.1	pNRC-2	286872	287111	mRNA	0.08	1.43	-1.67
VNG_RS11800	WP_010904192.1	pNRC-2	287504	288844	mRNA	4.69	11.46	1.14
sotRNA	#N/A	pNRC-2	288697	288912	ncRNA	43.88	103.47	1.19
VNG_RS11805	WP_010904193.1	pNRC-2	289084	291252	mRNA	0.28	1.54	-0.01
VNG_RS11810	WP_010904194.1	pNRC-2	291390	292622	mRNA	0.71	6.52	-0.77
VNG_RS13645	WP_010904195.1	pNRC-2	293341	293988	mRNA	0.4	9.04	-2.05
VNG_RS11815	WP_010904196.1	pNRC-2	294043	294366	mRNA	0.28	1.2	0.32
VNG_RS11820	#N/A	pNRC-2	294596	295423	mRNA	0.51	1.59	0.8
VNG_RS11825	#N/A	pNRC-2	295526	295849	mRNA	41.04	16.19	3.77
asRNA19 - H.sal	#N/A	pNRC-2	295829	295870	ncRNA	412.27	139.71	3.99
VNG_RS11830	WP_012289741.1	pNRC-2	295993	296916	mRNA	0.64	5.13	-0.57
VNG_RS11835	WP_012289742.1	pNRC-2	296954	297388	mRNA	0.69	8.69	-1.21
VNG_RS11840	WP_010904200.1	pNRC-2	297389	297640	mRNA	0.68	12.84	-1.81
VNG_RS11845	WP_012289743.1	pNRC-2	297803	299167	mRNA	0.39	1.86	0.18
VNG_RS11850	WP_010904202.1	pNRC-2	299209	299469	mRNA	1.31	30.86	-2.13
VNG_RS11855	WP_008526012.1	pNRC-2	299591	299851	mRNA	0.31	3.91	-1.23
VNG_RS11860	WP_012289744.1	pNRC-2	299854	300363	mRNA	0.43	2.45	-0.07
VNG_RS11865	WP_012289745.1	pNRC-2	300360	300959	mRNA	0.24	3.68	-1.55
VNG_RS13655	#N/A	pNRC-2	301009	301377	mRNA	0.14	1.41	-0.93
VNG_RS11875	WP_010904206.1	pNRC-2	301548	303731	mRNA	0.28	0.67	1.16
VNG_RS11880	WP_012289746.1	pNRC-2	303732	304238	mRNA	0.38	1.35	0.59
VNG_RS11885	WP_012289747.1	pNRC-2	304411	306123	mRNA	2.28	1.46	3.07
VNG_RS14305	WP_010904209.1	pNRC-2	306226	306399	mRNA	1.51	2.45	1.72
VNG_RS11890	WP_012289748.1	pNRC-2	306590	307018	mRNA	0.52	1.92	0.53
VNG_RS11895	WP_010904211.1	pNRC-2	307015	307326	mRNA	0.42	5.82	-1.36
VNG_RS11900	WP_010904212.1	pNRC-2	307399	308322	mRNA	0.19	0.58	0.76
VNG_RS14065	WP_000124630.1	pNRC-2	308896	309099	mRNA	7.26	150.54	-1.95
VNG_RS14070	WP_049892658.1	pNRC-2	309390	309701	mRNA	6.97	54.99	-0.55
VNG_RS11910	WP_010890532.1	pNRC-2	309826	311100	mRNA	5.51	80.55	-1.44
VNG_RS11915	WP_010904215.1	pNRC-2	311246	311617	mRNA	0.19	3.79	-1.91
VNG_RS11920	WP_010904216.1	pNRC-2	311629	312180	mRNA	0.18	0.92	0.1
VNG_RS11925	WP_010904217.1	pNRC-2	312226	313047	mRNA	0.15	1.32	-0.75
VNG_RS11930	WP_010904218.1	pNRC-2	313038	313502	mRNA	0.19	1.26	-0.25
VNG_RS11935	WP_010904219.1	pNRC-2	313499	314011	mRNA	0.1	1.64	-1.61
VNG_RS11940	WP_010904220.1	pNRC-2	314185	315084	mRNA	0.27	0.92	0.65
ncRNA	#N/A	pNRC-2	315086	315162	ncRNA	285.71	747.34	1.04
VNG_RS11945	WP_010904222.1	pNRC-2	315786	316931	mRNA	0.25	0.51	1.42
VNG_RS14310	WP_010904223.1	pNRC-2	316952	317128	mRNA	0.17	1.78	-0.95
VNG_RS11950	WP_010904224.1	pNRC-2	317427	318326	mRNA	0.28	5.42	-1.85
VNG_RS11955	WP_012289750.1	pNRC-2	318817	319146	mRNA	0.27	3.93	-1.41
VNG_RS11960	WP_012289751.1	pNRC-2	319143	319514	mRNA	0.11	7.25	-3.64
VNG_RS11965	WP_049892694.1	pNRC-2	319575	319757	mRNA	0.28	9.07	-2.61
VNG_RS11970	WP_010904228.1	pNRC-2	319865	320476	mRNA	0.51	15.62	-2.51
VNG_RS11975	WP_070807669.1	pNRC-2	320591	321430	mRNA	0.29	5.23	-1.76
VNG_RS11980	WP_010904230.1	pNRC-2	321729	322067	mRNA	0.12	2.02	-1.64
VNG_RS11985	WP_010904231.1	pNRC-2	322067	322357	mRNA	0.1	1.56	-1.47
VNG_RS11990	WP_010904232.1	pNRC-2	322488	323033	mRNA	0.39	3.23	-0.63
VNG_RS11995	WP_010903158.1	pNRC-2	323341	324333	mRNA	13.61	50.88	0.53
VNG_RS12000	WP_012289753.1	pNRC-2	324913	325254	mRNA	0.29	4.09	-1.36
VNG_RS14315	WP_012289754.1	pNRC-2	325609	325761	mRNA	0.33	10.54	-2.57
asRNA14 - H.sal	#N/A	pNRC-2	326937	326987	ncRNA	791.82	699.94	2.61
VNG_RS13680	WP_012289758.1	pNRC-2	326967	327602	mRNA	48.18	45.24	2.52
VNG_RS12010	WP_010904240.1	pNRC-2	329196	329609	mRNA	0.46	2.28	0.13
VNG_RS12015	WP_010904241.1	pNRC-2	329788	330348	mRNA	0.5	4.25	-0.65
VNG_RS13700	WP_010904242.1	pNRC-2	330770	331546	mRNA	0.21	2.89	-1.36
VNG_RS12020	WP_012289760.1	pNRC-2	331729	332220	mRNA	38.45	27.11	2.93
VNG_RS12025	WP_136361501.1	pNRC-2	332801	334216	mRNA	2.85	19.96	-0.38
VNG_RS13705	WP_010890435.1	pNRC-2	334620	335177	mRNA	1.16	16.74	-1.43
VNG_RS12030	WP_010890434.1	pNRC-2	335189	335842	mRNA	0.71	7.99	-1.07
VNG_RS12035	WP_010904022.1	pNRC-2	336128	337210	mRNA	2	33.99	-1.66
VNG_RS12040	WP_010890432.1	pNRC-2	337577	338851	mRNA	6.79	37.22	-0.03
VNG_RS13715	WP_010904019.1	pNRC-2	339975	340226	mRNA	0.32	1.99	-0.2
VNG_RS12050	WP_010890429.1	pNRC-2	340219	341337	mRNA	0.83	1.8	1.31
VNG_RS13720	#N/A	pNRC-2	341585	342610	mRNA	0.45	0.91	1.41
VNG_RS12065	WP_010890427.1	pNRC-2	342611	342970	mRNA	0.98	2.88	0.87
VNG_RS12070	WP_010890426.1	pNRC-2	343146	343550	mRNA	1.87	14.05	-0.49
VNG_RS12075	WP_010890425.1	pNRC-2	343663	344640	mRNA	0.37	0.69	1.53
VNG_RS14320	WP_010904017.1	pNRC-2	344659	344808	mRNA	0.47	2.04	0.31
VNG_RS12080	WP_010890424.1	pNRC-2	345030	346295	mRNA	0.6	2.65	0.3
VNG_RS12085	WP_010890422.1	pNRC-2	346299	347408	mRNA	0.62	2	0.73
VNG_RS12090	WP_049892625.1	pNRC-2	347498	348232	mRNA	0.66	1.69	1.07
VNG_RS12095	WP_010890420.1	pNRC-2	348249	349424	mRNA	0.66	0.88	2.01
VNG_RS12100	WP_010890418.1	pNRC-2	349435	349893	mRNA	0.64	0.77	2.16
VNG_RS12105	WP_010890417.1	pNRC-2	349893	350384	mRNA	0.59	1	1.67
VNG_RS12110	WP_010890416.1	pNRC-2	350393	351586	mRNA	0.97	1.04	2.33
VNG_RS12115	WP_010890415.1	pNRC-2	351836	352081	mRNA	1.6	11.76	-0.45
VNG_RS12120	WP_010890414.1	pNRC-2	352084	352656	mRNA	5.08	24.06	0.19
VNG_RS12125	WP_010890413.1	pNRC-2	352775	353770	mRNA	16.78	13.01	2.8
VNG_RS12130	WP_010890412.1	pNRC-2	353763	355211	mRNA	29.02	49.53	1.66
VNG_RS12135	WP_012289550.1	pNRC-2	356266	356649	mRNA	1.52	26.58	-1.7
VNG_RS12140	WP_010890411.1	pNRC-2	357029	357589	mRNA	1.31	18.62	-1.4
VNG_RS12145	WP_010904014.1	pNRC-2	357683	357964	mRNA	1.11	14.59	-1.29
VNG_RS12150	WP_012289549.1	pNRC-2	358097	358264	mRNA	13.13	151.84	-1.1
VNG_RS12155	WP_012289548.1	pNRC-2	358568	358789	mRNA	2.54	34.49	-1.33
VNG_RS12160	WP_010904011.1	pNRC-2	358948	359217	mRNA	1.01	9.85	-0.86
VNG_RS12165	#N/A	pNRC-2	359248	359634	mRNA	0.7	8.62	-1.18
VNG_RS12170	WP_010903158.1	pNRC-2	359657	360649	mRNA	13.61	50.7	0.53
VNG_RS12175	#N/A	pNRC-2	360705	361673	mRNA	135.83	148.17	2.3
VNG_RS12180	#N/A	pNRC-2	361761	362075	mRNA	0.64	29.25	-3.09
VNG_RS12185	WP_010890407.1	pNRC-2	362107	362934	mRNA	38.41	35.88	2.53
VNG_RS13725	WP_148265505.1	pNRC-2	362937	364064	mRNA	32.71	41.34	2.09
VNG_RS12205	WP_049928453.1	pNRC-2	364212	365348	mRNA	14.89	190.5	-1.25
VNG_RS00010	WP_010901943.1	CHR	248	1453	mRNA	56.11	37.62	3.01
VNG_RS00015	WP_010901944.1	CHR	1450	2115	mRNA	25.3	15.35	3.15
VNG_RS00020	WP_010901945.1	CHR	2145	3254	mRNA	14.48	15.23	2.36
VNG_RS00025	WP_010901946.1	CHR	3322	5643	mRNA	3.38	6.46	1.49
VNG_RS00030	WP_010901947.1	CHR	5646	7451	mRNA	0.9	3.04	0.68
VNG_RS00035	WP_010901948.1	CHR	7454	8641	mRNA	0.92	5.01	-0.02
VNG_RS00040	WP_010901949.1	CHR	8655	9860	mRNA	0.49	1.53	0.79
VNG_RS00045	WP_010901950.1	CHR	9980	11413	mRNA	1.11	9.23	-0.63
ncRNA	#N/A	CHR	11424	11646	ncRNA	271.52	484.8	1.59
VNG_RS00050	WP_012289069.1	CHR	11478	12734	mRNA	39.65	72.21	1.56
VNG_RS13885	WP_148265500.1	CHR	12876	13187	mRNA	0.1	4.63	-3.17
VNG_RS13890	#N/A	CHR	13156	13440	mRNA	0.32	22.44	-3.72
VNG_RS00055	WP_012289070.1	CHR	13462	13812	mRNA	1.18	13.81	-1.13
VNG_RS00060	WP_010901954.1	CHR	13809	14180	mRNA	1.16	18.91	-1.59
VNG_RS00065	WP_010901955.1	CHR	14484	14780	mRNA	0.17	2.06	-1.16
VNG_RS00070	WP_010901956.1	CHR	14868	15131	mRNA	0	1.23	-1000000
VNG_RS00075	WP_010901958.1	CHR	15419	16051	mRNA	3.1	171.99	-3.36
VNG_RS00080	WP_136361501.1	CHR	16291	17706	mRNA	2.86	19.84	-0.37
VNG_RS00085	WP_010901959.1	CHR	18357	18902	mRNA	0.24	1.92	-0.56
VNG_RS00090	WP_010901960.1	CHR	18895	19530	mRNA	0.59	2.48	0.35
VNG_RS00095	WP_010901961.1	CHR	19703	20023	mRNA	0.31	2.71	-0.69
VNG_RS00100	WP_010901962.1	CHR	20219	20482	mRNA	1.34	10.08	-0.49
ncRNA	#N/A	CHR	20499	20700	ncRNA	142.57	233.07	1.72
VNG_RS00105	WP_012289074.1	CHR	20533	21789	mRNA	23.41	47.81	1.4
VNG_RS13175	WP_010901964.1	CHR	22103	22750	mRNA	0.2	0.89	0.28
VNG_RS00110	WP_010901965.1	CHR	23336	23890	mRNA	0.54	5.03	-0.77
VNG_RS00115	WP_010901968.1	CHR	26648	29008	mRNA	0.35	2.63	-0.46
VNG_RS13190	WP_010901969.1	CHR	29046	29429	mRNA	0.29	7.85	-2.34
VNG_RS13195	WP_010901970.1	CHR	29476	29913	mRNA	0.55	1.8	0.72
VNG_RS00120	WP_049892464.1	CHR	29913	30197	mRNA	0.49	6.9	-1.37
VNG_RS00125	WP_010901972.1	CHR	30356	31168	mRNA	9.27	46.02	0.12
VNG_RS00130	#N/A	CHR	31259	31567	mRNA	3.1	46.2	-1.47
VNG_RS00135	WP_010901973.1	CHR	31838	32086	mRNA	9.14	214.24	-2.12
VNG_RS00140	WP_010901974.1	CHR	32101	32355	mRNA	4.98	198.59	-2.89
VNG_RS00145	WP_010901975.1	CHR	32555	32890	mRNA	3.45	176.89	-3.25
VNG_RS14355	WP_049892466.1	CHR	32893	33222	mRNA	1.43	57.27	-2.89
VNG_RS00150	WP_012289078.1	CHR	33182	33586	mRNA	0.67	17.17	-2.25
VNG_RS00155	WP_010901977.1	CHR	33610	33915	mRNA	2.21	37.14	-1.65
VNG_RS00160	WP_010901978.1	CHR	34651	35931	mRNA	1.67	5.83	0.62
VNG_RS00165	WP_010901979.1	CHR	36321	36713	mRNA	2.05	13.52	-0.29
VNG_RS00170	WP_010901980.1	CHR	36715	37971	mRNA	24.68	35.79	1.89
ncRNA	#N/A	CHR	37812	38038	ncRNA	221.56	323.29	1.88
VNG_RS00175	WP_012289079.1	CHR	38200	39432	mRNA	0.52	7.99	-1.51
VNG_RS00180	WP_010901982.1	CHR	39611	40903	mRNA	0.36	4.08	-1.08
VNG_RS00185	WP_010901983.1	CHR	40991	41719	mRNA	0.77	8.48	-1.02
VNG_RS13205	WP_010901984.1	CHR	41880	42659	mRNA	0.71	23.97	-2.65
VNG_RS13210	WP_010901985.1	CHR	42707	44149	mRNA	0.63	14.07	-2.05
VNG_RS00195	WP_010901986.1	CHR	44245	45456	mRNA	0.56	15.4	-2.36
VNG_RS00200	WP_012289254.1	CHR	45855	47021	mRNA	290.3	547.32	1.51
VNG_RS00205	WP_010890532.1	CHR	47199	48473	mRNA	5.45	79.12	-1.43
VNG_RS00210	WP_049892468.1	CHR	48590	49222	mRNA	13.91	34.06	1.14
VNG_RS00215	WP_010901988.1	CHR	49352	49972	mRNA	0.28	6.43	-2.12
VNG_RS13215	WP_010901989.1	CHR	49985	50251	mRNA	0.79	10.97	-1.36
VNG_RS00220	WP_012289081.1	CHR	50564	52021	mRNA	0.59	2.8	0.2
VNG_RS13895	WP_012289082.1	CHR	52569	53054	mRNA	0.27	3.47	-1.25
VNG_RS00235	WP_010901991.1	CHR	53192	54367	mRNA	0.99	7.47	-0.48
VNG_RS00240	WP_010901992.1	CHR	54696	55745	mRNA	1.02	10.05	-0.88
VNG_RS00245	WP_010890432.1	CHR	56287	57561	mRNA	6.79	37.3	-0.03
VNG_RS13220	WP_010901993.1	CHR	57660	58661	mRNA	0.46	12.29	-2.3
VNG_RS00250	WP_010901994.1	CHR	58827	60182	mRNA	0.25	4.54	-1.78
VNG_RS00255	WP_012289085.1	CHR	60609	61697	mRNA	0.52	1.57	0.83
VNG_RS00260	WP_010901996.1	CHR	61700	62686	mRNA	0.38	3.39	-0.73
VNG_RS00265	WP_010901997.1	CHR	62927	63643	mRNA	0.28	1.86	-0.31
VNG_RS13900	WP_148265490.1	CHR	63699	63893	mRNA	0.77	2.19	0.93
VNG_RS00270	WP_010901998.1	CHR	63881	64810	mRNA	0.27	2.14	-0.55
VNG_RS00275	WP_012289086.1	CHR	64910	65206	mRNA	0.95	49.78	-3.28
VNG_RS00280	WP_010902000.1	CHR	65203	65472	mRNA	0.71	50.06	-3.71
VNG_RS00285	WP_010902001.1	CHR	65671	65832	mRNA	0.31	30.67	-4.19
VNG_RS13225	WP_010902002.1	CHR	66054	66251	mRNA	5.29	35.95	-0.34
VNG_RS00290	WP_010902003.1	CHR	66241	66534	mRNA	2.95	25.41	-0.68
VNG_RS00295	WP_010902004.1	CHR	67057	67491	mRNA	0.51	4.28	-0.65
VNG_RS00300	WP_012289087.1	CHR	67488	67778	mRNA	0.59	5.89	-0.9
VNG_RS00305	WP_010902005.1	CHR	67908	68204	mRNA	0.2	1.28	-0.22
VNG_RS00310	WP_010902006.1	CHR	68290	68514	mRNA	0.72	4.94	-0.36
VNG_RS00315	WP_049892471.1	CHR	69649	70749	mRNA	3.12	4.58	1.87
VNG_RS00320	WP_049892472.1	CHR	70821	71276	mRNA	1.75	2.85	1.72
VNG_RS00325	WP_010902010.1	CHR	71317	71748	mRNA	1.54	4.74	0.8
VNG_RS00330	WP_012289090.1	CHR	71913	72704	mRNA	0.8	5.97	-0.47
VNG_RS00335	WP_010902012.1	CHR	72708	73544	mRNA	0.94	7.82	-0.63
VNG_RS00340	WP_012289091.1	CHR	73669	74742	mRNA	0.53	3.81	-0.41
VNG_RS00345	WP_010902014.1	CHR	74752	76647	mRNA	0.51	2.14	0.36
VNG_RS00350	WP_010902015.1	CHR	76644	77867	mRNA	0.91	5.51	-0.18
VNG_RS00355	WP_010902016.1	CHR	77923	78660	mRNA	0.76	7.49	-0.87
VNG_RS00360	WP_010902017.1	CHR	78683	79597	mRNA	0.45	3.22	-0.41
VNG_RS00365	WP_010902018.1	CHR	79662	80327	mRNA	1.89	11.36	-0.16
VNG_RS00370	WP_010902019.1	CHR	80387	81328	mRNA	1.52	6.01	0.44
VNG_RS00375	WP_010902020.1	CHR	81452	82459	mRNA	1.56	8.18	0.04
VNG_RS00380	WP_010902021.1	CHR	82540	82926	mRNA	3.12	70.23	-2.06
VNG_RS00385	WP_010902022.1	CHR	82932	83789	mRNA	2.37	29.18	-1.19
VNG_RS00390	WP_010902023.1	CHR	83885	84415	mRNA	5.22	74.16	-1.4
VNG_RS00395	WP_012289092.1	CHR	84617	84811	mRNA	146.81	2244.03	-1.51
VNG_RS00400	WP_010902025.1	CHR	84927	85583	mRNA	0.74	19.27	-2.28
VNG_RS00405	WP_010902026.1	CHR	85640	86611	mRNA	1.01	4.4	0.3
VNG_RS00410	WP_010902027.1	CHR	86734	87219	mRNA	0.79	3.26	0.38
VNG_RS00415	WP_010902028.1	CHR	87668	89167	mRNA	0.62	9.23	-1.45
VNG_RS00420	WP_010902029.1	CHR	89160	90587	mRNA	0.32	6.15	-1.81
VNG_RS00425	WP_173362407.1	CHR	90666	93641	mRNA	0.27	1.33	0.13
VNG_RS00430	WP_010902031.1	CHR	93634	94359	mRNA	0.32	4.24	-1.29
tRNA-Phe	#N/A	CHR	95227	95300	tRNA	9400.03	7233.49	2.81
VNG_RS00440	WP_049928171.1	CHR	95608	95853	mRNA	20.51	20.31	2.44
VNG_RS00445	WP_012289545.1	CHR	96010	97176	mRNA	152.13	152.82	2.42
VNG_RS00450	WP_010902033.1	CHR	97444	98121	mRNA	3.67	6.18	1.68
VNG_RS00455	WP_010902034.1	CHR	98226	99008	mRNA	2.87	15.27	0.02
VNG_RS00460	WP_049928173.1	CHR	99079	99354	mRNA	279.93	519.36	1.54
VNG_RS00465	WP_012289254.1	CHR	99375	100541	mRNA	290.34	547.36	1.51
VNG_RS00470	WP_010902035.1	CHR	100891	101715	mRNA	0.35	6.37	-1.74
VNG_RS00475	WP_049892474.1	CHR	101830	102018	mRNA	0.21	5.25	-2.2
VNG_RS00480	WP_010902036.1	CHR	102034	102309	mRNA	0.36	1.38	0.52
VNG_RS00485	WP_010902037.1	CHR	102309	102692	mRNA	0.16	1.64	-0.94
VNG_RS14155	WP_010902038.1	CHR	102863	103021	mRNA	0.89	6.3	-0.4
tRNA-Val	#N/A	CHR	103358	103431	tRNA	5477.95	1360.99	4.44
VNG_RS00495	WP_010902040.1	CHR	103514	104005	mRNA	1.15	5.65	0.13
VNG_RS00500	WP_010902041.1	CHR	104073	106001	mRNA	6.1	3.92	3.07
VNG_RS00505	WP_012289098.1	CHR	106048	106791	mRNA	2.44	4.29	1.62
VNG_RS00510	WP_010902043.1	CHR	106803	107189	mRNA	1.33	7.19	-0.01
VNG_RS00515	WP_010902044.1	CHR	107233	107562	mRNA	0.52	1.71	0.7
VNG_RS00520	WP_012289099.1	CHR	107661	108428	mRNA	0.45	4.72	-0.97
VNG_RS00525	WP_010902046.1	CHR	108694	109563	mRNA	28.51	29.4	2.38
VNG_RS00530	WP_010902047.1	CHR	109649	109831	mRNA	20.59	28.21	1.97
VNG_RS00535	WP_010902048.1	CHR	109834	110448	mRNA	11.53	50.88	0.29
tRNA-Arg	#N/A	CHR	110546	110618	tRNA	9511.96	5620.89	3.19
VNG_RS00545	WP_010902049.1	CHR	110769	112193	mRNA	0.59	2.48	0.35
VNG_RS00550	WP_010902050.1	CHR	112247	112699	mRNA	1.18	17.62	-1.47
VNG_RS00555	WP_010902051.1	CHR	112696	113712	mRNA	0.8	5.35	-0.31
VNG_RS00560	WP_010902052.1	CHR	113691	115049	mRNA	0.48	3.46	-0.41
tRNA-Asn	#N/A	CHR	115152	115224	tRNA	24925.9	11901.3	3.5
tRNA-Ile	#N/A	CHR	115314	115422	tRNA	704.37	1024.07	1.89
VNG_RS00575	WP_049892475.1	CHR	115602	115814	mRNA	0.38	32.68	-4
VNG_RS00580	WP_049892476.1	CHR	115805	116149	mRNA	0.58	13.25	-2.08
VNG_RS13245	WP_010902054.1	CHR	116234	116758	mRNA	1.15	39.29	-2.66
VNG_RS13905	#N/A	CHR	116977	117093	mRNA	1.03	13.63	-1.29
VNG_RS00585	WP_010902056.1	CHR	117313	117579	mRNA	2.23	24.16	-1.01
VNG_RS00590	WP_010902057.1	CHR	117867	118271	mRNA	0.47	3.07	-0.27
VNG_RS00595	WP_010902059.1	CHR	118615	119052	mRNA	4.37	12.61	0.9
ncRNA	#N/A	CHR	119175	119251	ncRNA	1242.77	3093.73	1.11
VNG_RS00600	WP_010902060.1	CHR	119518	119754	mRNA	1.91	97.58	-3.24
VNG_RS00605	WP_012289104.1	CHR	119759	120187	mRNA	0.85	25.43	-2.48
VNG_RS13910	WP_012289105.1	CHR	120254	120457	mRNA	0.59	3.77	-0.24
VNG_RS00610	WP_010902063.1	CHR	120602	122875	mRNA	2.23	1.69	2.83
VNG_RS00615	WP_010902064.1	CHR	122890	123561	mRNA	0.99	2.79	0.93
VNG_RS00620	WP_012289107.1	CHR	123558	124091	mRNA	1.3	3.75	0.9
VNG_RS00625	WP_010902066.1	CHR	124088	124756	mRNA	1.19	7.59	-0.25
ncRNA	#N/A	CHR	124955	124981	ncRNA	1826.95	634.79	3.95
VNG_RS00630	WP_010902067.1	CHR	125012	126100	mRNA	1.54	16.01	-0.94
VNG_RS00635	WP_010902068.1	CHR	126179	127576	mRNA	0.81	3.67	0.26
VNG_RS00640	WP_010902069.1	CHR	127692	128390	mRNA	138.7	2.24	8.38
asRNA17 - H.sal	#N/A	CHR	127796	127824	ncRNA	3336.25	1.6	13.46
VNG_RS00645	WP_010902070.1	CHR	128484	129716	mRNA	0.3	1.01	0.69
VNG_RS00650	WP_010902071.1	CHR	129737	130693	mRNA	0.4	1.6	0.43
VNG_RS00655	WP_010902072.1	CHR	130717	132696	mRNA	0.38	1.12	0.85
VNG_RS00660	WP_012289108.1	CHR	132815	135277	mRNA	0.24	0.59	1.11
VNG_RS13915	WP_012289109.1	CHR	135354	135500	mRNA	29.4	346.82	-1.13
VNG_RS00665	WP_010902074.1	CHR	135504	136793	mRNA	11.78	59.15	0.1
VNG_RS00670	WP_012289110.1	CHR	136862	138478	mRNA	2.93	28.23	-0.84
VNG_RS00675	WP_010902076.1	CHR	138494	141109	mRNA	0.7	4.26	-0.19
VNG_RS00680	WP_010902077.1	CHR	141181	142200	mRNA	0.65	1.44	1.28
VNG_RS00685	WP_010902078.1	CHR	142335	143096	mRNA	5.47	30.23	-0.04
VNG_RS00690	WP_012289111.1	CHR	143165	143497	mRNA	5.57	70.51	-1.23
VNG_RS00695	WP_010902080.1	CHR	143498	144202	mRNA	4.19	59.59	-1.4
VNG_RS00700	WP_012289112.1	CHR	144354	145016	mRNA	5.79	204.59	-2.71
VNG_RS00705	WP_010902082.1	CHR	145185	145907	mRNA	0.28	1.68	-0.16
VNG_RS00710	WP_010902083.1	CHR	145879	148470	mRNA	0.24	0.84	0.63
VNG_RS00715	WP_049892477.1	CHR	148766	151168	mRNA	1.08	1.8	1.69
VNG_RS00720	WP_010902085.1	CHR	151174	151860	mRNA	1.3	6.81	0.04
VNG_RS00725	WP_010902086.1	CHR	151875	152615	mRNA	1.17	9.93	-0.66
VNG_RS00730	WP_010902087.1	CHR	152767	153357	mRNA	2.54	21.33	-0.64
VNG_RS00735	WP_010902088.1	CHR	153490	154470	mRNA	1.54	4.1	1.01
VNG_RS00740	WP_010902089.1	CHR	154694	155596	mRNA	3.94	8.05	1.4
VNG_RS00745	WP_010902090.1	CHR	155681	156505	mRNA	15.16	9.82	3.06
VNG_RS00750	WP_010902091.1	CHR	156613	157431	mRNA	0.61	2.49	0.42
VNG_RS00755	WP_010902092.1	CHR	157481	158308	mRNA	0.74	4.04	-0.02
VNG_RS00760	WP_012289114.1	CHR	158480	159292	mRNA	1.82	16.77	-0.77
VNG_RS00765	WP_010902094.1	CHR	159342	160433	mRNA	0.83	5.38	-0.27
VNG_RS00770	WP_012289115.1	CHR	160464	161111	mRNA	0.54	2.96	-0.01
VNG_RS00775	WP_010902096.1	CHR	161207	162586	mRNA	0.79	0.75	2.51
VNG_RS00780	WP_010902097.1	CHR	162656	164095	mRNA	0.75	2.89	0.48
VNG_RS00785	WP_010902098.1	CHR	164151	165113	mRNA	2.23	30.18	-1.33
VNG_RS00790	WP_012289116.1	CHR	165152	166333	mRNA	12.08	42.31	0.62
VNG_RS00795	WP_010902100.1	CHR	166336	166503	mRNA	22.96	161.22	-0.38
VNG_RS00800	WP_012289117.1	CHR	166681	167199	mRNA	2.17	49.49	-2.08
tRNA-Tyr	#N/A	CHR	167315	167388	tRNA	33748.9	17269	3.4
VNG_RS00810	WP_136361671.1	CHR	167794	168036	mRNA	0.95	34.37	-2.74
VNG_RS00815	WP_010902103.1	CHR	168184	169212	mRNA	1.04	3.56	0.65
VNG_RS13255	WP_010902104.1	CHR	169721	170389	mRNA	0.35	0.4	2.21
VNG_RS00830	WP_010902105.1	CHR	170386	170754	mRNA	0.11	0.2	1.54
VNG_RS00835	WP_010902106.1	CHR	170747	171424	mRNA	0.21	0.23	2.27
VNG_RS00840	WP_012289120.1	CHR	171424	171927	mRNA	0.14	0.09	3.03
VNG_RS00845	WP_010902107.1	CHR	171924	172646	mRNA	0.26	0.13	3.46
VNG_RS00850	#N/A	CHR	172643	174475	mRNA	0.25	0.07	4.24
VNG_RS00855	#N/A	CHR	174472	174978	mRNA	0.26	0.09	3.94
VNG_RS00860	WP_049928190.1	CHR	175034	175471	mRNA	0	0	0
VNG_RS00870	#N/A	CHR	175913	176938	mRNA	0.02	0.17	-0.62
VNG_RS13920	WP_000124630.1	CHR	177093	177296	mRNA	7.26	150.49	-1.95
VNG_RS13265	WP_010902113.1	CHR	177587	178354	mRNA	18.34	60.66	0.7
VNG_RS00875	WP_010903158.1	CHR	178329	179321	mRNA	13.61	50.7	0.53
VNG_RS13270	WP_081422745.1	CHR	179352	179693	mRNA	0	0	0
VNG_RS13925	WP_010902114.1	CHR	179707	180366	mRNA	0	0	0
VNG_RS00880	WP_010902115.1	CHR	180916	183489	mRNA	0	0	0
VNG_RS13930	WP_010902116.1	CHR	183649	183858	mRNA	0	0	0
VNG_RS00885	WP_049928196.1	CHR	184492	184965	mRNA	0	0	0
VNG_RS00890	WP_010902118.1	CHR	184985	186631	mRNA	0.2	0.16	2.74
VNG_RS00895	WP_010902119.1	CHR	187174	187731	mRNA	1.08	1.13	2.37
VNG_RS00900	WP_010902120.1	CHR	187731	188303	mRNA	1.09	1.38	2.09
VNG_RS00905	WP_010902121.1	CHR	188303	189565	mRNA	0.45	0.86	1.51
VNG_RS00910	WP_012289123.1	CHR	189562	190056	mRNA	0.37	0.92	1.1
VNG_RS00915	WP_010902122.1	CHR	190053	191009	mRNA	0.81	1.16	1.9
tRNA-Ser	#N/A	CHR	191112	191196	tRNA	9108.73	1390.65	5.14
VNG_RS00925	WP_010902123.1	CHR	191310	192380	mRNA	1.99	21.54	-1.01
VNG_RS00930	WP_012289124.1	CHR	192372	192734	mRNA	3.11	13.1	0.35
VNG_RS00935	WP_010902125.1	CHR	192826	193377	mRNA	1.37	11.86	-0.69
VNG_RS00940	WP_010902126.1	CHR	193384	195258	mRNA	1.18	3.33	0.93
VNG_RS00945	WP_049892481.1	CHR	195301	195984	mRNA	2.12	19.24	-0.75
VNG_RS00950	WP_010902128.1	CHR	196042	196281	mRNA	7.76	38.35	0.12
VNG_RS00955	WP_010902129.1	CHR	196288	196665	mRNA	5.46	30.95	-0.07
VNG_RS00960	WP_012289126.1	CHR	196789	197046	mRNA	3.05	25.58	-0.64
VNG_RS00965	WP_010902130.1	CHR	197052	197186	mRNA	6.42	29.73	0.22
VNG_RS00970	WP_012289127.1	CHR	197195	197482	mRNA	2.69	23.21	-0.68
VNG_RS00975	WP_010902132.1	CHR	197630	197848	mRNA	3.5	35.17	-0.9
VNG_RS00980	WP_010902133.1	CHR	197876	198598	mRNA	1.25	8.45	-0.32
VNG_RS00985	WP_010902134.1	CHR	198651	199955	mRNA	0.42	0.7	1.72
VNG_RS00990	WP_010902135.1	CHR	199955	200293	mRNA	0.53	0.79	1.86
VNG_RS00995	WP_010902136.1	CHR	200377	200991	mRNA	1.64	2.47	1.84
VNG_RS01000	WP_010902137.1	CHR	201025	201612	mRNA	0.93	5.61	-0.17
VNG_RS01005	WP_010902138.1	CHR	201609	202517	mRNA	0.39	1.33	0.65
VNG_RS01010	WP_010902139.1	CHR	202509	203273	mRNA	0.57	1.07	1.52
VNG_RS01015	WP_010902140.1	CHR	203276	205708	mRNA	0.38	1.09	0.89
VNG_RS01020	WP_010902141.1	CHR	205790	206539	mRNA	0.59	4.33	-0.44
VNG_RS01025	WP_010902142.1	CHR	206579	207418	mRNA	0.49	5.34	-1.01
VNG_RS01030	WP_010902143.1	CHR	207474	208184	mRNA	1.09	13.85	-1.24
VNG_RS01035	WP_010902144.1	CHR	208286	209257	mRNA	2.24	15.09	-0.32
VNG_RS01040	WP_010902145.1	CHR	209439	210038	mRNA	0.6	4.25	-0.38
VNG_RS01045	WP_010902146.1	CHR	210031	210582	mRNA	1.46	20.47	-1.38
VNG_RS01050	WP_010902147.1	CHR	210639	210989	mRNA	24.22	79.2	0.72
VNG_RS01055	WP_010902148.1	CHR	211101	211634	mRNA	3.23	10.33	0.75
VNG_RS01060	WP_010902150.1	CHR	211896	213011	mRNA	2.86	39.07	-1.34
VNG_RS01065	WP_010902151.1	CHR	213067	214425	mRNA	1.73	15.81	-0.77
VNG_RS01070	WP_010902152.1	CHR	214442	215515	mRNA	0.97	14.46	-1.47
VNG_RS01075	WP_012289128.1	CHR	215637	216068	mRNA	0.37	2.6	-0.38
VNG_RS01080	WP_010902154.1	CHR	216068	216961	mRNA	0.29	0.74	1.09
VNG_RS01085	WP_010902155.1	CHR	216982	218070	mRNA	0.4	1.46	0.54
VNG_RS01090	WP_049892587.1	CHR	218181	219332	mRNA	1.5	3.04	1.41
VNG_RS01095	WP_010902157.1	CHR	219360	220454	mRNA	0.38	1.11	0.87
VNG_RS01100	WP_010902158.1	CHR	220482	220949	mRNA	0.3	0.57	1.49
VNG_RS01105	WP_010902159.1	CHR	221005	221610	mRNA	0.6	12.33	-1.93
VNG_RS01110	WP_010902160.1	CHR	221649	223274	mRNA	0.42	2.96	-0.4
VNG_RS01115	WP_136361672.1	CHR	223393	224193	mRNA	2.15	25.2	-1.12
VNG_RS13935	WP_157849916.1	CHR	224180	224350	mRNA	1.83	11	-0.16
VNG_RS01120	WP_010902162.1	CHR	224467	225588	mRNA	1.4	6.17	0.29
VNG_RS01125	WP_010902163.1	CHR	225590	226024	mRNA	1.71	11.25	-0.29
VNG_RS14160	WP_010902164.1	CHR	226021	226179	mRNA	2.79	59.17	-1.98
VNG_RS01130	WP_012289132.1	CHR	226272	227099	mRNA	0.47	1.74	0.56
VNG_RS01135	WP_010902165.1	CHR	227135	228829	mRNA	0.48	2.99	-0.21
VNG_RS01140	WP_010902166.1	CHR	229052	229441	mRNA	1.03	21.51	-1.95
VNG_RS01145	WP_010902167.1	CHR	229443	230597	mRNA	32.29	40.91	2.09
ncRNA	#N/A	CHR	230445	230626	ncRNA	231.07	243.81	2.35
VNG_RS01150	WP_010902168.1	CHR	230650	231078	mRNA	7.02	42.07	-0.15
VNG_RS01155	WP_010902169.1	CHR	231155	231817	mRNA	1.49	12.35	-0.62
VNG_RS01160	WP_010902170.1	CHR	231863	232645	mRNA	4.67	44.83	-0.83
VNG_RS01165	WP_010902171.1	CHR	232683	232952	mRNA	12.31	204.1	-1.62
VNG_RS01170	WP_012289133.1	CHR	233137	233841	mRNA	0.71	9.26	-1.27
VNG_RS01175	WP_010902173.1	CHR	233894	234811	mRNA	0.7	5.02	-0.41
VNG_RS01180	WP_010902174.1	CHR	234808	235626	mRNA	0.44	2.35	0.01
VNG_RS01185	WP_010902175.1	CHR	235698	236303	mRNA	0.47	0.57	2.15
VNG_RS01190	WP_012289134.1	CHR	236318	237082	mRNA	0.53	1.27	1.15
VNG_RS01195	WP_010902177.1	CHR	237133	237666	mRNA	0.53	3.65	-0.35
VNG_RS01200	WP_010902178.1	CHR	237843	239951	mRNA	39.69	14.38	3.89
VNG_RS01205	WP_012289136.1	CHR	240007	240456	mRNA	5.6	17.78	0.76
VNG_RS01210	WP_010902180.1	CHR	240541	241296	mRNA	0.53	1.2	1.26
VNG_RS01215	WP_010902181.1	CHR	241293	242585	mRNA	0.54	0.9	1.69
VNG_RS01220	WP_010902182.1	CHR	242582	243412	mRNA	0.61	1.07	1.6
VNG_RS01225	WP_010902183.1	CHR	243437	244234	mRNA	1.21	8.32	-0.35
VNG_RS01230	WP_012289137.1	CHR	244231	244536	mRNA	1.81	21.17	-1.12
VNG_RS01235	WP_010902185.1	CHR	244639	245802	mRNA	2.99	9.21	0.8
VNG_RS01240	WP_136361673.1	CHR	245809	246189	mRNA	6.98	26.13	0.52
VNG_RS01245	WP_012289139.1	CHR	246267	246947	mRNA	0.81	6.08	-0.48
VNG_RS01250	WP_010902188.1	CHR	247008	247967	mRNA	1.56	5.54	0.6
VNG_RS01255	WP_010902189.1	CHR	248258	248971	mRNA	0.8	1.34	1.69
VNG_RS01260	WP_010902190.1	CHR	248973	250817	mRNA	0.94	6.73	-0.4
VNG_RS01265	WP_010902191.1	CHR	251021	251263	mRNA	8.83	441.24	-3.21
VNG_RS01270	WP_010902192.1	CHR	251273	251884	mRNA	7.67	160.85	-1.96
VNG_RS01275	WP_173362411.1	CHR	251940	253055	mRNA	38.38	23.38	3.14
VNG_RS01280	WP_010902194.1	CHR	253158	253667	mRNA	4.17	22.97	-0.03
VNG_RS14165	WP_010902195.1	CHR	253700	253876	mRNA	3.3	52.21	-1.55
VNG_RS01285	WP_010902196.1	CHR	253914	255653	mRNA	0.63	2.25	0.59
VNG_RS01290	WP_010902197.1	CHR	255742	257811	mRNA	0.86	3.47	0.41
VNG_RS01295	WP_010902198.1	CHR	257872	258939	mRNA	0.36	1.74	0.15
VNG_RS01300	WP_010902199.1	CHR	258965	260251	mRNA	1.05	5.16	0.13
VNG_RS01305	WP_010902200.1	CHR	260291	262549	mRNA	1.95	8.04	0.38
VNG_RS01310	WP_010902201.1	CHR	262683	263072	mRNA	2.07	2.88	1.95
VNG_RS01315	WP_010902202.1	CHR	263073	263978	mRNA	0.97	1.84	1.5
VNG_RS01320	WP_010902203.1	CHR	264253	264945	mRNA	0.84	9.19	-1.02
VNG_RS01325	#N/A	CHR	265000	265593	mRNA	0.93	10.38	-1.05
VNG_RS01330	WP_010890432.1	CHR	265595	266869	mRNA	6.81	37.39	-0.03
VNG_RS01335	#N/A	CHR	266986	267267	mRNA	1.07	5.13	0.17
VNG_RS01340	WP_010902206.1	CHR	267340	268041	mRNA	0.75	24.52	-2.61
VNG_RS01345	WP_010902207.1	CHR	268046	268906	mRNA	0.75	16.6	-2.04
VNG_RS01350	WP_010902208.1	CHR	268899	272471	mRNA	0.57	5.65	-0.88
VNG_RS01355	WP_010902209.1	CHR	272493	272777	mRNA	2.12	23.16	-1.02
VNG_RS01360	WP_010902210.1	CHR	272907	274394	mRNA	1.71	7.1	0.37
VNG_RS01365	WP_012289140.1	CHR	274440	274832	mRNA	5.46	9.32	1.66
VNG_RS01370	WP_010902212.1	CHR	274891	275373	mRNA	8.07	8	2.44
VNG_RS01375	WP_010902213.1	CHR	275494	277983	mRNA	1	4.56	0.23
VNG_RS01380	WP_012289141.1	CHR	278144	279412	mRNA	0.73	3.25	0.27
VNG_RS01385	WP_010902215.1	CHR	279446	279664	mRNA	2.9	29.54	-0.92
VNG_RS01390	WP_010902216.1	CHR	279704	280474	mRNA	4.66	13.19	0.93
VNG_RS01395	WP_010902217.1	CHR	280487	282370	mRNA	8.91	9.88	2.28
VNG_RS01400	WP_012289142.1	CHR	282451	282732	mRNA	2.29	33.3	-1.44
VNG_RS01405	WP_010902219.1	CHR	282823	283725	mRNA	4.65	10.01	1.32
VNG_RS01410	WP_012289143.1	CHR	283764	284177	mRNA	2.92	15.92	-0.02
VNG_RS01415	WP_010902221.1	CHR	284272	285273	mRNA	2.62	12.32	0.2
VNG_RS01420	WP_010902222.1	CHR	285278	286072	mRNA	1.37	2.48	1.57
VNG_RS01425	WP_010902223.1	CHR	286131	286952	mRNA	0.88	2.7	0.82
VNG_RS01430	WP_010902224.1	CHR	286968	288011	mRNA	0.46	3.41	-0.45
VNG_RS01435	WP_010902225.1	CHR	288101	288445	mRNA	0.41	1.77	0.31
VNG_RS01440	WP_010902226.1	CHR	288491	289006	mRNA	1.03	4.13	0.43
VNG_RS01445	WP_012289144.1	CHR	289028	289510	mRNA	1.27	7.68	-0.17
VNG_RS01450	WP_049892483.1	CHR	289515	290249	mRNA	1	4.83	0.16
VNG_RS01455	WP_012289146.1	CHR	290379	291539	mRNA	0.62	4.38	-0.38
VNG_RS01460	WP_012289147.1	CHR	291643	291984	mRNA	2	31.25	-1.54
VNG_RS01465	WP_010902230.1	CHR	291994	292431	mRNA	3.01	20.3	-0.32
VNG_RS01470	WP_010902231.1	CHR	292433	292606	mRNA	3.47	101.01	-2.43
VNG_RS01475	WP_010902232.1	CHR	292670	293860	mRNA	1.6	16.15	-0.91
VNG_RS01480	WP_049892484.1	CHR	293888	295249	mRNA	0.96	1.3	2
VNG_RS01485	WP_010902234.1	CHR	295310	296266	mRNA	3.07	3.15	2.39
VNG_RS01490	WP_010902235.1	CHR	296344	297144	mRNA	0.59	3.07	0.06
VNG_RS01495	WP_012289149.1	CHR	297171	297530	mRNA	1.51	21.89	-1.43
VNG_RS01500	WP_010902237.1	CHR	297545	299011	mRNA	0.65	3.29	0.09
VNG_RS01505	WP_010902238.1	CHR	299008	299583	mRNA	0.82	3.14	0.5
VNG_RS01510	WP_010902239.1	CHR	299568	300425	mRNA	0.38	0.84	1.26
VNG_RS01515	WP_010902240.1	CHR	300471	300941	mRNA	1.01	11.45	-1.08
VNG_RS01520	WP_010902241.1	CHR	300938	301228	mRNA	1.25	8.95	-0.42
VNG_RS01525	WP_012289150.1	CHR	301287	302276	mRNA	1.26	5.83	0.22
VNG_RS01530	WP_010902243.1	CHR	302277	302999	mRNA	0.91	9.92	-1.03
VNG_RS01535	WP_010902244.1	CHR	303046	304194	mRNA	3.19	37.47	-1.13
VNG_RS01540	WP_010902245.1	CHR	304268	305170	mRNA	19.63	92.97	0.18
VNG_RS01545	WP_010902246.1	CHR	305431	305844	mRNA	0.68	2.53	0.53
VNG_RS01550	WP_010902247.1	CHR	305902	306699	mRNA	2.58	13.96	-0.01
VNG_RS01555	WP_010902248.1	CHR	306701	307168	mRNA	5.34	60.29	-1.07
VNG_RS01560	WP_010902249.1	CHR	307290	309215	mRNA	5.03	57.47	-1.09
VNG_RS14170	WP_010902250.1	CHR	309533	309685	mRNA	22.06	377.75	-1.67
VNG_RS01565	WP_010902251.1	CHR	309807	311312	mRNA	0.41	2.83	-0.35
VNG_RS01570	WP_010902252.1	CHR	311391	311921	mRNA	1.59	13.44	-0.65
VNG_RS01575	WP_010902253.1	CHR	311957	312946	mRNA	0.58	4.31	-0.46
VNG_RS01580	WP_010902254.1	CHR	313105	314163	mRNA	0.68	2.71	0.42
VNG_RS01585	WP_081422757.1	CHR	314156	315124	mRNA	0.68	1.43	1.34
VNG_RS01590	WP_010902256.1	CHR	315206	316276	mRNA	1.11	1.44	2.05
VNG_RS01595	WP_010902257.1	CHR	316309	318105	mRNA	0.89	2.42	0.99
VNG_RS01600	WP_010902258.1	CHR	318208	319275	mRNA	0.8	2.97	0.54
VNG_RS01605	WP_010902259.1	CHR	319297	321744	mRNA	0.33	1.59	0.17
VNG_RS01610	WP_012289152.1	CHR	321793	323409	mRNA	0.42	1.5	0.59
VNG_RS01615	WP_012289153.1	CHR	323579	324955	mRNA	0.28	1.1	0.46
VNG_RS01620	WP_010902262.1	CHR	325020	325661	mRNA	0.56	10.58	-1.8
VNG_RS01625	WP_010902263.1	CHR	325698	326195	mRNA	2.81	44.49	-1.56
VNG_RS01630	WP_010902264.1	CHR	326196	326384	mRNA	4.74	49.68	-0.96
VNG_RS01635	WP_010902265.1	CHR	326468	326947	mRNA	0.52	4.83	-0.77
VNG_RS01640	WP_012289154.1	CHR	326955	328298	mRNA	0.45	2.53	-0.06
VNG_RS01645	WP_010902267.1	CHR	328415	328807	mRNA	1.18	12.29	-0.95
VNG_RS01650	WP_173362408.1	CHR	328804	329523	mRNA	1.36	7.24	0.02
VNG_RS01655	WP_010902269.1	CHR	329653	329967	mRNA	1.34	20.45	-1.5
VNG_RS01660	WP_010902270.1	CHR	330079	331341	mRNA	2.66	4.57	1.65
VNG_RS01665	WP_010902271.1	CHR	331342	332112	mRNA	1.62	4.05	1.11
VNG_RS01670	WP_010902272.1	CHR	332196	332681	mRNA	1.04	6.75	-0.27
VNG_RS01675	WP_012289155.1	CHR	332688	333713	mRNA	0.95	2.97	0.78
VNG_RS01680	WP_010902274.1	CHR	333816	334244	mRNA	1.43	25.65	-1.73
VNG_RS01685	WP_010902275.1	CHR	334368	334703	mRNA	2.4	10.59	0.28
VNG_RS01690	WP_010902276.1	CHR	334798	335064	mRNA	13.13	6.18	3.52
VNG_RS01695	WP_010902277.1	CHR	335061	336626	mRNA	11.04	3.59	4.05
VNG_RS01700	WP_010902278.1	CHR	336723	338003	mRNA	0.53	2.86	-0.01
VNG_RS01705	WP_010902279.1	CHR	338014	339384	mRNA	0.48	3.78	-0.55
VNG_RS01710	WP_010902280.1	CHR	339490	339819	mRNA	1.74	10.22	-0.13
VNG_RS01715	WP_010902281.1	CHR	339822	340952	mRNA	0.53	2.29	0.32
VNG_RS01720	WP_010902282.1	CHR	341012	341647	mRNA	0.6	5.63	-0.8
VNG_RS01725	WP_010902283.1	CHR	341670	342908	mRNA	0.44	3.14	-0.42
VNG_RS01730	WP_012289156.1	CHR	342946	343860	mRNA	0.21	1.28	-0.19
VNG_RS01735	WP_010902285.1	CHR	343909	345117	mRNA	0.36	2.74	-0.5
VNG_RS01740	WP_010902286.1	CHR	345205	346275	mRNA	0.35	1.94	-0.06
VNG_RS01745	WP_010902287.1	CHR	346272	346910	mRNA	0.99	6.06	-0.18
VNG_RS01750	WP_012289157.1	CHR	346951	347355	mRNA	1.94	14.65	-0.49
VNG_RS01755	WP_049892486.1	CHR	347367	348047	mRNA	1.83	7.79	0.34
VNG_RS01760	WP_010902290.1	CHR	348053	348898	mRNA	1.58	2.95	1.53
VNG_RS01765	WP_010902291.1	CHR	348905	350605	mRNA	2.14	1.5	2.94
VNG_RS01770	WP_010902292.1	CHR	350607	351566	mRNA	3.01	4.37	1.89
VNG_RS01775	WP_010902293.1	CHR	351622	352656	mRNA	1.96	4.68	1.17
VNG_RS01780	WP_010902294.1	CHR	352883	353887	mRNA	0.25	0.78	0.78
VNG_RS01785	WP_010902295.1	CHR	353960	354931	mRNA	1.03	6.15	-0.16
VNG_RS01790	WP_010902296.1	CHR	355258	356568	mRNA	0.77	3.19	0.37
VNG_RS01795	WP_010902297.1	CHR	356605	356889	mRNA	0.85	5.76	-0.34
VNG_RS01800	WP_010902298.1	CHR	356891	357508	mRNA	0.72	1.53	1.33
VNG_RS01805	WP_010902299.1	CHR	357501	358391	mRNA	0.76	1.24	1.72
VNG_RS01810	WP_010902300.1	CHR	358388	359239	mRNA	1.13	3.62	0.75
VNG_RS01815	WP_012289160.1	CHR	359388	360215	mRNA	6.52	15.52	1.18
VNG_RS01820	WP_010902302.1	CHR	360279	361511	mRNA	0.56	2.36	0.34
VNG_RS01825	WP_010902303.1	CHR	361705	363387	mRNA	0.28	0.32	2.21
VNG_RS01830	WP_010902304.1	CHR	363359	364117	mRNA	0.21	1.16	-0.02
VNG_RS01835	WP_010902305.1	CHR	364276	364476	mRNA	0.95	9.68	-0.92
VNG_RS01840	WP_010902306.1	CHR	364473	364889	mRNA	1.09	7.78	-0.41
VNG_RS13940	WP_157849917.1	CHR	364989	365147	mRNA	0.38	8.86	-2.12
VNG_RS01845	WP_010902307.1	CHR	365304	366173	mRNA	0.9	2.54	0.94
VNG_RS01850	WP_010902308.1	CHR	366170	367918	mRNA	0.8	4.6	-0.09
VNG_RS01855	WP_010902309.1	CHR	368167	368811	mRNA	0.25	1.83	-0.44
VNG_RS01860	WP_070807661.1	CHR	368838	369404	mRNA	0.53	4.04	-0.49
VNG_RS01865	WP_012289162.1	CHR	369409	369798	mRNA	0.93	7.25	-0.53
VNG_RS01870	WP_010902312.1	CHR	369837	370787	mRNA	0.34	1.55	0.23
VNG_RS01875	WP_157849918.1	CHR	370841	372946	mRNA	0.32	3.15	-0.87
VNG_RS01880	WP_010902314.1	CHR	372939	373508	mRNA	0.62	8.78	-1.4
VNG_RS01885	WP_010902315.1	CHR	373577	374761	mRNA	1.46	12.71	-0.69
VNG_RS01890	WP_010902316.1	CHR	374853	376823	mRNA	0.72	3	0.36
VNG_RS01895	WP_010902317.1	CHR	376820	377209	mRNA	0.7	6.66	-0.83
VNG_RS01900	WP_010902318.1	CHR	377233	377808	mRNA	0.54	2.4	0.28
VNG_RS01905	WP_012289164.1	CHR	377808	378383	mRNA	0.61	2.96	0.16
ncRNA	#N/A	CHR	378402	378429	ncRNA	0	17.55	-1000000
VNG_RS01910	WP_010902320.1	CHR	378529	379233	mRNA	0.87	5.46	-0.22
VNG_RS01915	WP_010902321.1	CHR	379302	380477	mRNA	1.1	15.56	-1.4
VNG_RS01920	WP_010902322.1	CHR	380553	382442	mRNA	2.3	11.19	0.14
VNG_RS01925	WP_010902323.1	CHR	382599	383294	mRNA	0.42	3.14	-0.47
VNG_RS01930	WP_010902324.1	CHR	383334	383987	mRNA	0.57	5.02	-0.71
VNG_RS01935	WP_010902325.1	CHR	384063	384446	mRNA	0.45	4.9	-1.03
VNG_RS01940	WP_010902326.1	CHR	384499	385005	mRNA	0.54	2.14	0.44
VNG_RS01945	WP_010902327.1	CHR	385002	385913	mRNA	0.21	1.57	-0.48
VNG_RS01950	WP_010902328.1	CHR	386009	386755	mRNA	1.05	4.22	0.42
VNG_RS01955	WP_148265491.1	CHR	386766	387935	mRNA	0.6	2.65	0.29
VNG_RS01960	WP_010902330.1	CHR	388169	389290	mRNA	0.4	1.28	0.74
VNG_RS01965	WP_010902331.1	CHR	389355	390143	mRNA	0.42	1.94	0.23
VNG_RS01970	WP_010902332.1	CHR	390140	391321	mRNA	0.26	1.62	-0.2
VNG_RS01975	WP_010902333.1	CHR	391432	392532	mRNA	0.26	1.13	0.28
VNG_RS01980	WP_012289165.1	CHR	392529	392813	mRNA	0.57	4.2	-0.46
VNG_RS01985	WP_010902335.1	CHR	392861	393733	mRNA	0.85	3.84	0.26
VNG_RS01990	WP_010902336.1	CHR	393802	393999	mRNA	2.19	30.48	-1.37
VNG_RS14175	WP_010902337.1	CHR	394049	394186	mRNA	3.14	97.46	-2.53
VNG_RS01995	WP_012289167.1	CHR	394230	395450	mRNA	2.8	50.17	-1.73
VNG_RS02000	WP_010902339.1	CHR	395657	395887	mRNA	3.05	11.12	0.56
VNG_RS02005	WP_010902340.1	CHR	395945	397108	mRNA	0.29	0.72	1.13
VNG_RS02010	WP_010902341.1	CHR	397105	399756	mRNA	0.31	1.14	0.57
VNG_RS02015	WP_010902342.1	CHR	399808	400059	mRNA	2.32	41.01	-1.72
VNG_RS02020	WP_012289168.1	CHR	400047	400475	mRNA	2.28	25.41	-1.05
VNG_RS02025	WP_136361093.1	CHR	400501	400782	mRNA	8.86	86.81	-0.86
VNG_RS02030	WP_010902344.1	CHR	400823	401008	mRNA	16.46	98.48	-0.15
VNG_RS02035	WP_010902345.1	CHR	401122	403827	mRNA	0.44	2.78	-0.25
VNG_RS02040	WP_010902346.1	CHR	403843	404586	mRNA	0.95	4.58	0.15
VNG_RS02045	WP_010902347.1	CHR	404888	405814	mRNA	2.43	13.48	-0.04
VNG_RS02050	WP_010902348.1	CHR	405851	407275	mRNA	2.54	7.16	0.93
VNG_RS02055	WP_010902349.1	CHR	407277	408491	mRNA	2.56	6.67	1.05
VNG_RS02060	WP_049892592.1	CHR	408603	409097	mRNA	1.32	14.08	-0.99
VNG_RS02065	WP_010902351.1	CHR	409159	409593	mRNA	1.99	39.53	-1.88
tRNA-Gln	#N/A	CHR	409659	409731	tRNA	2650.58	2449.19	2.54
VNG_RS14360	WP_049892487.1	CHR	410105	410410	mRNA	1.22	16.39	-1.32
VNG_RS02080	WP_012289172.1	CHR	410466	411128	mRNA	2.95	11.76	0.43
VNG_RS02085	WP_012289173.1	CHR	411320	412003	mRNA	12.22	28.57	1.2
VNG_RS02090	WP_012289174.1	CHR	412027	412716	mRNA	44.91	25.43	3.25
VNG_RS02095	WP_012289175.1	CHR	412713	413390	mRNA	27.53	61.73	1.26
VNG_RS02100	WP_010902357.1	CHR	413539	416253	mRNA	2.8	0.95	4
VNG_RS02105	WP_010902358.1	CHR	416246	416737	mRNA	3.83	3.17	2.7
VNG_RS02110	WP_010902359.1	CHR	416799	417755	mRNA	2.53	3.54	1.94
VNG_RS02115	WP_010902360.1	CHR	417903	419099	mRNA	0.68	3.03	0.28
VNG_RS02120	WP_012289176.1	CHR	419223	420488	mRNA	0.42	2.33	-0.04
VNG_RS02125	WP_049892488.1	CHR	420476	421180	mRNA	0.66	4.94	-0.48
VNG_RS02130	WP_012289178.1	CHR	421243	421842	mRNA	1.33	14.85	-1.06
VNG_RS02135	WP_010902364.1	CHR	421905	422657	mRNA	1.86	11.4	-0.19
VNG_RS02140	WP_010902365.1	CHR	422662	422844	mRNA	2.37	16.56	-0.38
VNG_RS02145	WP_010902366.1	CHR	422844	423647	mRNA	2.12	8.9	0.36
VNG_RS02150	WP_010902367.1	CHR	423644	423817	mRNA	3.59	27.65	-0.52
VNG_RS02155	WP_012289179.1	CHR	423822	424103	mRNA	3.29	32.64	-0.88
VNG_RS02175	WP_010902370.1	CHR	425790	428312	mRNA	1.23	4.26	0.64
VNG_RS02180	WP_010902371.1	CHR	428425	429981	mRNA	0.87	8.66	-0.88
tRNA-Met	#N/A	CHR	430148	430222	tRNA	7909.6	3297.23	3.69
VNG_RS02190	WP_010902372.1	CHR	430285	430965	mRNA	2.25	12.77	-0.08
VNG_RS02195	WP_010902373.1	CHR	431034	431600	mRNA	2.47	44.34	-1.74
VNG_RS02200	WP_010902374.1	CHR	431659	433443	mRNA	2.9	1.78	3.13
VNG_RS02205	WP_010902375.1	CHR	433440	435059	mRNA	2.98	1.1	3.87
VNG_RS02210	WP_012289183.1	CHR	435056	436537	mRNA	3.9	1.55	3.76
VNG_RS02215	WP_010902377.1	CHR	436530	436886	mRNA	5.87	2.83	3.48
VNG_RS02220	WP_010902378.1	CHR	436883	437350	mRNA	4.24	1.82	3.65
VNG_RS02225	WP_010902379.1	CHR	437347	437877	mRNA	4.12	2.08	3.41
VNG_RS02230	WP_010902380.1	CHR	437874	438200	mRNA	4.93	3.97	2.74
VNG_RS02235	WP_010902381.1	CHR	438197	438472	mRNA	5.47	2.52	3.55
VNG_RS02240	WP_010902382.1	CHR	438469	439563	mRNA	4.15	3.23	2.79
VNG_RS02245	WP_010902383.1	CHR	439733	440911	mRNA	0.81	5.46	-0.32
VNG_RS02250	WP_012289184.1	CHR	441018	441509	mRNA	1.25	14.79	-1.14
VNG_RS02255	WP_012289185.1	CHR	441519	442067	mRNA	1.89	20.02	-0.98
VNG_RS02260	WP_010902385.1	CHR	442210	442467	mRNA	2.73	19.4	-0.4
VNG_RS02265	WP_010902386.1	CHR	442518	443819	mRNA	1.25	4.61	0.54
VNG_RS02270	WP_157849919.1	CHR	443958	444683	mRNA	1.98	7.02	0.61
VNG_RS02275	WP_010902388.1	CHR	444728	445168	mRNA	21.15	73	0.64
VNG_RS02280	WP_010902389.1	CHR	445263	445523	mRNA	10.27	74.09	-0.42
VNG_RS02285	WP_010902390.1	CHR	445516	445803	mRNA	7.73	69.71	-0.74
VNG_RS02290	WP_010902391.1	CHR	445897	446661	mRNA	22.7	18.08	2.76
VNG_RS02295	WP_010902392.1	CHR	446666	447478	mRNA	15.57	10.5	3
VNG_RS02300	WP_173362412.1	CHR	447481	448317	mRNA	14.47	14.77	2.4
VNG_RS02305	WP_010902394.1	CHR	448314	448700	mRNA	18.09	26.56	1.87
VNG_RS02310	WP_010902395.1	CHR	448700	449389	mRNA	12.25	107.86	-0.71
VNG_RS02315	WP_010902396.1	CHR	449465	450376	mRNA	1.95	11.21	-0.09
VNG_RS02320	WP_010902397.1	CHR	450472	450960	mRNA	1.85	14.63	-0.55
VNG_RS02325	WP_010902398.1	CHR	450957	451601	mRNA	1.69	7.2	0.34
VNG_RS02330	WP_010902399.1	CHR	451701	452384	mRNA	1.84	5.24	0.92
VNG_RS02335	WP_012289187.1	CHR	452492	453469	mRNA	0.5	1.86	0.55
VNG_RS02345	WP_010902401.1	CHR	454135	454461	mRNA	0.37	8.73	-2.13
VNG_RS02350	WP_010902402.1	CHR	454472	455086	mRNA	0.38	2.5	-0.31
VNG_RS02355	WP_012289189.1	CHR	455273	456031	mRNA	0.28	1.37	0.14
VNG_RS02360	WP_010902404.1	CHR	456082	456483	mRNA	2.31	11.62	0.09
VNG_RS02365	WP_012289190.1	CHR	456480	457589	mRNA	1.09	6.36	-0.12
VNG_RS02370	WP_010902406.1	CHR	457591	458676	mRNA	0.39	4.64	-1.15
VNG_RS02375	WP_010902407.1	CHR	458746	459027	mRNA	1.18	10.39	-0.71
VNG_RS02380	WP_010902408.1	CHR	459075	459317	mRNA	1.78	31.09	-1.69
VNG_RS02385	WP_010902409.1	CHR	459333	459794	mRNA	2.31	31.7	-1.35
Signal Recognition Particle RNA	#N/A	CHR	459886	460196	ncRNA	14799.8	7214.02	3.47
VNG_RS13945	WP_157849920.1	CHR	460301	460438	mRNA	0.07	1.88	-2.22
VNG_RS02390	WP_010902410.1	CHR	460447	460728	mRNA	0.5	4.86	-0.85
VNG_RS02395	#N/A	CHR	460756	461737	mRNA	2.48	10.07	0.41
VNG_RS02400	WP_010902412.1	CHR	461747	462160	mRNA	2.12	13.77	-0.27
VNG_RS02405	WP_010902413.1	CHR	462193	462840	mRNA	2.24	18.62	-0.63
VNG_RS02410	WP_010902414.1	CHR	462955	463797	mRNA	0.69	1.46	1.35
tRNA-Arg	#N/A	CHR	463914	463988	tRNA	7208.52	2384.99	4.02
VNG_RS02420	WP_010902415.1	CHR	464523	465503	mRNA	0.5	22.96	-3.08
VNG_RS02425	WP_012289193.1	CHR	465856	466251	mRNA	0.18	3.07	-1.67
VNG_RS02430	WP_010902416.1	CHR	466389	466583	mRNA	0.41	4.14	-0.9
VNG_RS02435	WP_012289194.1	CHR	466970	467221	mRNA	2.72	17.88	-0.29
VNG_RS02440	WP_136361674.1	CHR	467390	469699	mRNA	3.13	2.92	2.53
VNG_RS02445	WP_010902419.1	CHR	469912	471549	mRNA	2.63	2.95	2.26
VNG_RS02450	WP_012289196.1	CHR	471670	472596	mRNA	63.07	5.55	5.93
VNG_RS02455	WP_010902421.1	CHR	472598	473500	mRNA	72.32	8.85	5.46
VNG_RS02460	WP_010902422.1	CHR	473684	474712	mRNA	0.78	1.87	1.17
VNG_RS02465	WP_049892595.1	CHR	474803	476572	mRNA	0.46	1.91	0.39
VNG_RS02470	WP_081422747.1	CHR	476591	477022	mRNA	0.42	1.52	0.57
VNG_RS02475	WP_010902425.1	CHR	477027	477500	mRNA	0.32	1.76	-0.05
VNG_RS02480	WP_012289197.1	CHR	477574	478410	mRNA	0.37	1.74	0.2
VNG_RS02485	WP_012289198.1	CHR	478480	479733	mRNA	1.02	5.17	0.09
VNG_RS02490	WP_010902428.1	CHR	479857	480999	mRNA	1.05	5.41	0.06
VNG_RS02495	WP_010902429.1	CHR	480996	481397	mRNA	1.1	7.42	-0.33
VNG_RS02500	WP_010902430.1	CHR	481425	483239	mRNA	0.47	0.65	1.96
VNG_RS02505	WP_049892490.1	CHR	483309	484460	mRNA	0.36	1.3	0.57
VNG_RS02510	WP_010902432.1	CHR	484457	485068	mRNA	0.71	0.68	2.48
VNG_RS02515	WP_010902433.1	CHR	485194	485604	mRNA	18.19	28.51	1.78
VNG_RS02520	WP_010902434.1	CHR	485597	486304	mRNA	10.74	6.44	3.17
VNG_RS02525	WP_010902435.1	CHR	486301	487989	mRNA	6.6	3.83	3.21
VNG_RS02530	WP_012289200.1	CHR	487990	489045	mRNA	13.16	4.03	4.14
VNG_RS02535	WP_010902437.1	CHR	489042	489503	mRNA	12.99	4.86	3.85
VNG_RS02540	WP_010902438.1	CHR	489561	489821	mRNA	11.96	7.32	3.14
VNG_RS02545	WP_012289202.1	CHR	489818	490126	mRNA	10.95	7.17	3.04
VNG_RS02550	WP_010902440.1	CHR	490126	490428	mRNA	13.9	4.62	4.02
VNG_RS02555	WP_010902441.1	CHR	490430	492508	mRNA	13.24	3.55	4.33
VNG_RS02560	WP_010902442.1	CHR	492509	494068	mRNA	14.96	2.78	4.86
VNG_RS02565	WP_012289203.1	CHR	494065	495552	mRNA	12.69	2.59	4.72
VNG_RS02570	WP_010902444.1	CHR	495620	497053	mRNA	1.9	7.12	0.52
VNG_RS02575	WP_010902445.1	CHR	497085	497903	mRNA	0.89	6.22	-0.39
VNG_RS13285	WP_010902446.1	CHR	498002	498151	mRNA	0.27	1.85	-0.37
VNG_RS02580	WP_012289204.1	CHR	498281	499984	mRNA	1.37	6.93	0.09
VNG_RS02585	WP_010902448.1	CHR	499989	500732	mRNA	1.67	16.81	-0.91
VNG_RS02590	WP_012289205.1	CHR	500787	501068	mRNA	3.36	11.64	0.63
VNG_RS02595	WP_010902450.1	CHR	501272	503053	mRNA	30.36	17.8	3.2
VNG_RS02600	WP_010902451.1	CHR	503179	503406	mRNA	14.62	72.2	0.12
VNG_RS02605	WP_070807656.1	CHR	503448	503810	mRNA	5.02	6.77	2
VNG_RS02610	WP_010902453.1	CHR	503953	504810	mRNA	11.24	15.68	1.95
VNG_RS02615	WP_010902454.1	CHR	504860	505708	mRNA	10.7	14.85	1.96
VNG_RS02620	WP_010902455.1	CHR	505709	506476	mRNA	38.43	31.92	2.7
VNG_RS02625	WP_010902456.1	CHR	506634	507962	mRNA	6.18	8.27	2.01
VNG_RS02630	WP_010902457.1	CHR	507963	508619	mRNA	3.33	10	0.84
VNG_RS02635	WP_010902458.1	CHR	508660	509556	mRNA	1.79	4.41	1.12
VNG_RS02640	WP_010902459.1	CHR	509553	510302	mRNA	2.24	2.93	2.04
VNG_RS02645	WP_010902460.1	CHR	510308	510787	mRNA	3.32	3.98	2.16
VNG_RS02650	WP_010902461.1	CHR	510805	511413	mRNA	3.44	4.26	2.12
VNG_RS02655	WP_010902462.1	CHR	511535	511951	mRNA	1.21	19.36	-1.57
VNG_RS02660	WP_010902463.1	CHR	511953	512927	mRNA	0.82	3.68	0.26
VNG_RS02665	WP_010902464.1	CHR	512985	513917	mRNA	1.34	6.61	0.13
VNG_RS02670	WP_010902465.1	CHR	513894	514277	mRNA	1.26	5.72	0.24
VNG_RS02675	WP_010902466.1	CHR	514274	515461	mRNA	1.03	8.97	-0.69
VNG_RS02680	WP_010902467.1	CHR	515503	515790	mRNA	3.08	25.65	-0.63
VNG_RS02685	WP_012289209.1	CHR	515836	516978	mRNA	2.9	15.29	0.03
VNG_RS02690	WP_012289210.1	CHR	517113	518156	mRNA	1.52	12.08	-0.56
VNG_RS02695	WP_010902470.1	CHR	518183	519043	mRNA	1.56	9.58	-0.19
VNG_RS02700	WP_136361096.1	CHR	519129	519815	mRNA	1.17	8.27	-0.39
VNG_RS02705	WP_010902472.1	CHR	519914	520705	mRNA	1.37	16.47	-1.16
VNG_RS02710	WP_010902473.1	CHR	520705	521568	mRNA	1.33	14.98	-1.06
VNG_RS02715	WP_010902474.1	CHR	521594	522283	mRNA	2.41	49.73	-1.94
ncRNA	#N/A	CHR	522528	522554	ncRNA	702.87	7392.62	-0.97
VNG_RS02720	WP_010902475.1	CHR	522644	523456	mRNA	0.32	3.14	-0.86
VNG_RS02725	WP_010902476.1	CHR	523515	524378	mRNA	2.09	3.24	1.8
VNG_RS02730	WP_010902477.1	CHR	524375	526114	mRNA	2.43	1.35	3.27
VNG_RS02735	WP_049892491.1	CHR	526107	527156	mRNA	2.39	2.92	2.14
VNG_RS02740	WP_010902479.1	CHR	527209	527625	mRNA	2.27	9.67	0.34
VNG_RS02745	WP_010902481.1	CHR	527835	528500	mRNA	1.24	12.35	-0.89
VNG_RS02750	WP_010902482.1	CHR	528770	531343	mRNA	1.35	2.59	1.5
VNG_RS02755	WP_010902483.1	CHR	531405	531611	mRNA	4.67	13.08	0.94
VNG_RS02760	WP_010902484.1	CHR	531750	532034	mRNA	5.23	94.13	-1.74
VNG_RS02765	WP_010902485.1	CHR	532038	532409	mRNA	2.38	36.88	-1.52
VNG_RS02770	WP_010902486.1	CHR	532495	534006	mRNA	0.34	2.6	-0.5
VNG_RS02775	WP_012289213.1	CHR	534141	534779	mRNA	0.44	1.38	0.79
VNG_RS02780	WP_010902488.1	CHR	534840	535388	mRNA	14.13	10.67	2.83
VNG_RS02785	WP_010902489.1	CHR	535522	536508	mRNA	2.66	3.44	2.06
VNG_RS02790	WP_010902490.1	CHR	536584	537165	mRNA	1	4.92	0.14
VNG_RS02795	WP_010902491.1	CHR	537212	537907	mRNA	0.41	2.69	-0.31
VNG_RS02800	WP_010902492.1	CHR	537985	539415	mRNA	0.31	2.07	-0.32
VNG_RS02805	WP_010902493.1	CHR	539412	541040	mRNA	0.5	3.58	-0.41
VNG_RS02810	WP_010902494.1	CHR	541134	541460	mRNA	0.99	11.59	-1.13
VNG_RS02815	WP_010902495.1	CHR	541473	542150	mRNA	0.49	3.71	-0.48
VNG_RS02820	WP_010902496.1	CHR	542178	543044	mRNA	0.79	2.27	0.91
VNG_RS02825	WP_010902497.1	CHR	543049	544518	mRNA	1.19	1.73	1.88
VNG_RS02830	WP_010902498.1	CHR	544564	545673	mRNA	0.48	0.99	1.39
VNG_RS02835	WP_010902499.1	CHR	545760	546020	mRNA	1.58	7.07	0.27
VNG_RS02840	WP_010902500.1	CHR	546070	546978	mRNA	1.33	12.19	-0.77
VNG_RS02845	WP_010902501.1	CHR	546988	547578	mRNA	1.45	37.17	-2.25
VNG_RS02850	WP_010902502.1	CHR	547992	549476	mRNA	32.19	12.52	3.79
ncRNA	#N/A	CHR	549571	549596	ncRNA	287.86	2337.7	-0.59
VNG_RS02855	WP_010902503.1	CHR	549641	550258	mRNA	4.96	21.12	0.34
VNG_RS02860	WP_010902504.1	CHR	550255	551166	mRNA	1.26	6.09	0.16
VNG_RS02865	WP_010902505.1	CHR	551252	551722	mRNA	1.3	6.08	0.21
VNG_RS02870	WP_012289214.1	CHR	551723	552742	mRNA	1.2	8.84	-0.45
VNG_RS02875	WP_010902507.1	CHR	552804	553373	mRNA	2.33	28.88	-1.2
VNG_RS02880	WP_010902508.1	CHR	553409	554386	mRNA	4.54	40.85	-0.74
VNG_RS02885	WP_010902509.1	CHR	554704	555291	mRNA	0.72	13.01	-1.74
VNG_RS02890	WP_010902510.1	CHR	555295	557208	mRNA	0.47	3.22	-0.36
VNG_RS02895	WP_010902511.1	CHR	557214	557657	mRNA	0.43	3.44	-0.58
VNG_RS02900	WP_010902512.1	CHR	557749	557973	mRNA	2.33	18.91	-0.59
VNG_RS02905	WP_010902513.1	CHR	557985	558617	mRNA	0.97	6.52	-0.32
VNG_RS02910	WP_010902514.1	CHR	558704	559006	mRNA	1.93	10.43	-0.01
VNG_RS02915	WP_010902515.1	CHR	559020	559724	mRNA	1.16	12.65	-1.02
VNG_RS02920	WP_012289215.1	CHR	559815	560261	mRNA	2.79	31.67	-1.07
VNG_RS02925	WP_010902517.1	CHR	560272	562254	mRNA	0.71	6.22	-0.71
VNG_RS02930	WP_010902518.1	CHR	562241	563569	mRNA	0.36	1.36	0.52
VNG_RS02935	WP_010902519.1	CHR	563560	565773	mRNA	0.43	1.16	1
VNG_RS02940	WP_010902520.1	CHR	565827	567884	mRNA	0.56	3.88	-0.36
VNG_RS02945	WP_010902521.1	CHR	568228	568947	mRNA	1.39	26.52	-1.83
VNG_RS02950	WP_010902522.1	CHR	569022	569336	mRNA	1.73	37.14	-2
VNG_RS02955	WP_010902523.1	CHR	569376	570320	mRNA	0.78	6.3	-0.59
VNG_RS02960	WP_010902524.1	CHR	570402	571580	mRNA	1.75	4.57	1.05
VNG_RS02965	WP_012289217.1	CHR	571614	572270	mRNA	3.51	8.63	1.13
VNG_RS02970	WP_012289218.1	CHR	572464	573042	mRNA	0.5	0.93	1.55
VNG_RS02975	WP_012289219.1	CHR	573251	573769	mRNA	5.05	49.76	-0.87
VNG_RS02980	WP_010902528.1	CHR	573769	574440	mRNA	4.06	7.16	1.61
VNG_RS02985	WP_010902529.1	CHR	574437	575162	mRNA	4.02	8.69	1.32
VNG_RS02990	WP_010902530.1	CHR	575197	575892	mRNA	3.73	32.28	-0.68
VNG_RS02995	WP_010902532.1	CHR	576121	576747	mRNA	0.96	3.59	0.53
VNG_RS03000	WP_010902533.1	CHR	576838	577914	mRNA	0.85	11.09	-1.28
VNG_RS03005	WP_012289220.1	CHR	577924	578094	mRNA	2	59.47	-2.46
VNG_RS03010	WP_010902535.1	CHR	578203	579231	mRNA	0.67	3.71	-0.05
VNG_RS03015	WP_010902536.1	CHR	579298	579477	mRNA	2.8	39.09	-1.38
VNG_RS03020	WP_010902537.1	CHR	579518	579742	mRNA	7.52	162.15	-2
VNG_RS03025	WP_010902538.1	CHR	579788	580198	mRNA	3.19	58.62	-1.77
ncRNA	#N/A	CHR	580285	580412	ncRNA	2016.88	6387.07	0.77
VNG_RS03030	WP_010902539.1	CHR	580451	581962	mRNA	4.74	70.48	-1.47
VNG_RS03035	WP_012289221.1	CHR	582038	582886	mRNA	0.71	7.92	-1.04
VNG_RS03040	WP_010902541.1	CHR	583046	584185	mRNA	0.9	5.37	-0.15
VNG_RS03045	WP_010902542.1	CHR	584205	584645	mRNA	1.53	7.52	0.13
VNG_RS03050	WP_010902543.1	CHR	584642	585127	mRNA	1.18	10.32	-0.7
VNG_RS03055	#N/A	CHR	585235	587128	mRNA	0.74	4.78	-0.27
VNG_RS03060	WP_148265492.1	CHR	587125	588669	mRNA	0.59	3.8	-0.26
VNG_RS03065	WP_010902546.1	CHR	588702	590003	mRNA	0.96	7.62	-0.56
VNG_RS03070	WP_010902547.1	CHR	590056	590733	mRNA	0.8	3.08	0.49
VNG_RS03075	WP_010902548.1	CHR	590830	591279	mRNA	2.06	49.52	-2.16
VNG_RS03080	WP_010902549.1	CHR	591340	591960	mRNA	1.67	12.54	-0.48
VNG_RS03085	WP_012289224.1	CHR	591957	592202	mRNA	1.15	5.16	0.26
VNG_RS03090	WP_010902551.1	CHR	592199	593302	mRNA	0.69	1.96	0.92
VNG_RS03095	WP_010902552.1	CHR	593307	593774	mRNA	1.83	8.79	0.16
tRNA-Ala	#N/A	CHR	593999	594070	tRNA	22874.5	13268.4	3.21
VNG_RS03105	WP_010902553.1	CHR	594361	596730	mRNA	3.09	6.27	1.41
VNG_RS03110	WP_012289225.1	CHR	596727	597866	mRNA	2.22	5.47	1.13
VNG_RS03115	WP_012289226.1	CHR	598238	598744	mRNA	3.06	19.67	-0.26
VNG_RS03120	WP_010902556.1	CHR	598879	600096	mRNA	1.93	17.1	-0.72
VNG_RS03125	WP_010902557.1	CHR	600156	601424	mRNA	1.6	12.89	-0.58
VNG_RS03130	WP_010902558.1	CHR	601488	602189	mRNA	2.74	15.74	-0.09
VNG_RS03135	WP_010902559.1	CHR	602186	602782	mRNA	5.82	25.77	0.28
tRNA-Arg	#N/A	CHR	602925	602997	tRNA	1066.5	733.82	2.97
VNG_RS03145	WP_010902560.1	CHR	603037	603327	mRNA	103.81	310.19	0.85
VNG_RS03150	WP_012289227.1	CHR	603534	604346	mRNA	1.29	1.82	1.93
VNG_RS03155	WP_010902562.1	CHR	604372	606708	mRNA	2.62	1.6	3.14
VNG_RS03160	WP_010902563.1	CHR	606864	608225	mRNA	0.42	1.28	0.82
VNG_RS03165	WP_148265493.1	CHR	608338	608895	mRNA	0.76	11.23	-1.46
VNG_RS03170	WP_010902565.1	CHR	608896	609288	mRNA	0.44	5.68	-1.27
VNG_RS03175	WP_012289229.1	CHR	609510	611960	mRNA	0.73	1.82	1.1
VNG_RS03180	WP_010902567.1	CHR	611957	613207	mRNA	0.58	1.88	0.73
VNG_RS03185	WP_010902568.1	CHR	613227	613859	mRNA	0.89	4.7	0.03
VNG_RS03190	WP_012289230.1	CHR	613996	615006	mRNA	1.04	3.57	0.65
VNG_RS03195	WP_010902570.1	CHR	615200	616840	mRNA	0.33	1.55	0.21
VNG_RS03200	WP_010902571.1	CHR	616933	618651	mRNA	0.47	0.75	1.77
VNG_RS03205	WP_010902572.1	CHR	618648	620333	mRNA	0.44	3	-0.34
tRNA-Gly	#N/A	CHR	620463	620533	tRNA	6887.53	5089.36	2.87
VNG_RS03215	WP_010902573.1	CHR	620587	621240	mRNA	0.62	2.37	0.49
VNG_RS03220	WP_148265501.1	CHR	621237	623363	mRNA	0.73	2.55	0.63
VNG_RS03225	WP_012289232.1	CHR	623369	625021	mRNA	3.08	12.57	0.4
VNG_RS03230	WP_010902576.1	CHR	625085	625786	mRNA	0.33	2.71	-0.61
VNG_RS03235	WP_010902577.1	CHR	625866	626312	mRNA	0.36	1.02	0.92
VNG_RS03240	WP_010902578.1	CHR	626458	627132	mRNA	0.87	2.82	0.73
VNG_RS03245	WP_010902579.1	CHR	627213	627452	mRNA	0.25	1.43	-0.09
VNG_RS03250	WP_010902580.1	CHR	627445	629958	mRNA	0.41	1.15	0.94
VNG_RS03255	WP_010902581.1	CHR	629955	630743	mRNA	0.49	0.32	3.03
VNG_RS03260	WP_010902582.1	CHR	630743	632050	mRNA	0.42	0.33	2.81
VNG_RS03265	WP_010902583.1	CHR	632047	632625	mRNA	0.56	0.4	2.91
VNG_RS03270	WP_010902584.1	CHR	632698	633588	mRNA	1.98	5.22	1.03
VNG_RS03275	WP_010902585.1	CHR	633600	633962	mRNA	2.3	7.51	0.72
VNG_RS03280	WP_012289233.1	CHR	634311	635075	mRNA	0.37	2.91	-0.56
VNG_RS03290	WP_012289235.1	CHR	636822	637199	mRNA	2.27	3.38	1.85
VNG_RS03295	WP_010902588.1	CHR	637192	638265	mRNA	1.39	1.73	2.11
VNG_RS03300	#N/A	CHR	638430	638897	mRNA	0.73	6.18	-0.65
VNG_RS03305	WP_049892495.1	CHR	638908	639591	mRNA	1.86	4.2	1.25
VNG_RS03310	WP_010902591.1	CHR	639672	640481	mRNA	0.44	1.03	1.18
VNG_RS03315	WP_010902592.1	CHR	640617	642092	mRNA	1.73	2.68	1.8
VNG_RS03320	WP_010902593.1	CHR	642117	643022	mRNA	0.92	5.33	-0.1
VNG_RS03325	WP_010902594.1	CHR	643071	644420	mRNA	1.62	8.3	0.07
VNG_RS03330	WP_049892496.1	CHR	644507	645343	mRNA	0.69	2.99	0.31
VNG_RS03335	WP_010902596.1	CHR	645426	646076	mRNA	1.25	21.33	-1.66
VNG_RS03340	WP_010902597.1	CHR	646085	646483	mRNA	2.27	25.56	-1.06
VNG_RS03345	WP_010902598.1	CHR	646591	647625	mRNA	0.57	3.49	-0.17
VNG_RS03350	WP_010902599.1	CHR	647674	648294	mRNA	0.75	3.36	0.26
VNG_RS03355	WP_010902600.1	CHR	648285	650081	mRNA	1.12	1.91	1.66
VNG_RS03360	WP_010902601.1	CHR	650181	650465	mRNA	4.95	66.77	-1.33
VNG_RS03365	WP_010902602.1	CHR	650472	651293	mRNA	0.88	9.17	-0.95
VNG_RS03370	WP_157849921.1	CHR	651333	651836	mRNA	0.48	2.3	0.17
VNG_RS14180	WP_010902604.1	CHR	651889	652026	mRNA	1.53	15.31	-0.89
VNG_RS03375	WP_010902605.1	CHR	652034	654136	mRNA	0.39	1.46	0.53
VNG_RS03380	WP_012289241.1	CHR	654252	654935	mRNA	0.59	6.76	-1.1
VNG_RS03385	WP_010902607.1	CHR	654935	656017	mRNA	0.48	1.51	0.79
VNG_RS03390	WP_010902608.1	CHR	656033	656506	mRNA	0.55	2.42	0.3
VNG_RS03395	WP_010902609.1	CHR	656539	657525	mRNA	1	4.34	0.31
VNG_RS03400	WP_012289242.1	CHR	657686	657961	mRNA	0.44	10.55	-2.16
VNG_RS03405	WP_010902611.1	CHR	657961	659232	mRNA	0.66	3.26	0.12
VNG_RS03410	WP_010902612.1	CHR	659240	659707	mRNA	0.37	3.11	-0.66
VNG_RS03415	WP_010902613.1	CHR	659810	661324	mRNA	1.64	4.95	0.83
VNG_RS03420	WP_010902614.1	CHR	661336	661929	mRNA	0.64	1.61	1.11
VNG_RS03425	WP_010902615.1	CHR	661987	662982	mRNA	0.5	1.77	0.59
VNG_RS03430	WP_010902616.1	CHR	663068	663607	mRNA	0.58	5.42	-0.8
VNG_RS03435	WP_010902617.1	CHR	663648	664013	mRNA	1.1	8.56	-0.53
VNG_RS03440	WP_012289244.1	CHR	664248	664979	mRNA	3.8	24.68	-0.27
VNG_RS03445	WP_010902619.1	CHR	665121	666806	mRNA	0.79	9.13	-1.11
VNG_RS03450	WP_010902620.1	CHR	666861	667634	mRNA	0.46	2.53	-0.05
VNG_RS03455	WP_010902621.1	CHR	667700	668494	mRNA	0.63	4.06	-0.25
VNG_RS03460	WP_010902622.1	CHR	668445	669545	mRNA	0.85	3.27	0.49
VNG_RS03465	WP_010902623.1	CHR	669542	671956	mRNA	0.75	7.07	-0.81
VNG_RS03470	WP_049928262.1	CHR	672098	674011	mRNA	0.65	3.88	-0.14
VNG_RS03475	WP_010902625.1	CHR	674013	676487	mRNA	0.57	0.96	1.7
VNG_RS03480	WP_010902626.1	CHR	676676	677209	mRNA	1.47	10.62	-0.42
VNG_RS03485	WP_010902627.1	CHR	677255	678424	mRNA	1.28	10.82	-0.65
VNG_RS14185	WP_010902628.1	CHR	678467	678622	mRNA	2	29.47	-1.45
VNG_RS03490	WP_010902629.1	CHR	678619	679143	mRNA	0.83	7.34	-0.73
VNG_RS03495	WP_010902630.1	CHR	679140	679961	mRNA	0.58	3.3	-0.09
VNG_RS03500	WP_010902631.1	CHR	680015	680419	mRNA	0.77	2.72	0.61
VNG_RS03505	WP_010902632.1	CHR	680470	681555	mRNA	1.4	1	2.91
VNG_RS03510	WP_010902633.1	CHR	681548	682771	mRNA	1.14	0.77	2.98
VNG_RS03515	WP_010902634.1	CHR	682768	684288	mRNA	1.05	0.94	2.59
VNG_RS03520	WP_010902635.1	CHR	684313	685362	mRNA	1.04	3.32	0.75
VNG_RS03525	WP_010902636.1	CHR	685465	686847	mRNA	1.11	8.91	-0.57
VNG_RS03530	WP_010902637.1	CHR	686893	687372	mRNA	3.99	190.59	-3.15
VNG_RS14190	WP_010902638.1	CHR	687546	687692	mRNA	1.64	4.48	0.98
VNG_RS03535	WP_010902639.1	CHR	687787	689355	mRNA	0.99	0.63	3.09
VNG_RS03540	WP_010902640.1	CHR	689345	689866	mRNA	0.35	0.39	2.25
VNG_RS03545	WP_010902641.1	CHR	689936	690208	mRNA	1.37	3.36	1.13
VNG_RS03550	WP_010902642.1	CHR	690192	691643	mRNA	1.63	1.4	2.64
VNG_RS03555	WP_010902643.1	CHR	691613	692713	mRNA	0.7	1.98	0.94
VNG_RS03560	WP_010902644.1	CHR	692869	694062	mRNA	0.43	3.16	-0.45
VNG_RS03565	WP_010902645.1	CHR	694068	696365	mRNA	0.44	2.94	-0.3
VNG_RS03570	WP_012289247.1	CHR	696355	696969	mRNA	1.24	18.92	-1.5
VNG_RS03575	WP_010890474.1	CHR	697055	697939	mRNA	212.68	138.56	3.05
VNG_RS03580	WP_010902647.1	CHR	698097	698786	mRNA	0.47	2.35	0.1
VNG_RS03585	WP_010902648.1	CHR	698755	700821	mRNA	0.72	1.7	1.19
VNG_RS03590	WP_010902649.1	CHR	700821	701954	mRNA	1.13	2.89	1.07
VNG_RS03595	WP_010902650.1	CHR	701947	703560	mRNA	1.44	5.19	0.57
VNG_RS03600	WP_010902651.1	CHR	703563	704714	mRNA	0.94	6.85	-0.43
VNG_RS03605	WP_012289248.1	CHR	704811	705959	mRNA	0.94	13.06	-1.37
VNG_RS03610	WP_010902654.1	CHR	706028	706747	mRNA	0.53	2.27	0.34
VNG_RS03615	WP_010902655.1	CHR	706744	708309	mRNA	0.4	1.4	0.62
VNG_RS03620	WP_010902656.1	CHR	708396	709412	mRNA	0.58	2.18	0.53
VNG_RS03625	WP_010902657.1	CHR	709490	710641	mRNA	0.91	3.93	0.31
VNG_RS03630	WP_010902658.1	CHR	710638	711030	mRNA	1.38	4.95	0.59
VNG_RS03635	WP_010902659.1	CHR	711047	712147	mRNA	1.03	5.54	0.01
VNG_RS14195	WP_010902660.1	CHR	712274	712447	mRNA	1.79	14.06	-0.54
VNG_RS03640	WP_010902661.1	CHR	712502	713143	mRNA	0.5	2.92	-0.11
VNG_RS03645	WP_012289249.1	CHR	713283	714068	mRNA	0.15	0.44	0.93
VNG_RS03650	WP_010902663.1	CHR	714164	715606	mRNA	0.28	2.1	-0.48
VNG_RS03655	WP_010902664.1	CHR	715619	716419	mRNA	0.52	2.27	0.3
VNG_RS03660	WP_010902665.1	CHR	716669	718771	mRNA	0.65	2.08	0.74
VNG_RS03665	WP_010902666.1	CHR	718768	719832	mRNA	1.47	7.22	0.13
VNG_RS03670	WP_010902667.1	CHR	719845	720243	mRNA	2.2	22.42	-0.92
VNG_RS03675	WP_010902668.1	CHR	720331	720678	mRNA	1.48	19.63	-1.3
VNG_RS03680	WP_010902669.1	CHR	720747	721028	mRNA	4.04	61.34	-1.5
VNG_RS03685	WP_010902670.1	CHR	721030	722001	mRNA	2.58	25.61	-0.88
VNG_RS03690	WP_010902671.1	CHR	722046	723791	mRNA	1.26	8.12	-0.26
VNG_RS03695	WP_010902672.1	CHR	723798	725687	mRNA	1.66	17.05	-0.93
VNG_RS03700	WP_010902673.1	CHR	725699	726469	mRNA	3.63	32.97	-0.75
VNG_RS03705	WP_010902674.1	CHR	726466	726921	mRNA	3.91	13.74	0.62
VNG_RS03710	WP_010902675.1	CHR	726922	727359	mRNA	5.15	18.09	0.62
VNG_RS03715	WP_010902676.1	CHR	727343	728857	mRNA	10.45	30.97	0.86
VNG_RS03720	WP_010902677.1	CHR	728962	729432	mRNA	5.86	30.8	0.04
VNG_RS03725	WP_010902678.1	CHR	729429	731339	mRNA	4.15	9.44	1.24
VNG_RS03730	WP_010902679.1	CHR	731395	731634	mRNA	0.34	6.6	-1.86
VNG_RS03735	WP_010902680.1	CHR	731799	732380	mRNA	302.47	31.9	5.67
VNG_RS03740	WP_012289250.1	CHR	732392	732982	mRNA	328.08	27.87	5.99
VNG_RS03745	WP_012289251.1	CHR	732994	733575	mRNA	325.95	28.53	5.94
VNG_RS03750	WP_012289252.1	CHR	733645	734865	mRNA	7.87	46.99	-0.15
VNG_RS03755	WP_010902684.1	CHR	735009	735881	mRNA	2.77	40.42	-1.44
VNG_RS03760	WP_010902685.1	CHR	735910	736773	mRNA	3.18	71.56	-2.06
VNG_RS03765	WP_012289253.1	CHR	736840	737646	mRNA	1.86	13.51	-0.43
VNG_RS03770	WP_010902687.1	CHR	737643	738110	mRNA	2.26	13.9	-0.19
VNG_RS03775	WP_010902688.1	CHR	738107	739246	mRNA	1.17	4.49	0.49
VNG_RS03780	WP_010902689.1	CHR	739248	739835	mRNA	1.01	6.53	-0.27
VNG_RS03785	WP_010902690.1	CHR	739838	741844	mRNA	1.38	5.73	0.38
VNG_RS03790	WP_010902691.1	CHR	741846	742889	mRNA	1.39	11.74	-0.65
VNG_RS03795	WP_010902692.1	CHR	742886	743248	mRNA	3.33	69.18	-1.95
VNG_RS03800	WP_010902693.1	CHR	743295	743831	mRNA	2.83	31.9	-1.07
VNG_RS03805	WP_010902694.1	CHR	743896	744489	mRNA	0.64	11.08	-1.67
VNG_RS03810	WP_010902695.1	CHR	744606	745511	mRNA	0.51	0.84	1.72
VNG_RS03815	WP_010902696.1	CHR	745648	746763	mRNA	0.52	2.87	-0.02
VNG_RS03820	WP_010902697.1	CHR	746843	747133	mRNA	1.35	21.41	-1.56
VNG_RS03825	WP_010902698.1	CHR	747151	748605	mRNA	0.75	12.14	-1.59
tRNA-Lys	#N/A	CHR	748778	748851	tRNA	4639.85	1139.28	4.45
VNG_RS03835	WP_010902699.1	CHR	749392	751398	mRNA	0.9	51.61	-3.42
VNG_RS03840	WP_049892499.1	CHR	751903	752106	mRNA	0.69	6.45	-0.79
VNG_RS03845	WP_010902700.1	CHR	752276	752803	mRNA	0.57	6.97	-1.18
VNG_RS13295	WP_010902701.1	CHR	753131	753547	mRNA	0.34	6.98	-1.94
VNG_RS13300	WP_012289258.1	CHR	754014	754391	mRNA	0.21	9.61	-3.07
VNG_RS03850	WP_010902703.1	CHR	754459	755481	mRNA	0.46	4.5	-0.85
VNG_RS14200	WP_010902704.1	CHR	756010	756183	mRNA	1.74	20.72	-1.15
VNG_RS03855	WP_010902705.1	CHR	756675	757016	mRNA	38.05	62.12	1.72
VNG_RS03860	WP_010902706.1	CHR	757409	758119	mRNA	20.68	20.78	2.42
VNG_RS03865	WP_010902707.1	CHR	758465	759277	mRNA	2.95	12.39	0.36
VNG_RS13950	WP_000124630.1	CHR	759667	759870	mRNA	7.26	150.49	-1.95
VNG_RS03870	WP_010902708.1	CHR	760365	760553	mRNA	0.69	0.64	2.54
VNG_RS03875	WP_010902709.1	CHR	760682	762487	mRNA	0.42	0.52	2.13
VNG_RS03880	WP_010902710.1	CHR	762609	764612	mRNA	4.39	22.71	0.06
VNG_RS03885	WP_010902711.1	CHR	764619	765629	mRNA	5.09	36.44	-0.41
VNG_RS03890	WP_010902712.1	CHR	765775	766044	mRNA	32.64	130.97	0.42
VNG_RS03895	WP_049892500.1	CHR	766395	766595	mRNA	1.4	14.43	-0.93
VNG_RS03900	WP_010902713.1	CHR	766603	766812	mRNA	1.01	8.47	-0.64
VNG_RS03905	WP_012289261.1	CHR	766955	768454	mRNA	1.3	12.53	-0.84
VNG_RS03910	WP_010902715.1	CHR	768965	769882	mRNA	5.3	23.28	0.29
VNG_RS03915	WP_010902716.1	CHR	769965	770189	mRNA	4.39	53.23	-1.17
VNG_RS03920	WP_010902717.1	CHR	770194	770406	mRNA	2.22	19.89	-0.73
tRNA-Trp	#N/A	CHR	770516	770691	tRNA	3795.06	13514.1	0.6
VNG_RS13310	WP_010902718.1	CHR	770827	771546	mRNA	4.21	133.75	-2.56
VNG_RS13955	WP_000124630.1	CHR	771722	771925	mRNA	7.26	150.54	-1.95
VNG_RS13960	WP_012289263.1	CHR	772212	772763	mRNA	2.65	128.13	-3.17
VNG_RS03935	WP_010902719.1	CHR	773360	773950	mRNA	504.13	41.63	6.03
VNG_RS03940	WP_012289264.1	CHR	773962	774546	mRNA	515.81	38.65	6.17
VNG_RS03945	WP_010902721.1	CHR	774736	775503	mRNA	11.4	34.89	0.81
VNG_RS03950	WP_010902722.1	CHR	775533	775805	mRNA	3.87	74.46	-1.84
VNG_RS03955	WP_010902723.1	CHR	775802	777073	mRNA	1.5	12.66	-0.64
VNG_RS03960	WP_012289265.1	CHR	777218	778453	mRNA	0.76	2.5	0.71
VNG_RS03965	WP_010902725.1	CHR	778446	778820	mRNA	1.45	6.25	0.32
VNG_RS03970	WP_010902726.1	CHR	778857	779960	mRNA	0.57	3.48	-0.19
VNG_RS03975	WP_081422749.1	CHR	780051	782048	mRNA	0.62	2.44	0.45
VNG_RS03980	WP_010902728.1	CHR	782045	782896	mRNA	0.47	2.33	0.12
VNG_RS03985	WP_010902729.1	CHR	782934	783695	mRNA	0.86	5.47	-0.24
VNG_RS03990	WP_010902730.1	CHR	783700	784716	mRNA	0.55	2.04	0.55
VNG_RS03995	WP_010902731.1	CHR	784713	785120	mRNA	0.59	3.02	0.08
VNG_RS04000	WP_010902732.1	CHR	785117	785962	mRNA	0.57	2.14	0.53
VNG_RS04005	WP_010902733.1	CHR	785972	786526	mRNA	0.76	4.08	0.01
VNG_RS04010	WP_010902734.1	CHR	786530	787174	mRNA	1.84	11.5	-0.21
VNG_RS04015	WP_010902735.1	CHR	787221	787760	mRNA	3.17	22.11	-0.37
VNG_RS04020	WP_010902736.1	CHR	787803	788402	mRNA	0.49	1.25	1.07
VNG_RS04025	WP_010902737.1	CHR	788399	788908	mRNA	0.36	1.34	0.51
VNG_RS04030	WP_012289267.1	CHR	788905	790005	mRNA	0.37	4.26	-1.11
VNG_RS04035	WP_012289268.1	CHR	790103	790531	mRNA	5.05	9.7	1.49
VNG_RS04040	WP_010902740.1	CHR	790599	792188	mRNA	0.73	1.87	1.07
VNG_RS04045	WP_010902741.1	CHR	792185	792703	mRNA	0.49	6.09	-1.23
VNG_RS04050	WP_012289269.1	CHR	792760	793503	mRNA	0.84	1.06	2.09
VNG_RS04055	WP_010902743.1	CHR	793607	794329	mRNA	1.25	7.58	-0.17
VNG_RS04060	WP_010902744.1	CHR	794483	795025	mRNA	0.76	11.01	-1.43
VNG_RS04065	WP_012289270.1	CHR	795292	795687	mRNA	9.08	26.52	0.88
VNG_RS04070	WP_010902746.1	CHR	795777	796229	mRNA	3.36	52.24	-1.53
VNG_RS14205	WP_012289271.1	CHR	796243	796389	mRNA	4.93	73.46	-1.47
VNG_RS04075	WP_010902748.1	CHR	796466	796759	mRNA	1.54	14.19	-0.77
VNG_RS04080	WP_010902749.1	CHR	796773	798053	mRNA	1.93	7.47	0.47
VNG_RS04085	WP_010902750.1	CHR	798126	798476	mRNA	1.35	1.48	2.3
VNG_RS04090	WP_010902751.1	CHR	798683	799369	mRNA	1.22	11.5	-0.81
VNG_RS04095	WP_010902752.1	CHR	799383	800300	mRNA	0.64	8.63	-1.33
VNG_RS04100	WP_010902753.1	CHR	800415	801842	mRNA	0.9	4.22	0.19
VNG_RS04105	WP_010902754.1	CHR	801935	802657	mRNA	1.48	9.53	-0.26
VNG_RS04110	WP_010902755.1	CHR	802721	803701	mRNA	1.44	16.28	-1.07
VNG_RS04115	WP_010902756.1	CHR	803726	805084	mRNA	0.84	13.83	-1.62
VNG_RS04120	WP_010902757.1	CHR	805308	806426	mRNA	0.84	13.44	-1.58
VNG_RS04125	WP_010902758.1	CHR	806499	807695	mRNA	0.39	9.87	-2.24
VNG_RS04130	WP_010902759.1	CHR	807925	808710	mRNA	0.41	4.15	-0.92
VNG_RS04135	WP_010902760.1	CHR	808831	809730	mRNA	0.24	4.98	-1.99
VNG_RS04140	WP_010902761.1	CHR	809745	810761	mRNA	0.47	4.56	-0.86
VNG_RS04145	WP_010902762.1	CHR	811152	812492	mRNA	21.2	24.52	2.22
VNG_RS04150	WP_010902763.1	CHR	812621	813382	mRNA	0.86	7.99	-0.79
VNG_RS04155	WP_010902764.1	CHR	813372	814280	mRNA	0.33	4.12	-1.2
VNG_RS04160	WP_012289272.1	CHR	814270	815208	mRNA	0.38	5.41	-1.42
VNG_RS04165	WP_010902766.1	CHR	815317	818580	mRNA	6.4	4.28	3.01
VNG_RS04170	WP_010902767.1	CHR	818634	819524	mRNA	2.33	2.07	2.6
VNG_RS04175	WP_010902768.1	CHR	819545	820756	mRNA	1.25	3.05	1.15
VNG_RS04180	WP_010902769.1	CHR	820841	821197	mRNA	0.9	9.76	-1
VNG_RS04185	WP_010902770.1	CHR	821245	822726	mRNA	0.56	0.53	2.52
VNG_RS04190	WP_012289275.1	CHR	822719	823714	mRNA	0.89	0.53	3.17
VNG_RS04195	WP_010902772.1	CHR	823711	824646	mRNA	1.52	1.17	2.81
VNG_RS04200	WP_010902773.1	CHR	824703	826337	mRNA	0.28	0.59	1.35
VNG_RS04205	WP_010902774.1	CHR	826509	827423	mRNA	0.66	1.87	0.92
VNG_RS04210	WP_010902775.1	CHR	827496	829250	mRNA	0.38	1.2	0.79
VNG_RS04215	WP_010902776.1	CHR	829247	830572	mRNA	0.62	6.18	-0.89
VNG_RS04220	WP_010902777.1	CHR	830618	831214	mRNA	0.27	1.55	-0.09
VNG_RS04225	WP_010902778.1	CHR	831377	831595	mRNA	21.99	192.67	-0.7
VNG_RS04230	WP_010902779.1	CHR	831651	831929	mRNA	12.24	52.99	0.31
VNG_RS04235	WP_010902780.1	CHR	832010	833953	mRNA	2.89	31.88	-1.04
VNG_RS04240	WP_012289276.1	CHR	833972	834274	mRNA	11.67	97.71	-0.64
VNG_RS04245	WP_010902782.1	CHR	834481	835803	mRNA	1.15	4.14	0.58
VNG_RS04250	WP_010902783.1	CHR	835854	836057	mRNA	7.06	125.91	-1.73
VNG_RS04255	WP_012289277.1	CHR	836099	836659	mRNA	2.8	32.4	-1.1
VNG_RS04260	WP_010902784.1	CHR	836666	837766	mRNA	1.56	12.6	-0.58
VNG_RS04265	WP_010902785.1	CHR	837766	838644	mRNA	1.75	15.19	-0.68
VNG_RS04270	WP_010902786.1	CHR	838735	839919	mRNA	1.51	3.02	1.43
VNG_RS04275	WP_012289278.1	CHR	839927	840226	mRNA	1.85	10.57	-0.09
VNG_RS04280	WP_049892503.1	CHR	840223	840567	mRNA	4.15	51.08	-1.19
VNG_RS04285	WP_010902789.1	CHR	840757	842241	mRNA	0.49	1.15	1.19
VNG_RS04290	WP_010902790.1	CHR	842300	843136	mRNA	0.54	3.23	-0.15
VNG_RS04295	WP_010902791.1	CHR	843129	843680	mRNA	0.84	2.32	0.96
VNG_RS04300	WP_010902792.1	CHR	843690	844934	mRNA	0.62	2.22	0.59
VNG_RS04305	WP_010902793.1	CHR	845055	845399	mRNA	8.91	11.71	2.03
VNG_RS04310	WP_010902794.1	CHR	845405	846463	mRNA	7.26	7.88	2.31
VNG_RS04315	WP_010902795.1	CHR	846465	847103	mRNA	10.72	19.55	1.56
VNG_RS04320	WP_010902796.1	CHR	847304	847795	mRNA	5.32	22.29	0.36
VNG_RS04325	WP_010902797.1	CHR	847866	848072	mRNA	1.17	3.72	0.76
VNG_RS04330	WP_010902798.1	CHR	848173	849285	mRNA	0.79	11.52	-1.44
VNG_RS04335	WP_010902799.1	CHR	849289	849699	mRNA	0.78	4.69	-0.15
VNG_RS04340	WP_010902800.1	CHR	849749	850534	mRNA	1.11	7.82	-0.38
VNG_RS04345	WP_010902801.1	CHR	850650	851024	mRNA	1.42	10.26	-0.42
VNG_RS04350	WP_012289280.1	CHR	851026	851808	mRNA	0.71	4.46	-0.23
VNG_RS04355	WP_010902803.1	CHR	851896	852879	mRNA	0.68	3.71	-0.03
tRNA-Thr	#N/A	CHR	852957	853028	tRNA	11170.5	9242.49	2.7
VNG_RS04365	WP_012289281.1	CHR	853141	853365	mRNA	11.95	87.13	-0.44
VNG_RS04370	WP_010902805.1	CHR	853418	853894	mRNA	2.13	25.3	-1.14
VNG_RS04375	WP_010902806.1	CHR	853986	855161	mRNA	1.52	12.92	-0.66
VNG_RS04380	WP_010902807.1	CHR	855154	855582	mRNA	2.96	39.15	-1.3
VNG_RS04385	WP_010902808.1	CHR	855719	856657	mRNA	4.92	12.09	1.13
VNG_RS04390	WP_012289282.1	CHR	856660	858546	mRNA	4.16	12.18	0.88
VNG_RS04395	WP_010902810.1	CHR	858687	858911	mRNA	0.98	4.61	0.2
VNG_RS04400	WP_010902811.1	CHR	858908	859939	mRNA	1.23	4.2	0.66
tRNA-Ser	#N/A	CHR	860171	860253	tRNA	8594.71	2097.71	4.46
VNG_RS04410	WP_010902812.1	CHR	860275	860790	mRNA	5.11	26.87	0.04
VNG_RS04415	WP_010902813.1	CHR	860790	861302	mRNA	3.28	8.15	1.12
VNG_RS04420	WP_010902814.1	CHR	861309	861692	mRNA	3.28	5.05	1.81
VNG_RS04425	WP_010902815.1	CHR	861696	862442	mRNA	3.29	5.91	1.58
tRNA-Leu	#N/A	CHR	862573	862657	tRNA	11482	2605.17	4.57
VNG_RS04435	WP_010902816.1	CHR	862694	863047	mRNA	7.88	150.38	-1.83
VNG_RS04440	WP_010902817.1	CHR	863044	863481	mRNA	4.99	25.48	0.08
VNG_RS04445	WP_010902818.1	CHR	863475	863873	mRNA	2.83	9.34	0.7
VNG_RS04450	WP_010902819.1	CHR	863886	864086	mRNA	6.06	22.74	0.52
VNG_RS04455	WP_010902820.1	CHR	864089	864271	mRNA	3.52	23.55	-0.31
VNG_RS04460	WP_010902821.1	CHR	864273	865469	mRNA	2.76	5.98	1.31
VNG_RS04465	WP_010902822.1	CHR	865466	866215	mRNA	3.75	9.29	1.12
VNG_RS04470	WP_010902823.1	CHR	866282	867124	mRNA	0.87	14.56	-1.63
VNG_RS04475	WP_010902824.1	CHR	867210	868202	mRNA	0.7	1.85	1.03
VNG_RS04480	WP_010902825.1	CHR	868199	868936	mRNA	0.63	1.12	1.6
VNG_RS04485	WP_010902826.1	CHR	869155	870501	mRNA	1.76	12.19	-0.36
VNG_RS04490	WP_010902827.1	CHR	870501	871544	mRNA	0.98	6.5	-0.29
VNG_RS04495	WP_010902828.1	CHR	871623	871844	mRNA	1.32	14.82	-1.06
VNG_RS04500	WP_010902829.1	CHR	871960	873720	mRNA	0.77	2.56	0.7
VNG_RS04505	WP_010902830.1	CHR	873734	874207	mRNA	0.98	2.39	1.14
VNG_RS04510	WP_012289283.1	CHR	874233	876464	mRNA	0.28	0.55	1.46
VNG_RS04515	WP_010902832.1	CHR	876667	877029	mRNA	4.3	13.69	0.76
VNG_RS04520	WP_010902833.1	CHR	877036	877260	mRNA	5.37	11.58	1.32
VNG_RS04525	WP_010902834.1	CHR	877260	877448	mRNA	5.54	13.1	1.19
VNG_RS04530	WP_010902835.1	CHR	877445	877930	mRNA	4.6	11.81	1.07
VNG_RS04535	WP_010902836.1	CHR	877978	878925	mRNA	0.64	4.44	-0.37
VNG_RS04540	WP_010902837.1	CHR	878982	879557	mRNA	0.93	2.83	0.81
VNG_RS04545	WP_010902838.1	CHR	879550	880452	mRNA	1.33	4.61	0.63
VNG_RS04550	WP_010902839.1	CHR	880623	881471	mRNA	1.14	9.55	-0.64
VNG_RS04555	WP_010902840.1	CHR	881509	882102	mRNA	1.98	60.89	-2.51
VNG_RS04560	WP_010902841.1	CHR	882144	882503	mRNA	3.08	26.34	-0.67
VNG_RS04565	WP_010902842.1	CHR	882503	882802	mRNA	3.59	50.61	-1.39
VNG_RS14125	WP_012289284.1	CHR	882933	883085	mRNA	4.94	58.16	-1.13
VNG_RS04570	WP_010902843.1	CHR	883195	884376	mRNA	1.08	8.92	-0.61
VNG_RS04575	WP_012289285.1	CHR	884446	884712	mRNA	6.22	27.01	0.31
VNG_RS04580	WP_010902845.1	CHR	884715	884888	mRNA	5.04	28.93	-0.09
VNG_RS04585	WP_012289286.1	CHR	884967	886793	mRNA	0.35	0.74	1.37
VNG_RS04590	WP_010902847.1	CHR	886911	887744	mRNA	0.5	1.36	0.98
VNG_RS04595	WP_010902848.1	CHR	887741	888373	mRNA	0.54	2.09	0.48
VNG_RS04600	WP_010902849.1	CHR	888387	888617	mRNA	0.96	1.73	1.58
VNG_RS04605	WP_012289287.1	CHR	888617	889207	mRNA	0.39	1.6	0.4
VNG_RS04610	WP_010902851.1	CHR	889326	889859	mRNA	1.41	9.76	-0.36
VNG_RS04615	WP_010902852.1	CHR	889903	890526	mRNA	2.68	6.27	1.2
VNG_RS04620	WP_010902853.1	CHR	890603	891091	mRNA	1.44	4.32	0.84
VNG_RS04625	WP_010902854.1	CHR	891125	892330	mRNA	0.52	2.63	0.08
VNG_RS04630	WP_010902855.1	CHR	892327	892578	mRNA	0.76	4.12	-0.01
VNG_RS04635	WP_010902856.1	CHR	892721	893791	mRNA	0.42	1.51	0.59
VNG_RS04640	WP_010902857.1	CHR	893923	895062	mRNA	0.34	2.4	-0.37
VNG_RS04645	WP_010902858.1	CHR	895069	895686	mRNA	2.54	8.76	0.64
VNG_RS04650	WP_012289289.1	CHR	895707	896162	mRNA	3.38	20.86	-0.2
VNG_RS04655	WP_010902860.1	CHR	896255	896857	mRNA	2.79	11.5	0.39
VNG_RS04660	WP_010902861.1	CHR	896996	898141	mRNA	0.39	1.44	0.54
VNG_RS04665	WP_010902862.1	CHR	898154	899398	mRNA	1.2	1.62	2
VNG_RS04670	WP_010902863.1	CHR	899522	899731	mRNA	0.24	2.69	-1.05
VNG_RS04675	WP_012289290.1	CHR	899768	900121	mRNA	1.02	7.78	-0.49
VNG_RS04680	WP_010902865.1	CHR	900160	900624	mRNA	1.17	7.5	-0.25
VNG_RS04685	WP_010902866.1	CHR	900703	902079	mRNA	0.42	1.72	0.41
VNG_RS04690	WP_010902867.1	CHR	902216	902422	mRNA	2.38	23.2	-0.85
VNG_RS04695	WP_010902868.1	CHR	902438	903073	mRNA	0.84	6.44	-0.51
VNG_RS04700	WP_010902869.1	CHR	903076	903774	mRNA	0.48	2.94	-0.2
VNG_RS04705	WP_010902870.1	CHR	903818	905068	mRNA	0.46	1.51	0.71
VNG_RS04710	WP_010902871.1	CHR	905173	906468	mRNA	0.23	0.44	1.52
VNG_RS04715	WP_012289291.1	CHR	906534	906974	mRNA	0.37	2.48	-0.33
VNG_RS04720	WP_010902872.1	CHR	907027	907659	mRNA	0.05	0.5	-1.01
VNG_RS04725	WP_010902873.1	CHR	907743	909509	mRNA	0.15	0.68	0.26
VNG_RS04730	WP_010902874.1	CHR	909509	910429	mRNA	0.24	0.34	1.93
VNG_RS04735	WP_010902875.1	CHR	910426	911679	mRNA	0.32	0.24	2.82
VNG_RS04740	WP_012289292.1	CHR	911676	913253	mRNA	0.11	0.29	1.09
ncRNA	#N/A	CHR	913365	913428	ncRNA	6676.68	16235.1	1.15
VNG_RS04745	WP_012289293.1	CHR	913569	914321	mRNA	12.09	300.51	-2.21
VNG_RS13320	WP_081422750.1	CHR	914358	914894	mRNA	1.24	56.1	-3.07
VNG_RS04750	WP_010902878.1	CHR	914979	916109	mRNA	1.26	29.76	-2.14
tRNA-Thr	#N/A	CHR	916308	916381	tRNA	2715.08	1318.4	3.47
VNG_RS04760	WP_010902879.1	CHR	916393	916875	mRNA	1.06	3.86	0.57
VNG_RS04765	WP_010902880.1	CHR	916872	918068	mRNA	0.54	4.32	-0.58
VNG_RS04770	WP_010902881.1	CHR	918171	918887	mRNA	0.73	4.71	-0.26
VNG_RS04775	WP_012289294.1	CHR	918919	919596	mRNA	0.95	7.92	-0.63
VNG_RS04780	WP_010902883.1	CHR	919654	919977	mRNA	1.83	17.82	-0.85
tRNA-Ser	#N/A	CHR	920276	920358	tRNA	823.07	179.47	4.63
VNG_RS04790	WP_010902884.1	CHR	920669	921862	mRNA	1.01	11.48	-1.07
VNG_RS04795	WP_010902885.1	CHR	922015	922776	mRNA	0.79	2.97	0.52
VNG_RS04800	WP_010902886.1	CHR	922865	923065	mRNA	0.95	7.79	-0.61
VNG_RS04805	WP_010902887.1	CHR	923079	923711	mRNA	0.65	4.66	-0.4
VNG_RS04810	WP_010902888.1	CHR	923886	924092	mRNA	0.97	6.99	-0.42
VNG_RS04815	WP_010902889.1	CHR	924127	925311	mRNA	0.43	3.4	-0.54
VNG_RS04820	WP_012289296.1	CHR	925560	926852	mRNA	0.35	1.61	0.23
VNG_RS04825	WP_010902891.1	CHR	926974	928149	mRNA	1.01	5.85	-0.11
VNG_RS04830	WP_010902892.1	CHR	928165	929535	mRNA	1.13	3.15	0.95
VNG_RS04835	WP_010902893.1	CHR	929643	930380	mRNA	0.66	2.57	0.45
VNG_RS04840	WP_010902894.1	CHR	930370	931761	mRNA	0.45	1.26	0.94
VNG_RS04845	WP_010902895.1	CHR	931821	932303	mRNA	0.69	9.04	-1.29
VNG_RS13325	WP_081422751.1	CHR	932411	932875	mRNA	7.15	21.47	0.84
VNG_RS04855	WP_010902898.1	CHR	932862	935048	mRNA	10.52	15.07	1.91
VNG_RS04860	WP_010902899.1	CHR	935124	935900	mRNA	3.71	14.49	0.46
VNG_RS04865	WP_049892504.1	CHR	935907	936107	mRNA	2.41	14.85	-0.2
VNG_RS04870	WP_012289297.1	CHR	936143	936472	mRNA	1.65	7.75	0.19
VNG_RS04875	WP_010902901.1	CHR	936406	937260	mRNA	1.06	4.72	0.27
VNG_RS04880	WP_010902902.1	CHR	937348	937776	mRNA	1.97	15.77	-0.57
VNG_RS04890	WP_010902903.1	CHR	937934	938593	mRNA	0.98	3.05	0.79
VNG_RS04895	WP_010902904.1	CHR	938596	939666	mRNA	9.3	10.56	2.25
VNG_RS04900	WP_010902905.1	CHR	939667	940758	mRNA	37.55	17.34	3.54
VNG_RS04905	WP_010902906.1	CHR	940842	943682	mRNA	0.66	4.32	-0.29
VNG_RS04910	WP_010902907.1	CHR	943743	944486	mRNA	0.41	2.09	0.06
VNG_RS04915	WP_010902908.1	CHR	944486	945883	mRNA	0.45	1.39	0.82
VNG_RS04920	WP_012289299.1	CHR	945880	947151	mRNA	0.63	4.32	-0.34
VNG_RS04925	WP_010902910.1	CHR	947257	947919	mRNA	0.74	3.26	0.3
VNG_RS04930	WP_010902911.1	CHR	947927	948211	mRNA	1.94	10.08	0.05
VNG_RS04935	WP_010902912.1	CHR	948260	949348	mRNA	0.8	4.88	-0.17
VNG_RS04940	WP_010902913.1	CHR	949462	949746	mRNA	0.71	5.2	-0.45
VNG_RS04945	WP_010902914.1	CHR	949891	950073	mRNA	5.89	155.71	-2.3
VNG_RS04950	WP_010902915.1	CHR	950078	950476	mRNA	4.47	107.03	-2.15
VNG_RS04955	WP_010902916.1	CHR	950618	950860	mRNA	14.01	227.96	-1.6
VNG_RS04960	WP_010902917.1	CHR	950936	951319	mRNA	3.65	72.64	-1.89
VNG_RS04965	WP_010902918.1	CHR	951404	952309	mRNA	0.6	5.46	-0.76
VNG_RS04970	WP_010902919.1	CHR	952374	953267	mRNA	1.08	6.36	-0.13
VNG_RS13330	#N/A	CHR	953304	953491	mRNA	1.18	11.24	-0.82
VNG_RS13335	WP_010902920.1	CHR	953515	954315	mRNA	0.62	12	-1.85
VNG_RS13965	#N/A	CHR	954477	954683	mRNA	0.29	1.7	-0.12
VNG_RS04975	WP_010902921.1	CHR	954746	955255	mRNA	0.26	4.05	-1.54
VNG_RS04980	WP_012289301.1	CHR	955446	956882	mRNA	0.69	3.37	0.15
VNG_RS04985	WP_010902923.1	CHR	956875	957366	mRNA	1.25	10.14	-0.59
VNG_RS04990	WP_010902924.1	CHR	957376	958683	mRNA	1.29	16.87	-1.28
VNG_RS04995	WP_010902925.1	CHR	958732	959457	mRNA	1.03	8.92	-0.69
VNG_RS05000	WP_010902926.1	CHR	959518	960012	mRNA	0.75	3.05	0.41
VNG_RS05005	WP_010902927.1	CHR	960009	960611	mRNA	0.53	3.38	-0.24
VNG_RS05010	WP_012289302.1	CHR	960595	961293	mRNA	0.58	2.32	0.42
VNG_RS05015	WP_010902929.1	CHR	961406	962074	mRNA	0.35	2.51	-0.43
VNG_RS05020	WP_010902930.1	CHR	962119	962319	mRNA	0.6	0.83	1.96
VNG_RS05025	WP_010902931.1	CHR	962319	963932	mRNA	0.8	1.62	1.41
VNG_RS05030	WP_010902932.1	CHR	964009	964770	mRNA	0.81	4.46	-0.04
VNG_RS05035	WP_010902933.1	CHR	964835	965257	mRNA	1.14	15.16	-1.3
VNG_RS05040	WP_010902934.1	CHR	965294	965509	mRNA	2.75	27.16	-0.87
VNG_RS05045	WP_010902935.1	CHR	965562	966389	mRNA	1.39	13.27	-0.83
VNG_RS05050	WP_010902937.1	CHR	966623	967534	mRNA	1.26	8.16	-0.27
VNG_RS05055	WP_010902938.1	CHR	967595	967786	mRNA	0.42	12.26	-2.44
VNG_RS05060	WP_010902939.1	CHR	967899	968510	mRNA	0.28	2.64	-0.81
VNG_RS05065	WP_010902940.1	CHR	968577	969803	mRNA	0.56	3.96	-0.4
VNG_RS05070	WP_010902941.1	CHR	969880	971058	mRNA	0.62	3.03	0.13
VNG_RS05075	WP_012289303.1	CHR	971055	971507	mRNA	0.67	6.26	-0.8
VNG_RS05080	WP_010902943.1	CHR	971521	972504	mRNA	0.76	6.03	-0.56
VNG_RS05085	WP_010902944.1	CHR	972633	972983	mRNA	1.23	5.23	0.35
VNG_RS05090	WP_012289305.1	CHR	972973	975138	mRNA	0.56	1.57	0.94
VNG_RS05095	WP_010902946.1	CHR	975273	976565	mRNA	1.4	4.75	0.67
VNG_RS05100	WP_010902947.1	CHR	976559	978406	mRNA	3.96	7.39	1.53
VNG_RS05105	WP_010902948.1	CHR	978413	979291	mRNA	7.54	10.37	1.97
VNG_RS05110	WP_010902949.1	CHR	979298	979660	mRNA	14.98	12.69	2.67
VNG_RS05115	WP_012289306.1	CHR	979662	980054	mRNA	18.48	36.25	1.46
VNG_RS05120	WP_010902951.1	CHR	980201	980776	mRNA	0.42	1.48	0.61
VNG_RS05125	WP_010902952.1	CHR	980918	982897	mRNA	1.09	4.3	0.45
tRNA-Glu	#N/A	CHR	982991	983065	tRNA	3046.75	3954.5	2.05
VNG_RS05135	WP_010902953.1	CHR	983197	983418	mRNA	5.04	48.14	-0.83
VNG_RS05140	WP_012289307.1	CHR	983405	983818	mRNA	2.41	10.95	0.24
VNG_RS13340	WP_010902955.1	CHR	983914	984111	mRNA	16.74	222.38	-1.3
VNG_RS05145	WP_010902956.1	CHR	984228	984569	mRNA	2.42	23.07	-0.83
VNG_RS05150	WP_010902957.1	CHR	984584	986269	mRNA	1.46	7.15	0.14
VNG_RS05155	WP_012289308.1	CHR	986387	987505	mRNA	0.3	0.72	1.15
VNG_RS05160	WP_010902959.1	CHR	987502	989949	mRNA	0.68	2.73	0.42
VNG_RS05165	WP_010902960.1	CHR	989961	990395	mRNA	3.91	30	-0.51
tRNA-Glu	#N/A	CHR	990773	990847	tRNA	4820.54	6492.62	2
VNG_RS05175	WP_012289309.1	CHR	990944	991687	mRNA	1.42	17.27	-1.17
VNG_RS05180	WP_012289310.1	CHR	991773	992111	mRNA	3.39	56.05	-1.62
VNG_RS05185	WP_010902963.1	CHR	992165	992743	mRNA	1.53	15.98	-0.96
VNG_RS05190	WP_010902964.1	CHR	992751	993020	mRNA	1.16	9.37	-0.59
VNG_RS05195	WP_136361688.1	CHR	993153	993569	mRNA	0.46	7.16	-1.54
VNG_RS05200	WP_010902966.1	CHR	993598	994200	mRNA	1.34	7.42	-0.04
VNG_RS05205	WP_012289312.1	CHR	994265	995710	mRNA	0.45	2.94	-0.29
VNG_RS05210	WP_010902968.1	CHR	995751	996206	mRNA	0.66	2.46	0.54
VNG_RS05215	WP_010902969.1	CHR	996308	997666	mRNA	0.47	6.02	-1.23
VNG_RS05220	WP_010902970.1	CHR	997742	999307	mRNA	1.18	5.5	0.2
VNG_RS05225	WP_010902971.1	CHR	999323	1000228	mRNA	1.41	7	0.12
VNG_RS05230	WP_010902972.1	CHR	1000227	1000994	mRNA	1.17	6.49	-0.05
VNG_RS05235	WP_010902973.1	CHR	1000991	1002007	mRNA	2.4	23.74	-0.88
VNG_RS05240	WP_010902974.1	CHR	1002024	1002701	mRNA	10.06	91.93	-0.76
ncRNA	#N/A	CHR	1002723	1002794	ncRNA	10900.4	33354.6	0.82
VNG_RS05245	WP_012289314.1	CHR	1002833	1003951	mRNA	0.44	0.62	1.94
VNG_RS05250	WP_010902976.1	CHR	1004042	1004611	mRNA	0.48	4.44	-0.8
VNG_RS05255	WP_012289315.1	CHR	1004604	1005329	mRNA	0.93	4.88	0.04
VNG_RS05260	WP_010902978.1	CHR	1005333	1005794	mRNA	1	8.93	-0.72
VNG_RS05265	WP_010902979.1	CHR	1005848	1006789	mRNA	0.44	1.25	0.91
VNG_RS05270	WP_010902980.1	CHR	1006932	1007417	mRNA	1.02	7.48	-0.45
VNG_RS05275	WP_010902981.1	CHR	1007425	1009293	mRNA	0.73	3.56	0.15
VNG_RS05280	WP_010902982.1	CHR	1009330	1010874	mRNA	1.05	1.38	2.04
VNG_RS05285	WP_010902983.1	CHR	1010871	1011350	mRNA	1.89	5.81	0.81
VNG_RS05290	WP_010902984.1	CHR	1011395	1012807	mRNA	0.86	3.2	0.54
VNG_RS05295	WP_010902985.1	CHR	1013011	1013259	mRNA	0.24	1.6	-0.3
VNG_RS05300	WP_010902986.1	CHR	1013308	1014291	mRNA	1.59	8.83	-0.05
VNG_RS05305	WP_012289316.1	CHR	1014340	1014921	mRNA	0.14	1.37	-0.89
VNG_RS05310	WP_010902988.1	CHR	1015011	1015412	mRNA	1.83	2.01	2.3
VNG_RS05315	WP_049892505.1	CHR	1015484	1016482	mRNA	2.08	9.02	0.31
VNG_RS05320	WP_010902990.1	CHR	1016483	1017439	mRNA	2.32	8.43	0.56
VNG_RS05325	WP_010902991.1	CHR	1017495	1017722	mRNA	2.65	14.23	0
VNG_RS05330	WP_010902992.1	CHR	1017722	1018000	mRNA	3.03	15.15	0.11
VNG_RS05335	WP_010902993.1	CHR	1018040	1019149	mRNA	3.05	2.66	2.63
VNG_RS05340	WP_010902994.1	CHR	1019209	1020318	mRNA	0.57	0.92	1.74
VNG_RS05345	WP_010902995.1	CHR	1020315	1021511	mRNA	0.22	0.43	1.43
VNG_RS05350	WP_010902996.1	CHR	1021561	1022991	mRNA	0.23	0.51	1.26
VNG_RS05355	WP_010902997.1	CHR	1023071	1024891	mRNA	0.43	1.64	0.48
VNG_RS05360	WP_010902998.1	CHR	1025206	1026540	mRNA	1.29	3.42	1.02
VNG_RS14210	WP_010902999.1	CHR	1026595	1026759	mRNA	5.07	29.66	-0.12
VNG_RS05365	WP_010903000.1	CHR	1026961	1027410	mRNA	0.43	3.58	-0.65
VNG_RS05370	WP_010903001.1	CHR	1027447	1028247	mRNA	0.72	4.96	-0.36
tRNA-Leu	#N/A	CHR	1028396	1028480	tRNA	2712.72	632.4	4.53
VNG_RS05380	WP_012289318.1	CHR	1028586	1029209	mRNA	3.87	53.45	-1.36
VNG_RS05385	WP_012289319.1	CHR	1029250	1030257	mRNA	1.37	18.93	-1.36
VNG_RS05390	WP_010903004.1	CHR	1030300	1030734	mRNA	0.49	5.97	-1.18
VNG_RS05395	WP_010903005.1	CHR	1030786	1033188	mRNA	0.44	1.42	0.75
VNG_RS05400	WP_010903006.1	CHR	1033228	1033419	mRNA	1.26	4.59	0.56
VNG_RS05405	WP_010903007.1	CHR	1033416	1033934	mRNA	1.2	2.11	1.62
VNG_RS05410	WP_010903008.1	CHR	1033931	1034509	mRNA	1.03	2.07	1.42
VNG_RS05415	WP_010903009.1	CHR	1034506	1035285	mRNA	1.36	4.53	0.69
VNG_RS05420	WP_010903010.1	CHR	1035287	1036099	mRNA	1.73	16.73	-0.84
tRNA-Leu	#N/A	CHR	1036227	1036310	tRNA	211.41	34.43	5.05
VNG_RS05430	WP_010903011.1	CHR	1036408	1036719	mRNA	1	10.93	-1.02
VNG_RS05435	WP_010903012.1	CHR	1036721	1037209	mRNA	1.07	9.4	-0.7
VNG_RS05440	WP_010903013.1	CHR	1037249	1037746	mRNA	0.63	6.7	-0.99
VNG_RS05445	WP_010903014.1	CHR	1037808	1039253	mRNA	0.48	1.43	0.85
VNG_RS05450	WP_010903015.1	CHR	1039323	1040405	mRNA	0.54	5.21	-0.85
VNG_RS05455	WP_010903016.1	CHR	1040466	1040909	mRNA	0.82	7.6	-0.79
VNG_RS05460	WP_010903017.1	CHR	1040976	1041458	mRNA	1.77	9.96	-0.06
VNG_RS05465	WP_010903018.1	CHR	1041502	1041948	mRNA	0.61	7.44	-1.18
VNG_RS05470	WP_010903019.1	CHR	1041974	1042369	mRNA	0.51	4.82	-0.82
VNG_RS05475	WP_010903020.1	CHR	1042533	1042907	mRNA	0.51	7.29	-1.41
VNG_RS05480	WP_010903021.1	CHR	1043067	1043468	mRNA	5.04	40.68	-0.59
VNG_RS05485	WP_012289321.1	CHR	1043752	1045554	mRNA	0.49	2.11	0.32
VNG_RS05490	WP_010903023.1	CHR	1045627	1046025	mRNA	1.84	2.51	1.98
VNG_RS05495	WP_010903024.1	CHR	1046073	1048121	mRNA	7.81	1.45	4.86
VNG_RS05500	WP_010903025.1	CHR	1048271	1049413	mRNA	1.65	4.28	1.05
VNG_RS05505	WP_049892506.1	CHR	1049424	1051178	mRNA	1.54	12.61	-0.61
VNG_RS05510	WP_012289323.1	CHR	1051252	1052070	mRNA	6.52	83.47	-1.25
VNG_RS05515	WP_012289324.1	CHR	1052148	1053863	mRNA	1.12	14.34	-1.25
VNG_RS05520	WP_012289325.1	CHR	1053977	1055224	mRNA	1.89	6.19	0.71
VNG_RS05525	WP_010903030.1	CHR	1055397	1056290	mRNA	1.14	7.7	-0.33
VNG_RS05530	WP_012289326.1	CHR	1056325	1057029	mRNA	0.37	5.13	-1.36
VNG_RS05535	WP_010903032.1	CHR	1057123	1058421	mRNA	0.24	0.62	1.07
VNG_RS05540	WP_010903033.1	CHR	1058589	1059044	mRNA	1.24	20.21	-1.6
VNG_RS05545	WP_010903034.1	CHR	1059075	1059986	mRNA	0.82	4.34	0.02
VNG_RS14215	WP_010903035.1	CHR	1060045	1060191	mRNA	0.89	13.18	-1.46
ncRNA	#N/A	CHR	1060249	1060338	ncRNA	517.75	5030.37	-0.85
VNG_RS05550	WP_010903036.1	CHR	1060402	1060698	mRNA	19.67	323.93	-1.61
VNG_RS05555	WP_010903037.1	CHR	1060839	1061117	mRNA	3.68	134.49	-2.76
VNG_RS05560	WP_010903038.1	CHR	1061121	1061363	mRNA	2.69	31.51	-1.12
VNG_RS05565	WP_010903039.1	CHR	1061360	1062508	mRNA	1.71	9.91	-0.11
VNG_RS05570	WP_010903040.1	CHR	1062600	1063610	mRNA	0.8	2.46	0.8
VNG_RS05575	WP_012289327.1	CHR	1063612	1064343	mRNA	0.48	1.68	0.63
VNG_RS05580	WP_010903042.1	CHR	1064474	1065466	mRNA	0.77	10.91	-1.39
VNG_RS05585	WP_010903043.1	CHR	1065552	1065731	mRNA	3.08	54.02	-1.71
VNG_RS05590	WP_010903044.1	CHR	1065778	1066809	mRNA	1.48	8.32	-0.06
VNG_RS05595	WP_012289328.1	CHR	1067076	1068023	mRNA	0.89	4.1	0.23
VNG_RS05600	WP_010903046.1	CHR	1068124	1068375	mRNA	1.72	15.34	-0.73
VNG_RS13970	WP_136361478.1	CHR	1068448	1068648	mRNA	235.69	280.11	2.18
VNG_RS05605	WP_010903047.1	CHR	1068714	1069064	mRNA	2.38	29.29	-1.19
VNG_RS05610	WP_010903048.1	CHR	1069113	1070375	mRNA	1.59	9.32	-0.12
VNG_RS05615	WP_010903049.1	CHR	1070493	1071770	mRNA	1.19	7.09	-0.15
VNG_RS05620	WP_012289329.1	CHR	1071909	1072115	mRNA	2.24	36	-1.58
VNG_RS05625	WP_010903051.1	CHR	1072166	1073080	mRNA	0.95	3.91	0.38
VNG_RS05630	WP_010903052.1	CHR	1073153	1073392	mRNA	0.34	6.37	-1.81
VNG_RS05635	WP_012289330.1	CHR	1073484	1074833	mRNA	0.28	1.56	-0.07
VNG_RS05640	WP_049892507.1	CHR	1074902	1075960	mRNA	0.48	3.73	-0.54
VNG_RS05645	WP_010903055.1	CHR	1075969	1076835	mRNA	0.34	2.85	-0.65
VNG_RS05650	WP_012289331.1	CHR	1076928	1077320	mRNA	0.87	13.07	-1.48
VNG_RS05655	WP_010903057.1	CHR	1077321	1078823	mRNA	0.65	2.87	0.29
VNG_RS05660	WP_010903058.1	CHR	1078862	1079908	mRNA	1.08	2.86	1.02
VNG_RS05665	WP_012289332.1	CHR	1079946	1080419	mRNA	0.21	2.41	-1.07
VNG_RS05670	WP_049892508.1	CHR	1080550	1081038	mRNA	3.98	61.78	-1.53
VNG_RS05675	WP_010903061.1	CHR	1081040	1082008	mRNA	1.9	23.82	-1.22
VNG_RS05680	WP_049892509.1	CHR	1082119	1082487	mRNA	1.58	62.32	-2.87
VNG_RS05685	WP_010903063.1	CHR	1082555	1082767	mRNA	1.56	29.77	-1.83
VNG_RS05690	WP_010903064.1	CHR	1082767	1084842	mRNA	0.34	2.59	-0.51
VNG_RS05695	WP_010903065.1	CHR	1085033	1085461	mRNA	1.62	68.08	-2.96
VNG_RS05700	WP_010903066.1	CHR	1085495	1087519	mRNA	1.73	5.78	0.69
VNG_RS05705	WP_012289335.1	CHR	1087516	1088595	mRNA	5.11	7.54	1.87
VNG_RS05710	WP_012289336.1	CHR	1088696	1088878	mRNA	1.16	17.73	-1.51
VNG_RS05715	WP_010903069.1	CHR	1089122	1089910	mRNA	338.18	61.36	4.89
VNG_RS05720	WP_010903070.1	CHR	1089962	1090231	mRNA	40.59	45.18	2.27
VNG_RS05725	WP_012289337.1	CHR	1090461	1091636	mRNA	3.36	12.02	0.59
VNG_RS05730	WP_010903072.1	CHR	1091633	1092457	mRNA	0.96	5.19	0
VNG_RS05735	WP_010903073.1	CHR	1092551	1094830	mRNA	1.01	3.85	0.5
VNG_RS05740	WP_010903074.1	CHR	1094827	1095075	mRNA	1.86	20.36	-1.02
VNG_RS05745	WP_012289338.1	CHR	1095217	1096014	mRNA	0.74	2.51	0.68
VNG_RS05750	WP_010903076.1	CHR	1096286	1097941	mRNA	8.8	7.83	2.6
VNG_RS05755	WP_010903077.1	CHR	1097962	1100202	mRNA	5.35	2.14	3.75
VNG_RS05760	WP_010903078.1	CHR	1100204	1101028	mRNA	2.97	4.3	1.89
VNG_RS05765	WP_012289339.1	CHR	1101118	1101351	mRNA	1.55	20.24	-1.28
VNG_RS05770	WP_012289340.1	CHR	1101355	1101873	mRNA	0.82	4.22	0.06
VNG_RS05775	WP_010903081.1	CHR	1102027	1102542	mRNA	2.36	9.16	0.47
VNG_RS05780	WP_010903082.1	CHR	1102552	1103676	mRNA	1.68	12.89	-0.51
VNG_RS05785	WP_010903083.1	CHR	1103741	1104244	mRNA	2.18	17.4	-0.57
VNG_RS05790	WP_010903084.1	CHR	1104331	1105599	mRNA	1.33	3.23	1.15
VNG_RS14220	WP_010903085.1	CHR	1105679	1105840	mRNA	4.04	69.81	-1.68
VNG_RS05795	WP_010903086.1	CHR	1105936	1106394	mRNA	1.43	21.49	-1.49
VNG_RS05800	WP_010903087.1	CHR	1106448	1107095	mRNA	1.32	9.81	-0.46
VNG_RS05805	WP_010903088.1	CHR	1107155	1107559	mRNA	3.23	55.96	-1.68
tRNA-Leu	#N/A	CHR	1107729	1107813	tRNA	23492.5	5788.98	4.45
VNG_RS05815	WP_010903089.1	CHR	1107931	1108500	mRNA	1.17	7.61	-0.28
VNG_RS05820	WP_010903090.1	CHR	1108559	1110031	mRNA	0.86	8.22	-0.82
VNG_RS13345	WP_010903091.1	CHR	1110237	1110413	mRNA	7.91	101.02	-1.25
VNG_RS05825	WP_012289341.1	CHR	1110410	1110592	mRNA	4.73	49.54	-0.96
VNG_RS05830	WP_010903093.1	CHR	1110649	1111710	mRNA	0.78	2.56	0.72
VNG_RS05835	WP_049892511.1	CHR	1111795	1112016	mRNA	2.68	24.43	-0.76
VNG_RS05840	WP_010903094.1	CHR	1112065	1113018	mRNA	1.15	10.28	-0.73
VNG_RS05845	WP_012289342.1	CHR	1113019	1113573	mRNA	1.54	11.88	-0.52
VNG_RS05850	WP_012289343.1	CHR	1113674	1116310	mRNA	0.3	1.25	0.35
VNG_RS05855	WP_010903097.1	CHR	1116360	1117103	mRNA	0.28	1.93	-0.34
VNG_RS05860	WP_010903098.1	CHR	1117100	1118569	mRNA	0.34	1.82	0.02
VNG_RS05865	WP_010903099.1	CHR	1118630	1119703	mRNA	0.24	1.95	-0.58
VNG_RS05870	WP_010903100.1	CHR	1119763	1121874	mRNA	0.24	1.94	-0.6
VNG_RS05875	WP_010903101.1	CHR	1121952	1123601	mRNA	0.37	5.9	-1.58
VNG_RS05880	WP_012289344.1	CHR	1123649	1125697	mRNA	0.85	6.25	-0.45
VNG_RS05885	WP_012289345.1	CHR	1125749	1126012	mRNA	0.65	9.55	-1.45
VNG_RS05890	WP_010903104.1	CHR	1126036	1126644	mRNA	0.69	2.3	0.71
VNG_RS05895	WP_010903105.1	CHR	1126648	1127235	mRNA	0.81	5.94	-0.46
VNG_RS05900	WP_010903106.1	CHR	1127342	1127782	mRNA	0.85	8.34	-0.87
VNG_RS05905	WP_010903107.1	CHR	1127799	1128008	mRNA	1.01	11.12	-1.03
VNG_RS05910	WP_010903108.1	CHR	1128085	1129023	mRNA	0.39	1.67	0.32
VNG_RS05915	WP_012289346.1	CHR	1129120	1129443	mRNA	1.21	6.47	0.01
VNG_RS05920	WP_010903109.1	CHR	1129509	1131440	mRNA	4.61	8.29	1.58
VNG_RS05925	WP_010903110.1	CHR	1131444	1132820	mRNA	4.65	15.66	0.68
VNG_RS05930	WP_136361690.1	CHR	1132953	1134284	mRNA	0.79	2.07	1.03
VNG_RS05935	WP_010903112.1	CHR	1134520	1135863	mRNA	32.48	9.18	4.25
VNG_RS05940	WP_010903113.1	CHR	1136003	1137436	mRNA	1.74	2.82	1.73
VNG_RS05945	WP_173362413.1	CHR	1137511	1139055	mRNA	0.57	2.01	0.6
VNG_RS05950	WP_010903115.1	CHR	1139055	1139312	mRNA	0.35	0.57	1.71
VNG_RS05955	WP_010903116.1	CHR	1139423	1141255	mRNA	0.82	4.4	0
VNG_RS05960	WP_010903117.1	CHR	1141390	1143534	mRNA	0.7	5.03	-0.41
VNG_RS14130	WP_162009581.1	CHR	1143583	1143720	mRNA	6.72	64.89	-0.84
VNG_RS05965	WP_012289348.1	CHR	1143893	1144840	mRNA	0.81	8.07	-0.89
VNG_RS05970	WP_010903120.1	CHR	1144847	1145290	mRNA	3.27	43.68	-1.31
VNG_RS05975	WP_010903121.1	CHR	1145342	1146571	mRNA	0.33	0.65	1.45
VNG_RS05980	WP_010903122.1	CHR	1146674	1147519	mRNA	22.96	15.25	3.02
VNG_RS05985	WP_010903123.1	CHR	1147554	1148264	mRNA	7.72	6.02	2.79
VNG_RS05990	WP_012289349.1	CHR	1148382	1149530	mRNA	1.87	5.39	0.9
VNG_RS05995	WP_010903125.1	CHR	1149527	1150396	mRNA	1.91	4.03	1.35
VNG_RS06000	WP_010903126.1	CHR	1150451	1151497	mRNA	0.68	2.77	0.41
VNG_RS06005	WP_010903127.1	CHR	1151507	1153885	mRNA	0.68	7.08	-0.94
tRNA-Val	#N/A	CHR	1154022	1154096	tRNA	7073.4	3397.1	3.49
VNG_RS06015	WP_012289350.1	CHR	1154318	1154860	mRNA	2.71	59.37	-2.02
VNG_RS06020	WP_010903129.1	CHR	1154857	1155096	mRNA	0.92	24.72	-2.32
VNG_RS06025	WP_148265494.1	CHR	1155148	1155858	mRNA	0.58	6.02	-0.95
VNG_RS06030	WP_010903130.1	CHR	1155952	1156764	mRNA	0.48	3.04	-0.23
VNG_RS06035	WP_010903131.1	CHR	1156903	1157466	mRNA	0.86	3.24	0.51
VNG_RS06040	WP_010903132.1	CHR	1157463	1158167	mRNA	0.76	1.72	1.25
VNG_RS06045	WP_010903133.1	CHR	1158160	1159026	mRNA	0.73	1.66	1.25
VNG_RS06050	WP_010903134.1	CHR	1159023	1160000	mRNA	1.05	1.98	1.51
VNG_RS06055	WP_010903135.1	CHR	1159997	1160827	mRNA	0.92	2.9	0.77
VNG_RS06060	WP_010903136.1	CHR	1160827	1161834	mRNA	1.17	2.31	1.44
VNG_RS06065	WP_010903137.1	CHR	1161834	1162082	mRNA	1.29	2.27	1.62
VNG_RS06070	WP_010903138.1	CHR	1162079	1162777	mRNA	1.04	1.46	1.94
VNG_RS06075	WP_012289353.1	CHR	1162774	1163997	mRNA	0.79	1.7	1.33
VNG_RS06080	WP_010903140.1	CHR	1163994	1164365	mRNA	1.27	1.94	1.82
VNG_RS06085	WP_010903141.1	CHR	1164343	1165566	mRNA	0.91	2.04	1.27
VNG_RS06090	WP_010903142.1	CHR	1165595	1167667	mRNA	0.51	1.86	0.55
VNG_RS06095	WP_012289354.1	CHR	1167702	1171601	mRNA	0.86	2.88	0.69
VNG_RS06100	WP_010903144.1	CHR	1171591	1172304	mRNA	1.14	3.86	0.67
VNG_RS06105	WP_010903145.1	CHR	1172301	1173053	mRNA	1.46	6.65	0.24
VNG_RS06110	WP_010903146.1	CHR	1173050	1173820	mRNA	0.86	7.75	-0.74
VNG_RS06115	WP_012289355.1	CHR	1173965	1174966	mRNA	0.33	1.62	0.15
VNG_RS06120	WP_012289356.1	CHR	1174980	1176278	mRNA	0.46	1.08	1.19
VNG_RS06125	WP_049892603.1	CHR	1176329	1176952	mRNA	0.39	0.76	1.46
VNG_RS06130	WP_010903150.1	CHR	1176954	1178492	mRNA	0.29	0.55	1.52
VNG_RS06135	WP_049892512.1	CHR	1178531	1179148	mRNA	0.36	1.47	0.39
VNG_RS06140	WP_010903152.1	CHR	1179145	1180071	mRNA	0.48	0.55	2.23
VNG_RS06145	WP_012289358.1	CHR	1180068	1180811	mRNA	0.6	0.37	3.1
VNG_RS06150	WP_010903154.1	CHR	1180811	1181380	mRNA	0.49	0.52	2.36
VNG_RS06155	WP_010903155.1	CHR	1181398	1182408	mRNA	0.45	0.71	1.78
VNG_RS06160	WP_010903156.1	CHR	1182401	1183096	mRNA	0.49	1.62	0.71
VNG_RS06165	WP_157849925.1	CHR	1183163	1184710	mRNA	0.71	14.49	-1.93
VNG_RS06170	WP_010903158.1	CHR	1184767	1185759	mRNA	13.61	50.6	0.53
VNG_RS13350	WP_081422752.1	CHR	1185749	1186093	mRNA	2.63	71.93	-2.35
VNG_RS06175	WP_012289254.1	CHR	1186647	1187813	mRNA	290.3	547.3	1.51
VNG_RS06185	WP_010903159.1	CHR	1188524	1188937	mRNA	4.04	28.46	-0.39
VNG_RS06190	#N/A	CHR	1189491	1189760	mRNA	1.04	10.02	-0.83
VNG_RS14225	WP_010903161.1	CHR	1189961	1190134	mRNA	5.5	22.91	0.37
VNG_RS06195	WP_010903162.1	CHR	1190152	1190961	mRNA	2.1	4.11	1.46
VNG_RS06200	WP_010903163.1	CHR	1190958	1191887	mRNA	1.9	2.82	1.86
VNG_RS06205	WP_010903164.1	CHR	1191948	1192379	mRNA	1.94	5.62	0.89
VNG_RS06210	WP_010903165.1	CHR	1192390	1193811	mRNA	1.22	2.46	1.42
VNG_RS06215	WP_010903166.1	CHR	1193811	1195136	mRNA	1.53	3.03	1.44
VNG_RS06220	WP_010903167.1	CHR	1195419	1195793	mRNA	1.64	6.08	0.54
VNG_RS06225	WP_010903168.1	CHR	1195790	1196881	mRNA	1.64	6.88	0.36
VNG_RS06230	WP_010903169.1	CHR	1197028	1197618	mRNA	1.16	8.53	-0.45
VNG_RS06235	WP_012289360.1	CHR	1197741	1198199	mRNA	0.86	2.38	0.95
VNG_RS06240	WP_010903171.1	CHR	1198223	1198930	mRNA	0.9	3.84	0.33
VNG_RS06245	WP_010903172.1	CHR	1199058	1199903	mRNA	0.52	1.39	1.02
VNG_RS06250	WP_010903173.1	CHR	1199977	1200564	mRNA	1.08	4.41	0.4
VNG_RS06255	WP_012289361.1	CHR	1200614	1202614	mRNA	2.83	14.37	0.09
VNG_RS06260	WP_010903175.1	CHR	1202684	1204021	mRNA	0.43	2.42	-0.07
VNG_RS06265	WP_010903176.1	CHR	1204023	1204607	mRNA	0.81	1.98	1.14
VNG_RS06270	WP_012289362.1	CHR	1204670	1205383	mRNA	0.4	2	0.09
VNG_RS06275	WP_010903178.1	CHR	1205478	1205966	mRNA	1.3	3.7	0.92
VNG_RS06280	WP_010903179.1	CHR	1205963	1206535	mRNA	2.72	4.03	1.87
VNG_RS06285	WP_010903180.1	CHR	1206584	1207039	mRNA	1.28	12.38	-0.85
VNG_RS06290	WP_012289363.1	CHR	1207128	1208543	mRNA	1.67	3.68	1.29
VNG_RS06295	WP_010903182.1	CHR	1208540	1209373	mRNA	4.17	6.3	1.83
VNG_RS06300	WP_010903183.1	CHR	1209504	1211756	mRNA	1.7	6.26	0.55
VNG_RS06305	WP_010903184.1	CHR	1211764	1212387	mRNA	1.74	25.8	-1.46
VNG_RS06310	WP_012289364.1	CHR	1212506	1213414	mRNA	2.69	11.42	0.34
VNG_RS06315	WP_010903186.1	CHR	1213427	1214401	mRNA	3.65	24.25	-0.3
VNG_RS06320	WP_010903187.1	CHR	1214457	1214690	mRNA	13.04	77.8	-0.15
VNG_RS06325	WP_010903188.1	CHR	1214890	1215618	mRNA	5.4	4.59	2.66
VNG_RS06330	WP_010903189.1	CHR	1215673	1216401	mRNA	14.91	5.48	3.87
VNG_RS06335	WP_010903190.1	CHR	1216405	1216695	mRNA	28.07	5.13	4.88
VNG_RS06340	WP_010903191.1	CHR	1216692	1217354	mRNA	30.77	9.28	4.16
VNG_RS06345	WP_010903192.1	CHR	1217584	1218441	mRNA	1.3	19.87	-1.5
tRNA-Met	#N/A	CHR	1218509	1218666	tRNA	2093.27	1510.4	2.9
VNG_RS06355	WP_010903193.1	CHR	1218759	1219889	mRNA	1.83	10.82	-0.13
VNG_RS06360	WP_010903194.1	CHR	1219873	1220253	mRNA	1.4	10.73	-0.51
VNG_RS06365	WP_010903195.1	CHR	1220349	1220975	mRNA	1.12	6.86	-0.18
VNG_RS06370	WP_010903197.1	CHR	1221158	1224313	mRNA	1.91	7.58	0.44
VNG_RS06375	WP_010903198.1	CHR	1224647	1224832	mRNA	1.79	14.65	-0.61
VNG_RS06380	WP_010903199.1	CHR	1224838	1225434	mRNA	0.81	7.78	-0.84
VNG_RS06385	WP_010903200.1	CHR	1225431	1227014	mRNA	0.47	1.93	0.4
VNG_RS06390	WP_010903201.1	CHR	1227011	1227667	mRNA	0.51	0.28	3.26
VNG_RS06395	WP_010903202.1	CHR	1227664	1228674	mRNA	0.24	0.15	3.13
tRNA-Val	#N/A	CHR	1228868	1228942	tRNA	25729.8	12540.9	3.47
VNG_RS06405	WP_010903203.1	CHR	1229492	1230340	mRNA	0.52	11.21	-2
VNG_RS13975	WP_000124630.1	CHR	1230496	1230699	mRNA	7.26	150.49	-1.95
VNG_RS06410	WP_010903204.1	CHR	1231161	1232435	mRNA	2.55	18.53	-0.43
VNG_RS13355	WP_010903205.1	CHR	1232639	1233823	mRNA	0.65	11.16	-1.66
VNG_RS06415	WP_010903206.1	CHR	1234475	1234831	mRNA	2.37	4.75	1.43
VNG_RS06420	WP_010903207.1	CHR	1234828	1235829	mRNA	4.19	5.67	1.99
VNG_RS06425	WP_010903208.1	CHR	1235959	1236402	mRNA	0.88	8.66	-0.86
VNG_RS06430	WP_010903209.1	CHR	1236404	1236835	mRNA	1.38	14.51	-0.97
VNG_RS06435	WP_010903210.1	CHR	1237084	1238694	mRNA	9.92	5.02	3.41
VNG_RS06440	WP_010903211.1	CHR	1238694	1239413	mRNA	13.16	5.25	3.75
VNG_RS06445	WP_010903212.1	CHR	1239515	1240657	mRNA	7.51	33.49	0.27
VNG_RS06450	WP_010903213.1	CHR	1240710	1240901	mRNA	9.65	55.09	-0.08
VNG_RS06455	WP_010903214.1	CHR	1240909	1241619	mRNA	2.48	13.47	-0.01
VNG_RS06460	WP_010903215.1	CHR	1241720	1242487	mRNA	0.94	4.41	0.21
VNG_RS06465	WP_010903216.1	CHR	1242669	1244897	mRNA	4.1	20.09	0.14
VNG_RS06470	WP_010903217.1	CHR	1244981	1245355	mRNA	4.3	37.62	-0.7
VNG_RS06475	WP_010903218.1	CHR	1245442	1245897	mRNA	0.93	8.42	-0.75
VNG_RS06480	WP_010903219.1	CHR	1245887	1246270	mRNA	0.97	4.27	0.29
VNG_RS06485	WP_010903220.1	CHR	1246366	1247169	mRNA	0.74	3.83	0.05
VNG_RS14230	WP_010903221.1	CHR	1247170	1247331	mRNA	0.5	3.49	-0.39
VNG_RS06490	WP_010903222.1	CHR	1247384	1247893	mRNA	2.07	20.52	-0.88
VNG_RS06495	WP_010903223.1	CHR	1247923	1248534	mRNA	0.81	10.65	-1.3
ncRNA	#N/A	CHR	1248537	1248565	ncRNA	2.43	6.07	1.11
VNG_RS06500	WP_010903224.1	CHR	1248609	1250231	mRNA	1.3	15.05	-1.11
VNG_RS06505	WP_010903225.1	CHR	1250266	1250634	mRNA	1.61	8.99	-0.05
VNG_RS06510	WP_010903226.1	CHR	1250640	1251131	mRNA	1.49	9.21	-0.19
VNG_RS06515	WP_010903227.1	CHR	1251280	1252248	mRNA	1.39	8.99	-0.26
VNG_RS06520	WP_010903228.1	CHR	1252256	1253095	mRNA	0.71	2.67	0.51
VNG_RS06525	WP_010903229.1	CHR	1253088	1253915	mRNA	0.66	2.4	0.57
VNG_RS06530	WP_010903230.1	CHR	1253922	1255460	mRNA	0.82	3.87	0.2
VNG_RS06535	WP_010903231.1	CHR	1255507	1256442	mRNA	0.75	3.25	0.32
VNG_RS06540	WP_010903232.1	CHR	1256502	1257755	mRNA	1.38	25.15	-1.76
tRNA-Gly	#N/A	CHR	1257859	1257929	tRNA	38093	24162.1	3.09
VNG_RS06550	WP_010903233.1	CHR	1258177	1259028	mRNA	2.29	8.91	0.47
VNG_RS06555	WP_010903234.1	CHR	1259033	1260040	mRNA	0.86	2.43	0.93
VNG_RS06560	WP_010903235.1	CHR	1260044	1260796	mRNA	0.82	1.8	1.29
VNG_RS06565	WP_010903236.1	CHR	1260793	1261047	mRNA	1.22	3.82	0.79
VNG_RS06570	WP_010903237.1	CHR	1261050	1261772	mRNA	0.95	1.63	1.64
VNG_RS06575	WP_010903238.1	CHR	1261776	1262198	mRNA	1.26	2.19	1.63
VNG_RS06580	WP_010903239.1	CHR	1262202	1262672	mRNA	1.33	2.99	1.25
VNG_RS06585	WP_010903240.1	CHR	1262672	1263580	mRNA	0.98	2.62	1
VNG_RS06590	WP_010903241.1	CHR	1263580	1263795	mRNA	0.93	4.25	0.24
VNG_RS06595	WP_010903242.1	CHR	1263804	1264175	mRNA	1.92	3.11	1.73
VNG_RS06600	WP_010903243.1	CHR	1264166	1264495	mRNA	2.11	3.26	1.8
VNG_RS06605	WP_010903244.1	CHR	1264495	1264893	mRNA	1.89	2.81	1.86
VNG_RS06610	WP_010903245.1	CHR	1264898	1265254	mRNA	1.19	3.32	0.94
VNG_RS06615	WP_010903246.1	CHR	1265251	1265952	mRNA	2.09	9.52	0.25
VNG_RS06620	WP_010903247.1	CHR	1265949	1266476	mRNA	2.12	12.06	-0.08
VNG_RS06625	WP_010903248.1	CHR	1266473	1266631	mRNA	2.09	3.26	1.78
VNG_RS06630	WP_010903249.1	CHR	1266634	1267026	mRNA	2.05	4.17	1.4
VNG_RS06635	WP_010903250.1	CHR	1267030	1267566	mRNA	1.84	2.87	1.79
VNG_RS06640	WP_010903251.1	CHR	1267570	1268289	mRNA	2.01	2.6	2.06
VNG_RS06645	WP_010903252.1	CHR	1268282	1268731	mRNA	1.97	2.78	1.93
VNG_RS06650	WP_010903253.1	CHR	1268731	1269282	mRNA	2.03	2.07	2.4
VNG_RS06655	WP_010903254.1	CHR	1269286	1269924	mRNA	2.07	2.35	2.24
VNG_RS06660	WP_010903255.1	CHR	1269924	1270388	mRNA	3.21	1.89	3.19
VNG_RS06665	WP_010903256.1	CHR	1270394	1270855	mRNA	4.12	2.63	3.08
VNG_RS06670	WP_010903257.1	CHR	1270859	1272334	mRNA	7.75	2.61	4
VNG_RS06675	WP_010903258.1	CHR	1272410	1273573	mRNA	1.01	3.53	0.63
VNG_RS13980	#N/A	CHR	1273670	1273774	mRNA	0.96	6.62	-0.36
VNG_RS06685	WP_010903259.1	CHR	1273771	1275447	mRNA	1.52	1.8	2.19
VNG_RS06690	WP_010903260.1	CHR	1275550	1275960	mRNA	0.86	5.73	-0.31
[truncated: 783 more rows]
