# Supplementary material for: Extracellular vesicle formation in Euryarchaeota is driven by a small GTPase
Source: Proc Natl Acad Sci U S A. 2024 Feb 26;121(10):e2311321121. doi: 10.1073/pnas.2311321121 (PMC10927574; doi:10.1073/pnas.2311321121)
Supplement: Supplementary file 7 — Dataset S06 (XLSX) [file pnas.2311321121.sd06.xlsx]

## Sheet: LEGEND
Supplementary Table 9: Proteins enriched in EVs after normalization with the protein content of cell membranes.
Protein content of EVs was pooled from upper and lower bands in three replicates (total of 6 EV replicates) and quantities were compared with three replicates from host cell membrane preparations. Quantity was estimated using MaxQuant (v. 1.6.10.43) and differential expression analysis (log2 fold change, adjusted p-value) was calculated with DEP (v. 1.21.0).
Sheet 1: Legend
Sheet 2: Total proteomic data
Sheet 3: Proteins enriched with Evs when normalized to cell (log2 > 1, adjusted p-value < 0.05)
Columns
Protein ID	NCBI protein accession number
HVO_XXXX	HVO_XXXX or annotated ncRNA name
Description	Annotated or predicted gene description
Log2 fold change	Differential expression of protein normalized to cell calculated with DEP based on MaxQuant quantities
adjusted p-value	adjusted p-value calculated with DEP
arCOG	Corresponding archaeal COG functional category
arCOG description	Description of arcaeal COG functional category

## Sheet: Sheet 2
Protein ID	HVO_XXXX	Description	log2 fold change	adjusted p-value
WP_004041897.1	HVO_2013	CetZ5	9.55	8.77e-07
WP_004042501.1	HVO_2519	hypothetical protein	9.19	8.71e-09
ADE04578.1	HVO_2204	CetZ1	8.69	3.51e-10
WP_004043803.1	HVO_1134	hypothetical protein	7.25	4.84e-06
ADE01713.1	HVO_A0548	quinol oxidase	6.93	0.251
WP_004044352.1	HVO_0581	FtsZ2	6.66	0.00153
WP_004041869.1	HVO_1987	proteinase IV-like protein	6.29	0.00119
WP_004041843.1	HVO_1964	photosystem reaction center subunit H	5.89	0.00204
WP_004044217.1	HVO_0720	hypothetical protein	5.65	0.304
WP_004044192.1	HVO_0745	CetZ2	5.31	0.00228
WP_004061785.1	HVO_B0027	fumarylacetoacetate hydrolase	5.31	0.2
WP_004044872.1	HVO_2985	hypothetical protein	5.2	0.0175
ADE03035.1	HVO_0763	quinol oxidase	4.83	0.391
WP_049914824.1	HVO_2399	ABC transporter permease	4.75	0.302
WP_004041076.1	HVO_B0079	ABC transporter ATP-binding protein	4.74	0.0011
WP_004041580.1	HVO_1691	photosystem reaction center subunit H	4.51	0.344
WP_004043675.1	HVO_1264	membrane protein	4.43	0.221
WP_004044112.1	HVO_0824	glycosyl transferase family 1	4.41	0.296
WP_004044914.1	HVO_3002	copper ABC transporter ATP-binding protein	4.31	0.168
WP_004044952.1	HVO_3014	GTP-binding protein	4.16	0.0133
WP_004042542.1	HVO_2537	hypothetical protein	4.08	0.165
WP_004044194.1	HVO_0743	nucleotide pyrophosphatase	3.94	0.254
WP_004045086.1	HVO_0059	ABC transporter ATP-binding protein	3.92	0.0927
WP_144064025.1	HVO_A0350	hypothetical protein	3.89	0.719
WP_004044162.1	HVO_0775	amidohydrolase	3.68	0.299
WP_004043285.1	HVO_A0384	ABC transporter ATP-binding protein	3.58	0.515
WP_004041953.1	HVO_2068	cell division protein	3.54	0.305
WP_004043540.1	HVO_1398	ABC transporter permease	3.49	0.409
WP_004042095.1	HVO_2203	hypothetical protein	3.46	0.67
WP_004044220.1	HVO_0717	cell division protein FtsZ	3.42	0.701
WP_004045193.1	HVO_0104	DNA repair and recombination protein RadA	3.33	0.279
WP_004043538.1	HVO_1400	heme ABC transporter ATP-binding protein	3.32	0.475
ELY26379.1	HVO_0758	small zinc-finger protein	3.1	0.567
ADE04716.1	HVO_1375	2-succinylbenzoate-CoA ligase	3.06	0.631
ELY37331.1	HVO_A0549	nitrous oxide reductase accessory protein NosL	2.91	0.824
WP_004041107.1	HVO_B0047	iron ABC transporter substrate-binding protein	2.82	0.426
WP_004041336.1	HVO_B0198	iron ABC transporter substrate-binding protein	2.8	0.078
WP_004040820.1	HVO_A0466	exo-alpha-sialidase	2.75	0.703
WP_004042264.1	HVO_2375	phosphate ABC transporter substrate-binding protein	2.74	0.759
WP_004044296.1	HVO_0639	ATPase AAA	2.64	0.0829
WP_004041551.1	HVO_1660	hypothetical protein	2.6	0.255
WP_008093389.1	HVO_1512	hypothetical protein	2.59	0.497
WP_004041077.1	HVO_B0078	ABC transporter ATP-binding protein	2.57	0.133
WP_004044478.1	HVO_0446	phosphonate ABC transporter ATP-binding protein	2.56	0.779
WP_004041870.1	HVO_1988	hypothetical protein	2.54	0.289
WP_004042267.1	HVO_2378	phosphate ABC transporter ATP-binding protein	2.54	0.569
WP_004044369.1	HVO_0564	sugar ABC transporter substrate-binding protein	2.51	0.304
WP_004041421.1	HVO_1543	phosphocarrier protein HPr	2.48	0.801
WP_004044215.1	HVO_0722	membrane protein	2.45	0.426
WP_004040986.1	HVO_A0633	flagellin	2.42	0.802
WP_004041975.1	HVO_2091	aspartate aminotransferase family protein	2.38	0.2
WP_004045089.1	HVO_0061	peptide ABC transporter permease	2.35	0.469
WP_004041821.1	HVO_1941	magnesium chelatase	2.33	0.65
WP_004042350.1	HVO_2448	aryl-alcohol dehydrogenase	2.33	0.74
WP_004042149.1	HVO_2263	transcriptional regulator	2.31	0.735
WP_004042995.1	HVO_2752	elongation factor 1-beta	2.3	0.796
WP_004044820.1	HVO_2959	2-oxoisovalerate dehydrogenase subunit beta	2.3	0.454
WP_004042036.1	HVO_2153	membrane protein	2.26	0.373
WP_004043537.1	HVO_1401	BMP family ABC transporter substrate-binding protein	2.19	0.485
WP_004045088.1	HVO_0060	peptide ABC transporter permease	2.19	0.484
WP_004044479.1	HVO_0445	phosphonate ABC transporter, permease protein PhnE	2.17	0.574
WP_004042359.1	HVO_2451	flagellin	2.11	0.752
WP_004044864.1	HVO_2981	uracil phosphoribosyltransferase	2.1	0.742
WP_004045083.1	HVO_0058	peptide ABC transporter ATP-binding protein	2.09	0.445
WP_144064030.1	HVO_A0432	hypothetical protein	2.09	0.474
WP_004041947.1	HVO_2062	flagellin	2.08	0.423
WP_004042101.1	HVO_2209	2-oxo acid dehydrogenase	2.07	0.459
WP_013035240.1	HVO_0731	hypothetical protein	1.99	0.836
ELY28087.1	HVO_1228	cytochrome Fbr	1.98	0.293
WP_004041916.1	HVO_2031	BMP family ABC transporter substrate-binding protein	1.97	0.707
ADE01818.1	HVO_A0382	cytochrome c550	1.96	0.762
WP_004044397.1	HVO_0534	ABC transporter ATP-binding protein	1.87	0.696
ADE02701.1	HVO_0002	S26 family signal peptidase	1.86	0.624
WP_004044825.1	HVO_2961	dihydrolipoamide dehydrogenase	1.85	0.67
WP_004042060.1	HVO_2168	ATPase	1.82	0.829
WP_004043971.1	HVO_0972	hypothetical protein	1.78	0.764
WP_004044911.1	HVO_3001	ABC transporter permease	1.78	0.841
ADE01499.1	HVO_B0082	peptide ABC transporter substrate-binding protein	1.77	0.717
WP_004042016.1	HVO_2134	hypothetical protein	1.73	0.885
WP_004041777.1	HVO_1896	30S ribosomal protein S24e	1.63	0.57
WP_004041905.1	HVO_2020	hypothetical protein	1.6	0.656
WP_004044400.1	HVO_0530	sugar ABC transporter substrate-binding protein	1.6	0.8
ELY36918.1	HVO_B0292	ABC transporter substrate-binding protein	1.54	0.804
WP_004042731.1	HVO_2624	CTP synthetase	1.54	0.712
WP_004042048.1	HVO_2163	ABC transporter ATP-binding protein	1.52	0.571
ADE04618.1	HVO_2322	AP endonuclease	1.5	0.848
ELY32287.1	HVO_2695	sugar ABC transporter substrate-binding protein	1.49	0.751
ADE04559.1	HVO_2015	hypothetical protein	1.48	0.806
WP_004044273.1	HVO_0662	helix-turn-helix domain-containing protein	1.43	0.707
WP_004042941.1	HVO_2725	phosphoesterase	1.42	0.85
ELY37340.1	HVO_A0558	iron ABC transporter substrate-binding protein	1.41	0.838
WP_004043122.1	HVO_A0198	hypothetical protein	1.4	0.789
WP_049914830.1	HVO_2606	hypothetical protein	1.4	0.868
ELY33476.1	HVO_2251	lactate permease	1.39	0.823
ADE04604.2	HVO_0943	hypothetical protein	1.38	0.886
WP_004044896.1	HVO_2993	peptidase A24	1.37	0.722
ELY33434.1	HVO_2205	NADH dehydrogenase	1.36	0.704
WP_004040981.1	HVO_A0627	hypothetical protein	1.33	0.825
WP_004044307.1	HVO_0628	ABC transporter substrate-binding protein	1.33	0.791
WP_049914885.1	HVO_0954	hypothetical protein	1.33	0.846
WP_004042193.1	HVO_2300	translation initiation factor IF-5A	1.3	0.732
WP_004042325.1	HVO_2432	basic amino acid ABC transporter substrate-binding protein	1.3	0.769
WP_004042714.1	HVO_2616	potassium channel protein	1.3	0.818
WP_004040822.1	HVO_A0468	hypothetical protein	1.27	0.864
ADE04657.1	HVO_1603	nitrate ABC transporter substrate-binding protein	1.25	0.877
WP_004042874.1	HVO_2692	ABC transporter ATP-binding protein	1.24	0.732
WP_004045343.1	HVO_0229	hypothetical protein	1.2	0.81
WP_004044036.1	HVO_0903	ABC transporter ATP-binding protein	1.18	0.829
WP_004042061.1	HVO_2169	hypothetical protein	1.16	0.807
WP_004042266.1	HVO_2377	phosphate ABC transporter, permease protein PstA	1.16	0.866
WP_004041769.1	HVO_1888	molybdenum transporter	1.12	0.809
ELY35686.1	HVO_1673	hypothetical protein	1.1	0.77
WP_004041752.1	HVO_1870	metalloprotease	1.05	0.834
WP_004043392.1	HVO_A0047	universal stress protein UspA	1.05	0.869
WP_004044168.1	HVO_0769	deoxyribonuclease	1.04	0.858
WP_004042658.1	HVO_2588	isocitrate dehydrogenase (NADP(+))	1.04	0.762
WP_004043701.1	HVO_1240	Tat pathway signal protein	1.03	0.812
ADE05223.1	HVO_C0074	ABC transporter ATP-binding protein	1.01	0.854
WP_004044756.1	HVO_2923	proteasome subunit alpha	1.01	0.736
WP_004043766.1	HVO_1175	hypothetical protein	1	0.891
WP_004040921.1	HVO_A0562	urocanate hydratase	0.993	0.82
WP_004044001.1	HVO_0944	cytochrome c oxidase subunit II	0.984	0.852
WP_004042741.1	HVO_2629	hypothetical protein	0.963	0.878
ADE01809.1	HVO_A0380	peptide ABC transporter substrate-binding protein	0.924	0.811
WP_004044818.1	HVO_2958	pyruvate dehydrogenase (acetyl-transferring) E1 component subunit alpha	0.919	0.826
WP_004042131.1	HVO_2242	translation initiation factor IF-2	0.911	0.822
WP_004042558.1	HVO_2541	preprotein translocase subunit SecY	0.88	0.822
WP_004043924.1	HVO_1018	hypothetical protein	0.874	0.804
WP_004041594.1	HVO_1705	iron ABC transporter substrate-binding protein	0.871	0.866
WP_004044616.1	HVO_0307	hypothetical protein	0.865	0.818
WP_004042017.1	HVO_2135	hypothetical protein	0.849	0.868
WP_004043637.1	HVO_1300	triose-phosphate isomerase	0.849	0.836
WP_004041782.1	HVO_1901	translation initiation factor IF-2 subunit gamma	0.835	0.901
ADE01599.1	HVO_B0132	PQQ repeat protein	0.799	0.887
WP_004041430.1	HVO_1552	transcriptional regulator	0.798	0.859
WP_004044159.1	HVO_0778	thermosome subunit 3	0.794	0.866
WP_004041939.1	HVO_2055	polysaccharide biosynthesis protein	0.785	0.9
WP_004042456.1	HVO_2495	HTR-like protein	0.774	0.828
WP_004042606.1	HVO_2558	30S ribosomal protein S3	0.769	0.842
WP_004041753.1	HVO_1871	hypothetical protein	0.767	0.876
WP_004045090.1	HVO_0062	peptide ABC transporter substrate-binding protein	0.764	0.838
WP_004044754.1	HVO_2922	DUF1508 domain-containing protein	0.753	0.906
WP_004041075.1	HVO_B0080	cytochrome c550	0.751	0.878
WP_004045061.1	HVO_0048	argininosuccinate lyase	0.747	0.884
WP_004045118.1	HVO_0074	polyphosphate kinase 2	0.736	0.883
WP_004044503.1	HVO_0421	ATPase	0.708	0.9
WP_004043883.1	HVO_1058	Trk system potassium transport protein TrkA	0.702	0.884
WP_004040809.1	HVO_A0451	SLC13 family permease	0.701	0.863
WP_004044742.1	HVO_2916	short-chain dehydrogenase	0.697	0.88
WP_004041429.1	HVO_1551	hypothetical protein	0.693	0.888
WP_004043952.1	HVO_0991	hypothetical protein	0.688	0.861
WP_013035363.1	HVO_1530	MFS transporter	0.685	0.881
WP_004041722.1	HVO_1832	MATE family efflux transporter	0.677	0.883
WP_004043835.1	HVO_1103	hypothetical protein	0.67	0.871
WP_004044024.1	HVO_0915	archaeosortase A	0.656	0.903
WP_004044129.1	HVO_0807	hypothetical protein	0.629	0.886
WP_004041515.1	HVO_1625	hypothetical protein	0.618	0.877
WP_049941511.1	HVO_2070	sialidase	0.598	0.877
WP_004041954.1	HVO_2069	RND transporter	0.59	0.869
WP_004042115.1	HVO_2226	anthranilate phosphoribosyltransferase	0.585	0.872
WP_004044250.1	HVO_0685	membrane protein	0.569	0.908
WP_004043525.1	HVO_1413	NADH dehydrogenase	0.566	0.9
WP_004044823.1	HVO_2960	branched-chain alpha-keto acid dehydrogenase subunit E2	0.563	0.881
WP_004045232.1	HVO_0120	signal recognition particle-docking protein FtsY	0.562	0.892
WP_004045328.1	HVO_0214	L-lactate dehydrogenase	0.56	0.908
WP_004041074.1	HVO_B0081	peptide ABC transporter	0.556	0.9
WP_004041634.1	HVO_1751	copper-translocating P-type ATPase	0.55	0.903
WP_004043089.1	HVO_A0160	HTR-like protein	0.519	0.895
ADE01582.1	HVO_B0153	Mur ligase family CapB protein	0.518	0.903
WP_004044632.1	HVO_0291	rpa-associated protein	0.515	0.913
WP_004045323.1	HVO_0209	acyl-CoA dehydrogenase	0.503	0.904
WP_004041410.1	HVO_1532	DUF368 domain-containing protein	0.482	0.892
WP_004041373.1	HVO_B0162	cytochrome bc complex cytochrome b subunit	0.469	0.904
WP_004044009.1	HVO_0936	dehydrogenase	0.458	0.897
WP_004041917.1	HVO_2032	heme ABC transporter ATP-binding protein	0.453	0.9
WP_004044567.1	HVO_0356	elongation factor EF-2	0.453	0.892
WP_004043611.1	HVO_1327	ATPase AAA	0.449	0.91
WP_004045317.1	HVO_0203	ATPase AAA	0.449	0.907
WP_004042733.1	HVO_2625	GMP synthase	0.44	0.888
WP_004044607.1	HVO_0316	ATP synthase subunit A	0.437	0.891
WP_004044522.1	HVO_0401	universal stress protein	0.422	0.899
WP_004041469.1	HVO_1585	acetyl-CoA synthetase	0.413	0.898
WP_004041540.1	HVO_1649	S-adenosylmethionine synthetase	0.408	0.908
WP_004041419.1	HVO_1541	glycerol kinase	0.399	0.901
ELY35097.1	HVO_1831	(2Fe-2S)-binding protein	0.388	0.902
WP_004041900.1	HVO_2016	hypothetical protein	0.378	0.907
WP_004044014.1	HVO_0931	UspA domain-containing protein	0.373	0.91
WP_004042417.1	HVO_2475	30S ribosomal protein S17e	0.372	0.917
WP_004044617.1	HVO_0306	hypothetical protein	0.364	0.897
WP_004043029.1	HVO_2784	30S ribosomal protein S13	0.356	0.908
WP_004044564.1	HVO_0359	elongation factor 1-alpha	0.348	0.9
WP_004041966.1	HVO_2083	ABC transporter ATP-binding protein	0.347	0.905
WP_004044487.1	HVO_0437	preprotein translocase subunit Sec61beta	0.344	0.912
WP_004041855.1	HVO_1976	preprotein translocase subunit SecD	0.343	0.904
WP_004044419.1	HVO_0504	hypothetical protein	0.338	0.911
WP_004041457.1	HVO_1577	TrmB family transcriptional regulator	0.329	0.902
WP_004043020.1	HVO_2774	phosphopyruvate hydratase	0.329	0.898
WP_004041938.1	HVO_2053	LPS transferase	0.321	0.91
WP_004044614.1	HVO_0309	SAM-dependent methyltransferase	0.313	0.906
ADE01609.1	HVO_B0135	hypothetical protein	0.302	0.898
WP_004044440.1	HVO_0481	type I glyceraldehyde-3-phosphate dehydrogenase	0.293	0.905
WP_004043700.1	HVO_1241	photosynthetic protein synthase I	0.286	0.913
WP_004043681.1	HVO_1258	hypothetical protein	0.26	0.907
WP_004041799.1	HVO_1920	sodium-dependent transporter	0.253	0.916
WP_004044061.1	HVO_0876	methylglyoxal synthase	0.248	0.903
WP_013035585.1	HVO_1495	PTS sugar transporter subunit IIC	0.248	0.909
WP_004043987.1	HVO_0958	hypothetical protein	0.245	0.919
WP_004044606.1	HVO_0317	V-type ATP synthase subunit B	0.238	0.908
WP_004045186.1	HVO_0102	zinc metalloprotease HtpX	0.235	0.91
WP_004044904.1	HVO_2997	O-acetylhomoserine aminocarboxypropyltransferase	0.227	0.915
WP_004043847.1	HVO_1091	proteasome endopeptidase complex,subunit alpha	0.224	0.907
WP_004043682.1	HVO_1257	ATPase AAA	0.223	0.912
ELY33665.1	HVO_2072	major cell surface glycoprotein	0.221	0.914
WP_004044456.1	HVO_0466	citrate (Si)-synthase	0.221	0.911
WP_004043805.1	HVO_1132	adenylosuccinate synthase	0.215	0.915
WP_004044003.1	HVO_0942	hypothetical protein	0.207	0.918
WP_004042285.1	HVO_2396	glutaredoxin	0.204	0.917
WP_004043707.1	HVO_1235	amidase	0.195	0.915
ADE05222.1	HVO_C0002	hypothetical protein	0.194	0.916
WP_004040826.1	HVO_A0472	thioredoxin reductase	0.186	0.916
WP_004044471.1	HVO_0452	leucine--tRNA ligase	0.173	0.915
WP_004042940.1	HVO_2724	ribonuclease J	0.172	0.913
WP_013035375.1	HVO_2913	superoxide dismutase	0.166	0.914
WP_004042111.1	HVO_2222	peptidyl-prolyl cis-trans isomerase	0.161	0.92
WP_004042524.1	HVO_2529	short-chain dehydrogenase	0.149	0.918
ADE04124.1	HVO_2694	ABC transporter permease	0.148	0.917
WP_004043671.1	HVO_1268	hypothetical protein	0.146	0.916
WP_004041717.1	HVO_1827	30S ribosomal protein S6e	0.143	0.917
WP_004044570.1	HVO_0353	30S ribosomal protein S12	0.143	0.919
WP_004042493.1	HVO_2514	transcriptional regulator	0.137	0.917
WP_004044521.1	HVO_0402	TIGR00266 family protein	0.108	0.919
WP_004041579.1	HVO_1690	hypothetical protein	0.103	0.92
WP_004041458.1	HVO_1578	NADH dehydrogenase	0.097	0.921
ELY33664.1	HVO_2071	hypothetical protein	0.0886	0.919
WP_004041519.1	HVO_1629	hypothetical protein	0.0826	0.921
WP_004041424.1	HVO_1546	dihydroxyacetone kinase subunit DhaK	0.0794	0.918
WP_004042029.1	HVO_2147	cytochrome b	0.0771	0.92
WP_004041481.1	HVO_1590	molecular chaperone DnaK	0.0694	0.919
WP_004045076.1	HVO_0055	CBS domain-containing protein	0.069	0.921
WP_004042719.1	HVO_2618	TrkA C-terminal domain-containing protein	0.0644	0.92
WP_004043667.1	HVO_1271	DNA-binding protein	0.0595	0.92
WP_004041854.1	HVO_1975	preprotein translocase subunit SecF	0.0531	0.922
WP_004043936.1	HVO_1007	PQQ-dependent glucose dehydrogenase	0.0531	0.921
WP_004042381.1	HVO_2464	succinate--CoA ligase subunit alpha	0.0529	0.92
WP_004042581.1	HVO_2549	30S ribosomal protein S8	0.0497	0.922
WP_004043974.1	HVO_0970	type III ribulose-bisphosphate carboxylase	0.0488	0.922
WP_004043730.1	HVO_1212	circadian clock protein KaiC	0.0318	0.922
WP_004044047.1	HVO_0891	copper ABC transporter ATP-binding protein	0.00183	0.923
WP_004042717.1	HVO_2617	TrkA C-terminal domain-containing protein	-0.00352	0.923
WP_004042457.1	HVO_2496	adenylate kinase	-0.0209	0.923
WP_004043093.1	HVO_A0164	hypothetical protein	-0.0231	0.923
WP_004043456.1	HVO_1479	TIGR03663 family protein	-0.0339	0.922
WP_013035331.1	HVO_2889	nuclease	-0.041	0.921
WP_004043807.1	HVO_1130	hypothetical protein	-0.0413	0.922
WP_004045271.1	HVO_0158	transcription factor	-0.056	0.922
ADE03416.1	HVO_0455	thermosome subunit 2	-0.0642	0.92
ELY32466.1	HVO_2555	30S ribosomal protein S17	-0.0713	0.921
WP_004040849.1	HVO_A0496	universal stress protein UspA	-0.0741	0.919
WP_004042255.1	HVO_2366	universal stress protein UspA	-0.0827	0.919
WP_004042007.1	HVO_2123	ABC transporter ATP-binding protein	-0.0829	0.919
WP_004043944.1	HVO_0999	hypothetical protein	-0.0836	0.918
WP_004042217.1	HVO_2325	amphi-Trp domain-containing protein	-0.0844	0.92
WP_004042044.1	HVO_2160	PGF-CTERM sorting domain-containing protein	-0.0845	0.918
ADE05264.1	HVO_C0075	peptide ABC transporter substrate-binding protein	-0.0925	0.92
WP_004043536.1	HVO_1402	phosphomannomutase	-0.0978	0.92
WP_013035297.1	HVO_2600	type II methionyl aminopeptidase	-0.101	0.919
WP_004042006.1	HVO_2122	ABC transporter ATP-binding protein	-0.105	0.919
WP_004041497.1	HVO_1605	sodium:proton antiporter	-0.108	0.919
WP_004042477.1	HVO_2506	isopentenyl-diphosphate Delta-isomerase	-0.109	0.922
ELY27580.1	HVO_1034	type II secretion system protein	-0.119	0.919
WP_004043562.1	HVO_1377	hypothetical protein	-0.122	0.917
ADE05188.1	HVO_2286	hypothetical protein	-0.129	0.92
WP_004042875.1	HVO_2693	sugar ABC transporter permease	-0.131	0.919
WP_004043027.1	HVO_2782	30S ribosomal protein S11	-0.134	0.915
WP_004044100.1	HVO_0836	peptidase M28	-0.139	0.916
WP_004042268.1	HVO_2379	phosphate transport system regulatory protein PhoU	-0.143	0.919
WP_004044695.1	HVO_2879	ornithine cyclodeaminase	-0.143	0.915
WP_004042597.1	HVO_2554	50S ribosomal protein L14	-0.151	0.915
WP_004043488.1	HVO_1447	propionyl-CoA carboxylase	-0.153	0.919
WP_004045240.1	HVO_0128	hypothetical protein	-0.161	0.92
WP_004041340.1	HVO_B0194	hypothetical protein	-0.186	0.917
WP_004041114.1	HVO_B0040	IclR family transcriptional regulator	-0.188	0.914
WP_004042223.1	HVO_2333	hypothetical protein	-0.191	0.916
WP_004045258.1	HVO_0145	ATPase AAA	-0.208	0.917
WP_004044621.1	HVO_0302	hypothetical protein	-0.21	0.917
WP_004044258.1	HVO_0677	aspartate--tRNA(Asn) ligase	-0.216	0.911
WP_004042208.1	HVO_2316	serine protease	-0.218	0.917
WP_004042039.1	HVO_2156	universal stress protein UspA	-0.219	0.909
WP_004042383.1	HVO_2465	succinate--CoA ligase subunit beta	-0.238	0.908
WP_004041934.1	HVO_2048	mannosyltransferase B	-0.255	0.909
ELY32875.1	HVO_2433	hypothetical protein	-0.258	0.916
WP_004044688.1	HVO_2872	hypothetical protein	-0.264	0.915
WP_004042269.1	HVO_2380	ATPase	-0.265	0.906
WP_004041964.1	HVO_2081	hypothetical protein	-0.271	0.905
WP_004041759.1	HVO_1876A	hypothetical protein	-0.273	0.91
ADE05039.1	HVO_2890	hypothetical protein	-0.281	0.907
WP_004042277.1	HVO_2388	Ig-like domain-containing protein	-0.282	0.915
WP_013035666.1	HVO_1145	30S ribosomal protein S3ae	-0.288	0.902
WP_004042436.1	HVO_2486	carbamoyl phosphate synthase	-0.295	0.91
WP_004043447.1	HVO_1488	mandelate racemase	-0.311	0.915
WP_004043005.1	HVO_2758	50S ribosomal protein L11	-0.318	0.903
WP_004043964.1	HVO_0979	NADH dehydrogenase	-0.318	0.897
ELY25715.1	HVO_0447	phosphate-binding protein	-0.325	0.917
WP_004042013.1	HVO_2130	transcriptional regulator	-0.325	0.909
WP_004043279.1	HVO_A0378	N-methylhydantoinase	-0.326	0.905
WP_004045289.1	HVO_0175	DNA polymerase sliding clamp	-0.331	0.915
WP_004045302.1	HVO_0188	polyketide cyclase	-0.339	0.905
WP_004041169.1	HVO_B0365	molybdopterin oxidoreductase	-0.34	0.905
WP_004043946.1	HVO_0997	peptidase	-0.351	0.907
WP_004042196.1	HVO_2303	molecular chaperone Hsp20	-0.353	0.917
WP_004043696.1	HVO_1245	DSBA oxidoreductase	-0.357	0.904
WP_004041399.1	HVO_1522	methyltransferase	-0.367	0.91
WP_004044687.1	HVO_2871	aspartate aminotransferase family protein	-0.368	0.908
WP_004041965.1	HVO_2082	hypothetical protein	-0.371	0.912
WP_004044101.1	HVO_0835	3-ketoacyl-CoA thiolase	-0.372	0.907
WP_004043968.1	HVO_0975	mannosyltransferase	-0.375	0.908
WP_004042523.1	HVO_2528	phytoene dehydrogenase	-0.381	0.911
WP_004043481.1	HVO_1454	aspartate carbamoyltransferase	-0.394	0.9
WP_004041062.1	HVO_B0093	peptide ABC transporter substrate-binding protein	-0.399	0.902
WP_004043632.1	HVO_1305	2-ketoglutarate ferredoxin oxidoreductase subunit alpha	-0.399	0.893
WP_004045313.1	HVO_0199	phosphoglucomutase	-0.408	0.901
WP_004064311.1	HVO_0850	peptidase	-0.409	0.904
WP_004042287.1	HVO_2398	ABC transporter ATP-binding protein	-0.419	0.894
WP_004044130.1	HVO_0806	pyruvate kinase	-0.424	0.893
WP_004044210.1	HVO_0727	rhomboid family intramembrane serine protease	-0.425	0.908
WP_004044046.1	HVO_0892	copper ABC transporter substrate-binding protein	-0.427	0.887
WP_004041423.1	HVO_1545	dihydroxyacetone kinase subunit L	-0.429	0.895
WP_004042467.1	HVO_2501	alpha/beta hydrolase	-0.43	0.899
WP_004044135.1	HVO_0801	phosphoesterase	-0.436	0.894
WP_004042661.1	HVO_2589	asparaginase	-0.437	0.907
WP_004043051.1	HVO_2809	succinate dehydrogenase	-0.437	0.891
WP_004044171.1	HVO_0766	molecular chaperone Hsp20	-0.44	0.915
WP_004043699.1	HVO_1242	Tat pathway signal protein	-0.442	0.892
ADE03285.1	HVO_0884	aldehyde reductase	-0.446	0.915
WP_004044673.1	HVO_2857	inositol-1(or 4)-monophosphatase / fructose-1 6-bisphosphatase type	-0.451	0.897
WP_004043743.1	HVO_1198	universal stress protein UspA	-0.465	0.895
WP_004041171.1	HVO_B0363	dimethylsulfoxide reductase	-0.466	0.886
WP_004041214.1	HVO_B0328	peptide ABC transporter substrate-binding protein	-0.478	0.892
WP_004043706.1	HVO_1236	AMP-dependent synthetase	-0.478	0.907
WP_004041574.1	HVO_1684	threonine--tRNA ligase	-0.481	0.909
WP_004044390.1	HVO_0541	aconitate hydratase	-0.483	0.9
WP_004042463.1	HVO_2499	universal stress protein UspA	-0.493	0.896
WP_004045436.1	HVO_C0054	hypothetical protein	-0.502	0.906
WP_004042593.1	HVO_2553	50S ribosomal protein L24	-0.505	0.897
WP_004043678.1	HVO_1261	membrane protein	-0.506	0.899
WP_004045218.1	HVO_0117	translation initiation factor IF-6	-0.513	0.896
ADE03959.2	HVO_0917	hypothetical protein	-0.514	0.915
WP_004041049.1	HVO_B0106	sugar ABC transporter substrate-binding protein	-0.514	0.892
WP_004042205.1	HVO_2313	hypothetical protein	-0.521	0.893
WP_004043618.1	HVO_1319	peroxiredoxin	-0.524	0.9
WP_004041859.1	HVO_1979	tRNA pseudouridine(54/55) synthase Pus10	-0.534	0.885
WP_004043752.1	HVO_1189	hypothetical protein	-0.534	0.896
WP_004042991.1	HVO_2749	50S ribosomal protein L21e	-0.536	0.896
WP_004043055.1	HVO_2813	hypothetical protein	-0.537	0.901
WP_004044602.1	HVO_0321	peptide chain release factor 1	-0.538	0.902
WP_004042938.1	HVO_2723	snRNP-like protein	-0.547	0.904
ELY23357.1	HVO_0250	DNA-binding protein	-0.549	0.891
WP_004041826.1	HVO_1946	translation initiation factor	-0.554	0.903
WP_004045034.1	HVO_0035	stomatin-prohibitin-like protein	-0.566	0.89
WP_004044608.1	HVO_0315	ATP synthase subunit F	-0.569	0.88
WP_004045245.1	HVO_0133	thermosome subunit 1	-0.572	0.888
WP_004044965.1	HVO_0009	L-cysteine desulfhydrase	-0.584	0.863
WP_004044076.1	HVO_0861	Fe-S cluster assembly protein SufD	-0.588	0.908
WP_004044460.1	HVO_0462	cytochrome ubiquinol oxidase subunit I	-0.588	0.878
WP_004042721.1	HVO_2620	hypothetical protein	-0.59	0.909
WP_004043482.1	HVO_1453	glutamate dehydrogenase	-0.606	0.885
WP_004042886.1	HVO_2700	ATPase AAA	-0.611	0.869
ELY34723.1	HVO_1963	translation initiation factor IF-2	-0.622	0.907
WP_004041932.1	HVO_2046	N-acetylgalactosamine-6-sulfatase	-0.628	0.874
WP_004044587.1	HVO_0334	adenine phosphoribosyltransferase	-0.639	0.887
WP_004043034.1	HVO_2790	ATP-binding protein	-0.642	0.894
WP_004042195.1	HVO_2302	membrane protein	-0.671	0.877
WP_004042753.1	HVO_2636	phage shock protein A	-0.671	0.89
WP_004041382.1	HVO_B0154	11-domain light and oxygen sensing his kinase	-0.676	0.865
WP_004042202.1	HVO_2309	4a-hydroxytetrahydrobiopterin dehydratase	-0.676	0.892
WP_004043937.1	HVO_1006	ABC transporter ATP-binding protein	-0.68	0.905
WP_004044032.1	HVO_0907	cox-type terminal oxidase subunit I	-0.68	0.896
WP_004043019.1	HVO_2773	30S ribosomal protein S2	-0.681	0.878
WP_004043985.1	HVO_0960	oxidoreductase	-0.684	0.853
WP_004041022.1	HVO_B0134	multidrug ABC transporter ATP-binding protein	-0.688	0.861
WP_004041915.1	HVO_2029	AsnC family transcriptional regulator	-0.689	0.887
WP_004044063.1	HVO_0874	hypothetical protein	-0.692	0.896
WP_004042262.1	HVO_2373	30S ribosomal protein S8e	-0.694	0.89
WP_004041788.1	HVO_1907	ATPase AAA	-0.7	0.897
WP_004045355.1	HVO_0240	AsnC family transcriptional regulator	-0.705	0.884
WP_004042898.1	HVO_2706	initiation factor 2B-like protein	-0.706	0.894
WP_004043776.1	HVO_1165	mechanosensitive ion channel protein	-0.713	0.855
WP_004045074.1	HVO_0054	glycine--tRNA ligase	-0.714	0.866
WP_004043565.1	HVO_1374	long-chain-fatty-acid--CoA ligase	-0.72	0.886
WP_013035232.1	HVO_2350	hypothetical protein	-0.72	0.893
WP_004044050.1	HVO_0888	oxoglutarate--ferredoxin oxidoreductase	-0.727	0.888
WP_004044048.1	HVO_0890	copper ABC transporter permease	-0.729	0.858
ADE04525.2	HVO_2037	hypothetical protein	-0.733	0.908
WP_004044678.1	HVO_2862	serine hydroxymethyltransferase	-0.734	0.891
ADE02586.1	HVO_2126	peptide ABC transporter substrate-binding protein	-0.743	0.842
WP_004063281.1	HVO_1516	hypothetical protein	-0.752	0.885
WP_004042025.1	HVO_2143	hypothetical protein	-0.762	0.892
ELY23353.1	HVO_0246	transcriptional regulator	-0.764	0.879
WP_004042306.1	HVO_2417	hypothetical protein	-0.77	0.883
WP_004043023.1	HVO_2777	30S ribosomal protein S9	-0.772	0.888
WP_004042307.1	HVO_2418	PKD domain-containing protein	-0.778	0.872
WP_004044251.1	HVO_0684	aspartyl/glutamyl-tRNA amidotransferase subunit B	-0.786	0.893
WP_004041420.1	HVO_1542	hypothetical protein	-0.787	0.852
WP_013035300.1	HVO_0454	alanine dehydrogenase	-0.79	0.864
ADE02195.1	HVO_A0605	NADH-ubiquinone oxidoreductase	-0.796	0.851
WP_004041432.1	HVO_1554	conjugal transfer protein TraB	-0.799	0.886
WP_004044835.1	HVO_2968	phosphoglycerate dehydrogenase	-0.801	0.875
WP_004043997.1	HVO_0948	universal stress protein UspA	-0.802	0.874
ELY27185.1	HVO_0933	haloacid dehalogenase	-0.807	0.865
WP_004042504.1	HVO_2521	inosine-5-monophosphate dehydrogenase	-0.808	0.88
WP_004041170.1	HVO_B0364	4Fe-4S ferredoxin	-0.809	0.884
WP_004044124.1	HVO_0812	phosphoenolpyruvate synthase	-0.81	0.844
WP_004044078.1	HVO_0859	ABC transporter ATP-binding protein	-0.813	0.848
WP_004041795.1	HVO_1916	potassium transporter	-0.816	0.801
WP_004042226.1	HVO_2336	pyridoxal 5'-phosphate synthase lyase subunit PdxS	-0.819	0.832
WP_004043526.1	HVO_1412	diphosphomevalonate decarboxylase	-0.821	0.882
WP_004044288.1	HVO_0648	membrane protein	-0.825	0.822
WP_004043108.1	HVO_A0181	hypothetical protein	-0.831	0.892
WP_004044523.1	HVO_0400	hypothetical protein	-0.833	0.896
WP_004043963.1	HVO_0980	NADH-quinone oxidoreductase subunit C	-0.838	0.81
WP_013035344.1	HVO_2875	type 11 methyltransferase	-0.838	0.864
WP_004042591.1	HVO_2552	30S ribosomal protein S4e	-0.848	0.903
WP_004043045.1	HVO_2802	branched-chain amino acid ABC transporter permease	-0.855	0.877
WP_004044306.1	HVO_0629	peptide ABC transporter permease	-0.857	0.871
WP_004043633.1	HVO_1304	2-ketoglutarate ferredoxin oxidoreductase subunit beta	-0.862	0.884
WP_004041941.1	HVO_2057	glucose-1-phosphate thymidylyltransferase	-0.863	0.876
ELY26169.1	HVO_0570	ATP-binding protein	-0.871	0.852
WP_004042855.1	HVO_2684	universal stress protein UspA	-0.872	0.892
WP_004045235.1	HVO_0123	signal recognition particle	-0.872	0.9
ELY32157.1	HVO_A0133	Tat (twin-arginine translocation) pathway signal sequence domain protein	-0.88	0.897
WP_013035522.1	HVO_2305	molybdopterin biosynthesis protein	-0.891	0.856
ADE01591.2	HVO_B0203	FAD-dependent oxidoreductase	-0.893	0.842
WP_004044674.1	HVO_2858	ArsR family transcriptional regulator	-0.893	0.873
WP_004043933.1	HVO_1009	aryl-alcohol dehydrogenase	-0.901	0.886
WP_004043957.1	HVO_0986	NADH-quinone oxidoreductase subunit L	-0.907	0.861
WP_004045220.1	HVO_0118	50S ribosomal protein L18a	-0.907	0.873
WP_004043836.1	HVO_1102	NYN domain-containing protein	-0.913	0.897
WP_004041601.1	HVO_1711	glucoamylase	-0.915	0.879
WP_004045195.1	HVO_0105	pyridine nucleotide-disulfide oxidoreductase	-0.915	0.86
ELY32386.1	HVO_2798	branched-chain amino acid ABC transporter substrate-binding protein	-0.921	0.851
WP_004044037.1	HVO_0902	ABC transporter ATP-binding protein	-0.927	0.884
WP_004042454.1	HVO_2494	cytidylate kinase	-0.939	0.879
WP_004042323.1	HVO_2431	polar amino acid ABC transporter permease	-0.942	0.904
ADE03394.1	HVO_1914	acetyl-CoA acetyltransferase	-0.948	0.84
WP_004044282.1	HVO_0654	50S ribosomal protein L37ae	-0.952	0.881
WP_004044116.1	HVO_0820	hypothetical protein	-0.958	0.883
WP_004041272.1	HVO_B0266	glutamate dehydrogenase	-0.969	0.857
WP_004043876.1	HVO_1065	cation transporter	-0.974	0.869
WP_004043594.1	HVO_1344	rRNA metabolism protein	-0.991	0.874
WP_004042064.1	HVO_2172	hypothetical protein	-0.993	0.827
WP_013035587.1	HVO_2045	hypothetical protein	-0.996	0.856
WP_004044042.1	HVO_0896	acyl-CoA synthetase	-1	0.851
WP_004044473.1	HVO_0450	molecular chaperone Hsp20	-1.01	0.834
WP_004045008.1	HVO_0025	sulfurtransferase	-1.01	0.892
WP_004041549.1	HVO_1658	acetyltransferase	-1.02	0.863
WP_004041927.1	HVO_2040	nucleoside-diphosphate sugar epimerase	-1.02	0.793
WP_004043970.1	HVO_0973	aspartate aminotransferase	-1.02	0.899
WP_004041318.1	HVO_B0217	branched-chain amino acid ABC transporter substrate-binding protein	-1.04	0.871
WP_004041741.1	HVO_1859	TIGR00374 family protein	-1.04	0.887
WP_004042966.1	HVO_2738	30S ribosomal protein S28e	-1.04	0.887
WP_004044233.1	HVO_0703	hypothetical protein	-1.05	0.869
WP_004044686.1	HVO_2870	AI-2E family transporter	-1.05	0.872
WP_013035311.1	HVO_0627	ABC transporter ATP-binding protein	-1.05	0.779
WP_004044491.1	HVO_0433	NADPH-dependent F420 reductase	-1.09	0.849
WP_004045344.1	HVO_0230	HIT family protein	-1.09	0.811
WP_004042128.1	HVO_2239	universal stress protein UspA	-1.1	0.835
WP_004044093.1	HVO_0843	hypothetical protein	-1.1	0.867
WP_004043024.1	HVO_2778	50S ribosomal protein L13	-1.11	0.793
WP_004044610.1	HVO_0313	ATP synthase subunit E	-1.11	0.812
WP_004043454.1	HVO_1481	universal stress protein UspA	-1.12	0.83
WP_004040952.1	HVO_A0595	sugar phosphate nucleotidyltransferase	-1.14	0.836
WP_004041270.1	HVO_B0268	alkane monooxygenase	-1.15	0.838
WP_004041450.1	HVO_1571	DNA topoisomerase VI subunit B	-1.15	0.845
WP_004043145.1	HVO_A0225	GNAT family N-acetyltransferase	-1.15	0.862
WP_004044222.1	HVO_0715	sodium:calcium antiporter	-1.15	0.864
WP_004045274.1	HVO_0161	ATP phosphoribosyltransferase	-1.15	0.833
WP_004043601.1	HVO_1337	hypothetical protein	-1.16	0.841
WP_004044269.1	HVO_0666	dihydrolipoamide acyltransferase	-1.17	0.87
WP_004042674.1	HVO_2596	pyruvate dehydrogenase subunit beta	-1.19	0.868
ELY24291.1	HVO_0078	hydroxymethylbilane synthase	-1.19	0.863
WP_004041479.1	HVO_1589	molecular chaperone DnaJ	-1.2	0.866
WP_004042273.1	HVO_2384	CBS domain-containing protein	-1.2	0.823
WP_004043948.1	HVO_0995	hypothetical protein	-1.2	0.736
WP_004044044.1	HVO_0894	acetyl-coenzyme A synthetase	-1.2	0.83
WP_004044127.1	HVO_0809	methionine--tRNA ligase	-1.2	0.82
WP_013035481.1	HVO_1069	Na+/H+ antiporter subunit A	-1.2	0.83
WP_004042832.1	HVO_2674	manganese transporter	-1.23	0.872
WP_004044095.1	HVO_0841	cytochrome b	-1.23	0.839
WP_004041683.1	HVO_1799	FAD-dependent oxidoreductase	-1.24	0.874
WP_004045277.1	HVO_0163	transcriptional regulator	-1.25	0.869
WP_004041374.1	HVO_B0161	Rieske 2Fe-2S domain-containing protein	-1.25	0.874
WP_004044219.1	HVO_0718	preprotein translocase subunit SecE	-1.26	0.891
WP_004044618.1	HVO_0305	electron transfer flavoprotein subunit beta	-1.27	0.85
WP_004043765.1	HVO_1176	hypothetical protein	-1.27	0.893
WP_004043910.1	HVO_1033	secretion system protein	-1.27	0.734
WP_004042575.1	HVO_2548	50S ribosomal protein L6	-1.28	0.874
WP_004044604.1	HVO_0319	V-type ATP synthase subunit D	-1.28	0.86
WP_004042612.1	HVO_2561	50S ribosomal protein L2	-1.29	0.678
WP_004044005.1	HVO_0940	heavy metal translocating P-type ATPase	-1.29	0.876
ADE02699.1	HVO_3009	universal stress protein UspA	-1.3	0.837
WP_004044212.1	HVO_0725	short-chain dehydrogenase/reductase	-1.32	0.793
WP_004040979.1	HVO_A0625	hypothetical protein	-1.33	0.839
WP_004041835.1	HVO_1955	aconitate hydratase	-1.35	0.676
WP_004043843.1	HVO_1095	PGF-CTERM sorting domain-containing protein	-1.35	0.875
WP_004043797.1	HVO_1140	acyl-CoA dehydrogenase	-1.36	0.836
WP_004043828.1	HVO_1109	signal recognition particle	-1.36	0.834
WP_004044305.1	HVO_0630	peptide ABC transporter permease	-1.36	0.864
WP_004044575.1	HVO_0348	DNA-directed RNA polymerase subunit B	-1.36	0.895
WP_004042360.1	HVO_2452	ribonucleoside-diphosphate reductase, adenosylcobalamin-dependent	-1.37	0.829
WP_004043545.1	HVO_1394	sodium:proton antiporter	-1.37	0.868
WP_004044592.1	HVO_0331	proline dehydrogenase	-1.37	0.873
WP_004044619.1	HVO_0304	electron transfer flavoprotein subunit alpha	-1.38	0.791
WP_004041933.1	HVO_2047	hypothetical protein	-1.39	0.876
WP_004044900.1	HVO_2995	ferredoxin	-1.39	0.892
WP_004041425.1	HVO_1547	isoleucine--tRNA ligase	-1.41	0.835
WP_004044045.1	HVO_0893	methylmalonyl-CoA mutase	-1.41	0.831
WP_004043437.1	HVO_1498	PTS fructose transporter subunit IIA	-1.42	0.829
WP_004044038.1	HVO_0901	branched-chain amino acid ABC transporter permease	-1.42	0.848
WP_004044718.1	HVO_2900	fumarase	-1.42	0.72
WP_004040874.1	HVO_A0523	ACP synthase	-1.43	0.834
WP_004041159.1	HVO_B0376	aryl-alcohol dehydrogenase	-1.43	0.614
WP_004043760.1	HVO_1181	histidine kinase	-1.43	0.861
WP_004042329.1	HVO_2436	bifunctional malic enzyme oxidoreductase/phosphotransacetylase	-1.44	0.776
WP_004044437.1	HVO_0484	50S ribosomal protein L16	-1.44	0.87
WP_004044637.1	HVO_0285	metalloprotease	-1.45	0.794
ELY24985.1	HVO_2848	kinase anchor protein	-1.46	0.805
WP_004043947.1	HVO_0996	inosine-5-monophosphate dehydrogenase	-1.46	0.852
WP_004043983.1	HVO_0962	IclR family transcriptional regulator	-1.46	0.817
ADE03135.1	HVO_0311	ATP synthase subunit I	-1.47	0.514
WP_004041447.1	HVO_1568	alpha/beta hydrolase	-1.47	0.807
WP_004043943.1	HVO_1000	acetyl-CoA synthetase	-1.47	0.732
WP_004044207.1	HVO_0730	PadR family transcriptional regulator	-1.49	0.835
WP_004044267.1	HVO_0668	TPP-dependent acetoin dehydrogenase complex, E1 protein subunit beta	-1.49	0.713
WP_004043025.1	HVO_2779	50S ribosomal protein L18e	-1.51	0.819
WP_013035627.1	HVO_0478	glyceraldehyde-3-phosphate dehydrogenase	-1.51	0.858
WP_004043439.1	HVO_1496	phosphoenolpyruvate--protein phosphotransferase	-1.52	0.782
WP_004044927.1	HVO_3008	hypothetical protein	-1.52	0.829
WP_004043851.1	HVO_1087	universal stress protein	-1.53	0.796
WP_004044925.1	HVO_3007	malate dehydrogenase	-1.53	0.66
WP_004042286.1	HVO_2397	adhesin	-1.54	0.67
WP_004042956.1	HVO_2734	acetyltransferase	-1.54	0.791
WP_004041044.1	HVO_B0111	mandelate racemase	-1.55	0.702
WP_004044569.1	HVO_0354	30S ribosomal protein S7	-1.55	0.796
WP_013035625.1	HVO_0162	hypothetical protein	-1.55	0.866
WP_004044039.1	HVO_0900	branched-chain amino acid ABC transporter permease	-1.56	0.856
WP_004043121.1	HVO_A0197	lipopolysaccharide biosynthesis protein	-1.57	0.786
WP_004044077.1	HVO_0860	Fe-S cluster assembly protein SufB	-1.57	0.857
WP_004042846.1	HVO_2679	hypothetical protein	-1.59	0.748
WP_004045354.1	HVO_0239	glutamine synthetase	-1.59	0.582
WP_004041560.1	HVO_1670	nucleolar	-1.6	0.822
WP_004043878.1	HVO_1063	cation:proton antiporter	-1.6	0.835
WP_004044889.1	HVO_2989	phosphoglucosamine mutase	-1.6	0.761
WP_004042114.1	HVO_2225	succinylglutamate desuccinylase	-1.61	0.779
WP_004040918.1	HVO_A0559	histidine ammonia-lyase	-1.62	0.821
WP_004042618.1	HVO_2564	50S ribosomal protein L3	-1.62	0.695
WP_004044104.1	HVO_0832	alpha/beta hydrolase	-1.62	0.856
WP_004043028.1	HVO_2783	30S ribosomal protein S4	-1.63	0.842
WP_004043775.1	HVO_1166	hypothetical protein	-1.64	0.843
WP_004043777.1	HVO_1164	phosphohydrolase	-1.65	0.822
WP_004041800.1	HVO_1921	serine--tRNA ligase	-1.66	0.704
WP_004042565.1	HVO_2544	30S ribosomal protein S5	-1.66	0.665
WP_004045172.1	HVO_0096	NADH-binding protein	-1.66	0.784
WP_004041370.1	HVO_B0165	respiratory nitrate reductase subunit beta	-1.67	0.786
WP_004043955.1	HVO_0988	oxidoreductase	-1.67	0.756
WP_013035442.1	HVO_1387	enoyl-CoA hydratase	-1.67	0.838
ELY35765.1	HVO_1540	sn-glycerol-3-phosphate dehydrogenase subunit C	-1.7	0.753
WP_004043652.1	HVO_1287	protease	-1.7	0.832
WP_004044154.1	HVO_0783	ATP-dependent protease LonB	-1.7	0.744
WP_004044285.1	HVO_0651	prefoldin subunit beta	-1.7	0.849
WP_049914889.1	HVO_0854	chromosome segregation protein SMC	-1.7	0.744
WP_004040855.1	HVO_A0503	amidohydrolase	-1.71	0.72
WP_004040934.1	HVO_A0576	ABC transporter substrate-binding protein	-1.71	0.749
WP_004041796.1	HVO_1917	long-chain fatty acid--CoA ligase	-1.71	0.835
WP_004043141.1	HVO_A0220	UDP-N-acetylglucosamine 2-epimerase	-1.71	0.751
WP_004044590.1	HVO_0333	orotate phosphoribosyltransferase	-1.72	0.805
WP_004044525.1	HVO_0398	hypothetical protein	-1.73	0.84
WP_004042614.1	HVO_2562	50S ribosomal protein L23	-1.75	0.829
ADE01771.1	HVO_A0379	N-methylhydantoinase	-1.76	0.831
ADE04511.2	HVO_2881	hypothetical protein	-1.78	0.858
WP_004041567.1	HVO_1677	hypothetical protein	-1.78	0.85
WP_013035734.1	HVO_C0042	helicase	-1.78	0.617
WP_004041935.1	HVO_2049	rhamnosyl transferase-like protein	-1.79	0.84
WP_004042008.1	HVO_2124	peptide ABC transporter permease	-1.79	0.776
WP_004043767.1	HVO_1174	transcription factor	-1.79	0.8
WP_004043559.1	HVO_1380	methylmalonyl-CoA mutase	-1.82	0.815
WP_004041712.1	HVO_1824	hypothetical protein	-1.82	0.848
WP_004042496.1	HVO_2516	2,3-bisphosphoglycerate-independent phosphoglycerate mutase	-1.83	0.748
WP_004043443.1	HVO_1492	hypothetical protein	-1.84	0.877
WP_004043962.1	HVO_0981	NADH dehydrogenase	-1.84	0.65
WP_004044594.1	HVO_0329	branched chain amino acid aminotransferase	-1.84	0.807
WP_004041060.1	HVO_B0095	UspA domain protein	-1.85	0.839
WP_004043139.1	HVO_A0218	Gfo/Idh/MocA family oxidoreductase	-1.85	0.601
WP_004042726.1	HVO_2622	aldehyde oxidoreductase	-1.86	0.855
WP_004040856.1	HVO_A0505	enoyl-CoA hydratase	-1.87	0.664
WP_004043039.1	HVO_2796	hypothetical protein	-1.89	0.806
WP_004041454.1	HVO_1574	DNA mismatch repair protein MutT	-1.9	0.8
WP_004041944.1	HVO_2059	dTDP-glucose 4,6-dehydratase	-1.9	0.728
WP_004045197.1	HVO_0106	hypothetical protein	-1.9	0.788
WP_004042130.1	HVO_2241	hypothetical protein	-1.92	0.704
WP_004040858.1	HVO_A0507	phenylacetate-CoA oxygenase subunit PaaA	-1.93	0.727
WP_004043387.1	HVO_A0049	cobalt transporter	-1.94	0.826
WP_004044163.1	HVO_0774	glycosyl transferase family 2	-1.97	0.761
WP_004041912.1	HVO_2027	hypothetical protein	-1.99	0.772
WP_004043800.1	HVO_1137	metal transporter	-1.99	0.72
WP_004045214.1	HVO_0115	50S ribosomal protein L39e	-1.99	0.869
WP_004045093.1	HVO_0064	DNA-binding protein	-2	0.696
WP_004041438.1	HVO_1560	hypothetical protein	-2.01	0.793
WP_004043050.1	HVO_2808	succinate dehydrogenase	-2.02	0.413
WP_004041735.1	HVO_1853	universal stress protein UspA	-2.03	0.773
WP_004043394.1	HVO_A0045	protease	-2.03	0.81
WP_004043697.1	HVO_1244	hypothetical protein	-2.03	0.788
WP_004045014.1	HVO_0027	hypothetical protein	-2.03	0.819
WP_004045139.1	HVO_0083	nitrogen regulatory protein P-II	-2.03	0.792
WP_004042302.1	HVO_2413	elongation factor 1-alpha	-2.04	0.677
WP_004043954.1	HVO_0989	hypothetical protein	-2.04	0.73
WP_004042019.1	HVO_2137	cupin	-2.06	0.82
WP_004041452.1	HVO_1573	DNA gyrase subunit A	-2.07	0.799
WP_004040863.1	HVO_A0512	aldehyde dehydrogenase	-2.08	0.78
WP_004040973.1	HVO_A0619	hypothetical protein	-2.08	0.685
WP_004045222.1	HVO_0119	prefoldin subunit alpha	-2.08	0.836
WP_004041740.1	HVO_1858	30S ribosomal protein S19e	-2.09	0.721
WP_004041158.1	HVO_B0377	hypothetical protein	-2.1	0.629
WP_004043874.1	HVO_1066	Na+/H+ antiporter subunit D	-2.1	0.78
WP_004043057.1	HVO_2815	3-hydroxyacyl-CoA dehydrogenase	-2.13	0.781
WP_004044613.1	HVO_0310	V-type ATP synthase subunit H	-2.13	0.824
WP_004044336.1	HVO_0598	hypothetical protein	-2.14	0.777
ADE02176.1	HVO_A0175	transport protein (probable substrate cationic amino acids)	-2.16	0.556
ADE04960.2	HVO_0968	NADH dehydrogenase subunit D	-2.16	0.695
WP_004043961.1	HVO_0982	(4Fe-4S)-binding protein	-2.16	0.85
WP_004044677.1	HVO_2861	hypothetical protein	-2.17	0.409
WP_004041616.1	HVO_1727	transcription factor	-2.19	0.572
WP_004042901.1	HVO_2708	xylose isomerase	-2.19	0.815
WP_004044609.1	HVO_0314	ATP synthase subunit C	-2.19	0.509
WP_004041775.1	HVO_1894	hypothetical protein	-2.2	0.686
WP_004043002.1	HVO_2756	50S ribosomal protein L10	-2.21	0.392
WP_004040978.1	HVO_A0624	cadmium-translocating P-type ATPase	-2.23	0.443
WP_004042426.1	HVO_2481	phosphohydrolase	-2.23	0.567
WP_004044415.1	HVO_0508	hypothetical protein	-2.23	0.768
WP_004044075.1	HVO_0862	hypothetical protein	-2.24	0.81
WP_004042616.1	HVO_2563	50S ribosomal protein L4	-2.26	0.475
WP_004043003.1	HVO_2757	50S ribosomal protein L1	-2.26	0.402
WP_013035654.1	HVO_1538	FAD/NAD(P)-binding oxidoreductase	-2.26	0.75
WP_004041575.1	HVO_1685	hypothetical protein	-2.28	0.468
WP_004042964.1	HVO_2737	50S ribosomal protein L7ae	-2.3	0.743
WP_004043441.1	HVO_1494	fructose-bisphosphate aldolase	-2.31	0.617
AOP12808.1	HVO_0379A	hypothetical protein	-2.32	0.296
WP_004044000.1	HVO_0945	cytochrome c oxidase subunit I	-2.33	0.789
WP_004043922.1	HVO_1020	PBS lyase HEAT-like repeat domain-containing protein	-2.34	0.525
ADE03884.1	HVO_0773	N-methyltransferase-like protein	-2.35	0.507
WP_004041739.1	HVO_1857	DNA-binding protein	-2.4	0.792
WP_049914888.1	HVO_0899	branched-chain amino acid ABC transporter substrate-binding protein	-2.42	0.705
WP_004044719.1	HVO_2902	glutamyl-tRNA(Gln) amidotransferase subunit E	-2.44	0.679
WP_004042033.1	HVO_2150	halocyanin	-2.45	0.803
ADE04387.1	HVO_1539	anaerobic glycerol-3-phosphate dehydrogenase subunit B	-2.49	0.72
WP_004044576.1	HVO_0347	DNA-directed RNA polymerase subunit B''	-2.49	0.753
WP_004044507.1	HVO_0417	carboxypeptidase M32	-2.5	0.421
WP_004043750.1	HVO_1191	proline dehydrogenase	-2.51	0.64
WP_004041039.1	HVO_B0117	hypothetical protein	-2.52	0.649
WP_004041586.1	HVO_1697	FAD-dependent oxidoreductase	-2.52	0.724
WP_004042589.1	HVO_2551	50S ribosomal protein L5	-2.54	0.566
WP_004044074.1	HVO_0863	transcriptional regulator	-2.55	0.606
WP_004041371.1	HVO_B0164	nitrate reductase	-2.56	0.598
WP_004042563.1	HVO_2543	50S ribosomal protein L30	-2.56	0.565
WP_013035473.1	HVO_0244	cation transporter	-2.56	0.709
WP_004044213.1	HVO_0724	arsenic-transporting ATPase	-2.57	0.503
WP_004045320.1	HVO_0206	alanine--tRNA ligase	-2.57	0.684
WP_004040868.1	HVO_A0517	LLM class flavin-dependent oxidoreductase	-2.58	0.534
WP_004041895.1	HVO_2011	hypothetical protein	-2.61	0.435
WP_004043848.1	HVO_1090	transcription factor	-2.68	0.689
WP_013035391.1	HVO_1513	hypothetical protein	-2.71	0.404
WP_004041400.1	HVO_1523	agl cluster protein AglQ	-2.72	0.563
WP_004044056.1	HVO_0881	signal peptide peptidase SppA	-2.73	0.36
WP_004045327.1	HVO_0213	rubrerythrin	-2.73	0.584
WP_004042276.1	HVO_2387	hypothetical protein	-2.74	0.609
WP_004042610.1	HVO_2560	30S ribosomal protein S19	-2.74	0.772
WP_004042573.1	HVO_2547	50S ribosomal protein L32e	-2.77	0.413
WP_004042009.1	HVO_2125	peptide ABC transporter	-2.78	0.788
WP_004044013.1	HVO_0932	UspA domain-containing protein	-2.8	0.308
WP_004044664.1	HVO_2846	AbrB family transcriptional regulator	-2.81	0.56
WP_004045016.1	HVO_0028	hypothetical protein	-2.84	0.731
WP_004044310.1	HVO_0624	hypothetical protein	-2.86	0.485
WP_004044234.1	HVO_0701	50S ribosomal protein L44e	-2.89	0.776
WP_004041550.1	HVO_1659	mechanosensitive ion channel protein MscS	-2.92	0.397
WP_004044208.1	HVO_0729	inorganic pyrophosphatase	-2.93	0.7
WP_004044057.1	HVO_0880	phosphoserine phosphatase	-2.95	0.65
WP_004042722.1	HVO_2621	phosphoenolpyruvate carboxylase	-2.96	0.711
WP_004044266.1	HVO_0669	acetoin:2,6-dichlorophenolindophenol oxidoreductase subunit alpha	-2.97	0.544
WP_004044404.1	HVO_0520	aldolase	-2.97	0.601
ELY35606.1	HVO_1591	alpha/beta hydrolase	-2.98	0.476
WP_004040951.1	HVO_A0594	glutamine--fructose-6-phosphate aminotransferase	-3.02	0.414
WP_004042663.1	HVO_2590	short-chain dehydrogenase	-3.06	0.698
WP_004042512.1	HVO_2524	geranylgeranyl-diphosphate geranylgeranyltransferase	-3.09	0.484
WP_004041485.1	HVO_1593	3-isopropylmalate dehydratase	-3.1	0.681
WP_004044786.1	HVO_2943	dihydroorotate dehydrogenase (quinone)	-3.1	0.273
WP_004044199.1	HVO_0738	hypothetical protein	-3.12	0.518
WP_013035192.1	HVO_A0190	hypothetical protein	-3.12	0.399
WP_004062178.1	HVO_A0114	transcriptional regulator	-3.13	0.48
WP_004042989.1	HVO_2748	DNA-directed RNA polymerase subunit F	-3.15	0.631
WP_004042756.1	HVO_2637	hypothetical protein	-3.18	0.111
WP_004044094.1	HVO_0842	cytochrome b6	-3.19	0.502
WP_004045216.1	HVO_0116	50S ribosomal protein L31e	-3.2	0.425
WP_004043804.1	HVO_1133	hypothetical protein	-3.22	0.718
WP_004043790.1	HVO_1148	30S ribosomal protein S15	-3.24	0.789
WP_004043956.1	HVO_0987	oxidoreductase	-3.24	0.619
WP_004040985.1	HVO_A0632	flagellin	-3.25	0.38
WP_004044679.1	HVO_2863	hypothetical protein	-3.25	0.576
WP_004041581.1	HVO_1692	hypothetical protein	-3.26	0.718
WP_004042968.1	HVO_2739	50S ribosomal protein L24e	-3.27	0.419
WP_004041986.1	HVO_2103	PTS galactitol enzyme II, C component	-3.3	0.444
WP_004042560.1	HVO_2542	50S ribosomal protein L15	-3.31	0.381
WP_004042219.1	HVO_2327	hypothetical protein	-3.36	0.644
WP_004043127.1	HVO_A0207	type I-B CRISPR-associated protein Cas7/Csh2	-3.39	0.294
ADE03932.2	HVO_2161	hypothetical protein	-3.4	0.626
WP_004045043.1	HVO_0040	hypothetical protein	-3.42	0.389
WP_004043457.1	HVO_1478	transcription initiation factor IIB 2	-3.45	0.236
WP_013035098.1	HVO_A0623	hypothetical protein	-3.49	0.0874
WP_004062180.1	HVO_A0118	PadR family transcriptional regulator	-3.52	0.359
WP_004043126.1	HVO_A0206	type I-B CRISPR-associated protein Cas8b/Csh1	-3.62	0.414
WP_004040860.1	HVO_A0509	phenylacetic acid degradation protein PaaC	-3.64	0.643
WP_004042603.1	HVO_2557	50S ribosomal protein L29	-3.65	0.762
WP_004042275.1	HVO_2386	type II secretion system F family protein	-3.7	0.257
WP_004045351.1	HVO_0237	hypothetical protein	-3.7	0.498
WP_004041441.1	HVO_1563	hypothetical protein	-3.75	0.368
ADE01555.1	HVO_B0118	SMC-like protein Sph2	-3.77	0.269
WP_004043052.1	HVO_2810	succinate dehydrogenase	-3.78	0.599
WP_004043710.1	HVO_1232	alkylhydroperoxidase	-3.82	0.338
WP_004041659.1	HVO_1778	catalase-peroxidase	-3.84	0.335
WP_004044119.1	HVO_0817	phytoene dehydrogenase	-3.85	0.283
WP_004045329.1	HVO_0215	Fe-S oxidoreductase	-3.86	0.345
WP_004040955.1	HVO_A0598	PadR family transcriptional regulator	-3.9	0.192
ADE01864.1	HVO_A0597	transcriptional regulator	-3.91	0.195
WP_004042567.1	HVO_2545	50S ribosomal protein L18	-4.1	0.47
WP_004042951.1	HVO_2731	electron transfer flavoprotein subunit alpha	-4.16	0.231
WP_004041407.1	HVO_1529	glycosyl transferase family A	-4.19	0.656
WP_004042608.1	HVO_2559	50S ribosomal protein L22	-4.22	0.515
WP_004043630.1	HVO_1307	hypothetical protein	-4.22	0.257
WP_004044563.1	HVO_0360	30S ribosomal protein S10	-4.23	0.514
WP_004042571.1	HVO_2546	50S ribosomal protein L19e	-4.35	0.487
WP_004044225.1	HVO_0711	hypothetical protein	-4.38	0.167
WP_081442894.1	HVO_2670	FAD-binding oxidoreductase	-4.39	0.385
WP_004042274.1	HVO_2385	type II/IV secretion system ATPase subunit	-4.41	0.324
WP_004044372.1	HVO_0561	50S ribosomal protein L15e	-4.41	0.0719
WP_004042543.1	HVO_2538	alpha/beta hydrolase	-4.44	0.143
WP_004044667.1	HVO_2849	serine protein kinase PrkA	-4.58	0.235
WP_004040953.1	HVO_A0596	hypothetical protein	-4.63	0.293
WP_004043919.1	HVO_1023	hypothetical protein	-4.64	0.29
WP_004044781.1	HVO_2941	nonhistone chromosomal protein	-4.82	0.0839
WP_004042952.1	HVO_2732	hypothetical protein	-4.88	0.0127
WP_004043016.1	HVO_2770	hypothetical protein	-5.19	0.00302
WP_004041751.1	HVO_1869	hypothetical protein	-5.24	0.00346
WP_004044395.1	HVO_0536	DNA starvation/stationary phase protection protein	-5.3	0.37
WP_004043124.1	HVO_A0200	asparagine synthase	-5.47	0.00841
WP_004044574.1	HVO_0349	DNA-directed RNA polymerase subunit A'	-5.5	1.18e-05
WP_004043134.1	HVO_A0213	glycosyl transferase	-5.73	0.11
ADE04405.1	HVO_2882	hypothetical protein	-6.37	0.223
ADE01914.1	HVO_A0194	putative glycosyltransferase, type 2	-6.46	0.0158
WP_004043143.1	HVO_A0222	hypothetical protein	-6.51	0.000416
WP_004043111.1	HVO_A0186	hypothetical protein	-9.42	2.42e-07

## Sheet: Sheet 3
Protein ID	HVO_XXXX	Description	arCOG	arCOG description	log2 fold change	adjusted p-value	cellular localisation
WP_004041897.1	HVO_2013	CetZ5	D	Cell cycle control and mitosis	9.55	8.77e-07	indirectly associated with the cell membrane (De Castro et al. 2022)
WP_004042501.1	HVO_2519	hypothetical protein	S	Function Unknown	9.19	8.71e-09	no transmembrane region detected
ADE04578.1	HVO_2204	CetZ1	D	Cell cycle control and mitosis	8.69	3.51e-10	indirectly associated with the cell membrane (Duggin et al. 2015)
WP_004043803.1	HVO_1134	hypothetical protein	S	Function Unknown	7.25	4.84e-06	no transmembrane region detected
WP_004044352.1	HVO_0581	FtsZ2	D	Cell cycle control and mitosis	6.66	0.00153	indirectly associated with the cell membrane (Liao et al. 2021)
WP_004041869.1	HVO_1987	proteinase IV-like protein	O	Post-translational modification, protein turnover, chaperone functions	6.29	0.00119	Signal peptide and transmembran region
WP_004041843.1	HVO_1964	photosystem reaction center subunit H	R	General Functional Prediction only	5.89	0.00204	no transmembrane region detected
WP_004044192.1	HVO_0745	CetZ2	D	Cell cycle control and mitosis	5.31	0.00228	indirectly associated with the cell membrane (Brown et al. 2023)
WP_004044872.1	HVO_2985	hypothetical protein	V	Defense mechanisms	5.2	0.0175	no transmembrane region detected
WP_004041076.1	HVO_B0079	ABC transporter ATP-binding protein	E	Amino Acid metabolis and transport	4.74	0.0011	no transmembrane region detected
WP_004044952.1	HVO_3014	GTP-binding protein	R	General Functional Prediction only	4.16	0.0133	no transmembrane region detected
