# Supplementary material for: Extracellular vesicle formation in Euryarchaeota is driven by a small GTPase
Source: Proc Natl Acad Sci U S A. 2024 Feb 26;121(10):e2311321121. doi: 10.1073/pnas.2311321121 (PMC10927574; doi:10.1073/pnas.2311321121)
Supplement: Supplementary file 8 — Dataset S07 (XLSX) [file pnas.2311321121.sd07.xlsx]

## Sheet: LEGEND
Supplementary Table 10: Proteins enriched in EVs from UV-treated cells after normalization with the protein content of respective cell membranes.
Protein content of EVs from UV treated cells was pooled from upper and lower bands in three replicates (total of 6 EV replicates) and quantities were compared with three replicates from respective host cell membrane preparations. Quantity was estimated using MaxQuant (v. 1.6.10.43) and differential expression analysis (log2 fold change, adjusted p-value) was calculated with DEP (v. 1.21.0).
Sheet 1: Legend
Sheet 2: Total proteomic data
Sheet 3: Proteins enriched with Evs from UV-treated cells when normalized to cell (log2 > 1, adjusted p-value < 0.05)
Columns
Protein ID	NCBI protein accession number
HVO_XXXX	HVO_XXXX or annotated ncRNA name
Description	Annotated or predicted gene description
Log2 fold change	Differential expression of protein normalized to cell calculated with DEP based on MaxQuant quantities
adjusted p-value	adjusted p-value calculated with DEP
arCOG	Corresponding archaeal COG functional category
arCOG description	Description of arcaeal COG functional category

## Sheet: Sheet 2
Protein ID	HVO_XXXX	Description	Log2 fold change	adjusted p-value
WP_004042501.1	HVO_2519	hypothetical protein	9.63	2.39e-11
WP_004041897.1	HVO_2013	CetZ5	9.43	9.28e-08
ADE04578.1	HVO_2204	CetZ1	7.74	1.06e-09
ADE01713.1	HVO_A0548	quinol oxidase	7.21	0.146
WP_049914824.1	HVO_2399	ABC transporter permease	6.47	0.0378
WP_004041869.1	HVO_1987	proteinase IV-like protein	6.25	0.000252
WP_004043803.1	HVO_1134	hypothetical protein	6.18	4.14e-05
WP_004044192.1	HVO_0745	CetZ2	5.84	8.17e-05
WP_004044872.1	HVO_2985	hypothetical protein	5.82	0.00144
WP_004041843.1	HVO_1964	photosystem reaction center subunit H	5.42	0.00205
WP_004044352.1	HVO_0581	FtsZ2	5.4	0.00851
WP_004042095.1	HVO_2203	hypothetical protein	4.91	0.37
ADE03035.1	HVO_0763	quinol oxidase	4.8	0.356
WP_004044112.1	HVO_0824	glycosyl transferase family 1	4.58	0.202
WP_004044914.1	HVO_3002	copper ABC transporter ATP-binding protein	4.5	0.0771
WP_004041580.1	HVO_1691	photosystem reaction center subunit H	4.38	0.32
WP_004044162.1	HVO_0775	amidohydrolase	4.34	0.11
WP_004041634.1	HVO_1751	copper-translocating P-type ATPase	4.33	0.22
WP_144064025.1	HVO_A0350	hypothetical protein	4.27	0.685
ADE04716.1	HVO_1375	2-succinylbenzoate-CoA ligase	4.17	0.346
WP_004041076.1	HVO_B0079	ABC transporter ATP-binding protein	3.98	0.00362
WP_004044217.1	HVO_0720	hypothetical protein	3.92	0.602
WP_013035240.1	HVO_0731	hypothetical protein	3.8	0.608
WP_008093389.1	HVO_1512	hypothetical protein	3.7	0.148
WP_004042524.1	HVO_2529	short-chain dehydrogenase	3.66	0.195
WP_004043540.1	HVO_1398	ABC transporter permease	3.55	0.358
ELY26379.1	HVO_0758	small zinc-finger protein	3.54	0.428
WP_004044478.1	HVO_0446	phosphonate ABC transporter ATP-binding protein	3.46	0.66
WP_004045086.1	HVO_0059	ABC transporter ATP-binding protein	3.44	0.124
ADE04604.2	HVO_0943	hypothetical protein	3.35	0.778
WP_004043285.1	HVO_A0384	ABC transporter ATP-binding protein	3.19	0.612
ADE01818.1	HVO_A0382	cytochrome c550	3.12	0.461
WP_004043675.1	HVO_1264	membrane protein	3.09	0.482
WP_004041953.1	HVO_2068	cell division protein	3.02	0.403
WP_004042350.1	HVO_2448	aryl-alcohol dehydrogenase	3.02	0.604
WP_004044754.1	HVO_2922	DUF1508 domain-containing protein	2.94	0.811
WP_004042542.1	HVO_2537	hypothetical protein	2.87	0.406
WP_004041551.1	HVO_1660	hypothetical protein	2.72	0.146
WP_004044194.1	HVO_0743	nucleotide pyrophosphatase	2.67	0.556
WP_004044220.1	HVO_0717	cell division protein FtsZ	2.66	0.812
WP_004044168.1	HVO_0769	deoxyribonuclease	2.59	0.532
WP_004040820.1	HVO_A0466	exo-alpha-sialidase	2.59	0.747
WP_004043392.1	HVO_A0047	universal stress protein UspA	2.52	0.651
WP_004042741.1	HVO_2629	hypothetical protein	2.49	0.681
WP_004042874.1	HVO_2692	ABC transporter ATP-binding protein	2.49	0.164
WP_004042111.1	HVO_2222	peptidyl-prolyl cis-trans isomerase	2.48	0.819
WP_004042267.1	HVO_2378	phosphate ABC transporter ATP-binding protein	2.44	0.601
WP_004041077.1	HVO_B0078	ABC transporter ATP-binding protein	2.39	0.12
WP_004042714.1	HVO_2616	potassium channel protein	2.35	0.556
WP_004044820.1	HVO_2959	2-oxoisovalerate dehydrogenase subunit beta	2.31	0.426
WP_004045089.1	HVO_0061	peptide ABC transporter permease	2.31	0.466
WP_004042060.1	HVO_2168	ATPase	2.29	0.8
WP_004044296.1	HVO_0639	ATPase AAA	2.29	0.121
WP_004044369.1	HVO_0564	sugar ABC transporter substrate-binding protein	2.29	0.34
WP_004042995.1	HVO_2752	elongation factor 1-beta	2.24	0.826
ADE04618.1	HVO_2322	AP endonuclease	2.23	0.789
WP_004042208.1	HVO_2316	serine protease	2.22	0.799
WP_004044602.1	HVO_0321	peptide chain release factor 1	2.21	0.735
WP_004044618.1	HVO_0305	electron transfer flavoprotein subunit beta	2.14	0.749
WP_004041336.1	HVO_B0198	iron ABC transporter substrate-binding protein	2.14	0.214
WP_004041917.1	HVO_2032	heme ABC transporter ATP-binding protein	2.13	0.609
WP_004041975.1	HVO_2091	aspartate aminotransferase family protein	2.11	0.225
WP_004043538.1	HVO_1400	heme ABC transporter ATP-binding protein	2.04	0.787
WP_004041107.1	HVO_B0047	iron ABC transporter substrate-binding protein	2.03	0.687
WP_004043537.1	HVO_1401	BMP family ABC transporter substrate-binding protein	2	0.562
WP_004044952.1	HVO_3014	GTP-binding protein	1.98	0.503
WP_004042036.1	HVO_2153	membrane protein	1.94	0.474
WP_004043952.1	HVO_0991	hypothetical protein	1.9	0.442
WP_004043525.1	HVO_1413	NADH dehydrogenase	1.88	0.788
WP_004061785.1	HVO_B0027	fumarylacetoacetate hydrolase	1.84	0.841
WP_004041777.1	HVO_1896	30S ribosomal protein S24e	1.8	0.472
WP_004043766.1	HVO_1175	hypothetical protein	1.79	0.869
ELY37331.1	HVO_A0549	nitrous oxide reductase accessory protein NosL	1.76	0.9
ELY36918.1	HVO_B0292	ABC transporter substrate-binding protein	1.73	0.794
WP_004041870.1	HVO_1988	hypothetical protein	1.72	0.605
ELY28087.1	HVO_1228	cytochrome Fbr	1.71	0.369
WP_004041916.1	HVO_2031	BMP family ABC transporter substrate-binding protein	1.69	0.788
WP_004041821.1	HVO_1941	magnesium chelatase	1.67	0.81
WP_004045083.1	HVO_0058	peptide ABC transporter ATP-binding protein	1.64	0.644
ADE02701.1	HVO_0002	S26 family signal peptidase	1.63	0.713
WP_004044825.1	HVO_2961	dihydrolipoamide dehydrogenase	1.63	0.748
ELY33434.1	HVO_2205	NADH dehydrogenase	1.62	0.6
WP_004042101.1	HVO_2209	2-oxo acid dehydrogenase	1.62	0.661
WP_004040822.1	HVO_A0468	hypothetical protein	1.61	0.859
WP_004045061.1	HVO_0048	argininosuccinate lyase	1.61	0.804
WP_004045193.1	HVO_0104	DNA repair and recombination protein RadA	1.61	0.782
WP_004044479.1	HVO_0445	phosphonate ABC transporter, permease protein PhnE	1.58	0.769
WP_004044632.1	HVO_0291	rpa-associated protein	1.57	0.902
WP_004044911.1	HVO_3001	ABC transporter permease	1.55	0.88
WP_004044250.1	HVO_0685	membrane protein	1.52	0.89
WP_004041430.1	HVO_1552	transcriptional regulator	1.49	0.735
WP_004043594.1	HVO_1344	rRNA metabolism protein	1.47	0.854
WP_004041074.1	HVO_B0081	peptide ABC transporter	1.46	0.848
WP_004045008.1	HVO_0025	sulfurtransferase	1.46	0.892
WP_144064030.1	HVO_A0432	hypothetical protein	1.46	0.735
WP_049914885.1	HVO_0954	hypothetical protein	1.4	0.862
WP_004044273.1	HVO_0662	helix-turn-helix domain-containing protein	1.38	0.74
ELY32287.1	HVO_2695	sugar ABC transporter substrate-binding protein	1.36	0.801
WP_004043883.1	HVO_1058	Trk system potassium transport protein TrkA	1.36	0.832
WP_004044522.1	HVO_0401	universal stress protein	1.35	0.799
WP_004044864.1	HVO_2981	uracil phosphoribosyltransferase	1.35	0.866
WP_004044456.1	HVO_0466	citrate (Si)-synthase	1.33	0.769
WP_004043924.1	HVO_1018	hypothetical protein	1.3	0.665
WP_004044419.1	HVO_0504	hypothetical protein	1.29	0.868
WP_004043108.1	HVO_A0181	hypothetical protein	1.28	0.887
ADE05188.1	HVO_2286	hypothetical protein	1.28	0.89
WP_004044616.1	HVO_0307	hypothetical protein	1.28	0.708
WP_004041469.1	HVO_1585	acetyl-CoA synthetase	1.26	0.8
WP_004043562.1	HVO_1377	hypothetical protein	1.26	0.793
WP_004045328.1	HVO_0214	L-lactate dehydrogenase	1.25	0.901
WP_004042202.1	HVO_2309	4a-hydroxytetrahydrobiopterin dehydratase	1.24	0.87
WP_004045355.1	HVO_0240	AsnC family transcriptional regulator	1.23	0.853
ADE04525.2	HVO_2037	hypothetical protein	1.23	0.915
WP_004043020.1	HVO_2774	phosphopyruvate hydratase	1.2	0.732
WP_004044036.1	HVO_0903	ABC transporter ATP-binding protein	1.2	0.85
WP_004045274.1	HVO_0161	ATP phosphoribosyltransferase	1.19	0.849
ELY33476.1	HVO_2251	lactate permease	1.17	0.872
WP_004043987.1	HVO_0958	hypothetical protein	1.17	0.918
WP_004044896.1	HVO_2993	peptidase A24	1.17	0.799
WP_004044487.1	HVO_0437	preprotein translocase subunit Sec61beta	1.15	0.893
WP_004043559.1	HVO_1380	methylmalonyl-CoA mutase	1.13	0.895
WP_004045043.1	HVO_0040	hypothetical protein	1.13	0.882
ADE01499.1	HVO_B0082	peptide ABC transporter substrate-binding protein	1.13	0.86
WP_004045076.1	HVO_0055	CBS domain-containing protein	1.1	0.876
WP_004044397.1	HVO_0534	ABC transporter ATP-binding protein	1.09	0.865
WP_013035442.1	HVO_1387	enoyl-CoA hydratase	1.09	0.901
WP_004045088.1	HVO_0060	peptide ABC transporter permease	1.08	0.845
WP_004042325.1	HVO_2432	basic amino acid ABC transporter substrate-binding protein	1.06	0.842
WP_004043536.1	HVO_1402	phosphomannomutase	1.06	0.876
WP_004044818.1	HVO_2958	pyruvate dehydrogenase (acetyl-transferring) E1 component subunit alpha	1.05	0.821
WP_004045343.1	HVO_0229	hypothetical protein	1.05	0.857
WP_004063281.1	HVO_1516	hypothetical protein	1.02	0.886
WP_004041900.1	HVO_2016	hypothetical protein	0.99	0.887
WP_004044688.1	HVO_2872	hypothetical protein	0.981	0.904
WP_004042661.1	HVO_2589	asparaginase	0.97	0.898
WP_004041519.1	HVO_1629	hypothetical protein	0.963	0.894
WP_004044307.1	HVO_0628	ABC transporter substrate-binding protein	0.953	0.873
WP_004044687.1	HVO_2871	aspartate aminotransferase family protein	0.941	0.894
WP_004041752.1	HVO_1870	metalloprotease	0.939	0.872
WP_004040981.1	HVO_A0627	hypothetical protein	0.934	0.891
WP_004044756.1	HVO_2923	proteasome subunit alpha	0.934	0.786
WP_004045289.1	HVO_0175	DNA polymerase sliding clamp	0.902	0.916
WP_004042381.1	HVO_2464	succinate--CoA ligase subunit alpha	0.873	0.837
WP_004043805.1	HVO_1132	adenylosuccinate synthase	0.868	0.896
WP_004042731.1	HVO_2624	CTP synthetase	0.865	0.874
WP_004043682.1	HVO_1257	ATPase AAA	0.858	0.881
WP_004043760.1	HVO_1181	histidine kinase	0.851	0.914
WP_004043971.1	HVO_0972	hypothetical protein	0.841	0.9
WP_004042264.1	HVO_2375	phosphate ABC transporter substrate-binding protein	0.836	0.918
ADE04657.1	HVO_1603	nitrate ABC transporter substrate-binding protein	0.82	0.917
WP_004042658.1	HVO_2588	isocitrate dehydrogenase (NADP(+))	0.814	0.845
WP_004044400.1	HVO_0530	sugar ABC transporter substrate-binding protein	0.814	0.903
WP_004043997.1	HVO_0948	universal stress protein UspA	0.795	0.896
WP_004042048.1	HVO_2163	ABC transporter ATP-binding protein	0.786	0.855
WP_004042061.1	HVO_2169	hypothetical protein	0.782	0.887
WP_004041075.1	HVO_B0080	cytochrome c550	0.781	0.897
WP_004041753.1	HVO_1871	hypothetical protein	0.777	0.897
ADE04559.1	HVO_2015	hypothetical protein	0.772	0.904
ELY32157.1	HVO_A0133	Tat (twin-arginine translocation) pathway signal sequence domain protein	0.766	0.921
WP_004045186.1	HVO_0102	zinc metalloprotease HtpX	0.765	0.885
WP_004042875.1	HVO_2693	sugar ABC transporter permease	0.764	0.909
WP_004041947.1	HVO_2062	flagellin	0.763	0.876
WP_004044927.1	HVO_3008	hypothetical protein	0.762	0.911
WP_013035585.1	HVO_1495	PTS sugar transporter subunit IIC	0.758	0.883
WP_004041429.1	HVO_1551	hypothetical protein	0.757	0.904
WP_004044101.1	HVO_0835	3-ketoacyl-CoA thiolase	0.755	0.902
WP_004043667.1	HVO_1271	DNA-binding protein	0.727	0.883
WP_004040809.1	HVO_A0451	SLC13 family permease	0.718	0.883
WP_004042359.1	HVO_2451	flagellin	0.709	0.914
WP_004040921.1	HVO_A0562	urocanate hydratase	0.702	0.888
WP_004041854.1	HVO_1975	preprotein translocase subunit SecF	0.699	0.923
WP_004042019.1	HVO_2137	cupin	0.699	0.922
WP_004042456.1	HVO_2495	HTR-like protein	0.686	0.869
WP_004040849.1	HVO_A0496	universal stress protein UspA	0.68	0.871
WP_004044159.1	HVO_0778	thermosome subunit 3	0.673	0.9
WP_004043637.1	HVO_1300	triose-phosphate isomerase	0.665	0.887
ELY35097.1	HVO_1831	(2Fe-2S)-binding protein	0.658	0.901
ELY37340.1	HVO_A0558	iron ABC transporter substrate-binding protein	0.656	0.916
WP_004041826.1	HVO_1946	translation initiation factor	0.654	0.918
WP_004040952.1	HVO_A0595	sugar phosphate nucleotidyltransferase	0.639	0.908
WP_049941511.1	HVO_2070	sialidase	0.636	0.895
WP_004042558.1	HVO_2541	preprotein translocase subunit SecY	0.633	0.887
WP_049914830.1	HVO_2606	hypothetical protein	0.633	0.924
WP_004044592.1	HVO_0331	proline dehydrogenase	0.627	0.925
WP_004045436.1	HVO_C0054	hypothetical protein	0.614	0.921
WP_004042753.1	HVO_2636	phage shock protein A	0.603	0.915
WP_004044570.1	HVO_0353	30S ribosomal protein S12	0.6	0.919
WP_004044607.1	HVO_0316	ATP synthase subunit A	0.597	0.895
ELY35686.1	HVO_1673	hypothetical protein	0.593	0.893
WP_004044678.1	HVO_2862	serine hydroxymethyltransferase	0.593	0.919
WP_004041769.1	HVO_1888	molybdenum transporter	0.591	0.904
WP_004042674.1	HVO_2596	pyruvate dehydrogenase subunit beta	0.59	0.922
WP_004042131.1	HVO_2242	translation initiation factor IF-2	0.59	0.895
WP_004043029.1	HVO_2784	30S ribosomal protein S13	0.584	0.915
ADE01809.1	HVO_A0380	peptide ABC transporter substrate-binding protein	0.571	0.895
WP_004042017.1	HVO_2135	hypothetical protein	0.562	0.913
WP_004042193.1	HVO_2300	translation initiation factor IF-5A	0.561	0.9
WP_004045118.1	HVO_0074	polyphosphate kinase 2	0.553	0.916
ADE02195.1	HVO_A0605	NADH-ubiquinone oxidoreductase	0.544	0.904
WP_004042941.1	HVO_2725	phosphoesterase	0.531	0.924
ELY32466.1	HVO_2555	30S ribosomal protein S17	0.527	0.919
WP_004044823.1	HVO_2960	branched-chain alpha-keto acid dehydrogenase subunit E2	0.526	0.906
WP_004044742.1	HVO_2916	short-chain dehydrogenase	0.494	0.917
WP_004044100.1	HVO_0836	peptidase M28	0.493	0.912
WP_004042306.1	HVO_2417	hypothetical protein	0.49	0.921
WP_004042226.1	HVO_2336	pyridoxal 5'-phosphate synthase lyase subunit PdxS	0.479	0.905
WP_004042149.1	HVO_2263	transcriptional regulator	0.472	0.926
WP_004043526.1	HVO_1412	diphosphomevalonate decarboxylase	0.462	0.924
WP_004045090.1	HVO_0062	peptide ABC transporter substrate-binding protein	0.461	0.906
WP_004041410.1	HVO_1532	DUF368 domain-containing protein	0.451	0.915
WP_004042383.1	HVO_2465	succinate--CoA ligase subunit beta	0.451	0.911
WP_004043835.1	HVO_1103	hypothetical protein	0.442	0.914
ADE05223.1	HVO_C0074	ABC transporter ATP-binding protein	0.427	0.922
WP_004044024.1	HVO_0915	archaeosortase A	0.424	0.93
WP_004044606.1	HVO_0317	V-type ATP synthase subunit B	0.41	0.914
WP_004044564.1	HVO_0359	elongation factor 1-alpha	0.408	0.915
WP_004044695.1	HVO_2879	ornithine cyclodeaminase	0.404	0.916
WP_004043974.1	HVO_0970	type III ribulose-bisphosphate carboxylase	0.396	0.924
WP_004043701.1	HVO_1240	Tat pathway signal protein	0.391	0.918
WP_004044614.1	HVO_0309	SAM-dependent methyltransferase	0.389	0.921
WP_004041457.1	HVO_1577	TrmB family transcriptional regulator	0.388	0.917
WP_004042733.1	HVO_2625	GMP synthase	0.372	0.915
WP_004044521.1	HVO_0402	TIGR00266 family protein	0.361	0.927
WP_004042302.1	HVO_2413	elongation factor 1-alpha	0.359	0.926
WP_004042268.1	HVO_2379	phosphate transport system regulatory protein PhoU	0.359	0.93
WP_004043122.1	HVO_A0198	hypothetical protein	0.357	0.925
WP_004041782.1	HVO_1901	translation initiation factor IF-2 subunit gamma	0.349	0.934
WP_004042255.1	HVO_2366	universal stress protein UspA	0.34	0.919
WP_004041799.1	HVO_1920	sodium-dependent transporter	0.326	0.932
WP_004044440.1	HVO_0481	type I glyceraldehyde-3-phosphate dehydrogenase	0.322	0.922
ADE05264.1	HVO_C0075	peptide ABC transporter substrate-binding protein	0.321	0.927
WP_004041941.1	HVO_2057	glucose-1-phosphate thymidylyltransferase	0.32	0.929
WP_004045232.1	HVO_0120	signal recognition particle-docking protein FtsY	0.307	0.928
WP_004041954.1	HVO_2069	RND transporter	0.301	0.922
WP_004042606.1	HVO_2558	30S ribosomal protein S3	0.3	0.922
WP_004043671.1	HVO_1268	hypothetical protein	0.3	0.926
WP_004043121.1	HVO_A0197	lipopolysaccharide biosynthesis protein	0.295	0.93
WP_004043847.1	HVO_1091	proteasome endopeptidase complex,subunit alpha	0.294	0.92
WP_004041939.1	HVO_2055	polysaccharide biosynthesis protein	0.277	0.934
ELY24291.1	HVO_0078	hydroxymethylbilane synthase	0.275	0.933
WP_004040826.1	HVO_A0472	thioredoxin reductase	0.269	0.931
WP_004041419.1	HVO_1541	glycerol kinase	0.264	0.928
WP_004043279.1	HVO_A0378	N-methylhydantoinase	0.259	0.929
WP_004041579.1	HVO_1690	hypothetical protein	0.247	0.933
WP_004043678.1	HVO_1261	membrane protein	0.236	0.932
WP_004041938.1	HVO_2053	LPS transferase	0.225	0.933
WP_004041965.1	HVO_2082	hypothetical protein	0.222	0.935
WP_004044269.1	HVO_0666	dihydrolipoamide acyltransferase	0.219	0.935
WP_004042436.1	HVO_2486	carbamoyl phosphate synthase	0.217	0.932
WP_004041722.1	HVO_1832	MATE family efflux transporter	0.209	0.932
WP_004042115.1	HVO_2226	anthranilate phosphoribosyltransferase	0.205	0.929
ELY34723.1	HVO_1963	translation initiation factor IF-2	0.199	0.937
ADE03959.2	HVO_0917	hypothetical protein	0.193	0.938
WP_013035363.1	HVO_1530	MFS transporter	0.188	0.933
ADE04124.1	HVO_2694	ABC transporter permease	0.187	0.933
WP_004044835.1	HVO_2968	phosphoglycerate dehydrogenase	0.176	0.934
WP_004041594.1	HVO_1705	iron ABC transporter substrate-binding protein	0.17	0.934
ADE01599.1	HVO_B0132	PQQ repeat protein	0.168	0.936
WP_004043611.1	HVO_1327	ATPase AAA	0.159	0.937
WP_004044219.1	HVO_0718	preprotein translocase subunit SecE	0.159	0.938
WP_004043447.1	HVO_1488	mandelate racemase	0.148	0.937
WP_004043836.1	HVO_1102	NYN domain-containing protein	0.146	0.938
WP_004044215.1	HVO_0722	membrane protein	0.145	0.935
WP_004043936.1	HVO_1007	PQQ-dependent glucose dehydrogenase	0.145	0.934
WP_004041432.1	HVO_1554	conjugal transfer protein TraB	0.131	0.937
WP_004043437.1	HVO_1498	PTS fructose transporter subunit IIA	0.129	0.937
WP_004041424.1	HVO_1546	dihydroxyacetone kinase subunit DhaK	0.116	0.933
WP_004043488.1	HVO_1447	propionyl-CoA carboxylase	0.115	0.938
WP_004043618.1	HVO_1319	peroxiredoxin	0.108	0.937
WP_004043394.1	HVO_A0045	protease	0.106	0.938
WP_004064311.1	HVO_0850	peptidase	0.103	0.937
WP_004043482.1	HVO_1453	glutamate dehydrogenase	0.101	0.937
WP_004043730.1	HVO_1212	circadian clock protein KaiC	0.0964	0.936
WP_013035587.1	HVO_2045	hypothetical protein	0.0912	0.937
WP_004044608.1	HVO_0315	ATP synthase subunit F	0.0859	0.937
WP_004042029.1	HVO_2147	cytochrome b	0.0845	0.937
WP_004043946.1	HVO_0997	peptidase	0.0827	0.938
WP_004044061.1	HVO_0876	methylglyoxal synthase	0.0788	0.936
WP_004044567.1	HVO_0356	elongation factor EF-2	0.0655	0.938
WP_004043944.1	HVO_0999	hypothetical protein	0.0507	0.938
WP_004043983.1	HVO_0962	IclR family transcriptional regulator	0.0472	0.939
WP_004042832.1	HVO_2674	manganese transporter	0.0325	0.94
WP_004044503.1	HVO_0421	ATPase	0.0266	0.94
WP_004041421.1	HVO_1543	phosphocarrier protein HPr	0.0159	0.94
WP_004042007.1	HVO_2123	ABC transporter ATP-binding protein	0.0146	0.94
WP_004045313.1	HVO_0199	phosphoglucomutase	0.013	0.94
WP_004041540.1	HVO_1649	S-adenosylmethionine synthetase	0.0113	0.94
WP_013035625.1	HVO_0162	hypothetical protein	-0.00108	0.941
WP_004044674.1	HVO_2858	ArsR family transcriptional regulator	-0.0233	0.94
WP_004045074.1	HVO_0054	glycine--tRNA ligase	-0.0291	0.939
WP_004042205.1	HVO_2313	hypothetical protein	-0.0404	0.939
ADE02699.1	HVO_3009	universal stress protein UspA	-0.0406	0.939
WP_004041423.1	HVO_1545	dihydroxyacetone kinase subunit L	-0.0408	0.939
WP_004044063.1	HVO_0874	hypothetical protein	-0.0411	0.94
WP_004044046.1	HVO_0892	copper ABC transporter substrate-binding protein	-0.0529	0.938
WP_004043797.1	HVO_1140	acyl-CoA dehydrogenase	-0.0561	0.939
WP_004043633.1	HVO_1304	2-ketoglutarate ferredoxin oxidoreductase subunit beta	-0.0591	0.939
WP_013035331.1	HVO_2889	nuclease	-0.0727	0.937
ADE05222.1	HVO_C0002	hypothetical protein	-0.0792	0.938
WP_004041800.1	HVO_1921	serine--tRNA ligase	-0.094	0.937
WP_004044001.1	HVO_0944	cytochrome c oxidase subunit II	-0.0942	0.937
WP_004043681.1	HVO_1258	hypothetical protein	-0.0954	0.936
WP_004043706.1	HVO_1236	AMP-dependent synthetase	-0.104	0.938
ELY27580.1	HVO_1034	type II secretion system protein	-0.105	0.937
WP_004042033.1	HVO_2150	halocyanin	-0.106	0.939
WP_004043699.1	HVO_1242	Tat pathway signal protein	-0.114	0.935
WP_004043145.1	HVO_A0225	GNAT family N-acetyltransferase	-0.12	0.937
WP_004044047.1	HVO_0891	copper ABC transporter ATP-binding protein	-0.123	0.934
WP_004040856.1	HVO_A0505	enoyl-CoA hydratase	-0.132	0.935
WP_004041944.1	HVO_2059	dTDP-glucose 4,6-dehydratase	-0.134	0.936
WP_004041855.1	HVO_1976	preprotein translocase subunit SecD	-0.152	0.934
WP_004041717.1	HVO_1827	30S ribosomal protein S6e	-0.16	0.935
WP_004044039.1	HVO_0900	branched-chain amino acid ABC transporter permease	-0.162	0.937
WP_004042457.1	HVO_2496	adenylate kinase	-0.165	0.936
ADE01609.1	HVO_B0135	hypothetical protein	-0.166	0.93
WP_004041454.1	HVO_1574	DNA mismatch repair protein MutT	-0.166	0.936
WP_004042262.1	HVO_2373	30S ribosomal protein S8e	-0.167	0.935
WP_004043777.1	HVO_1164	phosphohydrolase	-0.168	0.936
ELY23353.1	HVO_0246	transcriptional regulator	-0.17	0.934
WP_004044078.1	HVO_0859	ABC transporter ATP-binding protein	-0.17	0.932
WP_004044258.1	HVO_0677	aspartate--tRNA(Asn) ligase	-0.184	0.932
WP_004045235.1	HVO_0123	signal recognition particle	-0.185	0.937
WP_004044617.1	HVO_0306	hypothetical protein	-0.187	0.93
WP_004042039.1	HVO_2156	universal stress protein UspA	-0.188	0.93
WP_004043937.1	HVO_1006	ABC transporter ATP-binding protein	-0.193	0.937
WP_004041741.1	HVO_1859	TIGR00374 family protein	-0.194	0.936
ADE01582.1	HVO_B0153	Mur ligase family CapB protein	-0.201	0.935
WP_004042581.1	HVO_2549	30S ribosomal protein S8	-0.202	0.934
WP_004043089.1	HVO_A0160	HTR-like protein	-0.203	0.933
WP_004042006.1	HVO_2122	ABC transporter ATP-binding protein	-0.204	0.932
WP_004043443.1	HVO_1492	hypothetical protein	-0.205	0.938
WP_004044251.1	HVO_0684	aspartyl/glutamyl-tRNA amidotransferase subunit B	-0.209	0.935
WP_004044523.1	HVO_0400	hypothetical protein	-0.211	0.936
WP_004041683.1	HVO_1799	FAD-dependent oxidoreductase	-0.213	0.936
WP_004044637.1	HVO_0285	metalloprotease	-0.215	0.933
ADE03416.1	HVO_0455	thermosome subunit 2	-0.216	0.929
WP_004044009.1	HVO_0936	dehydrogenase	-0.22	0.931
WP_004043481.1	HVO_1454	aspartate carbamoyltransferase	-0.222	0.93
WP_004044673.1	HVO_2857	inositol-1(or 4)-monophosphatase / fructose-1 6-bisphosphatase type	-0.225	0.931
WP_004044285.1	HVO_0651	prefoldin subunit beta	-0.236	0.935
WP_004044130.1	HVO_0806	pyruvate kinase	-0.241	0.927
WP_004045245.1	HVO_0133	thermosome subunit 1	-0.243	0.93
WP_004041905.1	HVO_2020	hypothetical protein	-0.246	0.928
ELY27185.1	HVO_0933	haloacid dehalogenase	-0.251	0.93
WP_004042463.1	HVO_2499	universal stress protein UspA	-0.261	0.929
WP_004043439.1	HVO_1496	phosphoenolpyruvate--protein phosphotransferase	-0.271	0.93
WP_004044306.1	HVO_0629	peptide ABC transporter permease	-0.271	0.93
WP_004043700.1	HVO_1241	photosynthetic protein synthase I	-0.276	0.932
WP_004041964.1	HVO_2081	hypothetical protein	-0.279	0.924
ELY25715.1	HVO_0447	phosphate-binding protein	-0.283	0.936
WP_004042717.1	HVO_2617	TrkA C-terminal domain-containing protein	-0.309	0.932
WP_004043804.1	HVO_1133	hypothetical protein	-0.309	0.934
WP_004042719.1	HVO_2618	TrkA C-terminal domain-containing protein	-0.314	0.925
ADE05039.1	HVO_2890	hypothetical protein	-0.316	0.924
WP_004042940.1	HVO_2724	ribonuclease J	-0.317	0.921
WP_004044076.1	HVO_0861	Fe-S cluster assembly protein SufD	-0.317	0.934
WP_004043051.1	HVO_2809	succinate dehydrogenase	-0.319	0.921
WP_004042114.1	HVO_2225	succinylglutamate desuccinylase	-0.32	0.928
WP_004043985.1	HVO_0960	oxidoreductase	-0.322	0.919
WP_004042016.1	HVO_2134	hypothetical protein	-0.328	0.936
WP_004041515.1	HVO_1625	hypothetical protein	-0.334	0.923
WP_004043141.1	HVO_A0220	UDP-N-acetylglucosamine 2-epimerase	-0.34	0.927
WP_004044222.1	HVO_0715	sodium:calcium antiporter	-0.344	0.93
WP_004041373.1	HVO_B0162	cytochrome bc complex cytochrome b subunit	-0.345	0.929
WP_004041549.1	HVO_1658	acetyltransferase	-0.348	0.928
WP_004042044.1	HVO_2160	PGF-CTERM sorting domain-containing protein	-0.353	0.915
WP_004045323.1	HVO_0209	acyl-CoA dehydrogenase	-0.355	0.929
WP_004041022.1	HVO_B0134	multidrug ABC transporter ATP-binding protein	-0.361	0.918
WP_004043005.1	HVO_2758	50S ribosomal protein L11	-0.366	0.919
WP_004043828.1	HVO_1109	signal recognition particle	-0.366	0.928
WP_004044048.1	HVO_0890	copper ABC transporter permease	-0.37	0.918
ELY33664.1	HVO_2071	hypothetical protein	-0.371	0.921
WP_004043632.1	HVO_1305	2-ketoglutarate ferredoxin oxidoreductase subunit alpha	-0.372	0.916
WP_004044050.1	HVO_0888	oxoglutarate--ferredoxin oxidoreductase	-0.374	0.927
WP_004041574.1	HVO_1684	threonine--tRNA ligase	-0.375	0.931
WP_004041795.1	HVO_1916	potassium transporter	-0.376	0.909
WP_004041966.1	HVO_2083	ABC transporter ATP-binding protein	-0.377	0.923
WP_004043743.1	HVO_1198	universal stress protein UspA	-0.382	0.921
WP_013035522.1	HVO_2305	molybdopterin biosynthesis protein	-0.383	0.922
WP_004043807.1	HVO_1130	hypothetical protein	-0.385	0.925
WP_004042266.1	HVO_2377	phosphate ABC transporter, permease protein PstA	-0.393	0.928
WP_004044163.1	HVO_0774	glycosyl transferase family 2	-0.396	0.928
ELY23357.1	HVO_0250	DNA-binding protein	-0.399	0.922
WP_004044288.1	HVO_0648	membrane protein	-0.406	0.91
WP_013035375.1	HVO_2913	superoxide dismutase	-0.408	0.917
WP_004042269.1	HVO_2380	ATPase	-0.413	0.913
WP_004044613.1	HVO_0310	V-type ATP synthase subunit H	-0.423	0.931
WP_004040986.1	HVO_A0633	flagellin	-0.43	0.931
WP_004043765.1	HVO_1176	hypothetical protein	-0.44	0.933
WP_004041575.1	HVO_1685	hypothetical protein	-0.442	0.918
WP_004044460.1	HVO_0462	cytochrome ubiquinol oxidase subunit I	-0.443	0.914
WP_004042128.1	HVO_2239	universal stress protein UspA	-0.444	0.92
WP_004042329.1	HVO_2436	bifunctional malic enzyme oxidoreductase/phosphotransacetylase	-0.448	0.919
WP_004043776.1	HVO_1165	mechanosensitive ion channel protein	-0.452	0.909
WP_004041049.1	HVO_B0106	sugar ABC transporter substrate-binding protein	-0.457	0.917
WP_004041759.1	HVO_1876A	hypothetical protein	-0.469	0.918
WP_004044965.1	HVO_0009	L-cysteine desulfhydrase	-0.473	0.901
WP_013035232.1	HVO_2350	hypothetical protein	-0.476	0.925
WP_004044305.1	HVO_0630	peptide ABC transporter permease	-0.481	0.928
WP_004040918.1	HVO_A0559	histidine ammonia-lyase	-0.484	0.925
WP_004043876.1	HVO_1065	cation transporter	-0.485	0.922
WP_004044129.1	HVO_0807	hypothetical protein	-0.496	0.916
WP_004043697.1	HVO_1244	hypothetical protein	-0.509	0.925
WP_013035297.1	HVO_2600	type II methionyl aminopeptidase	-0.51	0.918
WP_004043964.1	HVO_0979	NADH dehydrogenase	-0.523	0.892
WP_004041481.1	HVO_1590	molecular chaperone DnaK	-0.524	0.902
WP_004042886.1	HVO_2700	ATPase AAA	-0.53	0.901
WP_004043441.1	HVO_1494	fructose-bisphosphate aldolase	-0.533	0.918
WP_004041370.1	HVO_B0165	respiratory nitrate reductase subunit beta	-0.535	0.919
WP_004042273.1	HVO_2384	CBS domain-containing protein	-0.551	0.913
WP_004045271.1	HVO_0158	transcription factor	-0.551	0.921
WP_004041382.1	HVO_B0154	11-domain light and oxygen sensing his kinase	-0.559	0.901
WP_013035344.1	HVO_2875	type 11 methyltransferase	-0.56	0.911
ADE03394.1	HVO_1914	acetyl-CoA acetyltransferase	-0.562	0.907
WP_004041927.1	HVO_2040	nucleoside-diphosphate sugar epimerase	-0.571	0.896
WP_004041272.1	HVO_B0266	glutamate dehydrogenase	-0.574	0.913
WP_004044135.1	HVO_0801	phosphoesterase	-0.589	0.901
ADE02586.1	HVO_2126	peptide ABC transporter substrate-binding protein	-0.59	0.889
WP_004040979.1	HVO_A0625	hypothetical protein	-0.593	0.917
ELY26169.1	HVO_0570	ATP-binding protein	-0.6	0.904
WP_004043843.1	HVO_1095	PGF-CTERM sorting domain-containing protein	-0.6	0.926
WP_004041933.1	HVO_2047	hypothetical protein	-0.611	0.926
ELY32386.1	HVO_2798	branched-chain amino acid ABC transporter substrate-binding protein	-0.615	0.905
WP_004043093.1	HVO_A0164	hypothetical protein	-0.616	0.923
WP_004041214.1	HVO_B0328	peptide ABC transporter substrate-binding protein	-0.639	0.898
WP_004042966.1	HVO_2738	30S ribosomal protein S28e	-0.64	0.923
WP_004045034.1	HVO_0035	stomatin-prohibitin-like protein	-0.643	0.905
WP_004042504.1	HVO_2521	inosine-5-monophosphate dehydrogenase	-0.654	0.912
WP_004043045.1	HVO_2802	branched-chain amino acid ABC transporter permease	-0.654	0.912
WP_004044575.1	HVO_0348	DNA-directed RNA polymerase subunit B	-0.658	0.93
WP_004041788.1	HVO_1907	ATPase AAA	-0.659	0.919
WP_004042467.1	HVO_2501	alpha/beta hydrolase	-0.674	0.899
WP_004045220.1	HVO_0118	50S ribosomal protein L18a	-0.676	0.911
WP_004041895.1	HVO_2011	hypothetical protein	-0.683	0.904
WP_004044057.1	HVO_0880	phosphoserine phosphatase	-0.688	0.919
WP_004043752.1	HVO_1189	hypothetical protein	-0.69	0.906
WP_004041044.1	HVO_B0111	mandelate racemase	-0.699	0.893
WP_004044171.1	HVO_0766	molecular chaperone Hsp20	-0.715	0.927
WP_004042898.1	HVO_2706	initiation factor 2B-like protein	-0.742	0.913
WP_004044904.1	HVO_2997	O-acetylhomoserine aminocarboxypropyltransferase	-0.749	0.91
WP_004045240.1	HVO_0128	hypothetical protein	-0.75	0.921
WP_004042523.1	HVO_2528	phytoene dehydrogenase	-0.757	0.915
WP_004044590.1	HVO_0333	orotate phosphoribosyltransferase	-0.757	0.912
ADE04511.2	HVO_2881	hypothetical protein	-0.758	0.923
WP_004042287.1	HVO_2398	ABC transporter ATP-binding protein	-0.767	0.875
WP_004044093.1	HVO_0843	hypothetical protein	-0.767	0.911
WP_004043696.1	HVO_1245	DSBA oxidoreductase	-0.768	0.892
WP_004043456.1	HVO_1479	TIGR03663 family protein	-0.775	0.901
WP_004041447.1	HVO_1568	alpha/beta hydrolase	-0.78	0.903
WP_004044124.1	HVO_0812	phosphoenolpyruvate synthase	-0.782	0.872
WP_004041438.1	HVO_1560	hypothetical protein	-0.786	0.914
WP_004044390.1	HVO_0541	aconitate hydratase	-0.795	0.9
WP_004042217.1	HVO_2325	amphi-Trp domain-containing protein	-0.808	0.886
WP_004044037.1	HVO_0902	ABC transporter ATP-binding protein	-0.81	0.912
WP_004044116.1	HVO_0820	hypothetical protein	-0.817	0.912
WP_004042219.1	HVO_2327	hypothetical protein	-0.822	0.917
WP_004045139.1	HVO_0083	nitrogen regulatory protein P-II	-0.823	0.913
WP_004041934.1	HVO_2048	mannosyltransferase B	-0.829	0.874
WP_004043800.1	HVO_1137	metal transporter	-0.853	0.899
WP_004041400.1	HVO_1523	agl cluster protein AglQ	-0.856	0.902
WP_004043055.1	HVO_2813	hypothetical protein	-0.859	0.903
WP_004043957.1	HVO_0986	NADH-quinone oxidoreductase subunit L	-0.861	0.888
WP_004042360.1	HVO_2452	ribonucleoside-diphosphate reductase, adenosylcobalamin-dependent	-0.862	0.9
WP_013035734.1	HVO_C0042	helicase	-0.873	0.871
WP_004041912.1	HVO_2027	hypothetical protein	-0.875	0.906
WP_004041171.1	HVO_B0363	dimethylsulfoxide reductase	-0.876	0.845
WP_004044491.1	HVO_0433	NADPH-dependent F420 reductase	-0.877	0.893
WP_004043963.1	HVO_0980	NADH-quinone oxidoreductase subunit C	-0.889	0.819
WP_004041399.1	HVO_1522	methyltransferase	-0.89	0.905
WP_004041420.1	HVO_1542	hypothetical protein	-0.893	0.859
WP_004044003.1	HVO_0942	hypothetical protein	-0.893	0.915
WP_004043970.1	HVO_0973	aspartate aminotransferase	-0.898	0.923
WP_004042726.1	HVO_2622	aldehyde oxidoreductase	-0.899	0.919
WP_004044604.1	HVO_0319	V-type ATP synthase subunit D	-0.899	0.907
WP_004043750.1	HVO_1191	proline dehydrogenase	-0.905	0.9
WP_004041270.1	HVO_B0268	alkane monooxygenase	-0.923	0.886
WP_004042025.1	HVO_2143	hypothetical protein	-0.925	0.903
WP_004042597.1	HVO_2554	50S ribosomal protein L14	-0.926	0.85
WP_004045197.1	HVO_0106	hypothetical protein	-0.926	0.903
WP_004042195.1	HVO_2302	membrane protein	-0.928	0.87
WP_004043024.1	HVO_2778	50S ribosomal protein L13	-0.931	0.852
WP_004041062.1	HVO_B0093	peptide ABC transporter substrate-binding protein	-0.938	0.876
ELY32875.1	HVO_2433	hypothetical protein	-0.939	0.907
WP_004044587.1	HVO_0334	adenine phosphoribosyltransferase	-0.943	0.881
WP_004042991.1	HVO_2749	50S ribosomal protein L21e	-0.962	0.883
WP_013035311.1	HVO_0627	ABC transporter ATP-binding protein	-0.964	0.824
WP_004041458.1	HVO_1578	NADH dehydrogenase	-0.968	0.908
WP_004042855.1	HVO_2684	universal stress protein UspA	-0.969	0.908
WP_004043948.1	HVO_0995	hypothetical protein	-0.97	0.823
WP_004041560.1	HVO_1670	nucleolar	-0.972	0.9
WP_004043943.1	HVO_1000	acetyl-CoA synthetase	-0.974	0.859
WP_004044525.1	HVO_0398	hypothetical protein	-0.974	0.909
WP_004043565.1	HVO_1374	long-chain-fatty-acid--CoA ligase	-0.977	0.887
WP_004043454.1	HVO_1481	universal stress protein UspA	-0.978	0.872
WP_004040855.1	HVO_A0503	amidohydrolase	-0.991	0.873
WP_004041485.1	HVO_1593	3-isopropylmalate dehydratase	-0.991	0.91
ELY33665.1	HVO_2072	major cell surface glycoprotein	-0.992	0.885
WP_004044471.1	HVO_0452	leucine--tRNA ligase	-0.995	0.87
WP_004043707.1	HVO_1235	amidase	-0.996	0.875
WP_004041114.1	HVO_B0040	IclR family transcriptional regulator	-1	0.854
WP_004043933.1	HVO_1009	aryl-alcohol dehydrogenase	-1.01	0.9
WP_004041932.1	HVO_2046	N-acetylgalactosamine-6-sulfatase	-1.02	0.838
WP_004041915.1	HVO_2029	AsnC family transcriptional regulator	-1.04	0.879
WP_004042496.1	HVO_2516	2,3-bisphosphoglycerate-independent phosphoglycerate mutase	-1.04	0.883
WP_004043457.1	HVO_1478	transcription initiation factor IIB 2	-1.04	0.87
WP_004045218.1	HVO_0117	translation initiation factor IF-6	-1.04	0.869
ADE04387.1	HVO_1539	anaerobic glycerol-3-phosphate dehydrogenase subunit B	-1.05	0.9
WP_004042956.1	HVO_2734	acetyltransferase	-1.05	0.878
WP_004042013.1	HVO_2130	transcriptional regulator	-1.06	0.872
WP_004044044.1	HVO_0894	acetyl-coenzyme A synthetase	-1.06	0.871
WP_004041170.1	HVO_B0364	4Fe-4S ferredoxin	-1.07	0.886
WP_049914889.1	HVO_0854	chromosome segregation protein SMC	-1.07	0.871
WP_004044282.1	HVO_0654	50S ribosomal protein L37ae	-1.08	0.894
WP_013035627.1	HVO_0478	glyceraldehyde-3-phosphate dehydrogenase	-1.08	0.905
WP_004044212.1	HVO_0725	short-chain dehydrogenase/reductase	-1.09	0.855
WP_004045195.1	HVO_0105	pyridine nucleotide-disulfide oxidoreductase	-1.09	0.861
WP_004041935.1	HVO_2049	rhamnosyl transferase-like protein	-1.1	0.905
WP_004044718.1	HVO_2900	fumarase	-1.1	0.823
WP_004041159.1	HVO_B0376	aryl-alcohol dehydrogenase	-1.11	0.763
WP_004044266.1	HVO_0669	acetoin:2,6-dichlorophenolindophenol oxidoreductase subunit alpha	-1.11	0.889
WP_013035666.1	HVO_1145	30S ribosomal protein S3ae	-1.11	0.772
WP_004045302.1	HVO_0188	polyketide cyclase	-1.12	0.846
WP_004040934.1	HVO_A0576	ABC transporter substrate-binding protein	-1.13	0.865
WP_004042307.1	HVO_2418	PKD domain-containing protein	-1.13	0.852
WP_004043910.1	HVO_1033	secretion system protein	-1.13	0.795
WP_004043954.1	HVO_0989	hypothetical protein	-1.13	0.88
WP_004044621.1	HVO_0302	hypothetical protein	-1.16	0.894
WP_004045344.1	HVO_0230	HIT family protein	-1.16	0.821
WP_004044507.1	HVO_0417	carboxypeptidase M32	-1.17	0.841
WP_004044610.1	HVO_0313	ATP synthase subunit E	-1.17	0.823
WP_004042593.1	HVO_2553	50S ribosomal protein L24	-1.18	0.854
WP_004042323.1	HVO_2431	polar amino acid ABC transporter permease	-1.19	0.918
WP_004042901.1	HVO_2708	xylose isomerase	-1.19	0.904
WP_004045258.1	HVO_0145	ATPase AAA	-1.19	0.89
WP_004042614.1	HVO_2562	50S ribosomal protein L23	-1.21	0.894
WP_004041859.1	HVO_1979	tRNA pseudouridine(54/55) synthase Pus10	-1.22	0.792
WP_004043019.1	HVO_2773	30S ribosomal protein S2	-1.22	0.827
WP_004041060.1	HVO_B0095	UspA domain protein	-1.23	0.9
WP_004044077.1	HVO_0860	Fe-S cluster assembly protein SufB	-1.25	0.898
WP_004044199.1	HVO_0738	hypothetical protein	-1.25	0.88
WP_004041158.1	HVO_B0377	hypothetical protein	-1.26	0.842
WP_004042603.1	HVO_2557	50S ribosomal protein L29	-1.26	0.915
WP_004044576.1	HVO_0347	DNA-directed RNA polymerase subunit B''	-1.26	0.894
WP_004044686.1	HVO_2870	AI-2E family transporter	-1.26	0.877
WP_004045327.1	HVO_0213	rubrerythrin	-1.26	0.872
WP_004043775.1	HVO_1166	hypothetical protein	-1.28	0.891
WP_004044925.1	HVO_3007	malate dehydrogenase	-1.29	0.761
WP_004045320.1	HVO_0206	alanine--tRNA ligase	-1.29	0.88
WP_013035300.1	HVO_0454	alanine dehydrogenase	-1.29	0.806
ADE03135.1	HVO_0311	ATP synthase subunit I	-1.3	0.614
WP_004042477.1	HVO_2506	isopentenyl-diphosphate Delta-isomerase	-1.3	0.915
WP_004042938.1	HVO_2723	snRNP-like protein	-1.31	0.88
WP_004042610.1	HVO_2560	30S ribosomal protein S19	-1.32	0.901
WP_004041835.1	HVO_1955	aconitate hydratase	-1.34	0.692
WP_004045317.1	HVO_0203	ATPase AAA	-1.34	0.871
WP_004042591.1	HVO_2552	30S ribosomal protein S4e	-1.35	0.907
WP_004041169.1	HVO_B0365	molybdopterin oxidoreductase	-1.37	0.799
WP_004044233.1	HVO_0703	hypothetical protein	-1.37	0.864
WP_004043023.1	HVO_2777	30S ribosomal protein S9	-1.38	0.862
WP_004043139.1	HVO_A0218	Gfo/Idh/MocA family oxidoreductase	-1.38	0.771
WP_004044437.1	HVO_0484	50S ribosomal protein L16	-1.38	0.895
WP_004040951.1	HVO_A0594	glutamine--fructose-6-phosphate aminotransferase	-1.39	0.842
WP_004041452.1	HVO_1573	DNA gyrase subunit A	-1.4	0.882
WP_004042417.1	HVO_2475	30S ribosomal protein S17e	-1.4	0.911
ELY35765.1	HVO_1540	sn-glycerol-3-phosphate dehydrogenase subunit C	-1.41	0.828
WP_004041567.1	HVO_1677	hypothetical protein	-1.41	0.894
WP_004043034.1	HVO_2790	ATP-binding protein	-1.41	0.851
WP_004044095.1	HVO_0841	cytochrome b	-1.41	0.84
WP_004044154.1	HVO_0783	ATP-dependent protease LonB	-1.41	0.822
WP_004043922.1	HVO_1020	PBS lyase HEAT-like repeat domain-containing protein	-1.42	0.809
ADE03285.1	HVO_0884	aldehyde reductase	-1.43	0.911
WP_004042616.1	HVO_2563	50S ribosomal protein L4	-1.43	0.779
WP_004042276.1	HVO_2387	hypothetical protein	-1.45	0.859
WP_004045354.1	HVO_0239	glutamine synthetase	-1.46	0.649
WP_004042846.1	HVO_2679	hypothetical protein	-1.47	0.796
WP_004043851.1	HVO_1087	universal stress protein	-1.47	0.828
ADE02176.1	HVO_A0175	transport protein (probable substrate cationic amino acids)	-1.48	0.782
WP_004041497.1	HVO_1605	sodium:proton antiporter	-1.48	0.79
WP_004044042.1	HVO_0896	acyl-CoA synthetase	-1.48	0.8
WP_004044210.1	HVO_0727	rhomboid family intramembrane serine protease	-1.49	0.857
WP_004044594.1	HVO_0329	branched chain amino acid aminotransferase	-1.51	0.864
WP_004043387.1	HVO_A0049	cobalt transporter	-1.52	0.881
WP_004044900.1	HVO_2995	ferredoxin	-1.52	0.909
WP_004043027.1	HVO_2782	30S ribosomal protein S11	-1.53	0.643
WP_013035391.1	HVO_1513	hypothetical protein	-1.53	0.785
WP_004040858.1	HVO_A0507	phenylacetate-CoA oxygenase subunit PaaA	-1.54	0.821
WP_004043545.1	HVO_1394	sodium:proton antiporter	-1.55	0.879
WP_004044619.1	HVO_0304	electron transfer flavoprotein subunit alpha	-1.55	0.776
WP_004043025.1	HVO_2779	50S ribosomal protein L18e	-1.56	0.836
WP_004041601.1	HVO_1711	glucoamylase	-1.57	0.841
WP_004041616.1	HVO_1727	transcription factor	-1.57	0.773
WP_004044267.1	HVO_0668	TPP-dependent acetoin dehydrogenase complex, E1 protein subunit beta	-1.57	0.701
WP_013035481.1	HVO_1069	Na+/H+ antiporter subunit A	-1.61	0.782
WP_004041374.1	HVO_B0161	Rieske 2Fe-2S domain-containing protein	-1.63	0.872
WP_004044415.1	HVO_0508	hypothetical protein	-1.65	0.858
WP_004044473.1	HVO_0450	molecular chaperone Hsp20	-1.65	0.702
WP_004042009.1	HVO_2125	peptide ABC transporter	-1.66	0.889
WP_004044213.1	HVO_0724	arsenic-transporting ATPase	-1.66	0.781
WP_013035473.1	HVO_0244	cation transporter	-1.66	0.855
WP_004043003.1	HVO_2757	50S ribosomal protein L1	-1.67	0.645
WP_004043057.1	HVO_2815	3-hydroxyacyl-CoA dehydrogenase	-1.67	0.855
WP_004043874.1	HVO_1066	Na+/H+ antiporter subunit D	-1.67	0.853
WP_004043652.1	HVO_1287	protease	-1.68	0.856
WP_004042196.1	HVO_2303	molecular chaperone Hsp20	-1.69	0.898
WP_004042277.1	HVO_2388	Ig-like domain-containing protein	-1.7	0.851
ADE03884.1	HVO_0773	N-methyltransferase-like protein	-1.71	0.735
WP_004043039.1	HVO_2796	hypothetical protein	-1.72	0.847
WP_004044038.1	HVO_0901	branched-chain amino acid ABC transporter permease	-1.72	0.842
WP_004042064.1	HVO_2172	hypothetical protein	-1.73	0.631
WP_004044005.1	HVO_0940	heavy metal translocating P-type ATPase	-1.73	0.872
WP_004041425.1	HVO_1547	isoleucine--tRNA ligase	-1.74	0.816
WP_004044664.1	HVO_2846	AbrB family transcriptional regulator	-1.74	0.815
WP_004044000.1	HVO_0945	cytochrome c oxidase subunit I	-1.75	0.866
WP_004042721.1	HVO_2620	hypothetical protein	-1.76	0.883
WP_004040955.1	HVO_A0598	PadR family transcriptional regulator	-1.77	0.763
WP_004042223.1	HVO_2333	hypothetical protein	-1.78	0.784
WP_004044569.1	HVO_0354	30S ribosomal protein S7	-1.78	0.776
WP_004062178.1	HVO_A0114	transcriptional regulator	-1.78	0.812
WP_004043767.1	HVO_1174	transcription factor	-1.79	0.821
WP_004041340.1	HVO_B0194	hypothetical protein	-1.8	0.811
WP_004045172.1	HVO_0096	NADH-binding protein	-1.8	0.781
WP_004040978.1	HVO_A0624	cadmium-translocating P-type ATPase	-1.81	0.618
WP_004044032.1	HVO_0907	cox-type terminal oxidase subunit I	-1.81	0.821
WP_004044056.1	HVO_0881	signal peptide peptidase SppA	-1.83	0.676
ELY24985.1	HVO_2848	kinase anchor protein	-1.84	0.756
ADE01591.2	HVO_B0203	FAD-dependent oxidoreductase	-1.86	0.564
WP_004042493.1	HVO_2514	transcriptional regulator	-1.86	0.651
WP_004042612.1	HVO_2561	50S ribosomal protein L2	-1.86	0.367
WP_004044104.1	HVO_0832	alpha/beta hydrolase	-1.86	0.861
WP_004040863.1	HVO_A0512	aldehyde dehydrogenase	-1.87	0.83
WP_004041479.1	HVO_1589	molecular chaperone DnaJ	-1.87	0.824
WP_004043961.1	HVO_0982	(4Fe-4S)-binding protein	-1.88	0.887
WP_004043968.1	HVO_0975	mannosyltransferase	-1.88	0.768
WP_049914888.1	HVO_0899	branched-chain amino acid ABC transporter substrate-binding protein	-1.88	0.814
WP_004044677.1	HVO_2861	hypothetical protein	-1.9	0.503
WP_004043947.1	HVO_0996	inosine-5-monophosphate dehydrogenase	-1.91	0.831
WP_004044889.1	HVO_2989	phosphoglucosamine mutase	-1.94	0.693
WP_004044045.1	HVO_0893	methylmalonyl-CoA mutase	-1.95	0.771
WP_004045222.1	HVO_0119	prefoldin subunit alpha	-1.95	0.868
WP_004044310.1	HVO_0624	hypothetical protein	-1.96	0.75
WP_004040973.1	HVO_A0619	hypothetical protein	-1.98	0.727
WP_004044119.1	HVO_0817	phytoene dehydrogenase	-1.98	0.761
WP_004042575.1	HVO_2548	50S ribosomal protein L6	-1.99	0.846
WP_004042454.1	HVO_2494	cytidylate kinase	-2.02	0.783
WP_004043002.1	HVO_2756	50S ribosomal protein L10	-2.02	0.435
WP_004043790.1	HVO_1148	30S ribosomal protein S15	-2.02	0.886
WP_004044719.1	HVO_2902	glutamyl-tRNA(Gln) amidotransferase subunit E	-2.02	0.779
WP_004043956.1	HVO_0987	oxidoreductase	-2.03	0.831
WP_004045014.1	HVO_0027	hypothetical protein	-2.04	0.84
WP_004043028.1	HVO_2783	30S ribosomal protein S4	-2.05	0.823
WP_004044207.1	HVO_0730	PadR family transcriptional regulator	-2.05	0.783
WP_004041735.1	HVO_1853	universal stress protein UspA	-2.06	0.789
WP_004042286.1	HVO_2397	adhesin	-2.06	0.424
WP_004044013.1	HVO_0932	UspA domain-containing protein	-2.06	0.559
WP_004044336.1	HVO_0598	hypothetical protein	-2.08	0.807
WP_004042285.1	HVO_2396	glutaredoxin	-2.09	0.804
WP_004041581.1	HVO_1692	hypothetical protein	-2.1	0.859
WP_004043601.1	HVO_1337	hypothetical protein	-2.11	0.664
WP_004041712.1	HVO_1824	hypothetical protein	-2.12	0.848
WP_004042008.1	HVO_2124	peptide ABC transporter permease	-2.12	0.73
WP_013035192.1	HVO_A0190	hypothetical protein	-2.12	0.699
WP_004040874.1	HVO_A0523	ACP synthase	-2.13	0.751
WP_004042426.1	HVO_2481	phosphohydrolase	-2.15	0.597
WP_004045277.1	HVO_0163	transcriptional regulator	-2.16	0.807
WP_004044127.1	HVO_0809	methionine--tRNA ligase	-2.16	0.574
WP_004043962.1	HVO_0981	NADH dehydrogenase	-2.17	0.521
WP_004044609.1	HVO_0314	ATP synthase subunit C	-2.21	0.486
WP_004043878.1	HVO_1063	cation:proton antiporter	-2.22	0.781
ADE01771.1	HVO_A0379	N-methylhydantoinase	-2.23	0.801
WP_004041407.1	HVO_1529	glycosyl transferase family A	-2.23	0.868
ELY35606.1	HVO_1591	alpha/beta hydrolase	-2.24	0.698
WP_004042565.1	HVO_2544	30S ribosomal protein S5	-2.25	0.404
WP_004042573.1	HVO_2547	50S ribosomal protein L32e	-2.25	0.585
WP_004040868.1	HVO_A0517	LLM class flavin-dependent oxidoreductase	-2.27	0.637
WP_004041740.1	HVO_1858	30S ribosomal protein S19e	-2.27	0.694
WP_004041796.1	HVO_1917	long-chain fatty acid--CoA ligase	-2.32	0.788
WP_004043848.1	HVO_1090	transcription factor	-2.33	0.769
WP_013035654.1	HVO_1538	FAD/NAD(P)-binding oxidoreductase	-2.34	0.755
AOP12808.1	HVO_0379A	hypothetical protein	-2.35	0.223
WP_004041318.1	HVO_B0217	branched-chain amino acid ABC transporter substrate-binding protein	-2.36	0.706
WP_004042589.1	HVO_2551	50S ribosomal protein L5	-2.39	0.616
WP_004043955.1	HVO_0988	oxidoreductase	-2.39	0.549
WP_004041450.1	HVO_1571	DNA topoisomerase VI subunit B	-2.4	0.583
WP_004042512.1	HVO_2524	geranylgeranyl-diphosphate geranylgeranyltransferase	-2.4	0.685
WP_004044014.1	HVO_0931	UspA domain-containing protein	-2.4	0.721
WP_004044075.1	HVO_0862	hypothetical protein	-2.42	0.814
WP_004041371.1	HVO_B0164	nitrate reductase	-2.43	0.64
WP_004042618.1	HVO_2564	50S ribosomal protein L3	-2.44	0.355
WP_004044679.1	HVO_2863	hypothetical protein	-2.44	0.757
WP_004042560.1	HVO_2542	50S ribosomal protein L15	-2.48	0.616
WP_004043050.1	HVO_2808	succinate dehydrogenase	-2.48	0.183
WP_004044667.1	HVO_2849	serine protein kinase PrkA	-2.48	0.703
WP_004042563.1	HVO_2543	50S ribosomal protein L30	-2.49	0.584
WP_004043016.1	HVO_2770	hypothetical protein	-2.52	0.369
ADE04960.2	HVO_0968	NADH dehydrogenase subunit D	-2.53	0.6
WP_004041986.1	HVO_2103	PTS galactitol enzyme II, C component	-2.6	0.641
WP_004041586.1	HVO_1697	FAD-dependent oxidoreductase	-2.63	0.72
WP_004041739.1	HVO_1857	DNA-binding protein	-2.63	0.788
WP_004044395.1	HVO_0536	DNA starvation/stationary phase protection protein	-2.63	0.811
WP_004045093.1	HVO_0064	DNA-binding protein	-2.64	0.489
WP_004044404.1	HVO_0520	aldolase	-2.65	0.686
WP_004042130.1	HVO_2241	hypothetical protein	-2.67	0.454
WP_004043127.1	HVO_A0207	type I-B CRISPR-associated protein Cas7/Csh2	-2.68	0.459
WP_004044563.1	HVO_0360	30S ribosomal protein S10	-2.68	0.793
WP_004042964.1	HVO_2737	50S ribosomal protein L7ae	-2.69	0.68
WP_004041550.1	HVO_1659	mechanosensitive ion channel protein MscS	-2.71	0.428
WP_004041775.1	HVO_1894	hypothetical protein	-2.76	0.519
WP_004040860.1	HVO_A0509	phenylacetic acid degradation protein PaaC	-2.79	0.785
WP_004042571.1	HVO_2546	50S ribosomal protein L19e	-2.79	0.778
WP_004045016.1	HVO_0028	hypothetical protein	-2.89	0.743
WP_004044208.1	HVO_0729	inorganic pyrophosphatase	-2.94	0.714
ADE03932.2	HVO_2161	hypothetical protein	-3	0.713
WP_004045329.1	HVO_0215	Fe-S oxidoreductase	-3	0.543
WP_004045214.1	HVO_0115	50S ribosomal protein L39e	-3.02	0.836
WP_004044074.1	HVO_0863	transcriptional regulator	-3.03	0.441
WP_004042722.1	HVO_2621	phosphoenolpyruvate carboxylase	-3.06	0.71
WP_004041039.1	HVO_B0117	hypothetical protein	-3.07	0.483
WP_004042989.1	HVO_2748	DNA-directed RNA polymerase subunit F	-3.07	0.656
WP_004042663.1	HVO_2590	short-chain dehydrogenase	-3.12	0.703
WP_004042756.1	HVO_2637	hypothetical protein	-3.14	0.069
ADE04405.1	HVO_2882	hypothetical protein	-3.14	0.744
WP_004044786.1	HVO_2943	dihydroorotate dehydrogenase (quinone)	-3.15	0.189
ADE01864.1	HVO_A0597	transcriptional regulator	-3.28	0.266
WP_004043710.1	HVO_1232	alkylhydroperoxidase	-3.28	0.434
WP_004042952.1	HVO_2732	hypothetical protein	-3.29	0.164
WP_004041659.1	HVO_1778	catalase-peroxidase	-3.31	0.427
WP_004042968.1	HVO_2739	50S ribosomal protein L24e	-3.33	0.371
WP_004044094.1	HVO_0842	cytochrome b6	-3.33	0.444
WP_013035098.1	HVO_A0623	hypothetical protein	-3.37	0.0622
WP_004062180.1	HVO_A0118	PadR family transcriptional regulator	-3.4	0.344
WP_004042608.1	HVO_2559	50S ribosomal protein L22	-3.46	0.671
WP_004043052.1	HVO_2810	succinate dehydrogenase	-3.52	0.654
WP_004045216.1	HVO_0116	50S ribosomal protein L31e	-3.54	0.294
WP_004042543.1	HVO_2538	alpha/beta hydrolase	-3.55	0.254
WP_004044781.1	HVO_2941	nonhistone chromosomal protein	-3.55	0.254
WP_004044225.1	HVO_0711	hypothetical protein	-3.57	0.262
WP_004042951.1	HVO_2731	electron transfer flavoprotein subunit alpha	-3.7	0.255
WP_081442894.1	HVO_2670	FAD-binding oxidoreductase	-3.7	0.512
WP_004043919.1	HVO_1023	hypothetical protein	-3.8	0.418
WP_004045351.1	HVO_0237	hypothetical protein	-3.88	0.433
WP_004043126.1	HVO_A0206	type I-B CRISPR-associated protein Cas8b/Csh1	-3.91	0.305
WP_004044234.1	HVO_0701	50S ribosomal protein L44e	-3.96	0.643
WP_004041441.1	HVO_1563	hypothetical protein	-4.02	0.25
ADE01555.1	HVO_B0118	SMC-like protein Sph2	-4.16	0.124
WP_004040953.1	HVO_A0596	hypothetical protein	-4.3	0.301
WP_004043630.1	HVO_1307	hypothetical protein	-4.39	0.152
WP_004043124.1	HVO_A0200	asparagine synthase	-4.56	0.0288
WP_004040985.1	HVO_A0632	flagellin	-4.7	0.0503
WP_004041751.1	HVO_1869	hypothetical protein	-4.92	0.00268
WP_004042567.1	HVO_2545	50S ribosomal protein L18	-5.11	0.237
WP_004043134.1	HVO_A0213	glycosyl transferase	-5.23	0.116
ADE01914.1	HVO_A0194	putative glycosyltransferase, type 2	-5.46	0.0431
WP_004044372.1	HVO_0561	50S ribosomal protein L15e	-5.46	0.00242
WP_004042275.1	HVO_2386	type II secretion system F family protein	-5.78	0.00277
WP_004044574.1	HVO_0349	DNA-directed RNA polymerase subunit A'	-5.85	1.51e-07
WP_004042274.1	HVO_2385	type II/IV secretion system ATPase subunit	-6.4	0.0269
WP_004043143.1	HVO_A0222	hypothetical protein	-6.41	8.07e-05
WP_004043111.1	HVO_A0186	hypothetical protein	-7.55	1.6e-05

## Sheet: Sheet 3
Protein ID	HVO_XXXX	Description	arCOG	arCOG description	Log2 fold change	adjusted p-value
WP_004042501.1	HVO_2519	hypothetical protein	S	Function unknown	9.63	2.39e-11
WP_004041897.1	HVO_2013	CetZ5	D	Cell cycle control and mitosis	9.43	9.28e-08
ADE04578.1	HVO_2204	CetZ1	D	Cell cycle control and mitosis	7.74	1.06e-09
WP_049914824.1	HVO_2399	ABC transporter permease	P	Inorganic ion transport and metabolism	6.47	0.0378
WP_004041869.1	HVO_1987	proteinase IV-like protein	O	Post-translational modification, protein turnover, chaperone functions	6.25	0.000252
WP_004043803.1	HVO_1134	hypothetical protein	S	Function unknown	6.18	4.14e-05
WP_004044192.1	HVO_0745	CetZ2	D	Cell cycle control and mitosis	5.84	8.17e-05
WP_004044872.1	HVO_2985	hypothetical protein	V	Defense mechanism	5.82	0.00144
WP_004041843.1	HVO_1964	photosystem reaction center subunit H	R	General Functional Prediction only	5.42	0.00205
WP_004044352.1	HVO_0581	FtsZ2	D	Cell cycle control and mitosis	5.4	0.00851
WP_004041076.1	HVO_B0079	ABC transporter ATP-binding protein	E	Amino Acid metabolis and transport	3.98	0.00362
