# Supplementary material for: Extracellular vesicle formation in Euryarchaeota is driven by a small GTPase
Source: Proc Natl Acad Sci U S A. 2024 Feb 26;121(10):e2311321121. doi: 10.1073/pnas.2311321121 (PMC10927574; doi:10.1073/pnas.2311321121)
Supplement: Supplementary file 9 — Dataset S08 (XLSX) [file pnas.2311321121.sd08.xlsx]

## Sheet: LEGEND
Supplementary Table 11: Proteins identified as present in all EV samples.
Protein content of EVs from untreated cells (3 replicates from upper and lower bands of density gradient each) and UV treated cells (3 replicates from upper and lower bands of density gradient each) was pooled (total of 12 EV replicates). Label-free quantities (LFQ) were calculated using MaxQuant (v. 1.6.10.43) and averaged over all replicates. Proteins were only considered present if peptide cou…
Sheet 1: Legend
Sheet 2: proteomic data
Columns
Protein ID	NCBI protein accession number
HVO_XXXX	HVO_XXXX or annotated ncRNA name
Description	Annotated or predicted gene description
arCOG	Corresponding archaeal COG functional category
arCOG description	Description of arcaeal COG functional category
Average LFQ intensity	Average label-free quantity of protein over 12 replicates

## Sheet: Sheet 2
Protein IDs	HVO_XXXX	Description	arCOG	arGOG description	Average LFQ intensity
ADE04578.1	HVO_2204	CetZ1	D	Cell cycle control and mitosis	1929791667
ELY33665.1	HVO_2072	major cell surface glycoprotein	T	Signal Transduction	1746082500
WP_004045090.1	HVO_0062	peptide ABC transporter substrate-binding protein	E	Amino Acid metabolis and transport	9.16336e+08
ELY32287.1	HVO_2695	sugar ABC transporter substrate-binding protein	G	Carbohydrate metabolism and transport	6.38016e+08
WP_004043971.1	HVO_0972	hypothetical protein	N	Cell motility	5.25204e+08
WP_004043803.1	HVO_1134	hypothetical protein	S	Function Unknown	4.75102e+08
WP_004044872.1	HVO_2985	hypothetical protein	V	Defense mechanisms	457697500
ADE02586.1	HVO_2126	peptide ABC transporter substrate-binding protein	E	Amino Acid metabolis and transport	4.46278e+08
WP_004044135.1	HVO_0801	phosphoesterase	O	Post-translational modification, protein turnover, chaperone functions	424017500
WP_004041897.1	HVO_2013	CetZ5	D	Cell cycle control and mitosis	3.82883e+08
WP_004043537.1	HVO_1401	BMP family ABC transporter substrate-binding protein	R	General Functional Prediction only	363347500
WP_004044307.1	HVO_0628	ABC transporter substrate-binding protein	E	Amino Acid metabolis and transport	2.12107e+08
WP_004042044.1	HVO_2160	PGF-CTERM sorting domain-containing protein	S	Function Unknown	201645000
WP_004042501.1	HVO_2519	hypothetical protein	S	Function Unknown	1.97842e+08
ADE03035.1	HVO_0763	quinol oxidase	S	Function Unknown	190519000
WP_004041916.1	HVO_2031	BMP family ABC transporter substrate-binding protein	R	General Functional Prediction only	187271500
WP_004041769.1	HVO_1888	molybdenum transporter	H	Coenzyme metabolis	176909750
ADE01499.1	HVO_B0082	peptide ABC transporter substrate-binding protein	E	Amino Acid metabolis and transport	1.46354e+08
WP_004041775.1	HVO_1894	hypothetical protein	S	Function Unknown	1.34678e+08
WP_049941511.1	HVO_2070	sialidase	M	Cell wall/membrane/envelop biogenesis	1.25887e+08
ELY32157.1	HVO_A0133	Tat (twin-arginine translocation) pathway signal sequence domain protein	S	Function Unknown	1.252e+08
WP_004043922.1	HVO_1020	PBS lyase HEAT-like repeat domain-containing protein	S	Function Unknown	1.18897e+08
WP_004044607.1	HVO_0316	ATP synthase subunit A	C	Energy production and conversion	113604250
WP_004042036.1	HVO_2153	membrane protein	Q	Secondary Structure	1.1174e+08
WP_004044564.1	HVO_0359	elongation factor 1-alpha	J	Tranlsation	1.08388e+08
WP_004042286.1	HVO_2397	adhesin	P	Inorganic ion transport and metabolism	106958250
WP_004042262.1	HVO_2373	30S ribosomal protein S8e	J	Tranlsation	1.06241e+08
WP_004041336.1	HVO_B0198	iron ABC transporter substrate-binding protein	P	Inorganic ion transport and metabolism	101337000
WP_004044567.1	HVO_0356	elongation factor EF-2	J	Tranlsation	93035500
WP_004044823.1	HVO_2960	branched-chain alpha-keto acid dehydrogenase subunit E2	C	Energy production and conversion	9.02533e+07
WP_004044400.1	HVO_0530	sugar ABC transporter substrate-binding protein	G	Carbohydrate metabolism and transport	8.95597e+07
ADE01713.1	HVO_A0548	quinol oxidase	S	Function Unknown	87995000
WP_004045197.1	HVO_0106	hypothetical protein	S	Function Unknown	8.43482e+07
WP_004044192.1	HVO_0745	CetZ2	D	Cell cycle control and mitosis	7.97678e+07
WP_013035363.1	HVO_1530	MFS transporter	M	Cell wall/membrane/envelop biogenesis	7.50169e+07
WP_004044606.1	HVO_0317	V-type ATP synthase subunit B	C	Energy production and conversion	72820500
WP_004042940.1	HVO_2724	ribonuclease J	J	Tranlsation	71380500
WP_004041424.1	HVO_1546	dihydroxyacetone kinase subunit DhaK	G	Carbohydrate metabolism and transport	7.05063e+07
WP_004041481.1	HVO_1590	molecular chaperone DnaK	O	Post-translational modification, protein turnover, chaperone functions	70455500
WP_004044609.1	HVO_0314	ATP synthase subunit C	C	Energy production and conversion	7.04274e+07
ELY28087.1	HVO_1228	cytochrome Fbr	C	Energy production and conversion	7.02099e+07
WP_004043963.1	HVO_0980	NADH-quinone oxidoreductase subunit C	C	Energy production and conversion	69684500
WP_004043835.1	HVO_1103	hypothetical protein	S	Function Unknown	6.71521e+07
WP_004044718.1	HVO_2900	fumarase	C	Energy production and conversion	67080250
WP_004044820.1	HVO_2959	2-oxoisovalerate dehydrogenase subunit beta	C	Energy production and conversion	6.39117e+07
WP_004042273.1	HVO_2384	CBS domain-containing protein	R	General Functional Prediction only	63371000
WP_004044825.1	HVO_2961	dihydrolipoamide dehydrogenase	C	Energy production and conversion	61895000
WP_004042325.1	HVO_2432	basic amino acid ABC transporter substrate-binding protein	S	Function Unknown	60522000
ELY35686.1	HVO_1673	hypothetical protein	S	Function Unknown	5.74731e+07
WP_004043700.1	HVO_1241	photosynthetic protein synthase I	R	General Functional Prediction only	57030875
WP_004041107.1	HVO_B0047	iron ABC transporter substrate-binding protein	P	Inorganic ion transport and metabolism	56856500
WP_004044818.1	HVO_2958	pyruvate dehydrogenase (acetyl-transferring) E1 component subunit alpha	C	Energy production and conversion	5.54758e+07
WP_004042658.1	HVO_2588	isocitrate dehydrogenase (NADP(+))	C	Energy production and conversion	5.45336e+07
WP_004043964.1	HVO_0979	NADH dehydrogenase	C	Energy production and conversion	5.25954e+07
WP_004042268.1	HVO_2379	phosphate transport system regulatory protein PhoU	P	Inorganic ion transport and metabolism	5.18643e+07
WP_004044093.1	HVO_0843	hypothetical protein	S	Function Unknown	4.97374e+07
WP_004042616.1	HVO_2563	50S ribosomal protein L4	J	Tranlsation	4.96751e+07
WP_004042287.1	HVO_2398	ABC transporter ATP-binding protein	P	Inorganic ion transport and metabolism	4.86548e+07
WP_004045327.1	HVO_0213	rubrerythrin	R	General Functional Prediction only	47987500
WP_004041835.1	HVO_1955	aconitate hydratase	C	Energy production and conversion	4.70382e+07
ADE01609.1	HVO_B0135	hypothetical protein	S	Function Unknown	4.44206e+07
WP_004043050.1	HVO_2808	succinate dehydrogenase	C	Energy production and conversion	43540500
WP_004044952.1	HVO_3014	Era-like GTP binding protein, oapA	R	General Functional Prediction only	4.35031e+07
WP_013035331.1	HVO_2889	nuclease	L	Replication and repair	4.31814e+07
WP_004042006.1	HVO_2122	ABC transporter ATP-binding protein	E	Amino Acid metabolis and transport	41926675
WP_004043005.1	HVO_2758	50S ribosomal protein L11	J	Tranlsation	41821000
WP_004044604.1	HVO_0319	V-type ATP synthase subunit D	C	Energy production and conversion	41746750
WP_004043028.1	HVO_2783	30S ribosomal protein S4	J	Tranlsation	40564025
ELY33434.1	HVO_2205	NADH dehydrogenase	R	General Functional Prediction only	3.93424e+07
WP_004044569.1	HVO_0354	30S ribosomal protein S7	J	Tranlsation	3.91518e+07
WP_004044637.1	HVO_0285	metalloprotease	R	General Functional Prediction only	3.88239e+07
WP_004041171.1	HVO_B0363	dimethylsulfoxide reductase	C	Energy production and conversion	3.82441e+07
WP_004041062.1	HVO_B0093	peptide ABC transporter substrate-binding protein	E	Amino Acid metabolis and transport	3.79828e+07
WP_004044352.1	HVO_0581	FtsZ2	D	Cell cycle control and mitosis	3.77637e+07
WP_004043701.1	HVO_1240	Tat pathway signal protein	P	Inorganic ion transport and metabolism	37480250
WP_004042101.1	HVO_2209	2-oxo acid dehydrogenase	C	Energy production and conversion	35712000
WP_004041843.1	HVO_1964	photosystem reaction center subunit H	R	General Functional Prediction only	3.56704e+07
WP_004042542.1	HVO_2537	hypothetical protein	S	Function Unknown	34985850
WP_004041964.1	HVO_2081	hypothetical protein	S	Function Unknown	34952000
WP_004043696.1	HVO_1245	DSBA oxidoreductase	O	Post-translational modification, protein turnover, chaperone functions	3.48861e+07
WP_004045186.1	HVO_0102	zinc metalloprotease HtpX	O	Post-translational modification, protein turnover, chaperone functions	3.47276e+07
WP_004044965.1	HVO_0009	L-cysteine desulfhydrase	E	Amino Acid metabolis and transport	3.43482e+07
WP_004043847.1	HVO_1091	proteasome endopeptidase complex,subunit alpha	O	Post-translational modification, protein turnover, chaperone functions	3.42454e+07
WP_004043029.1	HVO_2784	30S ribosomal protein S13	J	Tranlsation	3.32185e+07
WP_013035375.1	HVO_2913	superoxide dismutase	P	Inorganic ion transport and metabolism	3.31069e+07
WP_013035585.1	HVO_1495	PTS sugar transporter subunit IIC	G	Carbohydrate metabolism and transport	3.30342e+07
WP_004043632.1	HVO_1305	2-ketoglutarate ferredoxin oxidoreductase subunit alpha	C	Energy production and conversion	3.25904e+07
WP_004044212.1	HVO_0725	short-chain dehydrogenase/reductase	I	Lipid metabolism	3.23365e+07
WP_004043804.1	HVO_1133	hypothetical protein	K	Transcription	3.22719e+07
ADE04559.1	HVO_2015	hypothetical protein	D	Cell cycle control and mitosis	3.18565e+07
WP_004043743.1	HVO_1198	universal stress protein UspA	T	Signal Transduction	3.14149e+07
WP_004043023.1	HVO_2777	30S ribosomal protein S9	J	Tranlsation	30462450
WP_004043051.1	HVO_2809	succinate dehydrogenase	C	Energy production and conversion	2.92692e+07
ADE03416.1	HVO_0455	thermosome subunit 2	O	Post-translational modification, protein turnover, chaperone functions	29073750
WP_004043025.1	HVO_2779	50S ribosomal protein L18e	J	Tranlsation	2.8745e+07
WP_004044124.1	HVO_0812	phosphoenolpyruvate synthase	G	Carbohydrate metabolism and transport	2.84144e+07
WP_004043020.1	HVO_2774	phosphopyruvate hydratase	G	Carbohydrate metabolism and transport	2.83084e+07
ELY35097.1	HVO_1831	(2Fe-2S)-binding protein	C	Energy production and conversion	2.80549e+07
WP_004045034.1	HVO_0035	stomatin-prohibitin-like protein	O	Post-translational modification, protein turnover, chaperone functions	2.7175e+07
WP_004041551.1	HVO_1660	diadenylate cyclase	T	Signal Transduction	26918100
WP_004044199.1	HVO_0738	hypothetical protein	S	Function Unknown	2.67364e+07
WP_004041869.1	HVO_1987	proteinase IV-like protein	O	Post-translational modification, protein turnover, chaperone functions	2.62778e+07
WP_004044046.1	HVO_0892	copper ABC transporter substrate-binding protein	P	Inorganic ion transport and metabolism	25836750
WP_004043003.1	HVO_2757	50S ribosomal protein L1	J	Tranlsation	2.5808e+07
ELY32386.1	HVO_2798	branched-chain amino acid ABC transporter substrate-binding protein	E	Amino Acid metabolis and transport	2.57991e+07
WP_004040809.1	HVO_A0451	SLC13 family permease	P	Inorganic ion transport and metabolism	2.57898e+07
WP_004041022.1	HVO_B0134	multidrug ABC transporter ATP-binding protein	V	Defense mechanisms	2.54332e+07
WP_004044112.1	HVO_0824	glycosyl transferase family 1	M	Cell wall/membrane/envelop biogenesis	2.53706e+07
ADE04124.1	HVO_2694	ABC transporter permease	G	Carbohydrate metabolism and transport	2.52706e+07
WP_004042606.1	HVO_2558	30S ribosomal protein S3	J	Tranlsation	24955250
WP_004041855.1	HVO_1976	preprotein translocase subunit SecD	U	Intracellular trafficing and secretion	2.46401e+07
WP_004044369.1	HVO_0564	sugar ABC transporter substrate-binding protein	G	Carbohydrate metabolism and transport	2.45975e+07
WP_004042269.1	HVO_2380	ATPase	O	Post-translational modification, protein turnover, chaperone functions	2.43531e+07
WP_004041795.1	HVO_1916	potassium transporter	P	Inorganic ion transport and metabolism	2.42218e+07
WP_004042128.1	HVO_2239	universal stress protein UspA	T	Signal Transduction	24079500
WP_004042456.1	HVO_2495	HTR-like protein	U	Intracellular trafficing and secretion	2.40453e+07
WP_004044000.1	HVO_0945	cytochrome c oxidase subunit I	C	Energy production and conversion	2.3405e+07
ADE01809.1	HVO_A0380	peptide ABC transporter substrate-binding protein	E	Amino Acid metabolis and transport	2.31817e+07
WP_004044610.1	HVO_0313	ATP synthase subunit E	C	Energy production and conversion	23043750
WP_004044608.1	HVO_0315	ATP synthase subunit F	C	Energy production and conversion	23024950
WP_004041430.1	HVO_1552	transcriptional regulator	K	Transcription	2.29264e+07
WP_004041457.1	HVO_1577	TrmB family transcriptional regulator	K	Transcription	22646100
WP_004043924.1	HVO_1018	hypothetical protein	L	Replication and repair	2.25221e+07
ADE02701.1	HVO_0002	S26 family signal peptidase	U	Intracellular trafficing and secretion	22341425
WP_013035666.1	HVO_1145	30S ribosomal protein S3ae	J	Tranlsation	2.21931e+07
WP_004044154.1	HVO_0783	ATP-dependent protease LonB	O	Post-translational modification, protein turnover, chaperone functions	2.21647e+07
WP_004045088.1	HVO_0060	peptide ABC transporter permease	E	Amino Acid metabolis and transport	2.21138e+07
WP_004043776.1	HVO_1165	mechanosensitive ion channel protein	M	Cell wall/membrane/envelop biogenesis	2.20488e+07
WP_004042753.1	HVO_2636	phage shock protein A	K	Transcription	2.19899e+07
WP_004044047.1	HVO_0891	copper ABC transporter ATP-binding protein	V	Defense mechanisms	2.18503e+07
WP_004043948.1	HVO_0995	hypothetical protein	S	Function Unknown	2.18443e+07
WP_004043454.1	HVO_1481	universal stress protein UspA	T	Signal Transduction	2.17898e+07
WP_004042597.1	HVO_2554	50S ribosomal protein L14	J	Tranlsation	21527750
WP_004041953.1	HVO_2068	CetZ6	D	Cell cycle control and mitosis	21432050
WP_004045245.1	HVO_0133	thermosome subunit 1	O	Post-translational modification, protein turnover, chaperone functions	2.12138e+07
WP_004041077.1	HVO_B0078	ABC transporter ATP-binding protein	E	Amino Acid metabolis and transport	21137000
WP_144064030.1	HVO_A0432	hypothetical protein	S	Function Unknown	20756375
WP_004042381.1	HVO_2464	succinate--CoA ligase subunit alpha	C	Energy production and conversion	2.02643e+07
WP_004045086.1	HVO_0059	ABC transporter ATP-binding protein	E	Amino Acid metabolis and transport	20092825
WP_004043637.1	HVO_1300	triose-phosphate isomerase	G	Carbohydrate metabolism and transport	19776300
WP_004042618.1	HVO_2564	50S ribosomal protein L3	J	Tranlsation	19215650
ADE05264.1	HVO_C0075	peptide ABC transporter substrate-binding protein	E	Amino Acid metabolis and transport	1.90561e+07
WP_004042573.1	HVO_2547	50S ribosomal protein L32e	J	Tranlsation	1.89488e+07
WP_004042875.1	HVO_2693	sugar ABC transporter permease	G	Carbohydrate metabolism and transport	1.87614e+07
WP_004040858.1	HVO_A0507	phenylacetate-CoA oxygenase subunit PaaA	Q	Secondary Structure	1.85379e+07
WP_004041580.1	HVO_1691	photosystem reaction center subunit H	R	General Functional Prediction only	1.84974e+07
WP_004044095.1	HVO_0841	cytochrome b	C	Energy production and conversion	18470575
WP_004044001.1	HVO_0944	cytochrome c oxidase subunit II	C	Energy production and conversion	1.8271e+07
WP_004043019.1	HVO_2773	30S ribosomal protein S2	J	Tranlsation	1.82284e+07
WP_004042966.1	HVO_2738	30S ribosomal protein S28e	J	Tranlsation	1.81864e+07
WP_004042131.1	HVO_2242	translation initiation factor IF-2	J	Tranlsation	18166000
WP_004041975.1	HVO_2091	aspartate aminotransferase family protein	E	Amino Acid metabolis and transport	1.81439e+07
WP_004044078.1	HVO_0859	ABC transporter ATP-binding protein	O	Post-translational modification, protein turnover, chaperone functions	1.79531e+07
WP_004041932.1	HVO_2046	N-acetylgalactosamine-6-sulfatase	P	Inorganic ion transport and metabolism	17809600
WP_004064311.1	HVO_0850	peptidase	O	Post-translational modification, protein turnover, chaperone functions	1.77379e+07
WP_004044927.1	HVO_3008	hypothetical protein	R	General Functional Prediction only	1.77278e+07
WP_004041423.1	HVO_1545	dihydroxyacetone kinase subunit L	G	Carbohydrate metabolism and transport	1.76817e+07
WP_004040981.1	HVO_A0627	hypothetical protein	P	Inorganic ion transport and metabolism	1.73673e+07
WP_004041740.1	HVO_1858	30S ribosomal protein S19e	J	Tranlsation	17120225
WP_004043699.1	HVO_1242	Tat pathway signal protein	C	Energy production and conversion	1.7085e+07
WP_004043682.1	HVO_1257	ATPase AAA	N	Cell motility	16765250
ADE03135.1	HVO_0311	ATP synthase subunit I	C	Energy production and conversion	1.67208e+07
WP_004041049.1	HVO_B0106	sugar ABC transporter substrate-binding protein	G	Carbohydrate metabolism and transport	1.64839e+07
WP_004044194.1	HVO_0743	nucleotide pyrophosphatase	R	General Functional Prediction only	1.62826e+07
WP_004041515.1	HVO_1625	hypothetical protein	S	Function Unknown	1.62719e+07
WP_004045343.1	HVO_0229	hypothetical protein	S	Function Unknown	1.62468e+07
WP_004043565.1	HVO_1374	long-chain-fatty-acid--CoA ligase	I	Lipid metabolism	1.55304e+07
WP_004042558.1	HVO_2541	preprotein translocase subunit SecY	U	Intracellular trafficing and secretion	1.54367e+07
WP_004044044.1	HVO_0894	acetyl-coenzyme A synthetase	I	Lipid metabolism	15366900
WP_004041075.1	HVO_B0080	cytochrome c550	E	Amino Acid metabolis and transport	15273000
WP_004040849.1	HVO_A0496	universal stress protein UspA	T	Signal Transduction	15269000
WP_004042565.1	HVO_2544	30S ribosomal protein S5	J	Tranlsation	1.52044e+07
WP_004040978.1	HVO_A0624	cadmium-translocating P-type ATPase	P	Inorganic ion transport and metabolism	15062450
WP_004041594.1	HVO_1705	iron ABC transporter substrate-binding protein	P	Inorganic ion transport and metabolism	1.5044e+07
WP_004042007.1	HVO_2123	ABC transporter ATP-binding protein	E	Amino Acid metabolis and transport	14928475
WP_004044742.1	HVO_2916	short-chain dehydrogenase	I	Lipid metabolism	1.49034e+07
WP_004042874.1	HVO_2692	ABC transporter ATP-binding protein	E	Amino Acid metabolis and transport	14366500
WP_004042039.1	HVO_2156	universal stress protein UspA	T	Signal Transduction	1.4293e+07
WP_004042029.1	HVO_2147	cytochrome b	P	Inorganic ion transport and metabolism	1.42754e+07
WP_004042991.1	HVO_2749	50S ribosomal protein L21e	J	Tranlsation	14201125
WP_004044616.1	HVO_0307	hypothetical protein	N	Cell motility	14180100
WP_004042593.1	HVO_2553	50S ribosomal protein L24	J	Tranlsation	1.41305e+07
WP_004043730.1	HVO_1212	circadian clock protein KaiC	T	Signal Transduction	1.4079e+07
WP_004044258.1	HVO_0677	aspartate--tRNA(Asn) ligase	J	Tranlsation	1.40547e+07
WP_004044390.1	HVO_0541	aconitate hydratase	C	Energy production and conversion	1.35711e+07
WP_004043752.1	HVO_1189	hypothetical protein	C	Energy production and conversion	1.32624e+07
ADE04716.1	HVO_1375	2-succinylbenzoate-CoA ligase	I	Lipid metabolism	1.32072e+07
WP_004042226.1	HVO_2336	pyridoxal 5'-phosphate synthase lyase subunit PdxS	H	Coenzyme metabolis	1.30997e+07
ELY26379.1	HVO_0758	small zinc finger protein	S	Function Unknown	1.30428e+07
WP_004044487.1	HVO_0437	preprotein translocase subunit Sec61beta	U	Intracellular trafficing and secretion	12917000
WP_004045193.1	HVO_0104	DNA repair and recombination protein RadA	L	Replication and repair	1.27464e+07
WP_004043944.1	HVO_0999	hypothetical protein	R	General Functional Prediction only	1.26912e+07
WP_004044756.1	HVO_2923	proteasome subunit alpha	O	Post-translational modification, protein turnover, chaperone functions	1.24786e+07
WP_004041586.1	HVO_1697	FAD-dependent oxidoreductase	C	Energy production and conversion	1.23865e+07
WP_004041074.1	HVO_B0081	peptide ABC transporter	E	Amino Acid metabolis and transport	1.23859e+07
WP_004042193.1	HVO_2300	translation initiation factor IF-5A	J	Tranlsation	1.23556e+07
WP_004042571.1	HVO_2546	50S ribosomal protein L19e	J	Tranlsation	12232050
WP_004042017.1	HVO_2135	hypothetical protein	C	Energy production and conversion	12115850
WP_004041954.1	HVO_2069	RND transporter	R	General Functional Prediction only	11927825
WP_004044296.1	HVO_0639	ATPase AAA	N	Cell motility	11880575
WP_013035311.1	HVO_0627	ABC transporter ATP-binding protein	E	Amino Acid metabolis and transport	1.17834e+07
WP_004043943.1	HVO_1000	acetyl-CoA synthetase	C	Energy production and conversion	1.1731e+07
WP_004041717.1	HVO_1827	30S ribosomal protein S6e	J	Tranlsation	11710650
WP_004042255.1	HVO_2366	universal stress protein UspA	T	Signal Transduction	1.16821e+07
WP_004045195.1	HVO_0105	pyridine nucleotide-disulfide oxidoreductase	R	General Functional Prediction only	1.16787e+07
WP_004043562.1	HVO_1377	hypothetical protein	P	Inorganic ion transport and metabolism	1.15789e+07
WP_004042733.1	HVO_2625	GMP synthase	F	Nucleotide metabolism and transport	1.15632e+07
WP_004043002.1	HVO_2756	50S ribosomal protein L10	J	Tranlsation	1.13788e+07
WP_004042267.1	HVO_2378	phosphate ABC transporter ATP-binding protein	P	Inorganic ion transport and metabolism	11346550
WP_004042563.1	HVO_2543	50S ribosomal protein L30	J	Tranlsation	1.12317e+07
WP_004043525.1	HVO_1413	NADH dehydrogenase	C	Energy production and conversion	11024625
WP_004041419.1	HVO_1541	glycerol kinase	C	Energy production and conversion	1.09799e+07
WP_004041753.1	HVO_1871	hypothetical protein	R	General Functional Prediction only	1.09531e+07
WP_004044914.1	HVO_3002	copper ABC transporter ATP-binding protein	V	Defense mechanisms	1.09167e+07
WP_004043024.1	HVO_2778	50S ribosomal protein L13	J	Tranlsation	1.07927e+07
WP_004042115.1	HVO_2226	anthranilate phosphoribosyltransferase	E	Amino Acid metabolis and transport	1.06799e+07
WP_004045083.1	HVO_0058	peptide ABC transporter ATP-binding protein	E	Amino Acid metabolis and transport	1.02296e+07
WP_004041752.1	HVO_1870	metalloprotease	O	Post-translational modification, protein turnover, chaperone functions	1.00502e+07
WP_004043675.1	HVO_1264	membrane protein	S	Function Unknown	9.99133e+06
WP_004041777.1	HVO_1896	30S ribosomal protein S24e	J	Tranlsation	9.94944e+06
WP_004044036.1	HVO_0903	ABC transporter ATP-binding protein	E	Amino Acid metabolis and transport	9.93066e+06
WP_004044267.1	HVO_0668	TPP-dependent acetoin dehydrogenase complex, E1 protein subunit beta	C	Energy production and conversion	9852350
WP_004044050.1	HVO_0888	oxoglutarate--ferredoxin oxidoreductase	C	Energy production and conversion	9.81148e+06
WP_004044479.1	HVO_0445	phosphonate ABC transporter, permease protein PhnE	P	Inorganic ion transport and metabolism	9.67588e+06
WP_004043807.1	HVO_1130	hypothetical protein	S	Function Unknown	9624825
WP_004042436.1	HVO_2486	carbamoyl phosphate synthase	I	Lipid metabolism	9595975
WP_004043962.1	HVO_0981	NADH dehydrogenase	C	Energy production and conversion	9.06664e+06
WP_004044100.1	HVO_0836	peptidase M28	O	Post-translational modification, protein turnover, chaperone functions	8.89184e+06
WP_004044162.1	HVO_0775	amidohydrolase	R	General Functional Prediction only	8823125
WP_004045089.1	HVO_0061	peptide ABC transporter permease	E	Amino Acid metabolis and transport	8.55092e+06
WP_004042612.1	HVO_2561	50S ribosomal protein L2	J	Tranlsation	8.53674e+06
WP_004043027.1	HVO_2782	30S ribosomal protein S11	J	Tranlsation	8.52114e+06
WP_004043279.1	HVO_A0378	N-methylhydantoinase	E	Amino Acid metabolis and transport	8.35499e+06
WP_004044695.1	HVO_2879	ornithine cyclodeaminase	E	Amino Acid metabolis and transport	8198000
WP_004043974.1	HVO_0970	type III ribulose-bisphosphate carboxylase	G	Carbohydrate metabolism and transport	8.07443e+06
WP_004044129.1	HVO_0807	hypothetical protein	S	Function Unknown	8.05803e+06
ELY26169.1	HVO_0570	ATP-binding protein	T	Signal Transduction	7832200
WP_049914885.1	HVO_0954	hypothetical protein	S	Function Unknown	7781800
WP_004044061.1	HVO_0876	methylglyoxal synthase	G	Carbohydrate metabolism and transport	7.76878e+06
WP_004044397.1	HVO_0534	ABC transporter ATP-binding protein	E	Amino Acid metabolis and transport	7.76834e+06
WP_004043936.1	HVO_1007	PQQ-dependent glucose dehydrogenase	G	Carbohydrate metabolism and transport	7730300
WP_004044440.1	HVO_0481	type I glyceraldehyde-3-phosphate dehydrogenase	E	Amino Acid metabolis and transport	7.58388e+06
ELY23357.1	HVO_0250	DNA-binding protein	R	General Functional Prediction only	7.17132e+06
WP_004043667.1	HVO_1271	DNA-binding protein	T	Signal Transduction	6.88014e+06
WP_004044456.1	HVO_0466	citrate (Si)-synthase	C	Energy production and conversion	6862000
WP_004040921.1	HVO_A0562	urocanate hydratase	E	Amino Acid metabolis and transport	6.85389e+06
WP_004043851.1	HVO_1087	universal stress protein	T	Signal Transduction	6.84708e+06
WP_004042048.1	HVO_2163	ABC transporter ATP-binding protein	V	Defense mechanisms	6445900
WP_004044168.1	HVO_0769	deoxyribonuclease	O	Post-translational modification, protein turnover, chaperone functions	6335925
WP_004041799.1	HVO_1920	sodium-dependent transporter	P	Inorganic ion transport and metabolism	6333350
WP_004040973.1	HVO_A0619	hypothetical protein	S	Function Unknown	6317175
WP_004044159.1	HVO_0778	thermosome subunit 3	O	Post-translational modification, protein turnover, chaperone functions	6.25701e+06
WP_004041447.1	HVO_1568	alpha/beta hydrolase	R	General Functional Prediction only	6235475
WP_004044911.1	HVO_3001	ABC transporter permease	O	Post-translational modification, protein turnover, chaperone functions	6.20798e+06
WP_004045354.1	HVO_0239	glutamine synthetase	E	Amino Acid metabolis and transport	6172750
WP_004044048.1	HVO_0890	copper ABC transporter permease	R	General Functional Prediction only	6083425
WP_004041895.1	HVO_2011	hypothetical protein	S	Function Unknown	6044850
WP_004044130.1	HVO_0806	pyruvate kinase	G	Carbohydrate metabolism and transport	6.00207e+06
WP_004041076.1	HVO_B0079	ABC transporter ATP-binding protein	E	Amino Acid metabolis and transport	5995800
WP_004041905.1	HVO_2020	hypothetical protein	S	Function Unknown	5.99391e+06
WP_004042060.1	HVO_2168	ATPase	N	Cell motility	5.73371e+06
WP_004042217.1	HVO_2325	amphi-Trp domain-containing protein	S	Function Unknown	5713025
WP_004044305.1	HVO_0630	peptide ABC transporter permease	E	Amino Acid metabolis and transport	5581075
WP_004043957.1	HVO_0986	NADH-quinone oxidoreductase subunit L	C	Energy production and conversion	5362200
ADE03394.1	HVO_1914	acetyl-CoA acetyltransferase	I	Lipid metabolism	5.33841e+06
WP_004044614.1	HVO_0309	SAM-dependent methyltransferase	Q	Secondary Structure	5.12236e+06
WP_004044522.1	HVO_0401	universal stress protein	T	Signal Transduction	4.98861e+06
WP_004042886.1	HVO_2700	ATPase AAA	O	Post-translational modification, protein turnover, chaperone functions	4.85806e+06
WP_004041410.1	HVO_1532	DUF368 domain-containing protein	S	Function Unknown	4.83401e+06
WP_004044925.1	HVO_3007	malate dehydrogenase	C	Energy production and conversion	4767800
WP_004042383.1	HVO_2465	succinate--CoA ligase subunit beta	C	Energy production and conversion	4420350
WP_004041159.1	HVO_B0376	aryl-alcohol dehydrogenase	C	Energy production and conversion	4285400
WP_004042968.1	HVO_2739	50S ribosomal protein L24e	J	Tranlsation	4.05034e+06
WP_004043540.1	HVO_1398	ABC transporter permease	R	General Functional Prediction only	3902025
WP_004041469.1	HVO_1585	acetyl-CoA synthetase	I	Lipid metabolism	3.72078e+06
ADE03884.1	HVO_0773	N-methyltransferase-like protein	Q	Secondary Structure	3.60642e+06
WP_004043985.1	HVO_0960	oxidoreductase	R	General Functional Prediction only	3.52542e+06
ADE01771.1	HVO_A0379	N-methylhydantoinase	E	Amino Acid metabolis and transport	3.38033e+06
WP_004044667.1	HVO_2849	serine protein kinase PrkA	T	Signal Transduction	3.17622e+06
WP_004044896.1	HVO_2993	peptidase A24	N	Cell motility	3.11502e+06
WP_004044617.1	HVO_0306	hypothetical protein	K	Transcription	2.94938e+06
WP_004043481.1	HVO_1454	aspartate carbamoyltransferase	F	Nucleotide metabolism and transport	2.26747e+06
WP_004044491.1	HVO_0433	NADPH-dependent F420 reductase	R	General Functional Prediction only	1.9052e+06
ELY36918.1	HVO_B0292	ABC transporter substrate-binding protein	G	Carbohydrate metabolism and transport	1672920
WP_004044574.1	HVO_0349	DNA-directed RNA polymerase subunit A'	K	Transcription	760652
