# Supplementary material for: Extracellular vesicle formation in Euryarchaeota is driven by a small GTPase
Source: Proc Natl Acad Sci U S A. 2024 Feb 26;121(10):e2311321121. doi: 10.1073/pnas.2311321121 (PMC10927574; doi:10.1073/pnas.2311321121)
Supplement: Supplementary file 10 — Dataset S09 (XLSX) [file pnas.2311321121.sd09.xlsx]

## Sheet: LEGEND
Supplementary Table 12: Mass spectrometry peak areas and relative abundances of lipid compounds extracted from whole cells, cell membranes and EVs of H. volcanii.
Intact polar lipids were extracted from whole cells, cell membranes and vesicles of H. volcanii and measured with a Q-TOF MS (Bruker Daltonics). Output data were analyzed with the manufacturer’s software (DataAnalysis 4.4.2, Bruker Daltonics)
and lipid compounds were identified based on retention time, fractionation pattern and exact masses and quantified via mass spectrometry peak area.
Sheet 1: Legend
Sheet 2: processed lipid analysis data
the raw data is available upon request
Columns
sample	individual run and sample number generated automatically by the Q-TOF MS
fraction	origin of sample from either whole cells (cell), cell membrane (membrane) or extracellular vesicle (EV) fractions
biol. replicate	the number of respective biological replicate
tech. replicate	the number of the technical replicate which was used for analysis, In EV samples this corresponds to the gradient band from which the sample was extracted, several technical replicates were measured from each biological replicate, but only one was used for analysis
TLE [%]	amount of total lipid extract (TLE), given as percentage, used for each measurement
compound	abbreviated lipid compounds including their predicted number of unsaturations (x:US), for the unabbreviated names please see the legend of Figure 6
predicted adduct	adduct (Hydrogen, Ammonium or Sodium) of the peak from which the area was calculated, only one adduct per compound was used for analysis
retention time [min]	retention time of each compound in the respective measurement of the sample, given in minutes
m/z	mass (m) to charge (z), includes predicted molecular mass for compound + the adduct
area	peak area calculated by DataAnalysis 4.4.2 (Bruker Daltonics) via integration of the mass spectrometry peak for each compound
relative area [%]	relative abundance of the respective compound in the respective sample, based on peak area and normalized to the sum of all peaks, given in percent
mean rel. area [%]	mean relative abundance calculated per compound and per fraction out of the biological replicates, given in percent
sd rel. area [%]	standard deviation of the relative abundance calculated per compound and per fraction out of the biological replicates, given in percent

## Sheet: TABLE
sample	fraction	biol. replicate	tech. replicate	TLE [%]	compound	predicted adduct	retention time [min]	m/z	area	relative area [%]	mean rel. area [%]	sd rel. area [%]
20409	cell	1	2	0.004	PG-AR:6	NH4	11	812.62	10103	0.659751	0.394931	0.348589
20409	cell	1	2	0.004	PG-AR:4	NH4	12.4	816.65	27955.2	1.82901	1.48936	0.29796
20409	cell	1	2	0.004	PG-AR:2	H	13.7	803.65	54135.8	3.53392	2.79313	0.672724
20409	cell	1	2	0.004	PG-AR:1	H	14.2	805.67	39375.2	2.57368	2.05554	0.473876
20409	cell	1	2	0.004	PG-AR	H	14.7	807.68	250209	16.3305	12.1244	3.84323
20409	cell	1	2	0.004	Me-PGP-AR:2	H	12.4	897.63	117304	7.64266	7.61995	0.240768
20409	cell	1	2	0.004	Me-PGP-AR:1	H	12.9	899.65	114654	7.51202	7.45401	0.0532319
20409	cell	1	2	0.004	Me-PGP-AR	H	13.4	901.67	576395	37.6254	38.8401	2.65472
20409	cell	1	2	0.004	S-2G-AR:2	NH4	12.9	1087.77	12726.9	0.829588	0.276529	0.478963
20409	cell	1	2	0.004	S-2G-AR:1	NH4	13.6	1089.78	15343.7	0.999425	0.333142	0.577018
20409	cell	1	2	0.004	S-2G-AR	NH4	14.2	1091.8	136726	8.9491	5.14089	3.29838
20409	cell	1	2	0.004	2G-AR	NH4	14.2	994.81	8037.6	0.525188	0.175063	0.303218
20409	cell	1	2	0.004	C-AR	Na	18.8	675.66	21024.2	1.37176	1.19667	0.207462
20409	cell	1	2	0.004	CL:6	H		1510.22	0	0	0	0
20409	cell	1	2	0.004	CL:5	H		1512.23	0	0	0	0
20409	cell	1	2	0.004	CL:4	H	22.5	1514.25	4807.3	0.314198	0.459182	0.125906
20409	cell	1	2	0.004	CL:3	H		1516.27	0	0	0	0
20409	cell	1	2	0.004	CL:2	H		1518.28	0	0	0.489857	0.424593
20409	cell	1	2	0.004	CL:1	H		1520.4	0	0	0	0
20409	cell	1	2	0.004	CL	H	22.9	1522.31	5353.6	0.349472	0.412434	0.0664356
20409	cell	1	2	0.004	S-2G-P-CL:5	NH3_NH4		1796.35	0	0	0	0
20409	cell	1	2	0.004	S-2G-P-CL:4	NH3_NH4	22.3	1798.36	4468	0.291989	0.710409	0.496114
20409	cell	1	2	0.004	S-2G-P-CL:3	NH3_NH4	22.4	1800.38	8614.9	0.562422	1.0717	0.507042
20409	cell	1	2	0.004	S-2G-P-CL:2	NH3_NH4	22.6	1802.39	23209.7	1.51547	3.36393	1.68816
20409	cell	1	2	0.004	S-2G-P-CL:1	NH3_NH4	22.7	1804.41	29247.3	1.9074	4.00712	1.82187
20409	cell	1	2	0.004	S-2G-P-CL	NH3_NH4	22.8	1806.42	71624.1	4.67705	9.5917	4.77274
20410	cell	2	1	0.004	PG-AR:6	NH4	10.9	812.62	7760.1	0.525041	0.394931	0.348589
20410	cell	2	1	0.004	PG-AR:4	NH4	12.4	816.65	18847.1	1.27201	1.48936	0.29796
20410	cell	2	1	0.004	PG-AR:2	H	13.7	803.65	38787.6	2.6252	2.79313	0.672724
20410	cell	2	1	0.004	PG-AR:1	H	14.1	805.67	24300.6	1.64414	2.05554	0.473876
20410	cell	2	1	0.004	PG-AR	H	14.6	807.68	130389	8.79579	12.1244	3.84323
20410	cell	2	1	0.004	Me-PGP-AR:2	NH4	12.4	897.63	115618	7.84855	7.61995	0.240768
20410	cell	2	1	0.004	Me-PGP-AR:1	H	12.8	899.65	110099	7.44259	7.45401	0.0532319
20410	cell	2	1	0.004	Me-PGP-AR	H	13.3	901.67	547053	37.01	38.8401	2.65472
20410	cell	2	1	0.004	S-2G-AR:2	NH4		1087.77	0	0	0.276529	0.478963
20410	cell	2	1	0.004	S-2G-AR:1	NH4		1089.78	0	0	0.333142	0.577018
20410	cell	2	1	0.004	S-2G-AR	NH4	14.1	1091.8	47092.1	3.18678	5.14089	3.29838
20410	cell	2	1	0.004	2G-AR	NH4		994.81	0	0	0.175063	0.303218
20410	cell	2	1	0.004	C-AR	Na	18.7	675.66	14304.2	0.967537	1.19667	0.207462
20410	cell	2	1	0.004	CL:6	H		1510.22	0	0	0	0
20410	cell	2	1	0.004	CL:5	H		1512.23	0	0	0	0
20410	cell	2	1	0.004	CL:4	H	22.5	1514.25	7718.5	0.522335	0.459182	0.125906
20410	cell	2	1	0.004	CL:3	H		1516.27	0	0	0	0
20410	cell	2	1	0.004	CL:2	H	22.7	1518.28	10586.5	0.717195	0.489857	0.424593
20410	cell	2	1	0.004	CL:1			1520.4	0	0	0	0
20410	cell	2	1	0.004	CL	H	22.9	1522.31	5996.7	0.405959	0.412434	0.0664356
20410	cell	2	1	0.004	S-2G-P-CL:5	NH3_NH4		1796.35	0	0	0	0
20410	cell	2	1	0.004	S-2G-P-CL:4	NH3_NH4	22.3	1798.36	18562.2	1.25847	0.710409	0.496114
20410	cell	2	1	0.004	S-2G-P-CL:3	NH3_NH4	22.4	1800.38	23342.5	1.57648	1.0717	0.507042
20410	cell	2	1	0.004	S-2G-P-CL:2	NH3_NH4	22.6	1802.39	71347.5	4.82415	3.36393	1.68816
20410	cell	2	1	0.004	S-2G-P-CL:1	NH3_NH4	22.7	1804.41	76370.5	5.16922	4.00712	1.82187
20410	cell	2	1	0.004	S-2G-P-CL	NH3_NH4	22.8	1806.42	209544	14.2086	9.5917	4.77274
20411	cell	3	1	0.004	PG-AR:6	NH4		812.62	0	0	0.394931	0.348589
20411	cell	3	1	0.004	PG-AR:4	H	12.3	816.65	14089.2	1.36707	1.48936	0.29796
20411	cell	3	1	0.004	PG-AR:2	Na	13.7	803.65	22888.5	2.22028	2.79313	0.672724
20411	cell	3	1	0.004	PG-AR:1	H	14.1	805.67	20069.7	1.94881	2.05554	0.473876
20411	cell	3	1	0.004	PG-AR	H	14.6	807.68	116464	11.2468	12.1244	3.84323
20411	cell	3	1	0.004	Me-PGP-AR:2	H	12.4	897.63	75993.4	7.36863	7.61995	0.240768
20411	cell	3	1	0.004	Me-PGP-AR:1	H	12.8	899.65	76424.4	7.40741	7.45401	0.0532319
20411	cell	3	1	0.004	Me-PGP-AR	H	13.3	901.67	432433	41.8848	38.8401	2.65472
20411	cell	3	1	0.004	S-2G-AR:2	H		1087.77	0	0	0.276529	0.478963
20411	cell	3	1	0.004	S-2G-AR:1	H		1089.78	0	0	0.333142	0.577018
20411	cell	3	1	0.004	S-2G-AR	NH4	14.2	1091.8	33914.4	3.28679	5.14089	3.29838
20411	cell	3	1	0.004	2G-AR	NH4		994.81	0	0	0.175063	0.303218
20411	cell	3	1	0.004	C-AR	Na	18.7	675.66	12877.9	1.25073	1.19667	0.207462
20411	cell	3	1	0.004	CL:6	H		1510.22	0	0	0	0
20411	cell	3	1	0.004	CL:5	H		1512.23	0	0	0	0
20411	cell	3	1	0.004	CL:4	H	22.4	1514.25	5578.3	0.541012	0.459182	0.125906
20411	cell	3	1	0.004	CL:3	H		1516.27	0	0	0	0
20411	cell	3	1	0.004	CL:2	H	22.7	1518.28	7757.6	0.752375	0.489857	0.424593
20411	cell	3	1	0.004	CL:1			1520.4	0	0	0	0
20411	cell	3	1	0.004	CL	H	22.9	1522.31	4967.7	0.481869	0.412434	0.0664356
20411	cell	3	1	0.004	S-2G-P-CL:5	NH3_NH4		1796.35	0	0	0	0
20411	cell	3	1	0.004	S-2G-P-CL:4	NH3_NH4	22.3	1798.36	5990.5	0.580764	0.710409	0.496114
20411	cell	3	1	0.004	S-2G-P-CL:3	NH3_NH4	22.4	1800.38	11070.2	1.07621	1.0717	0.507042
20411	cell	3	1	0.004	S-2G-P-CL:2	NH3_NH4	22.6	1802.39	38739.9	3.75218	3.36393	1.68816
20411	cell	3	1	0.004	S-2G-P-CL:1	NH3_NH4	22.7	1804.41	51039.8	4.94474	4.00712	1.82187
20411	cell	3	1	0.004	S-2G-P-CL	NH3_NH4	22.8	1806.42	102394	9.88947	9.5917	4.77274
20412	membrane	1	1	0.004	PG-AR:6	NH4	10.9	812.62	27562.2	0.322702	0.107567	0.186312
20412	membrane	1	1	0.004	PG-AR:4	H	12.3	816.65	161043	1.88243	1.43862	0.421462
20412	membrane	1	1	0.004	PG-AR:2	H	13.6	803.65	307754	3.60117	3.27072	1.16846
20412	membrane	1	1	0.004	PG-AR:1	H	14.1	805.67	214182	2.50211	1.84331	0.572123
20412	membrane	1	1	0.004	PG-AR	H	14.5	807.68	1.10071e+06	12.8613	10.3474	2.20285
20412	membrane	1	1	0.004	Me-PGP-AR:2	H	12.3	897.63	918090	10.7334	10.5655	1.47636
20412	membrane	1	1	0.004	Me-PGP-AR:1	H	12.8	899.65	738548	8.64048	8.81	2.92081
20412	membrane	1	1	0.004	Me-PGP-AR	H	13.2	901.67	3.6695e+06	42.9101	47.0102	5.11107
20412	membrane	1	1	0.004	S-2G-AR:2	NH4	12.8	1087.77	73272.2	0.857032	0.392662	0.432993
20412	membrane	1	1	0.004	S-2G-AR:1	NH4	13.5	1089.78	73472.3	0.859371	0.433905	0.429748
20412	membrane	1	1	0.004	S-2G-AR	NH4	14.1	1091.8	795232	9.29523	6.0248	3.03201
20412	membrane	1	1	0.004	2G-AR	NH4		994.81	0	0	0.102999	0.1784
20412	membrane	1	1	0.004	C-AR	Na	18.7	675.66	40722.9	0.475869	0.611161	0.211812
20412	membrane	1	1	0.004	CL:6	H	22.1	1510.22	5988.5	0.0700358	0.0233453	0.0404352
20412	membrane	1	1	0.004	CL:5	H	22.3	1512.23	9479.5	0.110841	0.0369471	0.0639942
20412	membrane	1	1	0.004	CL:4	H	22.4	1514.25	19687	0.230335	0.140233	0.123079
20412	membrane	1	1	0.004	CL:3	H	22.6	1516.27	19716.5	0.230335	0.150656	0.130544
20412	membrane	1	1	0.004	CL:2	H	22.7	1518.28	28102.7	0.328549	0.231828	0.201684
20412	membrane	1	1	0.004	CL:1			1520.4	0	0	0	0
20412	membrane	1	1	0.004	CL	H	22.9	1522.31	18606.3	0.217473	0.146215	0.12664
20412	membrane	1	1	0.004	S-2G-P-CL:5	NH3_NH4		1796.35	0	0	0	0
20412	membrane	1	1	0.004	S-2G-P-CL:4	NH3_NH4	22.3	1798.36	13781.9	0.161351	0.2653	0.329799
20412	membrane	1	1	0.004	S-2G-P-CL:3	NH3_NH4	22.4	1800.38	21941.9	0.256057	0.338253	0.385971
20412	membrane	1	1	0.004	S-2G-P-CL:2	NH3_NH4	22.5	1802.39	56515.9	0.660605	1.42032	1.34653
20412	membrane	1	1	0.004	S-2G-P-CL:1	NH3_NH4	22.7	1804.41	66891.4	0.782203	1.86072	1.79382
20412	membrane	1	1	0.004	S-2G-P-CL	NH3_NH4	22.8	1806.42	171771	2.01104	4.42721	3.97285
20413	membrane	2	1	0.004	PG-AR:6	NH4		812.62	0	0	0.107567	0.186312
20413	membrane	2	1	0.004	PG-AR:4	H	12.3	816.65	22719.6	1.04379	1.43862	0.421462
20413	membrane	2	1	0.004	PG-AR:2	Na	13.6	803.65	42921.6	1.97262	3.27072	1.16846
20413	membrane	2	1	0.004	PG-AR:1	H	14.1	805.67	31976.6	1.47142	1.84331	0.572123
20413	membrane	2	1	0.004	PG-AR	H	14.5	807.68	205222	9.42628	10.3474	2.20285
20413	membrane	2	1	0.004	Me-PGP-AR:2	H	12.3	897.63	195746	9.01245	10.5655	1.47636
20413	membrane	2	1	0.004	Me-PGP-AR:1	H	12.8	899.65	129938	5.97764	8.81	2.92081
20413	membrane	2	1	0.004	Me-PGP-AR	H	13.2	901.67	986626	45.3841	47.0102	5.11107
20413	membrane	2	1	0.004	S-2G-AR:2	NH4	12.8	1087.77	6977.4	0.320953	0.392662	0.432993
20413	membrane	2	1	0.004	S-2G-AR:1	NH4	13.5	1089.78	9616.9	0.442346	0.433905	0.429748
20413	membrane	2	1	0.004	S-2G-AR	NH4	14.1	1091.8	118942	5.47184	6.0248	3.03201
20413	membrane	2	1	0.004	2G-AR	NH4	14.1	994.81	6718.8	0.308998	0.102999	0.1784
20413	membrane	2	1	0.004	C-AR	Na	18.7	675.66	18647.3	0.855263	0.611161	0.211812
20413	membrane	2	1	0.004	CL:6	H		1510.22	0	0	0.0233453	0.0404352
20413	membrane	2	1	0.004	CL:5	H		1512.23	0	0	0.0369471	0.0639942
20413	membrane	2	1	0.004	CL:4	H	22.4	1514.25	4137.9	0.190365	0.140233	0.123079
20413	membrane	2	1	0.004	CL:3	H	22.6	1516.27	4815.1	0.221633	0.150656	0.130544
20413	membrane	2	1	0.004	CL:2	H	22.7	1518.28	7978.8	0.366935	0.231828	0.201684
20413	membrane	2	1	0.004	CL:1			1520.4	0	0	0	0
20413	membrane	2	1	0.004	CL	H	22.9	1522.31	4809.1	0.221173	0.146215	0.12664
20413	membrane	2	1	0.004	S-2G-P-CL:5	NH3_NH4		1796.35	0	0	0	0
20413	membrane	2	1	0.004	S-2G-P-CL:4	NH3_NH4	22.3	1798.36	13783.4	0.63455	0.2653	0.329799
20413	membrane	2	1	0.004	S-2G-P-CL:3	NH3_NH4	22.3	1800.38	16482.7	0.758701	0.338253	0.385971
20413	membrane	2	1	0.004	S-2G-P-CL:2	NH3_NH4	22.6	1802.39	64663.4	2.97503	1.42032	1.34653
20413	membrane	2	1	0.004	S-2G-P-CL:1	NH3_NH4	22.7	1804.41	85525.2	3.93145	1.86072	1.79382
20413	membrane	2	1	0.004	S-2G-P-CL	NH3_NH4	22.8	1806.42	196030	9.01245	4.42721	3.97285
20414	membrane	3	2	0.004	PG-AR:6	NH4		812.62	0	0	0.107567	0.186312
20414	membrane	3	2	0.004	PG-AR:4	NH4	12.3	816.65	20011.5	1.38963	1.43862	0.421462
20414	membrane	3	2	0.004	PG-AR:2	H	13.6	803.65	61015	4.23838	3.27072	1.16846
20414	membrane	3	2	0.004	PG-AR:1	H	14	805.67	22376.5	1.55639	1.84331	0.572123
20414	membrane	3	2	0.004	PG-AR	H	14.5	807.68	126096	8.75468	10.3474	2.20285
20414	membrane	3	2	0.004	Me-PGP-AR:2	H	12.3	897.63	172086	11.9508	10.5655	1.47636
20414	membrane	3	2	0.004	Me-PGP-AR:1	H	12.7	899.65	169619	11.8119	8.81	2.92081
20414	membrane	3	2	0.004	Me-PGP-AR	H	13.2	901.67	759356	52.7365	47.0102	5.11107
20414	membrane	3	2	0.004	S-2G-AR:2	H		1087.77	0	0	0.392662	0.432993
20414	membrane	3	2	0.004	S-2G-AR:1	H		1089.78	0	0	0.433905	0.429748
20414	membrane	3	2	0.004	S-2G-AR	NH4	14.1	1091.8	47561.4	3.30732	6.0248	3.03201
20414	membrane	3	2	0.004	2G-AR	NH4		994.81	0	0	0.102999	0.1784
20414	membrane	3	2	0.004	C-AR	Na	18.7	675.66	7232.4	0.502352	0.611161	0.211812
20414	membrane	3	2	0.004	CL:6	H		1510.22	0	0	0.0233453	0.0404352
20414	membrane	3	2	0.004	CL:5	H		1512.23	0	0	0.0369471	0.0639942
20414	membrane	3	2	0.004	CL:4	H		1514.25	0	0	0.140233	0.123079
20414	membrane	3	2	0.004	CL:3	H		1516.27	0	0	0.150656	0.130544
20414	membrane	3	2	0.004	CL:2	H		1518.28	0	0	0.231828	0.201684
20414	membrane	3	2	0.004	CL:1			1520.4	0	0	0	0
20414	membrane	3	2	0.004	CL	H		1522.31	0	0	0.146215	0.12664
20414	membrane	3	2	0.004	S-2G-P-CL:5	NH3_NH4		1796.35	0	0	0	0
20414	membrane	3	2	0.004	S-2G-P-CL:4	NH3_NH4		1798.36	0	0	0.2653	0.329799
20414	membrane	3	2	0.004	S-2G-P-CL:3	NH3_NH4		1800.38	0	0	0.338253	0.385971
20414	membrane	3	2	0.004	S-2G-P-CL:2	NH3_NH4	22.6	1802.39	9004.3	0.625334	1.42032	1.34653
20414	membrane	3	2	0.004	S-2G-P-CL:1	NH3_NH4	22.7	1804.41	12503.5	0.86852	1.86072	1.79382
20414	membrane	3	2	0.004	S-2G-P-CL	NH3_NH4	22.8	1806.42	32536.3	2.25815	4.42721	3.97285
20515	EV	1	1	0.04	PG-AR:6	NH4	10.6	812.62	11314.4	1.65291	2.59641	1.15181
20515	EV	1	1	0.04	PG-AR:4	H	12	816.65	5938.6	0.867566	0.901004	0.770619
20515	EV	1	1	0.04	PG-AR:2	H	12.9	803.65	14211.9	2.07621	3.51049	1.35193
20515	EV	1	1	0.04	PG-AR:1	H	13.7	805.67	18106	2.64509	3.41811	1.02978
20515	EV	1	1	0.04	PG-AR	H	14.3	807.68	149309	21.8124	22.2163	1.44731
20515	EV	1	1	0.04	Me-PGP-AR:2	H	11.5	897.63	13044.8	1.90571	2.22331	1.50508
20515	EV	1	1	0.04	Me-PGP-AR:1	H	12.3	899.65	19471.8	2.84462	2.95921	1.85519
20515	EV	1	1	0.04	Me-PGP-AR	H	12.9	901.67	306350	44.7545	41.6427	2.32156
20515	EV	1	1	0.04	S-2G-AR:2	H		1087.77	0	0	0	0
20515	EV	1	1	0.04	S-2G-AR:1	H		1089.78	0	0	0	0
20515	EV	1	1	0.04	S-2G-AR	NH4	13.8	1091.8	96738.6	14.1325	12.9027	1.51838
20515	EV	1	1	0.04	2G-AR	NH4	13.8	994.81	17902	2.61529	2.57284	0.187916
20515	EV	1	1	0.04	C-AR	Na	18.5	675.66	20733.3	3.02891	4.14031	0.977319
20515	EV	1	1	0.04	CL:6	H		1510.22	0	0	0	0
20515	EV	1	1	0.04	CL:5	H		1512.23	0	0	0	0
20515	EV	1	1	0.04	CL:4	H		1514.25	0	0	0	0
20515	EV	1	1	0.04	CL:3	H		1516.27	0	0	0	0
20515	EV	1	1	0.04	CL:2	H		1518.28	0	0	0	0
20515	EV	1	1	0.04	CL:1	H		1520.4	0	0	0	0
20515	EV	1	1	0.04	CL	H	22.9	1522.31	3286.9	0.480181	0.0800302	0.196033
20515	EV	1	1	0.04	S-2G-P-CL:5	NH3_NH4		1796.35	0	0	0	0
20515	EV	1	1	0.04	S-2G-P-CL:4	NH3_NH4		1798.36	0	0	0	0
20515	EV	1	1	0.04	S-2G-P-CL:3	NH3_NH4		1800.38	0	0	0	0
20515	EV	1	1	0.04	S-2G-P-CL:2	NH3_NH4		1802.39	0	0	0	0
20515	EV	1	1	0.04	S-2G-P-CL:1	NH3_NH4		1804.41	0	0	0	0
20515	EV	1	1	0.04	S-2G-P-CL	NH3_NH4	22.8	1806.42	8105.5	1.18413	0.83659	0.256284
20518	EV	1	2	0.04	PG-AR:6	Na	10.6	812.62	11304.9	2.68383	2.59641	1.15181
20518	EV	1	2	0.04	PG-AR:4	H	12	816.65	6010	1.42742	0.901004	0.770619
20518	EV	1	2	0.04	PG-AR:2	H	12.9	803.65	17985.8	4.27513	3.51049	1.35193
20518	EV	1	2	0.04	PG-AR:1	H	13.6	805.67	17768.4	4.22763	3.41811	1.02978
20518	EV	1	2	0.04	PG-AR	H	14.3	807.68	86041.8	20.4256	22.2163	1.44731
20518	EV	1	2	0.04	Me-PGP-AR:2	H	11.5	897.63	14886.9	3.53886	2.22331	1.50508
20518	EV	1	2	0.04	Me-PGP-AR:1	H	12.3	899.65	19047.4	4.51264	2.95921	1.85519
20518	EV	1	2	0.04	Me-PGP-AR	H	12.9	901.67	164932	39.1887	41.6427	2.32156
20518	EV	1	2	0.04	S-2G-AR:2	H		1087.77	0	0	0	0
20518	EV	1	2	0.04	S-2G-AR:1	H		1089.78	0	0	0	0
20518	EV	1	2	0.04	S-2G-AR	NH4	13.8	1091.8	54290	12.8966	12.9027	1.51838
20518	EV	1	2	0.04	2G-AR	NH4	13.8	994.81	9988.9	2.3727	2.57284	0.187916
20518	EV	1	2	0.04	C-AR	Na	18.5	675.66	14836.5	3.51511	4.14031	0.977319
20518	EV	1	2	0.04	CL:6	H		1510.22	0	0	0	0
20518	EV	1	2	0.04	CL:5	H		1512.23	0	0	0	0
20518	EV	1	2	0.04	CL:4	H		1514.25	0	0	0	0
20518	EV	1	2	0.04	CL:3	H		1516.27	0	0	0	0
20518	EV	1	2	0.04	CL:2	H		1518.28	0	0	0	0
20518	EV	1	2	0.04	CL:1			1520.4	0	0	0	0
20518	EV	1	2	0.04	CL	H		1522.31	0	0	0.0800302	0.196033
20518	EV	1	2	0.04	S-2G-P-CL:5	NH3_NH4		1796.35	0	0	0	0
20518	EV	1	2	0.04	S-2G-P-CL:4	NH3_NH4		1798.36	0	0	0	0
20518	EV	1	2	0.04	S-2G-P-CL:3	NH3_NH4		1800.38	0	0	0	0
20518	EV	1	2	0.04	S-2G-P-CL:2	NH3_NH4		1802.39	0	0	0	0
20518	EV	1	2	0.04	S-2G-P-CL:1	NH3_NH4		1804.41	0	0	0	0
20518	EV	1	2	0.04	S-2G-P-CL	NH3_NH4	22.8	1806.42	3937.2	0.935778	0.83659	0.256284
20520	EV	2	1	0.02	PG-AR:6	NH4	10.5	812.62	11819.7	4.14871	2.59641	1.15181
20520	EV	2	1	0.02	PG-AR:4	NH4		816.65	0	0	0.901004	0.770619
20520	EV	2	1	0.02	PG-AR:2	H	12.9	803.65	13880	4.87188	3.51049	1.35193
20520	EV	2	1	0.02	PG-AR:1	H	13.6	805.67	13382.5	4.69726	3.41811	1.02978
20520	EV	2	1	0.02	PG-AR	H	14.2	807.68	63477	22.2804	22.2163	1.44731
20520	EV	2	1	0.02	Me-PGP-AR:2	H	11.5	897.63	12049.3	4.2293	2.22331	1.50508
20520	EV	2	1	0.02	Me-PGP-AR:1	H		899.65	0	0	2.95921	1.85519
20520	EV	2	1	0.02	Me-PGP-AR	H	12.9	901.67	114705	40.2616	41.6427	2.32156
20520	EV	2	1	0.02	S-2G-AR:2	H		1087.77	0	0	0	0
20520	EV	2	1	0.02	S-2G-AR:1	H		1089.78	0	0	0	0
20520	EV	2	1	0.02	S-2G-AR	NH4	13.8	1091.8	30185.4	10.5951	12.9027	1.51838
20520	EV	2	1	0.02	2G-AR	NH4	13.8	994.81	7096.3	2.4908	2.57284	0.187916
20520	EV	2	1	0.02	C-AR	Na	18.5	675.66	15649.2	5.49287	4.14031	0.977319
20520	EV	2	1	0.02	CL:6	H		1510.22	0	0	0	0
20520	EV	2	1	0.02	CL:5	H		1512.23	0	0	0	0
20520	EV	2	1	0.02	CL:4	H		1514.25	0	0	0	0
20520	EV	2	1	0.02	CL:3	H		1516.27	0	0	0	0
20520	EV	2	1	0.02	CL:2	H		1518.28	0	0	0	0
20520	EV	2	1	0.02	CL:1			1520.4	0	0	0	0
20520	EV	2	1	0.02	CL	H		1522.31	0	0	0.0800302	0.196033
20520	EV	2	1	0.02	S-2G-P-CL:5	NH3_NH4		1796.35	0	0	0	0
20520	EV	2	1	0.02	S-2G-P-CL:4	NH3_NH4		1798.36	0	0	0	0
20520	EV	2	1	0.02	S-2G-P-CL:3	NH3_NH4		1800.38	0	0	0	0
20520	EV	2	1	0.02	S-2G-P-CL:2	NH3_NH4		1802.39	0	0	0	0
20520	EV	2	1	0.02	S-2G-P-CL:1	NH3_NH4		1804.41	0	0	0	0
20520	EV	2	1	0.02	S-2G-P-CL	NH3_NH4	22.8	1806.42	2655.6	0.932116	0.83659	0.256284
20525	EV	2	2	0.02	PG-AR:6	NH4	10.5	812.62	14790.5	3.59957	2.59641	1.15181
20525	EV	2	2	0.02	PG-AR:4	NH4	11.9	816.65	7725.2	1.88005	0.901004	0.770619
20525	EV	2	2	0.02	PG-AR:2	H	12.9	803.65	19961	4.86429	3.51049	1.35193
20525	EV	2	2	0.02	PG-AR:1	H	13.6	805.67	15820.1	3.84279	3.41811	1.02978
20525	EV	2	2	0.02	PG-AR	H	14.2	807.68	86615.6	21.0624	22.2163	1.44731
20525	EV	2	2	0.02	Me-PGP-AR:2	NH4		897.63	0	0	2.22331	1.50508
20525	EV	2	2	0.02	Me-PGP-AR:1	H	12.3	899.65	21703.7	5.27775	2.95921	1.85519
20525	EV	2	2	0.02	Me-PGP-AR	H	12.9	901.67	162550	39.6439	41.6427	2.32156
20525	EV	2	2	0.02	S-2G-AR:2	H		1087.77	0	0	0	0
20525	EV	2	2	0.02	S-2G-AR:1	H		1089.78	0	0	0	0
20525	EV	2	2	0.02	S-2G-AR	NH4	13.8	1091.8	49031.7	11.9175	12.9027	1.51838
20525	EV	2	2	0.02	2G-AR	NH4	13.8	994.81	9971.1	2.42485	2.57284	0.187916
20525	EV	2	2	0.02	C-AR	Na	18.5	675.66	19136.7	4.64539	4.14031	0.977319
20525	EV	2	2	0.02	CL:6	H		1510.22	0	0	0	0
20525	EV	2	2	0.02	CL:5	H		1512.23	0	0	0	0
20525	EV	2	2	0.02	CL:4	H		1514.25	0	0	0	0
20525	EV	2	2	0.02	CL:3	H		1516.27	0	0	0	0
20525	EV	2	2	0.02	CL:2	H		1518.28	0	0	0	0
20525	EV	2	2	0.02	CL:1			1520.4	0	0	0	0
20525	EV	2	2	0.02	CL	H		1522.31	0	0	0.0800302	0.196033
20525	EV	2	2	0.02	S-2G-P-CL:5	NH3_NH4		1796.35	0	0	0	0
20525	EV	2	2	0.02	S-2G-P-CL:4	NH3_NH4		1798.36	0	0	0	0
20525	EV	2	2	0.02	S-2G-P-CL:3	NH3_NH4		1800.38	0	0	0	0
20525	EV	2	2	0.02	S-2G-P-CL:2	NH3_NH4		1802.39	0	0	0	0
20525	EV	2	2	0.02	S-2G-P-CL:1	NH3_NH4		1804.41	0	0	0	0
20525	EV	2	2	0.02	S-2G-P-CL	NH3_NH4	22.8	1806.42	3456.6	0.841522	0.83659	0.256284
20528	EV	2	3	0.02	PG-AR:6	NH4	10.5	812.62	15042.5	2.40837	2.59641	1.15181
20528	EV	2	3	0.02	PG-AR:4	H	11.9	816.65	7688.7	1.231	0.901004	0.770619
20528	EV	2	3	0.02	PG-AR:2	H	12.9	803.65	19282	3.08714	3.51049	1.35193
20528	EV	2	3	0.02	PG-AR:1	H	13.6	805.67	19657.8	3.1473	3.41811	1.02978
20528	EV	2	3	0.02	PG-AR	H	14.2	807.68	146312	23.4253	22.2163	1.44731
20528	EV	2	3	0.02	Me-PGP-AR:2	H	11.5	897.63	13534.6	2.16695	2.22331	1.50508
20528	EV	2	3	0.02	Me-PGP-AR:1	H	12.2	899.65	18532.4	2.96712	2.95921	1.85519
20528	EV	2	3	0.02	Me-PGP-AR	H	12.9	901.67	262950	42.0996	41.6427	2.32156
20528	EV	2	3	0.02	S-2G-AR:2	H		1087.77	0	0	0	0
20528	EV	2	3	0.02	S-2G-AR:1	H		1089.78	0	0	0	0
20528	EV	2	3	0.02	S-2G-AR	NH4	13.7	1091.8	81502.2	13.0489	12.9027	1.51838
20528	EV	2	3	0.02	2G-AR	NH4	13.7	994.81	16504.3	2.64241	2.57284	0.187916
20528	EV	2	3	0.02	C-AR	Na	18.5	675.66	20939.6	3.35253	4.14031	0.977319
20528	EV	2	3	0.02	CL:6	H		1510.22	0	0	0	0
20528	EV	2	3	0.02	CL:5	H		1512.23	0	0	0	0
20528	EV	2	3	0.02	CL:4	H		1514.25	0	0	0	0
20528	EV	2	3	0.02	CL:3	H		1516.27	0	0	0	0
20528	EV	2	3	0.02	CL:2	H		1518.28	0	0	0	0
20528	EV	2	3	0.02	CL:1			1520.4	0	0	0	0
20528	EV	2	3	0.02	CL	H		1522.31	0	0	0.0800302	0.196033
20528	EV	2	3	0.02	S-2G-P-CL:5	NH3_NH4		1796.35	0	0	0	0
20528	EV	2	3	0.02	S-2G-P-CL:4	NH3_NH4		1798.36	0	0	0	0
20528	EV	2	3	0.02	S-2G-P-CL:3	NH3_NH4		1800.38	0	0	0	0
20528	EV	2	3	0.02	S-2G-P-CL:2	NH3_NH4		1802.39	0	0	0	0
20528	EV	2	3	0.02	S-2G-P-CL:1	NH3_NH4		1804.41	0	0	0	0
20528	EV	2	3	0.02	S-2G-P-CL	NH3_NH4	22.8	1806.42	2645	0.423477	0.83659	0.256284
20530	EV	3	1	0.02	PG-AR:6	NH4	10.5	812.62	10746.4	1.08508	2.59641	1.15181
20530	EV	3	1	0.02	PG-AR:4	H		816.65	0	0	0.901004	0.770619
20530	EV	3	1	0.02	PG-AR:2	H	12.8	803.65	18701.6	1.88833	3.51049	1.35193
20530	EV	3	1	0.02	PG-AR:1	H	13.6	805.67	19298.4	1.94859	3.41811	1.02978
20530	EV	3	1	0.02	PG-AR	H	14.2	807.68	240578	24.2915	22.2163	1.44731
20530	EV	3	1	0.02	Me-PGP-AR:2	H	11.5	897.63	14846.2	1.49904	2.22331	1.50508
20530	EV	3	1	0.02	Me-PGP-AR:1	H	12.2	899.65	21324.3	2.15315	2.95921	1.85519
20530	EV	3	1	0.02	Me-PGP-AR	H	12.9	901.67	434856	43.908	41.6427	2.32156
20530	EV	3	1	0.02	S-2G-AR:2	H		1087.77	0	0	0	0
20530	EV	3	1	0.02	S-2G-AR:1	H		1089.78	0	0	0	0
20530	EV	3	1	0.02	S-2G-AR	NH4	13.7	1091.8	146830	14.8257	12.9027	1.51838
20530	EV	3	1	0.02	2G-AR	NH4	13.7	994.81	28631.9	2.89101	2.57284	0.187916
20530	EV	3	1	0.02	C-AR	Na	18.5	675.66	47608.1	4.80706	4.14031	0.977319
20530	EV	3	1	0.02	CL:6	H		1510.22	0	0	0	0
20530	EV	3	1	0.02	CL:5	H		1512.23	0	0	0	0
20530	EV	3	1	0.02	CL:4	H		1514.25	0	0	0	0
20530	EV	3	1	0.02	CL:3	H		1516.27	0	0	0	0
20530	EV	3	1	0.02	CL:2	H		1518.28	0	0	0	0
20530	EV	3	1	0.02	CL:1			1520.4	0	0	0	0
20530	EV	3	1	0.02	CL	H		1522.31	0	0	0.0800302	0.196033
20530	EV	3	1	0.02	S-2G-P-CL:5	NH3_NH4		1796.35	0	0	0	0
20530	EV	3	1	0.02	S-2G-P-CL:4	NH3_NH4		1798.36	0	0	0	0
20530	EV	3	1	0.02	S-2G-P-CL:3	NH3_NH4		1800.38	0	0	0	0
20530	EV	3	1	0.02	S-2G-P-CL:2	NH3_NH4		1802.39	0	0	0	0
20530	EV	3	1	0.02	S-2G-P-CL:1	NH3_NH4		1804.41	0	0	0	0
20530	EV	3	1	0.02	S-2G-P-CL	NH3_NH4	22.8	1806.42	6957.6	0.702519	0.83659	0.256284
