# Supplementary material for: Extracellular vesicle formation in Euryarchaeota is driven by a small GTPase
Source: Proc Natl Acad Sci U S A. 2024 Feb 26;121(10):e2311321121. doi: 10.1073/pnas.2311321121 (PMC10927574; doi:10.1073/pnas.2311321121)
Supplement: Supplementary file 11 — Dataset S10 (XLSX) [file pnas.2311321121.sd10.xlsx]

## Sheet: Sheet 1
Genome_ID	Domain	Phylum	Class	Order	Family	Genus	Species
GCA_000220355.1	Archaea	Nanohaloarchaeota	Nanosalinia	Nanosalinales	Nanosalinaceae	Nanosalinarum	Nanosalinarum sp000220355
GCA_000220375.1	Archaea	Nanohaloarchaeota	Nanosalinia	Nanosalinales	Nanosalinaceae	Nanosalina	Nanosalina sp000220375
GCA_000224475.1	Archaea	Halobacteriota	Halobacteria	Halobacteriales	Haloferacaceae	Halolamina	Halolamina sp000224475
GCA_000306725.1	Archaea	Halobacteriota	Methanosarcinia	Methanosarcinales	Methanosarcinaceae	Methanolobus	Methanolobus psychrophilus
GCA_000309865.1	Archaea	Methanobacteriota	Methanobacteria	Methanobacteriales	Methanobacteriaceae	Methanobacterium	Methanobacterium sp000309865
GCA_000336895.1	Archaea	Halobacteriota	Halobacteria	Halobacteriales	Haloarculaceae	Haloarcula	Haloarcula argentinensis
GCA_000402515.1	Archaea	Nanoarchaeota	Nanoarchaeia	SCGC-AAA011-G17	SCGC-AAA011-G17	SCGC-AAA011-G17	SCGC-AAA011-G17 sp000402515
GCA_000402775.1	Archaea	Altiarchaeota	Altiarchaeia	IMC4	SCGC-AAA252-I15	SCGC-AAA252-I15	SCGC-AAA252-I15 sp000402775
GCA_000405225.1	Archaea	Nanoarchaeota	Nanoarchaeia	Pacearchaeales	GW2011-AR1	ASMP01	ASMP01 sp000405225
GCA_000415985.1	Archaea	Halobacteriota	Halobacteria	Halobacteriales	Haloferacaceae	Haloquadratum	Haloquadratum walsbyi_B
GCA_000416005.1	Archaea	Halobacteriota	Halobacteria	Halobacteriales	Haloferacaceae	Haloquadratum	Haloquadratum sp000416005
GCA_000416085.1	Archaea	Halobacteriota	Halobacteria	Halobacteriales	Haloarculaceae	Halovenus	Halovenus sp000416085
GCA_000496175.1	Archaea	Halobacteriota	Halobacteria	Halobacteriales	Haloferacaceae	Halorubrum	Halorubrum sp000496175
GCA_000496215.1	Archaea	Halobacteriota	Halobacteria	Halobacteriales	Haloferacaceae	Halonotius	Halonotius sp000496215
GCA_000496235.1	Archaea	Halobacteriota	Halobacteria	Halobacteriales	Haloferacaceae	J07HR59	J07HR59 sp000496235
GCA_000499765.1	Archaea	Methanobacteriota	Methanobacteria	Methanobacteriales	Methanobacteriaceae	Methanobacterium	Methanobacterium sp000499765
GCA_000690595.2	Archaea	Halobacteriota	Halobacteria	Halobacteriales	Natrialbaceae	Natrinema	Natrinema mahii
GCA_000789255.1	Archaea	Halobacteriota	Archaeoglobi	Archaeoglobales	Archaeoglobaceae	Geoglobus	Geoglobus acetivorans
GCA_000806155.1	Archaea	Nanoarchaeota	Nanoarchaeia	SCGC-AAA011-G17	GW2011-AR18	GW2011-AR18	GW2011-AR18 sp000806155
GCA_000830295.1	Archaea	Nanoarchaeota	Nanoarchaeia	Woesearchaeales	GW2011-AR15	GW2011-AR15	GW2011-AR15 sp000830295
GCA_000830315.1	Archaea	Nanoarchaeota	Nanoarchaeia	SCGC-AAA011-G17	GW2011-AR20	GW2011-AR20	GW2011-AR20 sp000830315
GCA_001316325.1	Archaea	Methanobacteriota	Methanobacteria	Methanobacteriales	Methanobacteriaceae	Methanobacterium	Methanobacterium formicicum
GCA_001412335.1	Archaea	Halobacteriota	Methanomicrobia	Methanomicrobiales	Methanoregulaceae	SD8	SD8 sp001412335
GCA_001412355.1	Archaea	Halobacteriota	Methanomicrobia	Methanomicrobiales	Methanomicrobiaceae	LKUD01	LKUD01 sp001412355
GCA_001507955.1	Archaea	Methanobacteriota	Methanobacteria	Methanobacteriales	Methanothermobacteraceae_A	Methanothermobacter_A	Methanothermobacter_A sp001507955
GCA_001509375.1	Archaea	Halobacteriota	Methanosarcinia	Methanotrichales	Methanotrichaceae	Methanothrix_A	Methanothrix_A harundinacea_D
GCA_001512375.1	Archaea	Halobacteriota	Methanomicrobia	Methanomicrobiales	Methanoculleaceae	Methanoculleus	Methanoculleus thermohydrogenotrophicum
GCA_001563805.1	Archaea	Halobacteriota	Halobacteria	Halobacteriales	Natrialbaceae	Natrarchaeobaculum	Natrarchaeobaculum sp001563805
GCA_001563875.1	Archaea	Nanohaloarchaeota	Nanosalinia	Nanosalinales	Nanosalinaceae	B1-Br10-U2g19	B1-Br10-U2g19 sp001563875
GCA_001563885.1	Archaea	Halobacteriota	Halobacteria	Halobacteriales	Natrialbaceae	Natrarchaeobaculum	Natrarchaeobaculum sp001563885
GCA_001563905.1	Archaea	Nanohaloarchaeota	Nanosalinia	Nanosalinales	Nanosalinaceae	B1-Br10-U2g19	B1-Br10-U2g19 sp001563905
GCA_001563915.1	Archaea	Nanohaloarchaeota	Nanosalinia	Nanosalinales	Nanosalinaceae	B1-Br10-U2g21	B1-Br10-U2g21 sp001563915
GCA_001564115.1	Archaea	Halobacteriota	Halobacteria	Halobacteriales	Natrialbaceae	Tc-Br11-E2g8	Tc-Br11-E2g8 sp001564115
GCA_001564135.1	Archaea	Halobacteriota	Halobacteria	Halobacteriales	Haloarculaceae	Halovenus	Halovenus sp001564135
GCA_001595785.1	Archaea	Nanoarchaeota	Nanoarchaeia	Woesearchaeales	SM23-78	SM23-78	SM23-78 sp001595785
GCA_001595915.1	Archaea	Thermoplasmatota	E2	DHVEG-1	DHVEG-1	SG8-52-3	SG8-52-3 sp001595915
GCA_001595945.1	Archaea	Thermoplasmatota	E2	DHVEG-1	DHVEG-1	SM1-50	SM1-50 sp001595945
GCA_001602645.1	Archaea	Halobacteriota	Methanosarcinia	Methanotrichales	Methanotrichaceae	Methanothrix_A	Methanothrix_A sp001602645
GCA_001714685.2	Archaea	Halobacteriota	Methanosarcinia	Methanosarcinales	Methanosarcinaceae	Methanosarcina	Methanosarcina sp001714685
GCA_001723845.1	Archaea	Altiarchaeota	Altiarchaeia	IMC4	WOR-SM1-SCG	WOR-SM1-SCG	WOR-SM1-SCG sp001723845
GCA_001723855.1	Archaea	Altiarchaeota	Altiarchaeia	IMC4	MCBC01	MCBC01	MCBC01 sp001723855
GCA_001742785.1	Archaea	Altiarchaeota	Altiarchaeia	IMC4	IMC4	IMC4	IMC4 sp001742785
GCA_001761425.1	Archaea	Nanohaloarchaeota	Nanosalinia	Nanosalinales	Nanosalinaceae	Nanohalobium	Nanohalobium sp001761425
GCA_001766815.1	Archaea	Halobacteriota	Syntropharchaeia	Syntropharchaeales	Syntropharchaeaceae	Syntropharchaeum_A	Syntropharchaeum_A caldarius
GCA_001766825.1	Archaea	Halobacteriota	Syntropharchaeia	Syntropharchaeales	Syntropharchaeaceae	Syntropharchaeum	Syntropharchaeum butanivorans
GCA_001786395.1	Archaea	Nanoarchaeota	Nanoarchaeia	Pacearchaeales	GW2011-AR1	MFWN01	MFWN01 sp001786395
GCA_001786415.1	Archaea	Nanoarchaeota	Nanoarchaeia	Pacearchaeales	GW2011-AR1	RBG-13-33-26	RBG-13-33-26 sp001786415
GCA_001871475.1	Archaea	Micrarchaeota	Micrarchaeia	Anstonellales	CG1-02-47-40	CG1-02-47-40	CG1-02-47-40 sp001871475
GCA_001871495.1	Archaea	Micrarchaeota	Micrarchaeia	Norongarragalinales	UBA8480	UBA8480	UBA8480 sp001871495
GCA_001871535.1	Archaea	Micrarchaeota	Micrarchaeia	Anstonellales	UBA8471	UBA8471	UBA8471 sp001871535
GCA_001871595.1	Archaea	Micrarchaeota	Micrarchaeia	Norongarragalinales	UBA97	UBA97	UBA97 sp001871595
GCA_001872185.1	Archaea	Nanoarchaeota	Nanoarchaeia	Pacearchaeales	GW2011-AR1	MNVX01	MNVX01 sp001872185
GCA_001872315.1	Archaea	Nanoarchaeota	Nanoarchaeia	Pacearchaeales	GW2011-AR1	CG1-02-39-14	CG1-02-39-14 sp001872315
GCA_001873845.1	Archaea	Altiarchaeota	Altiarchaeia	Altiarchaeales	Altiarchaeaceae	Altiarchaeum	Altiarchaeum hamiconexum
GCA_001896715.1	Archaea	Halobacteriota	Methanomicrobia	Methanomicrobiales	Methanoculleaceae	Methanoculleus	Methanoculleus sp001896715
GCA_001896725.1	Archaea	Halobacteriota	Methanosarcinia	Methanosarcinales	Methanosarcinaceae	Methanomethylovorans	Methanomethylovorans sp001896725
GCA_001914405.1	Archaea	Halobacteriota	Methanonatronarchaeia	Methanonatronarchaeales	Methanohalarchaeaceae	Methanohalarchaeum	Methanohalarchaeum thermophilum
GCA_002010045.1	Archaea	Halobacteriota	Archaeoglobi	Archaeoglobales	Archaeoglobaceae	JdFR-22	JdFR-22 sp002010045
GCA_002010195.1	Archaea	Halobacteriota	Archaeoglobi	Archaeoglobales	Archaeoglobaceae	Archaeoglobus_A	Archaeoglobus_A sp002010195
GCA_002010215.1	Archaea	Halobacteriota	Archaeoglobi	Archaeoglobales	Archaeoglobaceae	JdFR-37	JdFR-37 sp002010215
GCA_002010285.1	Archaea	Halobacteriota	Archaeoglobi	Archaeoglobales	Archaeoglobaceae	JdFR-41	JdFR-41 sp002010285
GCA_002010305.1	Archaea	Halobacteriota	Archaeoglobi	Archaeoglobales	JdFR-42	JdFR-42	JdFR-42 sp002010305
GCA_002011125.1	Archaea	Hydrothermarchaeota	Hydrothermarchaeia	Hydrothermarchaeales	Hydrothermarchaeaceae	Hydrothermarchaeum	Hydrothermarchaeum profundi
GCA_002011165.1	Archaea	Halobacteriota	Archaeoglobi	JdFR-21	JdFR-21	JdFR-21	JdFR-21 sp002011165
GCA_002011215.1	Archaea	Halobacteriota	Archaeoglobi	Archaeoglobales	Archaeoglobaceae	Archaeoglobus_A	Archaeoglobus_A sp002011215
GCA_002011235.1	Archaea	Halobacteriota	Archaeoglobi	Archaeoglobales	Archaeoglobaceae	Archaeoglobus_A	Archaeoglobus_A sp002011235
GCA_002067035.1	Archaea	Halobacteriota	Methanomicrobia	Methanomicrobiales	Methanoregulaceae	Methanoregula	Methanoregula sp002067035
GCA_002067065.1	Archaea	Methanobacteriota	Methanobacteria	Methanobacteriales	Methanobacteriaceae	Methanobacterium	Methanobacterium sp002067065
GCA_002067095.1	Archaea	Halobacteriota	Methanomicrobia	Methanomicrobiales	Methanoregulaceae	Methanolinea_A	Methanolinea_A sp002067095
GCA_002067275.1	Archaea	Halobacteriota	Methanosarcinia	Methanosarcinales	Methanosarcinaceae	Methanomethylovorans	Methanomethylovorans sp002067275
GCA_002067315.1	Archaea	Halobacteriota	Methanocellia	Methanocellales	Methanocellaceae	Methanocella_A	Methanocella_A sp002067315
GCA_002067365.1	Archaea	Halobacteriota	Methanosarcinia	Methanotrichales	Methanotrichaceae	Methanothrix	Methanothrix sp002067365
GCA_002067565.1	Archaea	Methanobacteriota	Methanobacteria	Methanobacteriales	Methanobacteriaceae	Methanobacterium_A	Methanobacterium_A sp002067565
GCA_002067705.1	Archaea	Halobacteriota	Methanosarcinia	Methanotrichales	Methanotrichaceae	Methanothrix	Methanothrix sp002067705
GCA_002067755.1	Archaea	Halobacteriota	Methanosarcinia	Methanotrichales	Methanotrichaceae	Methanothrix	Methanothrix sp002067755
GCA_002067795.1	Archaea	Halobacteriota	Methanosarcinia	Methanotrichales	Methanotrichaceae	MVQI01	MVQI01 sp002067795
GCA_002067895.1	Archaea	Halobacteriota	Methanomicrobia	Methanomicrobiales	Methanoregulaceae	MVRE01	MVRE01 sp002067895
GCA_002068435.1	Archaea	Halobacteriota	Methanomicrobia	Methanomicrobiales	Methanoregulaceae	UBA9949	UBA9949 sp002068435
GCA_002069705.1	Archaea	Nanoarchaeota	Nanoarchaeia	Pacearchaeales	GW2011-AR1	MWBV01	MWBV01 sp002069705
GCA_002083985.1	Archaea	Altiarchaeota	Altiarchaeia	Altiarchaeales	Altiarchaeaceae	Altiarchaeum	Altiarchaeum sp002083985
GCA_002254385.1	Archaea	Thermoplasmatota	EX4484-6	EX4484-6	EX4484-6	EX4484-6	EX4484-6 sp002254385
GCA_002254395.1	Archaea	Nanoarchaeota	Nanoarchaeia	Pacearchaeales	GW2011-AR1	EX4484-71	EX4484-71 sp002254395
GCA_002254405.1	Archaea	Altiarchaeota	Altiarchaeia	IMC4	QMZM01	EX4484-2	EX4484-2 sp002254405
GCA_002254415.1	Archaea	EX4484-52	EX4484-52	EX4484-52	EX4484-52	EX4484-52	EX4484-52 sp002254415
GCA_002254565.1	Archaea	Altiarchaeota	Altiarchaeia	IMC4	QMZM01	EX4484-2	EX4484-2 sp002254565
GCA_002254765.1	Archaea	Thermoplasmatota	EX4484-6	EX4484-6	EX4484-36	EX4484-36	EX4484-36 sp002254765
GCA_002254825.2	Archaea	Halobacteriota	Methanosarcinia	Methanosarcinales	EX4572-44	EX4572-44	EX4572-44 sp002254825
GCA_002254885.1	Archaea	Thermoplasmatota	E2	DHVEG-1	DHVEG-1	EX4572-165	EX4572-165 sp002254885
GCA_002256595.1	Archaea	Halobacteriota	Methanosarcinia	Methanotrichales	Methanotrichaceae	Methanothrix	Methanothrix sp002256595
GCA_002287215.1	Archaea	Halobacteriota	Methanomicrobia	Methanomicrobiales	Methanocorpusculaceae	Methanocorpusculum	Methanocorpusculum parvum
GCA_002494495.1	Archaea	Methanobacteriota	Methanobacteria	Methanobacteriales	Methanobacteriaceae	Methanobacterium_A	Methanobacterium_A sp002494495
GCA_002494625.1	Archaea	Halobacteriota	Archaeoglobi	Archaeoglobales	Archaeoglobaceae	Archaeoglobus_A	Archaeoglobus_A sp002494625
GCA_002494725.1	Archaea	Halobacteriota	Archaeoglobi	Archaeoglobales	Archaeoglobaceae	Geoglobus	Geoglobus sp002494725
GCA_002494765.1	Archaea	Thermoplasmatota	UBA186	UBA186	UBA186	UBA186	UBA186 sp002494765
GCA_002494885.1	Archaea	Methanobacteriota	Methanobacteria	Methanobacteriales	Methanobacteriaceae	Methanobacterium_D	Methanobacterium_D sp002494885
GCA_002495055.1	Archaea	Halobacteriota	Methanomicrobia	Methanomicrobiales	Methanoregulaceae	Methanoregula	Methanoregula sp002495055
GCA_002495235.1	Archaea	Thermoplasmatota	UBA186	UBA287	UBA287	UBA287	UBA287 sp002495235
GCA_002495625.1	Archaea	Methanobacteriota	Methanobacteria	Methanobacteriales	Methanobacteriaceae	Methanobacterium_A	Methanobacterium_A sp002495625
GCA_002495885.1	Archaea	Halobacteriota	UBA148	UBA148	UBA148	UBA148	UBA148 sp002495885
GCA_002496015.1	Archaea	Nanoarchaeota	Nanoarchaeia	Pacearchaeales	GW2011-AR1	UBA73	UBA73 sp002496015
GCA_002496355.1	Archaea	Thermoplasmatota	E2	DHVEG-1	DHVEG-1	SM1-50	SM1-50 sp002496355
GCA_002496395.1	Archaea	Halobacteriota	Methanomicrobia	Methanomicrobiales	Methanocorpusculaceae	Methanocalculus	Methanocalculus sp002496395
GCA_002496565.1	Archaea	Halobacteriota	Methanosarcinia	Methanosarcinales	Methanosarcinaceae	Methanosarcina	Methanosarcina sp002496565
GCA_002496805.1	Archaea	Methanobacteriota	Methanobacteria	Methanobacteriales	Methanobacteriaceae	Methanobacterium	Methanobacterium sp002496805
GCA_002497285.1	Archaea	Nanoarchaeota	Nanoarchaeia	Pacearchaeales	GW2011-AR1	UBA92	UBA92 sp002497285
GCA_002498065.1	Archaea	Halobacteriota	Methanomicrobia	Methanomicrobiales	Methanoculleaceae	Methanoculleus	Methanoculleus sp002498065
GCA_002498125.1	Archaea	Nanoarchaeota	Nanoarchaeia	Woesearchaeales	UBA525	UBA525	UBA525 sp002498125
GCA_002498315.1	Archaea	Halobacteriota	Methanomicrobia	Methanomicrobiales	Methanofollaceae	Methanofollis	Methanofollis sp002498315
GCA_002498375.1	Archaea	Halobacteriota	Methanomicrobia	Methanomicrobiales	Methanocorpusculaceae	Methanocorpusculum	Methanocorpusculum sp002498375
GCA_002498385.1	Archaea	Methanobacteriota	Methanobacteria	Methanobacteriales	Methanobacteriaceae	Methanobacterium_C	Methanobacterium_C sp002498385
GCA_002499185.1	Archaea	Nanoarchaeota	Nanoarchaeia	Pacearchaeales	UBA284	UBA284	UBA284 sp002499185
GCA_002499405.1	Archaea	Micrarchaeota	Micrarchaeia	Norongarragalinales	Norongarragalinaceae	UBA95	UBA95 sp002499405
GCA_002499445.1	Archaea	Halobacteriota	Methanosarcinia	Methanosarcinales	Methanosarcinaceae	Methanosarcina	Methanosarcina sp002499445
GCA_002499455.1	Archaea	Halobacteriota	Methanomicrobia	Methanomicrobiales	Methanoculleaceae	Methanoculleus	Methanoculleus sp002499455
GCA_002499905.1	Archaea	Halobacteriota	Methanomicrobia	Methanomicrobiales	Methanoregulaceae	UBA9949	UBA9949 sp002499905
GCA_002501655.1	Archaea	Halobacteriota	Methanomicrobia	Methanomicrobiales	Methanoculleaceae	Methanoculleus	Methanoculleus sp002501655
GCA_002501695.1	Archaea	Halobacteriota	Methanosarcinia	Methanosarcinales	Methanosarcinaceae	Methanolobus	Methanolobus sp002501695
GCA_002501765.1	Archaea	Halobacteriota	Methanosarcinia	Methanotrichales	Methanotrichaceae	UBA204	UBA204 sp002501765
GCA_002501965.1	Archaea	Halobacteriota	Methanomicrobia	Methanomicrobiales	Methanoregulaceae	Methanolinea_A	Methanolinea_A sp002501965
GCA_002502245.1	Archaea	Halobacteriota	Methanomicrobia	Methanomicrobiales	Methanoregulaceae	Methanoregula	Methanoregula sp002502245
GCA_002502735.1	Archaea	Halobacteriota	Methanomicrobia	Methanomicrobiales	Methanoregulaceae	Methanoregula	Methanoregula sp002502735
GCA_002502785.1	Archaea	Halobacteriota	Methanosarcinia	Methanotrichales	Methanotrichaceae	Methanothrix_A	Methanothrix_A harundinacea_A
GCA_002502855.1	Archaea	Methanobacteriota	Methanobacteria	Methanobacteriales	Methanobacteriaceae	Methanobacterium_A	Methanobacterium_A sp002502855
GCA_002503105.1	Archaea	Halobacteriota	Methanomicrobia	Methanomicrobiales	Methanoculleaceae	UBA206	UBA206 sp002503105
GCA_002503135.1	Archaea	Halobacteriota	Methanomicrobia	Methanomicrobiales	Methanoculleaceae	UBA207	UBA207 sp002503135
GCA_002503595.1	Archaea	Halobacteriota	Methanosarcinia	Methanosarcinales	Methanogasteraceae	Methanogaster	Methanogaster sp002503595
GCA_002503705.1	Archaea	Nanoarchaeota	Nanoarchaeia	Woesearchaeales	UBA525	UBA153	UBA153 sp002503705
GCA_002503825.1	Archaea	Halobacteriota	Methanomicrobia	Methanomicrobiales	Methanoregulaceae	UBA467	UBA467 sp002503825
GCA_002503845.1	Archaea	Halobacteriota	Halobacteria	Halobacteriales	UBA12382	UBA12382	UBA12382 sp002503845
GCA_002503885.1	Archaea	Halobacteriota	Methanomicrobia	Methanomicrobiales	Methanoculleaceae	Methanoculleus	Methanoculleus marisnigri_B
GCA_002504725.1	Archaea	Methanobacteriota	Methanobacteria	Methanobacteriales	Methanobacteriaceae	UBA587	UBA587 sp002504725
GCA_002505485.1	Archaea	Halobacteriota	Methanosarcinia	Methanosarcinales	Methanosarcinaceae	Methanosarcina	Methanosarcina sp002505485
GCA_002505525.1	Archaea	Nanoarchaeota	Nanoarchaeia	Woesearchaeales	UBA583	UBA583	UBA583 sp002505525
GCA_002505585.1	Archaea	Nanoarchaeota	Nanoarchaeia	SCGC-AAA011-G17	UBA489	UBA489	UBA489 sp002505585
GCA_002505765.1	Archaea	Methanobacteriota	Methanobacteria	Methanobacteriales	Methanobacteriaceae	Methanobacterium_D	Methanobacterium_D sp002505765
GCA_002505805.1	Archaea	Halobacteriota	Methanosarcinia	Methanotrichales	Methanotrichaceae	Methanothrix	Methanothrix sp002505805
GCA_002505945.1	Archaea	Nanoarchaeota	Nanoarchaeia	Woesearchaeales	UBA119	UBA119	UBA119 sp002505945
GCA_002506015.1	Archaea	Halobacteriota	Methanosarcinia	Methanosarcinales	Methanogasteraceae	Methanogaster	Methanogaster sp002506015
GCA_002506085.1	Archaea	Halobacteriota	Methanomicrobia	Methanomicrobiales	Methanocorpusculaceae	Methanocorpusculum	Methanocorpusculum sp002506085
GCA_002506105.1	Archaea	Halobacteriota	Methanomicrobia	Methanomicrobiales	Methanoregulaceae	Methanolinea_A	Methanolinea_A sp002506105
GCA_002506335.1	Archaea	Halobacteriota	Methanosarcinia	Methanotrichales	Methanotrichaceae	UBA114	UBA114 sp002506335
GCA_002506365.1	Archaea	Nanoarchaeota	Nanoarchaeia	Woesearchaeales	UBA583	UBA583	UBA583 sp002506365
GCA_002506535.1	Archaea	Halobacteriota	Methanosarcinia	Methanotrichales	Methanotrichaceae	Methanothrix_A	Methanothrix_A harundinacea_B
GCA_002506745.1	Archaea	Thermoplasmatota	E2	DHVEG-1	DHVEG-1	SM1-50	SM1-50 sp002506745
GCA_002507205.1	Archaea	Halobacteriota	Methanosarcinia	Methanosarcinales	Methanosarcinaceae	Methanolobus	Methanolobus sp002507205
GCA_002507545.1	Archaea	Halobacteriota	Archaeoglobi	Archaeoglobales	Archaeoglobaceae	Archaeoglobus	Archaeoglobus sp002507545
GCA_002508425.1	Archaea	Halobacteriota	Methanosarcinia	Methanosarcinales	Methanosarcinaceae	Methanomethylovorans	Methanomethylovorans sp002508425
GCA_002508705.1	Archaea	Halobacteriota	Methanomicrobia	Methanomicrobiales	Methanoculleaceae	Methanoculleus	Methanoculleus sp002508705
GCA_002509325.1	Archaea	Halobacteriota	Methanosarcinia	Methanosarcinales	Methanosarcinaceae	Methanosarcina	Methanosarcina sp002509325
GCA_002509485.1	Archaea	Halobacteriota	Methanomicrobia	Methanomicrobiales	Methanoregulaceae	SD8	SD8 sp002509485
GCA_002509495.1	Archaea	Halobacteriota	Methanomicrobia	Methanomicrobiales	Methanoregulaceae	Methanolinea_A	Methanolinea_A sp002509495
GCA_002509665.1	Archaea	Methanobacteriota	Methanobacteria	Methanobacteriales	Methanobacteriaceae	Methanobacterium_D	Methanobacterium_D sp002509665
GCA_002509745.1	Archaea	Methanobacteriota	Methanobacteria	Methanobacteriales	Methanobacteriaceae	UBA349	UBA349 sp002509745
GCA_002686195.1	Archaea	Nanoarchaeota	Nanoarchaeia	Pacearchaeales	GW2011-AR1	ARS23	ARS23 sp002686195
GCA_002686315.1	Archaea	Nanoarchaeota	Nanoarchaeia	Woesearchaeales	GW2011-AR9	UBA11998	UBA11998 sp002686315
GCA_002686355.1	Archaea	Nanoarchaeota	Nanoarchaeia	Pacearchaeales	GW2011-AR1	ARS1301	ARS1301 sp002686355
GCA_002686855.1	Archaea	Nanoarchaeota	Nanoarchaeia	Woesearchaeales	GW2011-AR4	GCA-2686855	GCA-2686855 sp002686855
GCA_002687185.1	Archaea	Nanoarchaeota	Nanoarchaeia	SCGC-AAA011-G17	GCA-2687185	GCA-2687185	GCA-2687185 sp002687185
GCA_002687255.1	Archaea	Nanoarchaeota	Nanoarchaeia	Pacearchaeales	GW2011-AR1	ARS50	ARS50 sp002687255
GCA_002687775.1	Archaea	Nanoarchaeota	Nanoarchaeia	Woesearchaeales	GW2011-AR9	NZBF01	NZBF01 sp002687775
GCA_002687795.1	Archaea	Nanoarchaeota	Nanoarchaeia	Woesearchaeales	GCA-2687795	GCA-2687795	GCA-2687795 sp002687795
GCA_002687815.1	Archaea	Nanoarchaeota	Nanoarchaeia	SCGC-AAA011-G17	GCA-2687815	GCA-2687815	GCA-2687815 sp002687815
GCA_002687825.1	Archaea	Nanoarchaeota	Nanoarchaeia	SCGC-AAA011-G17	ARS1403	ARS1403	ARS1403 sp002687825
GCA_002688095.1	Archaea	Nanoarchaeota	Nanoarchaeia	SCGC-AAA011-G17	GCA-2688095	GCA-2688095	GCA-2688095 sp002688095
GCA_002688315.1	Archaea	Nanoarchaeota	Nanoarchaeia	Woesearchaeales	UBA10216	UBA492	UBA492 sp002688315
GCA_002688325.1	Archaea	Nanoarchaeota	Nanoarchaeia	SCGC-AAA011-G17	ARS1178	ARS1178	ARS1178 sp002688325
GCA_002688355.1	Archaea	Nanoarchaeota	Nanoarchaeia	SCGC-AAA011-G17	GW2011-AR20	GCA-2688355	GCA-2688355 sp002688355
GCA_002688395.1	Archaea	Nanoarchaeota	Nanoarchaeia	SCGC-AAA011-G17	ARS1403	ARS1403	ARS1403 sp002688395
GCA_002688415.1	Archaea	Nanoarchaeota	Nanoarchaeia	Pacearchaeales	GW2011-AR1	JAGVXH01	JAGVXH01 sp002688415
GCA_002688875.1	Archaea	Nanoarchaeota	Nanoarchaeia	Pacearchaeales	GW2011-AR1	ARS1285	ARS1285 sp002688875
GCA_002688925.1	Archaea	Nanoarchaeota	Nanoarchaeia	Woesearchaeales	GW2011-AR4	GCA-2688925	GCA-2688925 sp002688925
GCA_002689985.1	Archaea	Nanoarchaeota	Nanoarchaeia	Pacearchaeales	GW2011-AR1	NP1466	NP1466 sp002689985
GCA_002690445.1	Archaea	Nanoarchaeota	Nanoarchaeia	Pacearchaeales	GW2011-AR1	ARS10	ARS10 sp002690445
GCA_002731115.1	Archaea	Nanoarchaeota	Nanoarchaeia	Pacearchaeales	GW2011-AR1	NP1466	NP1466 sp002731115
GCA_002762705.1	Archaea	Nanoarchaeota	Nanoarchaeia	Woesearchaeales	CG08-08-20-14	CG08-08-20-14	CG08-08-20-14 sp002762705
GCA_002762735.1	Archaea	Nanoarchaeota	Nanoarchaeia	Pacearchaeales	GW2011-AR1	GW2011-AR1	GW2011-AR1 sp002762735
GCA_002762795.1	Archaea	Nanoarchaeota	Nanoarchaeia	Woesearchaeales	ARS49	1-14-0-10-37-12	1-14-0-10-37-12 sp002762795
GCA_002762845.1	Archaea	Nanoarchaeota	Nanoarchaeia	Woesearchaeales	GW2011-AR9	PCYB01	PCYB01 sp002762845
GCA_002762915.1	Archaea	Nanoarchaeota	Nanoarchaeia	Woesearchaeales	21-14-0-10-32-9	21-14-0-10-32-9	21-14-0-10-32-9 sp002762915
GCA_002762985.1	Archaea	Nanoarchaeota	Nanoarchaeia	Woesearchaeales	UBA12501	1-14-0-10-44-13	1-14-0-10-44-13 sp002762985
GCA_002763035.1	Archaea	Nanoarchaeota	Nanoarchaeia	Pacearchaeales	GW2011-AR1	PFDC01	PFDC01 sp002763035
GCA_002763075.1	Archaea	Nanoarchaeota	Nanoarchaeia	Pacearchaeales	GW2011-AR1	1-14-0-10-34-76	1-14-0-10-34-76 sp002763075
GCA_002763085.1	Archaea	Nanoarchaeota	Nanoarchaeia	Pacearchaeales	GW2011-AR1	PFCY01	PFCY01 sp002763085
GCA_002763115.1	Archaea	Nanoarchaeota	Nanoarchaeia	Pacearchaeales	CG1-02-31-27	CG1-02-31-27	CG1-02-31-27 sp002763115
GCA_002763155.1	Archaea	Nanoarchaeota	Nanoarchaeia	Pacearchaeales	GW2011-AR1	PFCU01	PFCU01 sp002763155
GCA_002763345.1	Archaea	Micrarchaeota	Micrarchaeia	Norongarragalinales	Norongarragalinaceae	Norongarragalina	Norongarragalina sp002763345
GCA_002778455.1	Archaea	Micrarchaeota	Micrarchaeia	Anstonellales	Anstonellaceae	1-14-0-10-45-29	1-14-0-10-45-29 sp002778455
GCA_002779235.1	Archaea	Nanoarchaeota	Nanoarchaeia	Woesearchaeales	0-14-0-80-44-23	0-14-0-80-44-23	0-14-0-80-44-23 sp002779235
GCA_002779595.1	Archaea	Nanoarchaeota	Nanoarchaeia	Tiddalikarchaeales	Tiddalikarchaeaceae	CG07-land	CG07-land sp002779595
GCA_002780285.1	Archaea	Nanoarchaeota	Nanoarchaeia	Pacearchaeales	PEVX01	PEVX01	PEVX01 sp002780285
GCA_002789275.1	Archaea	Huberarchaeota	Huberarchaeia	Huberarchaeales	Huberarchaeaceae	Huberarchaeum	Huberarchaeum crystalense
GCA_002792115.1	Archaea	Nanoarchaeota	Nanoarchaeia	Woesearchaeales	GW2011-AR9	GCA-002792115	GCA-002792115 sp002792115
GCA_002792635.1	Archaea	Nanoarchaeota	Nanoarchaeia	Pacearchaeales	GW2011-AR1	CG1-02-35-32	CG1-02-35-32 sp002792635
GCA_002792915.1	Archaea	Micrarchaeota	Micrarchaeia	Norongarragalinales	Norongarragalinaceae	UBA93	UBA93 sp002792915
GCA_002835825.1	Archaea	Halobacteriota	Methanomicrobia	Methanomicrobiales	Methanoregulaceae	Methanoregula	Methanoregula sp002835825
GCA_002838935.1	Archaea	Thermoplasmatota	E2	UBA9212	GCA-002838935	GCA-002838935	GCA-002838935 sp002838935
GCA_002839545.1	Archaea	Halobacteriota	Methanosarcinia	Methanosarcinales	Methanoperedenaceae	Methanoperedens_A	Methanoperedens_A sp002839545
GCA_002839575.1	Archaea	Halobacteriota	Methanomicrobia	Methanomicrobiales	Methanoculleaceae	Methanoculleus	Methanoculleus sp002839575
GCA_002839605.1	Archaea	Halobacteriota	Methanomicrobia	Methanomicrobiales	Methanoregulaceae	Methanoregula	Methanoregula sp002839605
GCA_002839645.1	Archaea	Halobacteriota	Methanomicrobia	Methanomicrobiales	Methanoculleaceae	Methanoculleus	Methanoculleus sp002839645
GCA_002839675.1	Archaea	Halobacteriota	Methanomicrobia	Methanomicrobiales	Methanoregulaceae	Methanoregula	Methanoregula sp002839675
GCA_002839705.1	Archaea	Methanobacteriota	Methanobacteria	Methanobacteriales	Methanobacteriaceae	UBA349	UBA349 sp002839705
GCA_002867475.1	Archaea	Nanoarchaeota	Nanoarchaeia	Woesearchaeales	BM511	BM511	BM511 sp002867475
GCA_002897655.1	Archaea	Nanoarchaeota	Nanoarchaeia	Pacearchaeales	GW2011-AR1	BMS3ABIN17	BMS3ABIN17 sp002897655
GCA_002897955.1	Archaea	Hydrothermarchaeota	Hydrothermarchaeia	Hydrothermarchaeales	BMS3B	BMS3B	BMS3B sp002897955
GCA_002900535.1	Archaea	Thermoplasmatota	E2	DHVEG-1	DHVEG-1	M9B1D	M9B1D sp002900535
GCA_002900535.1	Archaea	Thermoplasmatota	E2	DHVEG-1	DHVEG-1	M9B1D	M9B1D sp002900535
GCA_002923215.1	Archaea	Hydrothermarchaeota	Hydrothermarchaeia	Hydrothermarchaeales	SZUA-236	SZUA-236	SZUA-236 sp002923215
GCA_002926195.1	Archaea	Halobacteriota	Methanosarcinia	Methanosarcinales	Methanocomedenaceae	Methanomarinus	Methanomarinus sp002926195
GCA_003009755.1	Archaea	Thermoplasmatota	SW-10-69-26	SW-10-69-26	SW-10-69-26	SW-10-69-26	SW-10-69-26 sp003009755
GCA_003009795.1	Archaea	Nanohaloarchaeota	Nanosalinia	Nanosalinales	Nanosalinaceae	SW-4-43-9	SW-4-43-9 sp003009795
GCA_003009815.1	Archaea	Nanohaloarchaeota	Nanosalinia	Nanosalinales	Nanosalinaceae	SW-4-43-9	SW-4-43-9 sp003009815
GCA_003020925.1	Archaea	Halobacteriota	Halobacteria	Halobacteriales	Haloarculaceae	Halomicroarcula	Halomicroarcula sp003020925
GCA_003020945.1	Archaea	Halobacteriota	Halobacteria	Halobacteriales	Haloferacaceae	Halobaculum	Halobaculum sp003020945
GCA_003020965.1	Archaea	Halobacteriota	Halobacteria	Halobacteriales	Haloarculaceae	Natronomonas	Natronomonas sp003020965
GCA_003021005.1	Archaea	Halobacteriota	Halobacteria	Halobacteriales	Haloarculaceae	Natronomonas	Natronomonas sp003021005
GCA_003021085.1	Archaea	Halobacteriota	Halobacteria	Halobacteriales	PXRE01	PXRE01	PXRE01 sp003021085
GCA_003021105.1	Archaea	Halobacteriota	Halobacteria	Halobacteriales	Haloarculaceae	QS-1-68-17	QS-1-68-17 sp003021105
GCA_003021235.1	Archaea	Halobacteriota	Halobacteria	Halobacteriales	Halococcaceae	Halococcus	Halococcus sp003021235
GCA_003021305.1	Archaea	Halobacteriota	Halobacteria	Halobacteriales	Haloarculaceae	QH-10-67-22	QH-10-67-22 sp003021305
GCA_003021655.1	Archaea	Halobacteriota	Halobacteria	Halobacteriales	Haloarculaceae	QS-4-69-31	QS-4-69-31 sp003021655
GCA_003021685.1	Archaea	Halobacteriota	Halobacteria	Halobacteriales	Haloarculaceae	Halomicrobium	Halomicrobium sp003021685
GCA_003021705.1	Archaea	Halobacteriota	Halobacteria	Halobacteriales	Halococcaceae	Halococcus	Halococcus sp003021705
GCA_003021745.1	Archaea	Halobacteriota	Halobacteria	Halobacteriales	Haloarculaceae	Natronomonas	Natronomonas sp003021745
GCA_003021755.1	Archaea	Halobacteriota	Halobacteria	Halobacteriales	Haloarculaceae	Halomicroarcula	Halomicroarcula sp003021755
GCA_003021785.1	Archaea	Halobacteriota	Halobacteria	Halobacteriales	Haloarculaceae	CBA1134	CBA1134 sp003021785
GCA_003021975.1	Archaea	Halobacteriota	Halobacteria	Halobacteriales	Haloarculaceae	Halomarina	Halomarina sp003021975
GCA_003022005.1	Archaea	Halobacteriota	Halobacteria	Halobacteriales	Haloarculaceae	QS-5-70-15	QS-5-70-15 sp003022005
GCA_003022925.1	Archaea	Halobacteriota	Halobacteria	Halobacteriales	Halococcaceae	Halococcus	Halococcus sp003022925
GCA_003022945.1	Archaea	Halobacteriota	Halobacteria	Halobacteriales	Haloarculaceae	Natronomonas	Natronomonas sp003022945
GCA_003023185.1	Archaea	Halobacteriota	Halobacteria	Halobacteriales	Haloarculaceae	CBA1134	CBA1134 sp003023185
GCA_003023195.1	Archaea	Halobacteriota	Halobacteria	Halobacteriales	SW-7-71-33	SW-7-71-33	SW-7-71-33 sp003023195
GCA_003023405.1	Archaea	Halobacteriota	Halobacteria	Halobacteriales	Haloferacaceae	Halorubrum	Halorubrum sp003023405
GCA_003023485.1	Archaea	Halobacteriota	Halobacteria	Halobacteriales	Haloarculaceae	SW-9-67-25	SW-9-67-25 sp003023485
GCA_003023785.1	Archaea	Halobacteriota	Halobacteria	Halobacteriales	Haloarculaceae	QS-5-68-33	QS-5-68-33 sp003023785
GCA_003034855.1	Archaea	Halobacteriota	Methanonatronarchaeia	Methanonatronarchaeales	PZKD01	PZKD01	PZKD01 sp003034855
GCA_003058365.1	Archaea	Halobacteriota	Halobacteria	Halobacteriales	Haloarculaceae	HARCEL1	HARCEL1 sp003058365
GCA_003104905.1	Archaea	Halobacteriota	Methanosarcinia	Methanosarcinales	Methanoperedenaceae	Methanoperedens	Methanoperedens sp003104905
GCA_003136075.1	Archaea	Halobacteriota	Methanomicrobia	Methanomicrobiales	Methanoregulaceae	Methanoregula	Methanoregula sp003136075
GCA_003141335.1	Archaea	Halobacteriota	Methanomicrobia	Methanomicrobiales	Methanoregulaceae	Methanoregula	Methanoregula sp003141335
GCA_003151535.1	Archaea	Methanobacteriota	Methanobacteria	Methanobacteriales	Methanobacteriaceae	Methanobacterium_B	Methanobacterium_B sp003151535
GCA_003157235.1	Archaea	Halobacteriota	Methanosarcinia	Methanosarcinales	Methanosarcinaceae	Methanosarcina	Methanosarcina sp003157235
GCA_003157895.1	Archaea	Halobacteriota	Methanomicrobia	Methanomicrobiales	Methanoregulaceae	Methanoregula	Methanoregula sp003157895
GCA_003158115.1	Archaea	Methanobacteriota	Methanobacteria	Methanobacteriales	Methanobacteriaceae	Methanobacterium_B	Methanobacterium_B sp003158115
GCA_003160755.1	Archaea	Halobacteriota	Syntropharchaeia	ANME-1	ANME-1	QEXZ01	QEXZ01 sp003160755
GCA_003161815.1	Archaea	Methanobacteriota	Methanobacteria	Methanobacteriales	Methanobacteriaceae	Methanobacterium_A	Methanobacterium_A sp003161815
GCA_003162115.1	Archaea	Methanobacteriota	Methanobacteria	Methanobacteriales	Methanobacteriaceae	Methanobacterium_B	Methanobacterium_B sp003162115
GCA_003162615.1	Archaea	Halobacteriota	Methanosarcinia	Methanotrichales	Methanotrichaceae	Fen-7	Fen-7 sp003162615
GCA_003162655.1	Archaea	Methanobacteriota	Methanobacteria	Methanobacteriales	Methanobacteriaceae	Methanobacterium_B	Methanobacterium_B sp003162655
GCA_003164755.1	Archaea	Halobacteriota	Methanosarcinia	Methanosarcinales	Methanosarcinaceae	Methanosarcina	Methanosarcina sp003164755
GCA_003166335.1	Archaea	Methanobacteriota	Methanobacteria	Methanobacteriales	Methanobacteriaceae	Methanobacterium_A	Methanobacterium_A sp003166335
GCA_003170075.1	Archaea	Halobacteriota	Methanomicrobia	Methanomicrobiales	Methanoregulaceae	Methanoregula	Methanoregula sp003170075
GCA_003194435.1	Archaea	Halobacteriota	Syntropharchaeia	ANME-1	ANME-1	G60ANME1	G60ANME1 sp003194435
GCA_003194445.1	Archaea	Halobacteriota	Methanosarcinia	Methanosarcinales	Methanogasteraceae	Methanogaster	Methanogaster sp003194445
GCA_003229935.1	Archaea	Hydrothermarchaeota	Hydrothermarchaeia	Hydrothermarchaeales	BMS3B	BMS3B	BMS3B sp003229935
GCA_003230355.1	Archaea	Hydrothermarchaeota	Hydrothermarchaeia	Hydrothermarchaeales	SZUA-236	SZUA-236	SZUA-236 sp003230355
GCA_003251955.1	Archaea	Halobacteriota	Methanomicrobia	Methanomicrobiales	Methanospirillaceae	Methanospirillum	Methanospirillum hungatei_A
GCA_003298465.1	Archaea	Halobacteriota	Halobacteria	Halobacteriales	Haladaptataceae	Haladaptatus	Haladaptatus sp003298465
GCA_003315655.1	Archaea	Methanobacteriota	Methanobacteria	Methanobacteriales	Methanobacteriaceae	Methanobrevibacter_C	Methanobrevibacter_C sp003315655
GCA_003315675.1	Archaea	Halobacteriota	Methanomicrobia	Methanomicrobiales	Methanocorpusculaceae	Methanocorpusculum	Methanocorpusculum sp003315675
GCA_003336485.1	Archaea	Halobacteriota	Syntropharchaeia	ANME-1	ANME-1	QENH01	QENH01 sp003336485
GCA_003344655.1	Archaea	Thermoproteota	Korarchaeia	Korarchaeales	Korarchaeaceae	Korarchaeum	Korarchaeum sp003344655
GCA_003491285.1	Archaea	Methanobacteriota	Methanobacteria	Methanobacteriales	Methanobacteriaceae	UBA117	UBA117 sp002494785
GCA_003491305.1	Archaea	Methanobacteriota	Methanobacteria	Methanobacteriales	Methanobacteriaceae	Methanobacterium	Methanobacterium sp003491305
GCA_003550625.1	Archaea	Aenigmatarchaeota	Aenigmatarchaeia	PWEA01	PWEA01	PWEA01	PWEA01 sp003550625
GCA_003551265.1	Archaea	Halobacteriota	Halobacteria	Halobacteriales	Haloarculaceae	Halovenus	Halovenus sp003551265
GCA_003551945.1	Archaea	Halobacteriota	Halobacteria	Halobacteriales	Haloarculaceae	Halovenus	Halovenus sp003551945
GCA_003552325.1	Archaea	Halobacteriota	Halobacteria	Halobacteriales	Natrialbaceae	Tc-Br11	Tc-Br11 sp003552325
GCA_003552885.1	Archaea	Halobacteriota	Halobacteria	Halobacteriales	Natrialbaceae	Tc-Br11-E2g8	Tc-Br11-E2g8 sp003552885
GCA_003554115.1	Archaea	Halobacteriota	Halobacteria	Halobacteriales	Haloferacaceae	Halohasta	Halohasta sp003554115
GCA_003554235.1	Archaea	Aenigmatarchaeota	Aenigmatarchaeia	PWEA01	PWEA01	PWEA01	PWEA01 sp003554235
GCA_003554605.1	Archaea	Halobacteriota	Halobacteria	Halobacteriales	Haloferacaceae	Halorubrum	Halorubrum sp003554605
GCA_003554845.1	Archaea	Aenigmatarchaeota	Aenigmatarchaeia	PWEA01	PWEA01	PWEA01	PWEA01 sp003554845
GCA_003555325.1	Archaea	Halobacteriota	Methanosarcinia	Methanosarcinales	Methanosarcinaceae	Methanosalsum	Methanosalsum natronophilum
GCA_003555465.1	Archaea	Aenigmatarchaeota	Aenigmatarchaeia	PWEA01	PWEA01	PWEA01	PWEA01 sp003555465
GCA_003558085.1	Archaea	Methanobacteriota	Methanobacteria	Methanobacteriales	Methanobacteriaceae	UBA588	UBA588 sp003558085
GCA_003559215.1	Archaea	Halobacteriota	Halobacteria	Halobacteriales	Natrialbaceae	Natronococcus	Natronococcus sp003559215
GCA_003560545.1	Archaea	Nanoarchaeota	Nanoarchaeia	Woesearchaeales	21-14-0-10-32-9	PWWA01	PWWA01 sp003560545
GCA_003561665.1	Archaea	Thermoplasmatota	SW-10-69-26	SW-10-69-26	SW-10-69-26	PWVY01	PWVY01 sp003561665
GCA_003561825.1	Archaea	Nanoarchaeota	Nanoarchaeia	Woesearchaeales	CG1-02-33-12	PWVO01	PWVO01 sp003561825
GCA_003562145.1	Archaea	Nanoarchaeota	Nanoarchaeia	Woesearchaeales	21-14-0-10-32-9	PWWA01	PWWA01 sp003562145
GCA_003564925.1	Archaea	Nanoarchaeota	Nanoarchaeia	Woesearchaeales	PXDW01	PXDW01	PXDW01 sp003564925
GCA_003565715.1	Archaea	Halobacteriota	Methanosarcinia	Methanosarcinales	Methanosarcinaceae	Methanolobus	Methanolobus sp003565715
GCA_003584625.1	Archaea	Methanobacteriota	Methanobacteria	Methanobacteriales	Methanothermobacteraceae_A	Methanothermobacter_A	Methanothermobacter_A sp003584625
GCA_003599055.1	Archaea	Nanoarchaeota	Nanoarchaeia	Woesearchaeales	ARS49	SURF-65	SURF-65 sp003599055
GCA_003599145.1	Archaea	Nanoarchaeota	Nanoarchaeia	Woesearchaeales	UBA9642	SURF-58	SURF-58 sp003599145
GCA_003601535.1	Archaea	Halobacteriota	Methanosarcinia	Methanosarcinales	Methanogasteraceae	Methanogaster	Methanogaster sp003601535
GCA_003601795.1	Archaea	Halobacteriota	Syntropharchaeia	ANME-1	ANME-1	QEXZ01	QEXZ01 sp003601795
GCA_003649715.1	Archaea	Thermoplasmatota	E2	DHVEG-1	DHVEG-1	B82-G9	B82-G9 sp003649715
GCA_003649745.1	Archaea	Thermoplasmatota	E2	DHVEG-1	B8-G13	B8-G13	B8-G13 sp003649745
GCA_003649845.1	Archaea	Thermoplasmatota	E2	DHVEG-1	DHVEG-1	B44-G15	B44-G15 sp003649845
GCA_003650975.1	Archaea	Thermoplasmatota	E2	UBA202	JdFR-43	B78-G9	B78-G9 sp003650975
GCA_003651045.1	Archaea	Thermoplasmatota	E2	DHVEG-1	DHVEG-1	B24-G9	B24-G9 sp003651045
GCA_003660555.1	Archaea	Hadarchaeota	B88-G9	B88-G9	B88-G9	B88-G9	B88-G9 sp003660555
GCA_003660865.1	Archaea	EX4484-52	EX4484-52	EX4484-52	B79-G9	B79-G9	B79-G9 sp003660865
GCA_003660965.1	Archaea	Micrarchaeota	Micrarchaeia	Burarchaeales	Burarchaeaceae	B9-G16	B9-G16 sp003660965
GCA_003661105.1	Archaea	Halobacteriota	Methanosarcinia	Methanosarcinales	Methanogasteraceae	Methanogaster	Methanogaster sp003661105
GCA_003661185.1	Archaea	Halobacteriota	Syntropharchaeia	ANME-1	B39-G2	B39-G2	B39-G2 sp003661185
GCA_003662985.1	Archaea	Halobacteriota	Archaeoglobi	Archaeoglobales	Archaeoglobaceae	Archaeoglobus_A	Archaeoglobus_A sp003662985
GCA_003662995.1	Archaea	Halobacteriota	Archaeoglobi	Archaeoglobales	Archaeoglobaceae	B5-G16	B5-G16 sp003662995
GCA_003663055.1	Archaea	Halobacteriota	Archaeoglobi	Archaeoglobales	Archaeoglobaceae	Archaeoglobus_C	Archaeoglobus_C sp003663055
GCA_003663115.1	Archaea	Altiarchaeota	Altiarchaeia	IMC4	QMZM01	QMZJ01	QMZJ01 sp003663115
GCA_003663175.1	Archaea	Altiarchaeota	Altiarchaeia	IMC4	QMZM01	QMZM01	QMZM01 sp003663175
GCA_003663225.1	Archaea	Aenigmatarchaeota	Aenigmatarchaeia	QMZP01	QMZP01	QMZP01	QMZP01 sp003663225
GCA_003663345.1	Archaea	Aenigmatarchaeota	Aenigmatarchaeia	PWEA01	B50-G16	B50-G16	B50-G16 sp003663345
GCA_003663415.1	Archaea	Aenigmatarchaeota	Aenigmatarchaeia	QMZP01	QMZP01	QMZY01	QMZY01 sp003663415
GCA_003663445.1	Archaea	Aenigmatarchaeota	Aenigmatarchaeia	QMZP01	QMZP01	QMZZ01	QMZZ01 sp003663445
GCA_003663585.1	Archaea	Thermoplasmatota	B47-G6	B47-G6B	47-G6	B47-G6	B47-G6 sp003663585
GCA_003670115.1	Archaea	Halobacteriota	Halobacteria	Halobacteriales	Natrialbaceae	Natronorubrum	Natronorubrum sp003670115
GCA_003694055.1	Archaea	Nanoarchaeota	Nanoarchaeia	Pacearchaeales	GW2011-AR1	J144	J144 sp003694055
GCA_003694385.1	Archaea	Nanoarchaeota	Nanoarchaeia	Woesearchaeales	UBA525	UBA153	UBA153 sp003694385
GCA_003694495.1	Archaea	Nanoarchaeota	Nanoarchaeia	SCGC-AAA011-G17	GW2011-AR17	J104	J104 sp003694495
GCA_003694525.1	Archaea	Nanoarchaeota	Nanoarchaeia	Woesearchaeales	ARS49	J152	J152 sp003694525
GCA_003694805.1	Archaea	Nanoarchaeota	Nanoarchaeia	Woesearchaeales	J110	J110	J110 sp003694805
GCA_003695045.1	Archaea	Nanoarchaeota	Nanoarchaeia	Woesearchaeales	J091	J091	J091 sp003695045
GCA_003695265.1	Archaea	Nanoarchaeota	Nanoarchaeia	Woesearchaeales	J072	J072	J072 sp003695265
GCA_003695435.1	Archaea	Nanoarchaeota	Nanoarchaeia	Woesearchaeales	UBA11576	J101	J101 sp003695435
GCA_003695745.1	Archaea	Hydrothermarchaeota	Hydrothermarchaeia	Hydrothermarchaeales	SZUA-236	J060	J060 sp003695745
GCA_003838065.1	Archaea	Halobacteriota	Methanomicrobia	Methanomicrobiales	Methanocorpusculaceae	Methanocalculus	Methanocalculus sp003838065
GCA_003838185.1	Archaea	Halobacteriota	Methanomicrobia	Methanomicrobiales	Methanocorpusculaceae	Methanocalculus	Methanocalculus sp003838185
GCA_003857025.1	Archaea	Halobacteriota	Methanosarcinia	Methanotrichales	Methanotrichaceae	Methanothrix	Methanothrix sp003857025
GCA_003942085.1	Archaea	Thermoplasmatota	E2	DHVEG-1	DHVEG-1	SM1-50	SM1-50 sp003942085
GCA_003978865.1	Archaea	Halobacteriota	Archaeoglobi	Archaeoglobales	Archaeoglobaceae	Archaeoglobus_C	Archaeoglobus_C sp003978865
GCA_004015825.1	Archaea	Halobacteriota	Halobacteria	Halobacteriales	Haloarculaceae	Halovenus	Halovenus sp004015825
GCA_004116405.1	Archaea	Halobacteriota	Halobacteria	Halobacteriales	Haloferacaceae	Halegenticoccus	Halegenticoccus sp004116405
GCA_004193545.1	Archaea	Halobacteriota	Methanosarcinia	Methanosarcinales	EX4572-44	Ethanoperedens	Ethanoperedens ethanivorans_A
GCA_004195435.1	Archaea	Nanoarchaeota	Nanoarchaeia	Pacearchaeales	GW2011-AR1	PSPM01	PSPM01 sp004195435
GCA_004211975.1	Archaea	Halobacteriota	Methanosarcinia	Methanosarcinales	Methanogasteraceae	Methanogaster	Methanogaster sp004211975
GCA_004212035.1	Archaea	Halobacteriota	Methanonatronarchaeia	Methanonatronarchaeales	Methanonatronarchaeaceae	Methanonatronarchaeum	Methanonatronarchaeum sp004212035
GCA_004212075.1	Archaea	Halobacteriota	Methanoliparia	Methanoliparales	Methanoliparaceae	Methanoliparum	Methanoliparum thermophilum
GCA_004212085.1	Archaea	Halobacteriota	Methanoliparia	Methanoliparales	Methanoliparaceae	Methanolliviera	Methanolliviera hydrocarbonicum
GCA_004212095.1	Archaea	Halobacteriota	Methanosarcinia	Methanosarcinales	EX4572-44	Ethanoperedens	Ethanoperedens sp004212095
GCA_004212135.1	Archaea	Halobacteriota	Syntropharchaeia	ANME-1	ANME-1	ANME-1-THS	ANME-1-THS sp004212135
GCA_004332335.1	Archaea	Halobacteriota	Methanomicrobia	Methanomicrobiales	Methanosphaerulaceae	UBA288	UBA288 sp004332335
GCA_004347865.1	Archaea	Halobacteriota	Archaeoglobi	Archaeoglobales	Archaeoglobaceae	WYZ-LMO2	WYZ-LMO2 sp004347865
GCA_005049285.1	Archaea	Halobacteriota	Halobacteria	Halobacteriales	Haloarculaceae	Halorientalis	Halorientalis sp005049285
GCA_005222965.1	Archaea	Nanoarchaeota	Nanoarchaeia	Woesearchaeales	B3-WOES	B3-WOES	B3-WOES sp005222965
GCA_005239175.1	Archaea	Halobacteriota	Halobacteria	Halobacteriales	Haloferacaceae	Halalkalirubrum	Halalkalirubrum sp005239175
GCA_005239435.1	Archaea	Halobacteriota	Halobacteria	Halobacteriales	Haladaptataceae	Halorussus	Halorussus sp005239435
GCA_005239845.1	Archaea	Micrarchaeota	Micrarchaeia	Norongarragalinales	SBBD01	SBBD01	SBBD01 sp005239845
GCA_005954745.1	Archaea	Halobacteriota	Halobacteria	Halobacteriales	QS-9-68-17	Halostella	Halostella pelagica
GCA_007116645.1	Archaea	Nanoarchaeota	Nanoarchaeia	Woesearchaeales	SKIA01	SKIA01	SKIA01 sp007116645
GCA_007117065.1	Archaea	Nanoarchaeota	Nanoarchaeia	Woesearchaeales	SKIA01	SKIA01	SKIA01 sp007117065
GCA_007117145.1	Archaea	Nanoarchaeota	Nanoarchaeia	Woesearchaeales	21-14-0-10-32-9	SKIS01	SKIS01 sp007117145
GCA_007117735.1	Archaea	Nanoarchaeota	Nanoarchaeia	Woesearchaeales	SKGA01	SKGA01	SKGA01 sp007117735
GCA_007117755.1	Archaea	Nanoarchaeota	Nanoarchaeia	Woesearchaeales	21-14-0-10-32-9	SKIS01	SKIS01 sp007117755
GCA_007118075.1	Archaea	Halobacteriota	Halobacteria	Halobacteriales	SKSH01	SKSH01	SKSH01 sp007118075
GCA_007118145.1	Archaea	Halobacteriota	Halobacteria	Halobacteriales	SKSH01	SKSH01	SKSH01 sp007118145
GCA_007119345.1	Archaea	Halobacteriota	Halobacteria	Halobacteriales	Natrialbaceae	Halovivax	Halovivax sp007119345
GCA_007121575.1	Archaea	Halobacteriota	Halobacteria	Halobacteriales	Haloarculaceae	Natronomonas	Natronomonas sp007121575
GCA_007122875.1	Archaea	Halobacteriota	Halobacteria	Halobacteriales	QS-1-68-20	QS-1-68-20	QS-1-68-20 sp007122875
GCA_007123105.1	Archaea	Halobacteriota	Halobacteria	Halobacteriales	SKNY01	SKNY01	SKNY01 sp007123105
GCA_007128245.1	Archaea	Nanoarchaeota	Nanoarchaeia	Woesearchaeales	SKIA01	SKIA01	SKIA01 sp007128245
GCA_007129135.1	Archaea	Halobacteriota	Halobacteria	Halobacteriales	Halalkalicoccaceae	SKXI01	SKXI01 sp007129135
GCA_007130455.1	Archaea	Halobacteriota	Methanomicrobia	Methanomicrobiales	Methanocorpusculaceae	Methanocalculus	Methanocalculus sp007130455
GCA_007130455.1	Archaea	Halobacteriota	Methanomicrobia	Methanomicrobiales	Methanocorpusculaceae	Methanocalculus	Methanocalculus sp007130455
GCA_007131205.1	Archaea	Nanoarchaeota	Nanoarchaeia	Woesearchaeales	21-14-0-10-32-9	PWWA01	PWWA01 sp007131205
GCA_008297795.1	Archaea	Thermoplasmatota	E2	UBA202	DSCA01	VBQP01	VBQP01 sp008297795
GCA_008297865.1	Archaea	Thermoplasmatota	E2	UBA202	JdFR-43	VBQI01	VBQI01 sp008297865
GCA_009618475.1	Archaea	Halobacteriota	Syntropharchaeia	ANME-1	ANME-1	WJOV01	WJOV01 sp009618475
GCA_009649835.1	Archaea	Halobacteriota	Methanosarcinia	Methanosarcinales	Methanocomedenaceae	Methanocomedens	Methanocomedens sp009649835
GCA_009694725.1	Archaea	Nanoarchaeota	Nanoarchaeia	Pacearchaeales	GW2011-AR1	SICV01	SICV01 sp009694725
GCA_009694755.1	Archaea	Nanoarchaeota	Nanoarchaeia	Pacearchaeales	GW2011-AR1	SICU01	SICU01 sp009694755
GCA_009712615.1	Archaea	Methanobacteriota	Methanobacteria	Methanobacteriales	Methanobacteriaceae	Methanobacterium_B	Methanobacterium_B sp009712615
GCA_009776495.1	Archaea	Methanobacteriota	Methanobacteria	Methanobacteriales	Methanobacteriaceae	Methanobrevibacter_C	Methanobrevibacter_C sp009776495
GCA_009776495.1	Archaea	Methanobacteriota	Methanobacteria	Methanobacteriales	Methanobacteriaceae	Methanobrevibacter_C	Methanobrevibacter_C sp009776495
GCA_009776675.1	Archaea	Halobacteriota	Methanosarcinia	Methanosarcinales	Methanosarcinaceae	Methanimicrococcus	Methanimicrococcus sp009776675
GCA_009777005.1	Archaea	Methanobacteriota	Methanobacteria	Methanobacteriales	Methanobacteriaceae	Methanobrevibacter_C	Methanobrevibacter_C sp009777005
GCA_009784005.1	Archaea	Halobacteriota	Methanosarcinia	Methanosarcinales	Methanosarcinaceae	Methanimicrococcus	Methanimicrococcus sp009784005
GCA_009789175.1	Archaea	Halobacteriota	Halobacteria	Halobacteriales	Haloarculaceae	Salinibaculum	Salinibaculum litoreum
GCA_009889625.1	Archaea	Halobacteriota	Halobacteria	Halobacteriales	UBA12382	UBA12382	UBA12382 sp009889625
GCA_009889685.1	Archaea	Halobacteriota	Halobacteria	Halobacteriales	UBA12382	UBA12382	UBA12382 sp009889685
GCA_009903405.1	Archaea	Halobacteriota	Syntropharchaeia	ANME-1	ANME-1	QENH01	QENH01 sp009903405
GCA_009992175.1	Archaea	Nanoarchaeota	Nanoarchaeia	Pacearchaeales	GW2011-AR1	GW2011-AR1	GW2011-AR1 sp009992175
GCA_009992215.1	Archaea	Nanoarchaeota	Nanoarchaeia	Pacearchaeales	GW2011-AR1	GW2011-AR1	GW2011-AR1 sp009992215
GCA_011045925.1	Archaea	Nanoarchaeota	Nanoarchaeia	Woesearchaeales	UBA119	DSBS01	DSBS01 sp011045925
GCA_011045995.1	Archaea	Halobacteriota	Methanomicrobia	Methanomicrobiales	Methanomicrobiaceae	Methanogenium	Methanogenium sp011045995
GCA_011048195.1	Archaea	Halobacteriota	Archaeoglobi	Archaeoglobales	Archaeoglobaceae	WYZ-LMO2	WYZ-LMO2 sp011048195
GCA_011048835.1	Archaea	Halobacteriota	Methanomicrobia	Methanomicrobiales	Methanomicrobiaceae	DSDF01	DSDF01 sp011048835
GCA_011049045.1	Archaea	Halobacteriota	Syntropharchaeia	ANME-1	ANME-1	JACGMN01	JACGMN01 sp011049045
GCA_011049295.1	Archaea	Thermoplasmatota	E2	UBA202	DSCA01	DSCA01	DSCA01 sp011049295
GCA_011052825.1	Archaea	Thermoplasmatota	E2	UBA202	JdFR-43	DRIF01	DRIF01 sp011052825
GCA_011056255.1	Archaea	Thermoproteota	Korarchaeia	Korarchaeales	Korarchaeaceae	Korarchaeum	Korarchaeum sp011056255
GCA_011329125.1	Archaea	Nanoarchaeota	Nanoarchaeia	Woesearchaeales	UBA9642	UBA9642	UBA9642 sp011329125
GCA_011331795.1	Archaea	Nanoarchaeota	Nanoarchaeia	Woesearchaeales	ARS49	DSQK01	DSQK01 sp011331795
GCA_011333375.1	Archaea	Halobacteriota	Archaeoglobi	Archaeoglobales	Archaeoglobaceae	Archaeoglobus	Archaeoglobus fulgidus_A
GCA_011333975.1	Archaea	Nanoarchaeota	Nanoarchaeia	Pacearchaeales	GW2011-AR1	DTIM01	DTIM01 sp011333975
GCA_011334385.1	Archaea	Aenigmatarchaeota	Aenigmatarchaeia	CG10238-14	SCSR01	SpSt-971	SpSt-971 sp011334385
GCA_011357905.1	Archaea	Halobacteriota	Archaeoglobi	Archaeoglobales	Archaeoglobaceae	Geoglobus	Geoglobus ahangari_A
GCA_011358415.1	Archaea	Micrarchaeota	Micrarchaeia	Norongarragalinales	DTNV01	DTNV01	DTNV01 sp011358415
GCA_011358645.1	Archaea	Micrarchaeota	Micrarchaeia	DTNL01	DTNL01	DTNL01	DTNL01 sp011358645
GCA_011361745.1	Archaea	Halobacteriota	Archaeoglobi	Archaeoglobales	Archaeoglobaceae	WYZ-LMO2	WYZ-LMO2 sp011361745
GCA_011362025.1	Archaea	Asgardarchaeota	Jordarchaeia	Jordarchaeales	DTBI01	DTBI01	DTBI01 sp011362025
GCA_011364305.1	Archaea	Asgardarchaeota	Jordarchaeia	Jordarchaeales	DTBI01	DTBI01	DTBI01 sp011364305
GCA_011367245.1	Archaea	Halobacteriota	Archaeoglobi	Archaeoglobales	Archaeoglobaceae	WYZ-LMO2	WYZ-LMO2 sp011367245
GCA_011370395.1	Archaea	Methanobacteriota	Methanobacteria	Methanobacteriales	Methanothermobacteraceae_A	Methanothermobacter_A	Methanothermobacter_A sp011370395
GCA_011371765.1	Archaea	Nanoarchaeota	Nanoarchaeia	Pacearchaeales	DRVD01	DRVD01	DRVD01 sp011371765
GCA_011380095.1	Archaea	Altiarchaeota	Altiarchaeia	IMC4	SCGC-AAA252-I15	DSAL01	DSAL01 sp011380095
GCA_011389055.1	Archaea	Micrarchaeota	Micrarchaeia	CAILAH01	CAILAH01	CAILAH01	CAILAH01 sp011389055
GCA_011391755.1	Archaea	Halobacteriota	Methanosarcinia	Methanotrichales	Methanotrichaceae	Methanothrix	Methanothrix sp011391755
GCA_011605865.1	Archaea	Halobacteriota	Archaeoglobi	Archaeoglobales	Archaeoglobaceae	WYZ-LMO2	WYZ-LMO2 sp011605865
GCA_011620785.1	Archaea	Halobacteriota	Methanosarcinia	Methanotrichales	Methanotrichaceae	Methanothrix	Methanothrix sp011620785
GCA_011620845.1	Archaea	Methanobacteriota	Methanobacteria	Methanobacteriales	Methanobacteriaceae	Methanobacterium_A	Methanobacterium_A sp011620845
GCA_011772645.1	Archaea	Aenigmatarchaeota	Aenigmatarchaeia	QMZP01	QMZT01	CS3-C152	CS3-C152 sp011772645
GCA_012026795.1	Archaea	Halobacteriota	Methanosarcinia	Methanosarcinales	Methanoperedenaceae	Methanoperedens	Methanoperedens sp012026795
GCA_012026835.1	Archaea	Halobacteriota	Methanosarcinia	Methanosarcinales	Methanoperedenaceae	Methanoperedens	Methanoperedens sp012026835
GCA_012510295.1	Archaea	Halobacteriota	Methanomicrobia	Methanomicrobiales	Methanoculleaceae	Methanoculleus	Methanoculleus sp012510295
GCA_012510335.1	Archaea	Halobacteriota	Methanomicrobia	Methanomicrobiales	Methanoculleaceae	Methanoculleus	Methanoculleus sp012510335
GCA_012511245.1	Archaea	Halobacteriota	Methanomicrobia	Methanomicrobiales	Methanoculleaceae	Methanoculleus	Methanoculleus sp012511245
GCA_012518265.1	Archaea	Halobacteriota	Methanosarcinia	Methanosarcinales	Methanosarcinaceae	Methanimicrococcus	Methanimicrococcus sp012518265
GCA_012521035.1	Archaea	Halobacteriota	Methanomicrobia	Methanomicrobiales	Methanoculleaceae	Methanoculleus	Methanoculleus sp012521035
GCA_012523385.1	Archaea	Halobacteriota	Methanomicrobia	Methanomicrobiales	Methanomicrobiaceae	Methanogenium	Methanogenium sp012523385
GCA_012728895.1	Archaea	Halobacteriota	Methanomicrobia	Methanomicrobiales	Methanosphaerulaceae	UBA288	UBA288 sp012728895
GCA_012729535.1	Archaea	Halobacteriota	Methanomicrobia	Methanomicrobiales	Methanospirillaceae	Methanospirillum	Methanospirillum sp012729535
GCA_012797575.1	Archaea	Halobacteriota	Methanomicrobia	Methanomicrobiales	Methanoculleaceae	Methanoculleus	Methanoculleus sp012797575
GCA_012798025.1	Archaea	Halobacteriota	Methanosarcinia	Methanotrichales	Methanotrichaceae	Methanothrix	Methanothrix sp012798025
GCA_012798335.1	Archaea	Nanoarchaeota	Nanoarchaeia	Pacearchaeales	GW2011-AR1	RBG-13-33-26	RBG-13-33-26 sp012798335
GCA_012798365.1	Archaea	Halobacteriota	Methanomicrobia	Methanomicrobiales	Methanoregulaceae	Methanoregula	Methanoregula sp012798365
GCA_012838205.1	Archaea	Methanobacteriota	Methanobacteria	Methanobacteriales	Methanobacteriaceae	Methanobacterium	Methanobacterium sp012838205
GCA_012840175.1	Archaea	Methanobacteriota	Methanobacteria	Methanobacteriales	Methanothermobacteraceae_A	Methanothermobacter_A	Methanothermobacter_A sp012840175
GCA_012910725.1	Archaea	Halobacteriota	Methanosarcinia	Methanosarcinales	EX4572-44	Ethanoperedens	Ethanoperedens thermophilum
GCA_012961645.1	Archaea	Halobacteriota	Methanosarcinia	Methanosarcinales	Methanogasteraceae	Methanogaster	Methanogaster sp012961645
GCA_013139905.1	Archaea	EX4484-52	EX4484-52	EX4484-52	B79-G9	GLR112	GLR112 sp013139905
GCA_013139985.1	Archaea	Halobacteriota	Syntropharchaeia	ANME-1	ANME-1	QENH01	QENH01 sp013139985
GCA_013152685.1	Archaea	Hydrothermarchaeota	Hydrothermarchaeia	Hydrothermarchaeales	BMS3B	JAADFX01	JAADFX01 sp013152685
GCA_013152815.1	Archaea	Nanoarchaeota	Nanoarchaeia	Woesearchaeales	JAADFO01	JAADFO01	JAADFO01 sp013152815
GCA_013152845.1	Archaea	Hydrothermarchaeota	Hydrothermarchaeia	Hydrothermarchaeales	JAADFM01	JAADFM01	JAADFM01 sp013152845
GCA_013153555.1	Archaea	EX4484-52	EX4484-52	EX4484-52	JAADEF01	JAADEF01	JAADEF01 sp013153555
GCA_013178225.1	Archaea	Halobacteriota	Methanosarcinia	Methanotrichales	Methanotrichaceae	JABLXE01	JABLXE01 sp013178225
GCA_013180565.1	Archaea	Halobacteriota	Syntropharchaeia	ANME-1	ANME-1	QENH01	QENH01 sp013180565
GCA_013180585.1	Archaea	Halobacteriota	Syntropharchaeia	ANME-1	ANME-1	QENJ01	QENJ01 sp013180585
GCA_013180605.1	Archaea	Halobacteriota	Syntropharchaeia	ANME-1	ANME-1	QEXZ01	QEXZ01 sp013180605
GCA_013202845.1	Archaea	Nanoarchaeota	Nanoarchaeia	Woesearchaeales	GCA-2686295	GCA-2686295	GCA-2686295 sp013202845
GCA_013203345.1	Archaea	Nanoarchaeota	Nanoarchaeia	Woesearchaeales	UBA11576	JABMQF01	JABMQF01 sp013203345
GCA_013204355.1	Archaea	Nanoarchaeota	Nanoarchaeia	Woesearchaeales	GW2011-AR9	1-14-0-10-32-24	1-14-0-10-32-24 sp013204355
GCA_013215525.1	Archaea	Nanoarchaeota	Nanoarchaeia	Woesearchaeales	UBA583	UBA583	UBA583 sp013215525
GCA_013329045.1	Archaea	Nanoarchaeota	Nanoarchaeia	Woesearchaeales	UBA9989	UBA9989	UBA9989 sp9989u
GCA_013329055.1	Archaea	Nanoarchaeota	Nanoarchaeia	Pacearchaeales	GW2011-AR1	GW2011-AR13	GW2011-AR13 sp9966u
GCA_013329165.1	Archaea	Halobacteriota	Methanomicrobia	Methanomicrobiales	Methanocorpusculaceae	Methanocalculus	Methanocalculus sp9912u
GCA_013329175.1	Archaea	Nanoarchaeota	Nanoarchaeia	Woesearchaeales	UBA11716	UBA11716	UBA11716 sp9638u
GCA_013329215.1	Archaea	Nanoarchaeota	Nanoarchaeia	SCGC-AAA011-G17	GW2011-AR17	UBA9640	UBA9640 sp9640u
GCA_013329415.1	Archaea	Halobacteriota	Methanosarcinia	Methanosarcinales	Methanosarcinaceae	MTP4	MTP4 sp9310u
GCA_013329455.1	Archaea	Halobacteriota	Methanosarcinia	Methanotrichales	Methanotrichaceae	Methanothrix_A	Methanothrix_A sp9297u
GCA_013329575.1	Archaea	Halobacteriota	Methanoliparia	Methanoliparales	Methanoliparaceae	Methanoliparum	Methanoliparum sp8915u
GCA_013331015.1	Archaea	Halobacteriota	Methanomicrobia	Methanomicrobiales	Methanoregulaceae	Methanoregula	Methanoregula sp11803u
GCA_013331215.1	Archaea	Halobacteriota	Methanomicrobia	Methanomicrobiales	Methanosphaerulaceae	UBA288	UBA288 sp11384u
GCA_013331225.1	Archaea	Halobacteriota	Methanomicrobia	Methanomicrobiales	Methanoregulaceae	Methanolinea_A	Methanolinea_A sp11423u
GCA_013331265.1	Archaea	Halobacteriota	Methanosarcinia	Methanosarcinales	Methanosarcinaceae	Methanosarcina	Methanosarcina sp10923u
GCA_013331375.1	Archaea	Halobacteriota	Methanosarcinia	Methanosarcinales	Methanoperedenaceae	UBA10536	UBA10536 sp10536u
GCA_013331415.1	Archaea	Halobacteriota	Methanomicrobia	Methanomicrobiales	Methanoregulaceae	UBA9949	UBA9949 sp10516u
GCA_013331555.1	Archaea	Nanoarchaeota	Nanoarchaeia	Woesearchaeales	GW2011-AR9	UBA10204	UBA10204 sp10204u
GCA_013331575.1	Archaea	Nanoarchaeota	Nanoarchaeia	Woesearchaeales	UBA525	UBA525	UBA525 sp10207u
GCA_013331595.1	Archaea	Micrarchaeota	Micrarchaeia	Norongarragalinales	UBA10210	UBA10210	UBA10210 sp10210u
GCA_013331615.1	Archaea	Nanoarchaeota	Nanoarchaeia	Woesearchaeales	UBA10200	UBA10200	UBA10200 sp10200u
GCA_013331635.1	Archaea	Nanoarchaeota	Nanoarchaeia	Woesearchaeales	GW2011-AR9	GW2011-AR9	GW2011-AR9 sp10194u
GCA_013331795.1	Archaea	Nanoarchaeota	Nanoarchaeia	SCGC-AAA011-G17	GW2011-AR17	GW2011-AR17	GW2011-AR17 sp10136u
GCA_013331805.1	Archaea	Micrarchaeota	Micrarchaeia	Anstonellales	Anstonellaceae	UBA10161	UBA10161 sp10161u
GCA_013331945.1	Archaea	Nanoarchaeota	Nanoarchaeia	Pacearchaeales	UBA12030	UBA12030	UBA12030 sp10106u
GCA_013331965.1	Archaea	Nanoarchaeota	Nanoarchaeia	Woesearchaeales	UBA10107	UBA10107	UBA10107 sp10107u
GCA_013342525.1	Archaea	Halobacteriota	Halobacteria	Halobacteriales	Haloferacaceae	Halalkalirubrum	Halalkalirubrum sp003551725
GCA_013343275.1	Archaea	Nanohaloarchaeota	Nanosalinia	Nanosalinales	Nanosalinaceae	M3-22	M3-22 sp013343275
GCA_013360305.1	Archaea	Micrarchaeota	Micrarchaeia	Norongarragalinales	UBA10210	JABWCK01	JABWCK01 sp013360305
GCA_013403005.1	Archaea	Methanobacteriota	Methanobacteria	Methanobacteriales	Methanobacteriaceae	Methanobacterium	Methanobacterium sp013403005
GCA_013415565.1	Archaea	Halobacteriota	Methanomicrobia	Methanomicrobiales	Methanoregulaceae	UBA9949	UBA9949 sp013415565
GCA_013415575.1	Archaea	Halobacteriota	Methanomicrobia	Methanomicrobiales	Methanoregulaceae	UBA9949	UBA9949 sp013415575
GCA_013415595.1	Archaea	Halobacteriota	Methanosarcinia	Methanotrichales	Methanotrichaceae	JAAEEW01	JAAEEW01 sp013415595
GCA_013415665.1	Archaea	Halobacteriota	Methanomicrobia	Methanomicrobiales	Methanomicrobiaceae	LKUD01	LKUD01 sp013415665
GCA_013415795.1	Archaea	Halobacteriota	UBA148	UBA148	UBA148	UBA148	UBA148 sp013415795
GCA_013572355.1	Archaea	Halobacteriota	Methanosarcinia	Methanosarcinales	Methanogasteraceae	Methanogaster	Methanogaster sp013572355
GCA_013824915.1	Archaea	Nanoarchaeota	Nanoarchaeia	SCGC-AAA011-G17	PNOQ01	PNOQ01	PNOQ01 sp013824915
GCA_014237145.1	Archaea	Halobacteriota	Methanosarcinia	Methanosarcinales	Methanocomedenaceae	Methanocomedens	Methanocomedens sp014237145
GCA_014297435.1	Archaea	Nanohaloarchaeota	Nanosalinia	Nanosalinales	Nanosalinaceae	PL-Br10-U2g16	PL-Br10-U2g16 sp014297435
GCA_014361165.1	Archaea	Halobacteriota	Archaeoglobi	JdFR-21	JdFR-21	JdFR-21	JdFR-21 sp014361165
GCA_014361195.1	Archaea	Thermoplasmatota	E2	UBA202	JdFR-43	JACIWB01	JACIWB01 sp014361195
GCA_014361205.1	Archaea	Halobacteriota	Methanosarcinia	Methanosarcinales	Methanosarcinaceae	Methanomethylovorans	Methanomethylovorans sp014361205
GCA_014361245.1	Archaea	Thermoplasmatota	E2	UBA202	JdFR-43	JACIWB01	JACIWB01 sp014361245
GCA_014384375.1	Archaea	Nanoarchaeota	Nanoarchaeia	Woesearchaeales	GCA-2686295	GCA-2686295	GCA-2686295 sp014384375
GCA_014727915.1	Archaea	Altiarchaeota	Altiarchaeia	IMC4	SCGC-AAA252-I15	WJMO01	WJMO01 sp014727915
GCA_014728565.1	Archaea	Nanoarchaeota	Nanoarchaeia	Pacearchaeales	GW2011-AR1	WJLK01	WJLK01 sp014728565
GCA_014728745.1	Archaea	Nanoarchaeota	Nanoarchaeia	Pacearchaeales	GW2011-AR1	WJLC01	WJLC01 sp014728745
GCA_014728875.1	Archaea	Nanoarchaeota	Nanoarchaeia	Woesearchaeales	WJKV01	WJKV01	WJKV01 sp014728875
GCA_014729015.1	Archaea	Nanoarchaeota	Nanoarchaeia	Woesearchaeales	WJKR01	WJKR01	WJKR01 sp014729015
GCA_014729145.1	Archaea	Nanoarchaeota	Nanoarchaeia	Woesearchaeales	WJKL01	WJKL01	WJKL01 sp014729145
GCA_014729195.1	Archaea	Nanoarchaeota	Nanoarchaeia	Woesearchaeales	ARS49	WJKI01	WJKI01 sp014729195
GCA_014729335.1	Archaea	Nanoarchaeota	Nanoarchaeia	WJKC01	WJKC01	WJKC01	WJKC01 sp014729335
GCA_014729345.1	Archaea	Nanoarchaeota	Nanoarchaeia	Woesearchaeales	WJKB01	WJKB01	WJKB01 sp014729345
GCA_014729505.1	Archaea	Nanoarchaeota	Nanoarchaeia	Woesearchaeales	ARS49	WJJS01	WJJS01 sp014729505
GCA_014729555.1	Archaea	Nanoarchaeota	Nanoarchaeia	Woesearchaeales	ARS49	WJJT01	WJJT01 sp014729555
GCA_014729675.1	Archaea	Nanoarchaeota	Nanoarchaeia	Woesearchaeales	WJKL01	WJJM01	WJJM01 sp014729675
GCA_014729705.1	Archaea	Altiarchaeota	Altiarchaeia	IMC4	SCGC-AAA252-I15	WJJK01	WJJK01 sp014729705
GCA_014729995.1	Archaea	Nanoarchaeota	Nanoarchaeia	Woesearchaeales	WJIZ01	WJIZ01	WJIZ01 sp014729995
GCA_014859725.1	Archaea	Halobacteriota	Methanosarcinia	Methanosarcinales	Methanocomedenaceae	Kmv04	Kmv04 sp014859725
GCA_014859735.1	Archaea	Halobacteriota	Syntropharchaeia	ANME-1	ANME-1	ANME-1-THS	ANME-1-THS sp014859735
GCA_014859785.1	Archaea	Halobacteriota	Methanosarcinia	Methanosarcinales	Methanoperedenaceae	Methanoperedens_A	Methanoperedens_A sp014859785
GCA_014874255.1	Archaea	Nanoarchaeota	Nanoarchaeia	Woesearchaeales	UBA525	UBA153	UBA153 sp014874255
GCA_014894395.1	Archaea	Thermoplasmatota	E2	DHVEG-1	DHVEG-1	SM1-50	SM1-50 sp014894395
GCA_015063085.1	Archaea	Halobacteriota	Methanomicrobia	Methanomicrobiales	Methanocorpusculaceae	Methanocorpusculum	Methanocorpusculum parvum_A
GCA_015163485.1	Archaea	Halobacteriota	Archaeoglobi	Archaeoglobales	Archaeoglobaceae	Geoglobus	Geoglobus acetivorans_A
GCA_015519985.1	Archaea	Nanoarchaeota	Nanoarchaeia	Woesearchaeales	WAPJ01	WIAN01	WIAN01 sp015519985
GCA_015520065.1	Archaea	Nanoarchaeota	Nanoarchaeia	Pacearchaeales	GW2011-AR1	WAQV01	WAQV01 sp015520065
GCA_015520105.1	Archaea	Aenigmatarchaeota	Aenigmatarchaeia	QMZP01	QMZP01	WAQT01	WAQT01 sp015520105
GCA_015520115.1	Archaea	Halobacteriota	Archaeoglobi	Archaeoglobales	Archaeoglobaceae	Ferroglobus	Ferroglobus sp015520115
GCA_015520145.1	Archaea	Hydrothermarchaeota	Hydrothermarchaeia	Hydrothermarchaeales	WAQR01	WAQR01	WAQR01 sp015520145
GCA_015520485.1	Archaea	Halobacteriota	Archaeoglobi	Archaeoglobales	Archaeoglobaceae	Archaeoglobus_C	Archaeoglobus_C sp015520485
GCA_015520525.1	Archaea	Nanoarchaeota	Nanoarchaeia	Woesearchaeales	WAPY01	WAPY01	WAPY01 sp015520525
GCA_015520605.1	Archaea	EX4484-52	EX4484-52	EX4484-52	WAPT01	WAPT01	WAPT01 sp015520605
GCA_015520785.1	Archaea	Nanoarchaeota	Nanoarchaeia	Woesearchaeales	WAPJ01	WAPJ01	WAPJ01 sp015520785
GCA_015520895.1	Archaea	EX4484-52	EX4484-52	EX4484-52	JAADEF01	JAADEF01	JAADEF01 sp015520895
GCA_015521385.1	Archaea	Thermoproteota	Korarchaeia	Korarchaeales	Korarchaeaceae	WALU01	WALU01 sp015521385
GCA_015521565.1	Archaea	Hydrothermarchaeota	Hydrothermarchaeia	Hydrothermarchaeales	BMS3B	JAADFX01	JAADFX01 sp015521565
GCA_015521615.1	Archaea	Hydrothermarchaeota	Hydrothermarchaeia	Hydrothermarchaeales	BMS3B	JAADFX01	JAADFX01 sp015521615
GCA_015521945.1	Archaea	Hydrothermarchaeota	Hydrothermarchaeia	Hydrothermarchaeales	BMS3B	JAADFH01	JAADFH01 sp015521945
GCA_015522195.1	Archaea	Halobacteriota	Archaeoglobi	Archaeoglobales	Archaeoglobaceae	Geoglobus	Geoglobus sp015522195
GCA_015522685.1	Archaea	Thermoproteota	Korarchaeia	Korarchaeales	Korarchaeaceae	WALU01	WALU01 sp015522685
GCA_015522765.1	Archaea	Nanoarchaeota	Nanoarchaeia	Woesearchaeales	WALR01	WALR01	WALR01 sp015522765
GCA_015522865.1	Archaea	Micrarchaeota	Micrarchaeia	Norongarragalinales	WALN01	WALN01	WALN01 sp015522865
GCA_015523055.1	Archaea	Altiarchaeota	Altiarchaeia	IMC4	QMZM01	WALD01	WALD01 sp015523055
GCA_015523335.1	Archaea	Halobacteriota	Archaeoglobi	Archaeoglobales	Archaeoglobaceae	WAKM01	WAKM01 sp015523335
GCA_015523645.1	Archaea	Halobacteriota	Archaeoglobi	Archaeoglobales	Archaeoglobaceae	Geoglobus	Geoglobus sp015523645
GCA_015523685.1	Archaea	Halobacteriota	Archaeoglobi	Archaeoglobales	JdFR-42	WAJW01	WAJW01 sp015523685
GCA_015660865.1	Archaea	Halobacteriota	Methanomicrobia	Methanomicrobiales	JACTUA01	JACTUA01	JACTUA01 sp015660865
GCA_015660885.1	Archaea	Halobacteriota	Methanomicrobia	Methanomicrobiales	Methanoregulaceae	Methanoregula	Methanoregula sp015660885
GCA_015660965.1	Archaea	Halobacteriota	Methanomicrobia	Methanomicrobiales	Methanoregulaceae	MVRE01	MVRE01 sp015660965
GCA_015661405.1	Archaea	Methanobacteriota	Methanobacteria	Methanobacteriales	Methanobacteriaceae	Methanobacterium_A	Methanobacterium_A sp015661405
GCA_016177265.1	Archaea	Nanoarchaeota	Nanoarchaeia	SCGC-AAA011-G17	UBA489	JACOVP01	JACOVP01 sp016177265
GCA_016177315.1	Archaea	Nanoarchaeota	Nanoarchaeia	Woesearchaeales	UBA12501	JACOVN01	JACOVN01 sp016177315
GCA_016177345.1	Archaea	Nanoarchaeota	Nanoarchaeia	Woesearchaeales	UBA12501	JACPCA01	JACPCA01 sp016177345
GCA_016179945.1	Archaea	Nanoarchaeota	Nanoarchaeia	SCGC-AAA011-G17	GW2011-AR18	JACPCE01	JACPCE01 sp016179945
GCA_016179995.1	Archaea	Nanoarchaeota	Nanoarchaeia	Woesearchaeales	GW2011-AR9	JACPCC01	JACPCC01 sp016179995
GCA_016180035.1	Archaea	Nanoarchaeota	Nanoarchaeia	Woesearchaeales	UBA12501	JACPCA01	JACPCA01 sp016180035
GCA_016180085.1	Archaea	Nanoarchaeota	Nanoarchaeia	Woesearchaeales	UBA10216	UBA10216	UBA10216 sp016180085
GCA_016180105.1	Archaea	Nanoarchaeota	Nanoarchaeia	Woesearchaeales	UBA10216	UBA10216	UBA10216 sp016180105
GCA_016180135.1	Archaea	Nanoarchaeota	Nanoarchaeia	Woesearchaeales	JACPBV01	JACPBV01	JACPBV01 sp016180135
GCA_016180145.1	Archaea	Nanoarchaeota	Nanoarchaeia	Woesearchaeales	UBA10216	JACPBT01	JACPBT01 sp016180145
GCA_016180165.1	Archaea	Nanoarchaeota	Nanoarchaeia	Woesearchaeales	JACPBV01	JACPBV01	JACPBV01 sp016180165
GCA_016180195.1	Archaea	Nanoarchaeota	Nanoarchaeia	Woesearchaeales	UBA10216	JACPBS01	JACPBS01 sp016180195
GCA_016180235.1	Archaea	Nanoarchaeota	Nanoarchaeia	Woesearchaeales	GW2011-AR4	JACPDF01	JACPDF01 sp016180235
GCA_016180285.1	Archaea	Nanoarchaeota	Nanoarchaeia	Woesearchaeales	JACPBO01	JACPBO01	JACPBO01 sp016180285
GCA_016181215.1	Archaea	Nanoarchaeota	Nanoarchaeia	SCGC-AAA011-G17	JACOZS01	JACOZS01	JACOZS01 sp016181215
GCA_016181245.1	Archaea	Nanoarchaeota	Nanoarchaeia	SCGC-AAA011-G17	GW2011-AR20	JACQNJ01	JACQNJ01 sp016181245
GCA_016181265.1	Archaea	Nanoarchaeota	Nanoarchaeia	Woesearchaeales	GW2011-AR9	JACOZP01	JACOZP01 sp016181265
GCA_016181275.1	Archaea	Nanoarchaeota	Nanoarchaeia	SCGC-AAA011-G17	GCA-2688095	JACOZQ01	JACOZQ01 sp016181275
GCA_016181345.1	Archaea	Nanoarchaeota	Nanoarchaeia	Woesearchaeales	GW2011-AR9	JACOZM01	JACOZM01 sp016181345
GCA_016181885.1	Archaea	Nanoarchaeota	Nanoarchaeia	Pacearchaeales	GW2011-AR1	JACOYJ01	JACOYJ01 sp016181885
GCA_016181895.1	Archaea	Nanoarchaeota	Nanoarchaeia	Pacearchaeales	GW2011-AR1	JACQLK01	JACQLK01 sp016181895
GCA_016181905.1	Archaea	Nanoarchaeota	Nanoarchaeia	Pacearchaeales	GW2011-AR1	JACOYM01	JACOYM01 sp016181905
GCA_016184145.1	Archaea	Nanoarchaeota	Nanoarchaeia	Woesearchaeales	GW2011-AR4	JACPDF01	JACPDF01 sp016184145
GCA_016185435.1	Archaea	Aenigmatarchaeota	Aenigmatarchaeia	QMZP01	QMZP01	JACPNN01	JACPNN01 sp016185435
GCA_016185555.1	Archaea	Nanoarchaeota	Nanoarchaeia	SCGC-AAA011-G17	JACPNG01	JACPNI01	JACPNI01 sp016185555
GCA_016185565.1	Archaea	Nanoarchaeota	Nanoarchaeia	SCGC-AAA011-G17	JAGVZF01	JACPNH01	JACPNH01 sp016185565
GCA_016185605.1	Archaea	Nanoarchaeota	Nanoarchaeia	SCGC-AAA011-G17	JACPNG01	JACPNG01	JACPNG01 sp016185605
GCA_016185615.1	Archaea	Nanoarchaeota	Nanoarchaeia	SCGC-AAA011-G17	JACPNG01	JACPNE01	JACPNE01 sp016185615
GCA_016185625.1	Archaea	Nanoarchaeota	Nanoarchaeia	Woesearchaeales	GW2011-AR9	JACPND01	JACPND01 sp016185625
GCA_016185635.1	Archaea	Nanoarchaeota	Nanoarchaeia	SCGC-AAA011-G17	JACPIM01	JACPNF01	JACPNF01 sp016185635
GCA_016185685.1	Archaea	Nanoarchaeota	Nanoarchaeia	Woesearchaeales	GW2011-AR9	JACPNC01	JACPNC01 sp016185685
GCA_016185705.1	Archaea	Nanoarchaeota	Nanoarchaeia	Woesearchaeales	UBA10216	UBA492	UBA492 sp016185705
GCA_016185725.1	Archaea	Nanoarchaeota	Nanoarchaeia	Woesearchaeales	GW2011-AR9	JACPNA01	JACPNA01 sp016185725
GCA_016185955.1	Archaea	Nanoarchaeota	Nanoarchaeia	Woesearchaeales	GW2011-AR4	JACPJP01	JACPJP01 sp016185955
GCA_016186365.1	Archaea	Nanoarchaeota	Nanoarchaeia	Pacearchaeales	GW2011-AR1	JACPLT01	JACPLT01 sp016186365
GCA_016186375.1	Archaea	Nanoarchaeota	Nanoarchaeia	Pacearchaeales	GW2011-AR1	JACPLS01	JACPLS01 sp016186375
GCA_016186425.1	Archaea	Nanoarchaeota	Nanoarchaeia	Pacearchaeales	GW2011-AR1	JACPLR01	JACPLR01 sp016186425
GCA_016187495.1	Archaea	Nanoarchaeota	Nanoarchaeia	Woesearchaeales	GW2011-AR4	JACPJP01	JACPJP01 sp016187495
GCA_016187565.1	Archaea	Nanoarchaeota	Nanoarchaeia	Woesearchaeales	JACPJR01	JACPJR01	JACPJR01 sp016187565
GCA_016188045.1	Archaea	Nanoarchaeota	Nanoarchaeia	SCGC-AAA011-G17	JACPIM01	JACPIM01	JACPIM01 sp016188045
GCA_016188065.1	Archaea	Nanoarchaeota	Nanoarchaeia	SCGC-AAA011-G17	GCA-2688095	JACPIN01	JACPIN01 sp016188065
GCA_016188115.1	Archaea	Nanoarchaeota	Nanoarchaeia	Woesearchaeales	GW2011-AR9	JACPIK01	JACPIK01 sp016188115
GCA_016188155.1	Archaea	Nanoarchaeota	Nanoarchaeia	Woesearchaeales	UBA10216	UBA10216	UBA10216 sp016188155
GCA_016188175.1	Archaea	Nanoarchaeota	Nanoarchaeia	Woesearchaeales	JACPBV01	JACPII01	JACPII01 sp016188175
GCA_016188205.1	Archaea	Nanoarchaeota	Nanoarchaeia	Woesearchaeales	UBA10216	JACPIG01	JACPIG01 sp016188205
GCA_016188265.1	Archaea	Nanoarchaeota	Nanoarchaeia	Woesearchaeales	ARS49	JACPID01	JACPID01 sp016188265
GCA_016188825.1	Archaea	Nanoarchaeota	Nanoarchaeia	Pacearchaeales	GW2011-AR1	JACPHA01	JACPHA01 sp016188825
GCA_016188895.1	Archaea	Nanoarchaeota	Nanoarchaeia	Pacearchaeales	GW2011-AR1	JACPGZ01	JACPGZ01 sp016188895
GCA_016188965.1	Archaea	Micrarchaeota	Micrarchaeia	Norongarragalinales	JACPGT01	JACPGT01	JACPGT01 sp016188965
GCA_016192905.1	Archaea	Nanoarchaeota	Nanoarchaeia	Woesearchaeales	UBA10216	JACPTG01	JACPTG01 sp016192905
GCA_016192945.1	Archaea	Nanoarchaeota	Nanoarchaeia	Woesearchaeales	UBA10216	JACPTE01	JACPTE01 sp016192945
GCA_016192995.1	Archaea	Nanoarchaeota	Nanoarchaeia	Woesearchaeales	DSVV01	JACPTB01	JACPTB01 sp016192995
GCA_016196285.1	Archaea	Nanoarchaeota	Nanoarchaeia	Pacearchaeales	GW2011-AR1	SICV01	SICV01 sp016196285
GCA_016198585.1	Archaea	Aenigmatarchaeota	Aenigmatarchaeia	QMZP01	QMZP01	JACQOD01	JACQOD01 sp016198585
GCA_016198725.1	Archaea	Nanoarchaeota	Nanoarchaeia	Woesearchaeales	ARS49	JACQIC01	JACQIC01 sp016198725
GCA_016202725.1	Archaea	Aenigmatarchaeota	Aenigmatarchaeia	QMZP01	QMZP01	JACQOD01	JACQOD01 sp016202725
GCA_016202745.1	Archaea	Aenigmatarchaeota	Aenigmatarchaeia	QMZP01	QMZP01	JACQIG01	JACQIG01 sp016202745
GCA_016202785.1	Archaea	Aenigmatarchaeota	Aenigmatarchaeia	QMZP01	QMZP01	JACQOC01	JACQOC01 sp016202785
GCA_016203115.1	Archaea	Nanoarchaeota	Nanoarchaeia	SCGC-AAA011-G17	GW2011-AR20	JACQNJ01	JACQNJ01 sp016203115
GCA_016203135.1	Archaea	Nanoarchaeota	Nanoarchaeia	SCGC-AAA011-G17	JACPNG01	JACQNI01	JACQNI01 sp016203135
GCA_016203175.1	Archaea	Nanoarchaeota	Nanoarchaeia	SCGC-AAA011-G17	JACQNH01	JACQNH01	JACQNH01 sp016203175
GCA_016203225.1	Archaea	Nanoarchaeota	Nanoarchaeia	Woesearchaeales	ARS49	DSQK01	DSQK01 sp016203225
GCA_016203305.1	Archaea	Nanoarchaeota	Nanoarchaeia	Woesearchaeales	ARS49	SURF-65	SURF-65 sp016203305
GCA_016203375.1	Archaea	Nanoarchaeota	Nanoarchaeia	Woesearchaeales	UBA12501	JACQMX01	JACQMX01 sp016203375
GCA_016203395.1	Archaea	Nanoarchaeota	Nanoarchaeia	Woesearchaeales	ARS49	JACQMV01	JACQMV01 sp016203395
GCA_016203445.1	Archaea	Nanoarchaeota	Nanoarchaeia	Woesearchaeales	ARS49	JACQMS01	JACQMS01 sp016203445
GCA_016205905.1	Archaea	Nanoarchaeota	Nanoarchaeia	Woesearchaeales	DSVV01	JACQSP01	JACQSP01 sp016205905
GCA_016207165.1	Archaea	Micrarchaeota	Micrarchaeia	Norongarragalinales	JACPGT01	JACPGT01	JACPGT01 sp016207165
GCA_016207465.1	Archaea	Halobacteriota	Syntropharchaeia	JACQPP01	JACQPP01	JACQPP01	JACQPP01 sp016207465
GCA_016207475.1	Archaea	Hydrothermarchaeota	Hydrothermarchaeia	Hydrothermarchaeales	WAQR01	JACQPM01	JACQPM01 sp016207475
GCA_016208715.1	Archaea	Nanoarchaeota	Nanoarchaeia	Woesearchaeales	UBA11576	JACQX01	JACQX01 sp016208715
GCA_016211095.1	Archaea	Nanoarchaeota	Nanoarchaeia	SCGC-AAA011-G17	GW2011-AR17	JACQSW01	JACQSW01 sp016211095
GCA_016211185.1	Archaea	Nanoarchaeota	Nanoarchaeia	Woesearchaeales	UBA10216	JACQST01	JACQST01 sp016211185
GCA_016211195.1	Archaea	Nanoarchaeota	Nanoarchaeia	Woesearchaeales	JACQSS01	JACQSS01	JACQSS01 sp016211195
GCA_016211215.1	Archaea	Nanoarchaeota	Nanoarchaeia	Woesearchaeales	JACQSR01	JACQSR01	JACQSR01 sp016211215
GCA_016211995.1	Archaea	Nanoarchaeota	Nanoarchaeia	Pacearchaeales	DTIR01	JACRHU01	JACRHU01 sp016211995
GCA_016212375.1	Archaea	Micrarchaeota	Micrarchaeia	Norongarragalinales	JACPGT01	JACPGT01	JACPGT01 sp016212375
GCA_016212395.1	Archaea	Micrarchaeota	Micrarchaeia	JACRGF01	JACRGF01	JACRGF01	JACRGF01 sp016212395
GCA_016213425.1	Archaea	Nanoarchaeota	Nanoarchaeia	Woesearchaeales	ARS49	JACRKG01	JACRKG01 sp016213425
GCA_016214075.1	Archaea	Nanoarchaeota	Nanoarchaeia	Woesearchaeales	DSVV01	JACRPI01	JACRPI01 sp016214075
GCA_016214445.1	Archaea	Micrarchaeota	Micrarchaeia	Norongarragalinales	JACPGT01	JACROM01	JACROM01 sp016214445
GCA_016215305.1	Archaea	Nanoarchaeota	Nanoarchaeia	Woesearchaeales	DSVV01	JACRPI01	JACRPI01 sp016215305
GCA_016215315.1	Archaea	Nanoarchaeota	Nanoarchaeia	Woesearchaeales	ARS49	JACRKG01	JACRKG01 sp016215315
GCA_016217785.1	Archaea	Methanobacteriota	Methanobacteria	Methanobacteriales	Methanobacteriaceae	Methanobacterium	Methanobacterium sp016217785
GCA_016219765.1	Archaea	Nanoarchaeota	Nanoarchaeia	Woesearchaeales	UBA11576	JACQX01	JACQX01 sp016219765
GCA_016219825.1	Archaea	Nanoarchaeota	Nanoarchaeia	SCGC-AAA011-G17	GW2011-AR18	JACRKJ01	JACRKJ01 sp016219825
GCA_016219865.1	Archaea	Nanoarchaeota	Nanoarchaeia	Woesearchaeales	DSVV01	JACRKF01	JACRKF01 sp016219865
GCA_016222945.1	Archaea	Methanobacteriota	Methanobacteria	Methanobacteriales	Methanobacteriaceae	Methanobacterium_D	Methanobacterium_D sp016222945
GCA_016234025.1	Archaea	Nanoarchaeota	Nanoarchaeia	Pacearchaeales	GW2011-AR1	JACQLL01	JACQLL01 sp016234025
GCA_016234065.1	Archaea	Nanoarchaeota	Nanoarchaeia	Pacearchaeales	GW2011-AR1	JAGVWT01	JAGVWT01 sp016234065
GCA_016235495.1	Archaea	Nanoarchaeota	Nanoarchaeia	SCGC-AAA011-G17	GW2011-AR17	GW2011-AR17	GW2011-AR17 sp016235495
GCA_016278365.1	Archaea	Halobacteriota	Methanosarcinia	Methanosarcinales	Methanosarcinaceae	Methanolobus	Methanolobus sp016278365
GCA_016278385.1	Archaea	Halobacteriota	Methanosarcinia	Methanosarcinales	Methanosarcinaceae	Methanolobus	Methanolobus sp016278385
GCA_016432305.1	Archaea	Nanoarchaeota	Nanoarchaeia	SCGC-AAA011-G17	JAGVZH01	GCA-16432305	GCA-16432305 sp016432305
GCA_016432325.1	Archaea	Aenigmatarchaeota	Aenigmatarchaeia	PWEA01	JACQIF01	JACQIF01	JACQIF01 sp016432325
GCA_016649585.1	Archaea	Halobacteriota	Syntropharchaeia	ANME-1	ANME-1	JACGMN01	JACGMN01 sp016649585
GCA_016699325.1	Archaea	Halobacteriota	Methanomicrobia	Methanomicrobiales	Methanoregulaceae	UBA9949	UBA9949 sp016699325
GCA_016706325.1	Archaea	Halobacteriota	Methanosarcinia	Methanotrichales	Methanotrichaceae	Methanothrix	Methanothrix sp016706325
GCA_016782405.1	Archaea	Aenigmatarchaeota	Aenigmatarchaeia	QMZP01	QMZP01	BS750m-G81	BS750m-G81 sp016782405
GCA_016784085.1	Archaea	Nanoarchaeota	Nanoarchaeia	Pacearchaeales	GW2011-AR1	BS150m-G67	BS150m-G67 sp016784085
GCA_016784105.1	Archaea	Nanoarchaeota	Nanoarchaeia	Woesearchaeales	GW2011-AR4	BS150m-G66	BS150m-G66 sp016784105
GCA_016784165.1	Archaea	Nanoarchaeota	Nanoarchaeia	Woesearchaeales	BS150m-G63	BS150m-G63	BS150m-G63 sp016784165
GCA_016784195.1	Archaea	Nanoarchaeota	Nanoarchaeia	Woesearchaeales	GW2011-AR4	BS150m-G64	BS150m-G64 sp016784195
GCA_016784245.1	Archaea	Nanoarchaeota	Nanoarchaeia	SCGC-AAA011-G17	GW2011-AR17	BS150m-G60	BS150m-G60 sp016784245
GCA_016840485.1	Archaea	Asgardarchaeota	Baldrarchaeia	Baldrarchaeales	DXJG01	DXJG01	DXJG01 sp016840485
GCA_016840485.1	Archaea	Asgardarchaeota	Baldrarchaeia	Baldrarchaeales	DXJG01	DXJG01	DXJG01 sp016840485
GCA_016840485.1	Archaea	Asgardarchaeota	Baldrarchaeia	Baldrarchaeales	DXJG01	DXJG01	DXJG01 sp016840485
GCA_016841265.1	Archaea	Halobacteriota	Methanosarcinia	Methanosarcinales	Methanosarcinaceae	MTP4	MTP4 sp016841265
GCA_016841385.1	Archaea	Halobacteriota	Methanomicrobia	Methanomicrobiales	Methanoculleaceae	Methanoculleus	Methanoculleus sp016841385
GCA_016841625.1	Archaea	Halobacteriota	Methanosarcinia	Methanosarcinales	Methanosarcinaceae	MTP4	MTP4 sp016841625
GCA_016841665.1	Archaea	Halobacteriota	Methanomicrobia	Methanomicrobiales	Methanomicrobiaceae	DSDF01	DSDF01 sp016841665
GCA_016841955.1	Archaea	Halobacteriota	Methanomicrobia	Methanomicrobiales	Methanoculleaceae	Methanoculleus	Methanoculleus sp016841955
GCA_016866895.1	Archaea	Micrarchaeota	Micrarchaeia	Anstonellales	VGKX01	VGKX01	VGKX01 sp016866895
GCA_016866915.1	Archaea	Nanoarchaeota	Nanoarchaeia	Pacearchaeales	GW2011-AR1	ASMP01	ASMP01 sp016866915
GCA_016866935.1	Archaea	Nanoarchaeota	Nanoarchaeia	Pacearchaeales	GW2011-AR1	SICU01	SICU01 sp016866935
GCA_016866955.1	Archaea	Nanoarchaeota	Nanoarchaeia	Pacearchaeales	GW2011-AR1	SICV01	SICV01 sp016866955
GCA_016867035.1	Archaea	Nanoarchaeota	Nanoarchaeia	Pacearchaeales	GW2011-AR1	CAIPOI01	CAIPOI01 sp016867035
GCA_016867655.1	Archaea	Altiarchaeota	Altiarchaeia	IMC4	SCGC-AAA252-I15	VGJA01	VGJA01 sp016867655
GCA_016874685.1	Archaea	Methanobacteriota	Methanobacteria	Methanobacteriales	Methanobacteriaceae	VGTM01	VGTM01 sp016874685
GCA_016926055.1	Archaea	Nanoarchaeota	Nanoarchaeia	Woesearchaeales	JAADFO01	JAFGPE01	JAFGPE01 sp016926055
GCA_016926395.1	Archaea	Nanoarchaeota	Nanoarchaeia	Woesearchaeales	SKGA01	SKGA01	SKGA01 sp016926395
GCA_016926455.1	Archaea	Halobacteriota	Methanosarcinia	Methanosarcinales	Methanosarcinaceae	JAFGQV01	JAFGQV01 sp016926455
GCA_016926505.1	Archaea	Halobacteriota	Methanomicrobia	Methanomicrobiales	Methanospirillaceae	JAFGOM01	JAFGOM01 sp016926505
GCA_016927055.1	Archaea	Halobacteriota	Methanosarcinia	Methanotrichales	Methanotrichaceae	Methanothrix	Methanothrix sp016927055
GCA_016927425.1	Archaea	Halobacteriota	Methanosarcinia	Methanotrichales	Methanotrichaceae	JAFGMR01	JAFGMR01 sp016927425
GCA_016928095.1	Archaea	Thermoplasmatota	EX4484-6	EX4484-6	EX4484-6	JAFGLL01	JAFGLL01 sp016928095
GCA_016928115.1	Archaea	Nanoarchaeota	Nanoarchaeia	Woesearchaeales	JAFGLI01	JAFGLI01	JAFGLI01 sp016928115
GCA_016928155.1	Archaea	Nanoarchaeota	Nanoarchaeia	Woesearchaeales	JAFGLG01	JAFGLG01	JAFGLG01 sp016928155
GCA_016928355.1	Archaea	Halobacteriota	Methanomicrobia	Methanomicrobiales	Methanomicrobiaceae	Methanolacinia	Methanolacinia sp016928355
GCA_016928455.1	Archaea	Halobacteriota	Syntropharchaeia	ANME-1	ANME-1	JACGMN01	JACGMN01 sp016928455
GCA_016928835.1	Archaea	Nanoarchaeota	Nanoarchaeia	Woesearchaeales	GW2011-AR15	JAFGJW01	JAFGJW01 sp016928835
GCA_016929175.1	Archaea	Thermoplasmatota	EX4484-6	EX4484-6	EX4484-6	JAFGLL01	JAFGLL01 sp016929175
GCA_016929255.1	Archaea	Nanoarchaeota	Nanoarchaeia	Woesearchaeales	UBA11576	JABMQF01	JABMQF01 sp016929255
GCA_016929855.1	Archaea	Nanoarchaeota	Nanoarchaeia	Woesearchaeales	JAHJEM01	JAFGHY01	JAFGHY01 sp016929855
GCA_016929895.1	Archaea	Nanoarchaeota	Nanoarchaeia	Woesearchaeales	ARS49	WJKI01	WJKI01 sp016929895
GCA_016930255.1	Archaea	Halobacteriota	Syntropharchaeia	ANME-1	ANME-1	JACGMN01	JACGMN01 sp016930255
GCA_016930415.1	Archaea	Nanoarchaeota	Nanoarchaeia	Woesearchaeales	SM23-78	JAFGBP01	JAFGBP01 sp016930415
GCA_016930995.1	Archaea	Thermoplasmatota	E2	DHVEG-1	DHVEG-1	SM1-50	SM1-50 sp016930995
GCA_016931175.1	Archaea	Nanoarchaeota	Nanoarchaeia	Tiddalikarchaeales	Tiddalikarchaeaceae	CG07-land	CG07-land sp016931175
GCA_016931955.1	Archaea	Altiarchaeota	Altiarchaeia	IMC4	QMZM01	JAFGDV01	JAFGDV01 sp016931955
GCA_016932215.1	Archaea	Aenigmatarchaeota	Aenigmatarchaeia	QMZP01	QMZT01	JAFGDH01	JAFGDH01 sp016932215
GCA_016932245.1	Archaea	Thermoplasmatota	E2	DHVEG-1	DHVEG-1	JAFGDG01	JAFGDG01 sp016932245
GCA_016932315.1	Archaea	Nanoarchaeota	Nanoarchaeia	Woesearchaeales	SM23-78	SM23-78	SM23-78 sp016932315
GCA_016932675.1	Archaea	Halobacteriota	Methanosarcinia	Methanosarcinales	Methanosarcinaceae	Methanolobus	Methanolobus sp016932675
GCA_016932755.1	Archaea	Nanoarchaeota	Nanoarchaeia	Woesearchaeales	JAGWAF01	JAFGCE01	JAFGCE01 sp016932755
GCA_016933095.1	Archaea	Nanoarchaeota	Nanoarchaeia	Woesearchaeales	SM23-78	JAFGBP01	JAFGBP01 sp016933095
GCA_016934775.1	Archaea	Nanoarchaeota	Nanoarchaeia	Woesearchaeales	GW2011-AR15	JAFGSP01	JAFGSP01 sp016934775
GCA_016935095.1	Archaea	Nanoarchaeota	Nanoarchaeia	Woesearchaeales	GW2011-AR15	JAFGRO01	JAFGRO01 sp016935095
GCA_016935125.1	Archaea	Nanoarchaeota	Nanoarchaeia	Woesearchaeales	DSVV01	JAFGRM01	JAFGRM01 sp016935125
GCA_016935155.1	Archaea	Nanoarchaeota	Nanoarchaeia	Woesearchaeales	UBA10107	UBA10107	UBA10107 sp016935155
GCA_016935175.1	Archaea	Nanoarchaeota	Nanoarchaeia	Woesearchaeales	SM23-78	SM23-78	SM23-78 sp016935175
GCA_016935265.1	Archaea	Nanoarchaeota	Nanoarchaeia	Woesearchaeales	UBA10216	JAFGRH01	JAFGRH01 sp016935265
GCA_016935475.1	Archaea	Halobacteriota	Methanosarcinia	Methanosarcinales	Methanosarcinaceae	JAFGQV01	JAFGQV01 sp016935475
GCA_016935985.1	Archaea	Nanoarchaeota	Nanoarchaeia	Woesearchaeales	JAFGPW01	JAFGPW01	JAFGPW01 sp016935985
GCA_016936135.1	Archaea	Thermoplasmatota	E2	DHVEG-1	DHVEG-1	JAFGPP01	JAFGPP01 sp016936135
GCA_016937345.1	Archaea	Halobacteriota	Methanomicrobia	Methanomicrobiales	Methanomicrobiaceae	Methanomicrobium	Methanomicrobium sp016937345
GCA_016938695.1	Archaea	Nanoarchaeota	Nanoarchaeia	Woesearchaeales	JAFGUC01	JAFGUC01	JAFGUC01 sp016938695
GCA_017094465.1	Archaea	Halobacteriota	Halobacteria	Halobacteriales	Haloarculaceae	Halapricum	Halapricum sp017094465
GCA_017094485.1	Archaea	Halobacteriota	Halobacteria	Halobacteriales	Natronoarchaeaceae	Natronoarchaeum	Natronoarchaeum sp017094485
GCA_017094505.1	Archaea	Halobacteriota	Halobacteria	Halobacteriales	Haloarculaceae	Halapricum	Halapricum sp017094505
GCA_017094525.1	Archaea	Halobacteriota	Halobacteria	Halobacteriales	Haloarculaceae	Halapricum	Halapricum sp017094525
GCA_017357105.1	Archaea	Halobacteriota	Halobacteria	Halobacteriales	Natrialbaceae	Tc-Br11	Tc-Br11 sp017357105
GCA_017387505.1	Archaea	Halobacteriota	Methanomicrobia	Methanomicrobiales	Methanocorpusculaceae	Methanocorpusculum	Methanocorpusculum sp017387505
GCA_017399555.1	Archaea	Halobacteriota	Methanomicrobia	Methanomicrobiales	Methanocorpusculaceae	Methanocorpusculum	Methanocorpusculum sp017399555
GCA_017408885.1	Archaea	Halobacteriota	Methanomicrobia	Methanomicrobiales	Methanocorpusculaceae	Methanocorpusculum	Methanocorpusculum sp017408885
GCA_017412625.1	Archaea	Halobacteriota	Methanomicrobia	Methanomicrobiales	Methanomicrobiaceae	Methanomicrobium	Methanomicrobium sp017412625
GCA_017553245.1	Archaea	Halobacteriota	Methanomicrobia	Methanomicrobiales	Methanomicrobiaceae	Methanomicrobium	Methanomicrobium sp017553245
GCA_017555685.1	Archaea	Halobacteriota	Methanomicrobia	Methanomicrobiales	Methanocorpusculaceae	Methanocorpusculum	Methanocorpusculum sp017555685
GCA_017608045.1	Archaea	Nanoarchaeota	Nanoarchaeia	B33-G15	JAFCGN01	JAFCGN01	JAFCGN01 sp017608045
GCA_017608295.1	Archaea	Nanoarchaeota	Nanoarchaeia	Woesearchaeales	JAGVZT01	JAFCGF01	JAFCGF01 sp017608295
GCA_017608305.1	Archaea	Nanoarchaeota	Nanoarchaeia	Pacearchaeales	GW2011-AR1	JAFCGC01	JAFCGC01 sp017608305
GCA_017608385.1	Archaea	Nanoarchaeota	Nanoarchaeia	B33-G15	B33-G15	JAFCFZ01	JAFCFZ01 sp017608385
GCA_017608405.1	Archaea	Nanoarchaeota	Nanoarchaeia	Pacearchaeales	GW2011-AR1	JAFCFX01	JAFCFX01 sp017608405
GCA_017608505.1	Archaea	Nanoarchaeota	Nanoarchaeia	WJKC01	WJKC01	JAFCFT01	JAFCFT01 sp017608505
GCA_017608525.1	Archaea	Nanoarchaeota	Nanoarchaeia	SCGC-AAA011-G17	GW2011-AR17	JAFCFS01	JAFCFS01 sp017608525
GCA_017608625.1	Archaea	Nanoarchaeota	Nanoarchaeia	Woesearchaeales	JAFCFN01	JAFCFN01	JAFCFN01 sp017608625
GCA_017608705.1	Archaea	Nanoarchaeota	Nanoarchaeia	Pacearchaeales	GW2011-AR1	JAFCFJ01	JAFCFJ01 sp017608705
GCA_017608945.1	Archaea	Nanoarchaeota	Nanoarchaeia	Pacearchaeales	GW2011-AR1	JAFCEY01	JAFCEY01 sp017608945
GCA_017608985.1	Archaea	Nanoarchaeota	Nanoarchaeia	Pacearchaeales	GW2011-AR1	JAFCEV01	JAFCEV01 sp017608985
GCA_017609045.1	Archaea	Nanoarchaeota	Nanoarchaeia	Pacearchaeales	GW2011-AR1	JAFCES01	JAFCES01 sp017609045
GCA_017609085.1	Archaea	Nanoarchaeota	Nanoarchaeia	Pacearchaeales	GW2011-AR1	JAFCEO01	JAFCEO01 sp017609085
GCA_017609105.1	Archaea	Nanoarchaeota	Nanoarchaeia	B33-G15	JAFCGN01	JAFCGN01	JAFCGN01 sp017609105
GCA_017609145.1	Archaea	Aenigmatarchaeota	Aenigmatarchaeia	QMZP01	QMZP01	JAFCEM01	JAFCEM01 sp017609145
GCA_017609175.1	Archaea	Nanoarchaeota	Nanoarchaeia	Pacearchaeales	GW2011-AR1	JAFCEJ01	JAFCEJ01 sp017609175
GCA_017609205.1	Archaea	Nanoarchaeota	Nanoarchaeia	Pacearchaeales	GW2011-AR1	ARS1301	ARS1301 sp017609205
GCA_017609225.1	Archaea	Aenigmatarchaeota	Aenigmatarchaeia	QMZP01	QMZP01	JAFCEK01	JAFCEK01 sp017609225
GCA_017609245.1	Archaea	Nanoarchaeota	Nanoarchaeia	Woesearchaeales	JAFCFN01	JAFCFN01	JAFCFN01 sp017609245
GCA_017609385.1	Archaea	Nanoarchaeota	Nanoarchaeia	Woesearchaeales	CG1-02-33-12	CG1-02-33-12	CG1-02-33-12 sp017609385
GCA_017609405.1	Archaea	Nanoarchaeota	Nanoarchaeia	Pacearchaeales	GW2011-AR1	JAFCDZ01	JAFCDZ01 sp017609405
GCA_017609465.1	Archaea	Nanoarchaeota	Nanoarchaeia	SCGC-AAA011-G17	JAFCDX01	JAFCDX01	JAFCDX01 sp017609465
GCA_017609475.1	Archaea	Nanoarchaeota	Nanoarchaeia	Pacearchaeales	GW2011-AR1	JAFCDW01	JAFCDW01 sp017609475
GCA_017609525.1	Archaea	Nanoarchaeota	Nanoarchaeia	SCGC-AAA011-G17	JACPNG01	JAFCDT01	JAFCDT01 sp017609525
GCA_017609535.1	Archaea	Nanoarchaeota	Nanoarchaeia	Pacearchaeales	GW2011-AR1	JAFCDU01	JAFCDU01 sp017609535
GCA_017609645.1	Archaea	Nanoarchaeota	Nanoarchaeia	Woesearchaeales	ARS49	JAFCDQ01	JAFCDQ01 sp017609645
GCA_017609695.1	Archaea	Nanoarchaeota	Nanoarchaeia	Pacearchaeales	GW2011-AR1	JAFCDM01	JAFCDM01 sp017609695
GCA_017609745.1	Archaea	Nanoarchaeota	Nanoarchaeia	Pacearchaeales	GW2011-AR1	JAFCDK01	JAFCDK01 sp017609745
GCA_017609755.1	Archaea	Nanoarchaeota	Nanoarchaeia	Pacearchaeales	GW2011-AR1	JAFCEV01	JAFCEV01 sp017609755
GCA_017609795.1	Archaea	Nanoarchaeota	Nanoarchaeia	Pacearchaeales	GW2011-AR1	JAFCDM01	JAFCDM01 sp017609795
GCA_017609845.1	Archaea	Nanoarchaeota	Nanoarchaeia	SCGC-AAA011-G17	JACPNG01	JAFCDD01	JAFCDD01 sp017609845
GCA_017609885.1	Archaea	Nanoarchaeota	Nanoarchaeia	Pacearchaeales	GW2011-AR1	JAFCDB01	JAFCDB01 sp017609885
GCA_017610275.1	Archaea	Nanoarchaeota	Nanoarchaeia	Woesearchaeales	CG1-02-33-12	CG1-02-33-12	CG1-02-33-12 sp017610275
GCA_017610385.1	Archaea	Nanohaloarchaeota	Nanosalinia	Nanosalinales	JAFCCC01	JAFCCC01	JAFCCC01 sp017610385
GCA_017610445.1	Archaea	Nanoarchaeota	Nanoarchaeia	Pacearchaeales	GW2011-AR1	JAFCCB01	JAFCCB01 sp017610445
GCA_017610505.1	Archaea	Nanoarchaeota	Nanoarchaeia	Woesearchaeales	CG1-02-33-12	CG1-02-33-12	CG1-02-33-12 sp017610505
GCA_017610525.1	Archaea	EX4484-52	EX4484-52	EX4484-52	B79-G9	B79-G9	B79-G9 sp017610525
GCA_017610545.1	Archaea	EX4484-52	EX4484-52	EX4484-52	JAFCBV01	JAFCBV01	JAFCBV01 sp017610545
GCA_017613335.1	Archaea	Halobacteriota	Methanosarcinia	Methanosarcinales	Methanosarcinaceae	Methanimicrococcus	Methanimicrococcus sp017613335
GCA_017622255.1	Archaea	Halobacteriota	Methanomicrobia	Methanomicrobiales	Methanocorpusculaceae	Methanocorpusculum	Methanocorpusculum sp017622255
GCA_017656475.1	Archaea	Halobacteriota	Archaeoglobi	Archaeoglobales	Archaeoglobaceae	Archaeoglobus	Archaeoglobus sp017656475
GCA_017656505.1	Archaea	Halobacteriota	Archaeoglobi	Archaeoglobales	Archaeoglobaceae	Archaeoglobus_A	Archaeoglobus_A sp017656505
GCA_017883485.1	Archaea	Halobacteriota	Methanosarcinia	Methanosarcinales	Methanosarcinaceae	Methanosarcina	Methanosarcina sp017883485
GCA_017883495.1	Archaea	Halobacteriota	Methanomicrobia	Methanomicrobiales	Methanosphaerulaceae	UBA288	UBA288 sp017883495
GCA_017883605.1	Archaea	Methanobacteriota	Methanobacteria	Methanobacteriales	Methanobacteriaceae	Methanobacterium_A	Methanobacterium_A sp017883605
GCA_017883965.1	Archaea	Halobacteriota	Syntropharchaeia	ANME-1	ANME-1	JAFNKG01	JAFNKG01 sp017883965
GCA_017885605.1	Archaea	Thermoplasmatota	E2	DHVEG-1	DHVEG-1	SM1-50	SM1-50 sp017885605
GCA_017994055.1	Archaea	Halobacteriota	Methanosarcinia	Methanotrichales	Methanotrichaceae	Methanothrix	Methanothrix sp017994055
GCA_018052825.1	Archaea	Halobacteriota	Methanosarcinia	Methanotrichales	Methanotrichaceae	Methanothrix	Methanothrix sp018052825
GCA_018065685.1	Archaea	Halobacteriota	Methanomicrobia	Methanomicrobiales	Methanocorpusculaceae	Methanocorpusculum	Methanocorpusculum sp018065685
GCA_018221045.1	Archaea	Nanoarchaeota	Nanoarchaeia	PEZQ01	JAAOXT01	JAAOXT01	JAAOXT01 sp018221045
GCA_018221085.1	Archaea	Nanoarchaeota	Nanoarchaeia	Woesearchaeales	GW2011-AR9	JAAOXZ01	JAAOXZ01 sp018221085
GCA_018221105.1	Archaea	Nanoarchaeota	Nanoarchaeia	Woesearchaeales	JAAOYA01	JAAOYA01	JAAOYA01 sp018221105
GCA_018221125.1	Archaea	Nanoarchaeota	Nanoarchaeia	Woesearchaeales	WJKL01	JAAOYC01	JAAOYC01 sp018221125
GCA_018221135.1	Archaea	Nanoarchaeota	Nanoarchaeia	Woesearchaeales	BM511	JAAOYB01	JAAOYB01 sp018221135
GCA_018221165.1	Archaea	Nanoarchaeota	Nanoarchaeia	Woesearchaeales	UBA525	UBA153	UBA153 sp018221165
GCA_018221175.1	Archaea	Nanoarchaeota	Nanoarchaeia	Woesearchaeales	BM511	JAAOYE01	JAAOYE01 sp018221175
GCA_018221205.1	Archaea	Nanoarchaeota	Nanoarchaeia	Woesearchaeales	WJIZ01	JAAOYF01	JAAOYF01 sp018221205
GCA_018221285.1	Archaea	Nanoarchaeota	Nanoarchaeia	Pacearchaeales	GW2011-AR1	JAHKAF01	JAHKAF01 sp018221285
GCA_018221305.1	Archaea	Nanoarchaeota	Nanoarchaeia	Pacearchaeales	GW2011-AR1	JAAOYK01	JAAOYK01 sp018221305
GCA_018260615.1	Archaea	Altiarchaeota	Altiarchaeia	Altiarchaeales	Altiarchaeaceae	Altiarchaeum	Altiarchaeum sp002841105
GCA_018260755.1	Archaea	Altiarchaeota	Altiarchaeia	Altiarchaeales	Altiarchaeaceae	Altiarchaeum	Altiarchaeum sp018260755
GCA_018262855.1	Archaea	Halobacteriota	Methanomicrobia	Methanomicrobiales	Methanoregulaceae	Methanolinea_A	Methanolinea_A sp018262855
GCA_018263005.1	Archaea	Methanobacteriota	Methanobacteria	Methanobacteriales	Methanobacteriaceae	Methanobacterium_A	Methanobacterium_A sp018263005
GCA_018263335.1	Archaea	Halobacteriota	Methanomicrobia	Methanomicrobiales	Methanoregulaceae	Methanolinea_A	Methanolinea_A sp002067155
GCA_018263355.1	Archaea	Nanoarchaeota	Nanoarchaeia	Woesearchaeales	JAGVZT01	JAANXH01	JAANXH01 sp018263355
GCA_018263395.1	Archaea	Halobacteriota	Methanonatronarchaeia	JAANXF01	JAANXF01	JAANXF01	JAANXF01 sp018263395
GCA_018302085.1	Archaea	Nanoarchaeota	Nanoarchaeia	Woesearchaeales	JAGWAF01	JAGWAF01	JAGWAF01 sp018302085
GCA_018302105.1	Archaea	Nanoarchaeota	Nanoarchaeia	SCGC-AAA011-G17	GW2011-AR18	JAGWAD01	JAGWAD01 sp018302105
GCA_018302125.1	Archaea	Nanoarchaeota	Nanoarchaeia	SCGC-AAA011-G17	JACPIM01	JAGWAC01	JAGWAC01 sp018302125
GCA_018302165.1	Archaea	Nanoarchaeota	Nanoarchaeia	SCGC-AAA011-G17	GW2011-AR17	JAGVZZ01	JAGVZZ01 sp018302165
GCA_018302185.1	Archaea	Nanoarchaeota	Nanoarchaeia	Woesearchaeales	UBA10200	UBA10200	UBA10200 sp018302185
GCA_018302205.1	Archaea	Nanoarchaeota	Nanoarchaeia	SCGC-AAA011-G17	GW2011-AR17	JAGVZZ01	JAGVZZ01 sp018302205
GCA_018302225.1	Archaea	Nanoarchaeota	Nanoarchaeia	SCGC-AAA011-G17	JAGVZY01	JAGVZY01	JAGVZY01 sp018302225
GCA_018302465.1	Archaea	Nanoarchaeota	Nanoarchaeia	SCGC-AAA011-G17	GW2011-AR20	JAGVZJ01	JAGVZJ01 sp018302465
GCA_018302505.1	Archaea	Nanoarchaeota	Nanoarchaeia	SCGC-AAA011-G17	ARS1403	JAGVZL01	JAGVZL01 sp018302505
GCA_018302545.1	Archaea	Nanoarchaeota	Nanoarchaeia	SCGC-AAA011-G17	GW2011-AR18	JAGVZM01	JAGVZM01 sp018302545
GCA_018302605.1	Archaea	Nanoarchaeota	Nanoarchaeia	Woesearchaeales	GW2011-AR9	JACOZP01	JACOZP01 sp018302605
GCA_018302685.1	Archaea	Nanoarchaeota	Nanoarchaeia	SCGC-AAA011-G17	GW2011-AR20	JAGVZK01	JAGVZK01 sp018302685
GCA_018302705.1	Archaea	Nanoarchaeota	Nanoarchaeia	SCGC-AAA011-G17	GCA-2688095	JACPIN01	JACPIN01 sp018302705
GCA_018302725.1	Archaea	Nanoarchaeota	Nanoarchaeia	SCGC-AAA011-G17	GW2011-AR20	JAGVZJ01	JAGVZJ01 sp018302725
GCA_018302745.1	Archaea	Nanoarchaeota	Nanoarchaeia	SCGC-AAA011-G17	JAGVZH01	JAGVZH01	JAGVZH01 sp018302745
GCA_018302765.1	Archaea	Nanoarchaeota	Nanoarchaeia	SCGC-AAA011-G17	GW2011-AR18	JACPCE01	JACPCE01 sp018302765
GCA_018302785.1	Archaea	Nanoarchaeota	Nanoarchaeia	SCGC-AAA011-G17	JAGVZF01	JAGVZF01	JAGVZF01 sp018302785
GCA_018302805.1	Archaea	Nanoarchaeota	Nanoarchaeia	SCGC-AAA011-G17	JAGVZF01	JAGVZF01	JAGVZF01 sp018302805
GCA_018302815.1	Archaea	Nanoarchaeota	Nanoarchaeia	Woesearchaeales	ARS49	JAGVZE01	JAGVZE01 sp018302815
GCA_018302885.1	Archaea	Nanoarchaeota	Nanoarchaeia	SCGC-AAA011-G17	GW2011-AR20	JAGVZC01	JAGVZC01 sp018302885
GCA_018302915.1	Archaea	Nanoarchaeota	Nanoarchaeia	SCGC-AAA011-G17	GW2011-AR20	JAGVZC01	JAGVZC01 sp018302915
GCA_018302985.1	Archaea	Nanoarchaeota	Nanoarchaeia	SCGC-AAA011-G17	UBA489	JACOVP01	JACOVP01 sp018302985
GCA_018303025.1	Archaea	Nanoarchaeota	Nanoarchaeia	SCGC-AAA011-G17	GW2011-AR20	JAGVYZ01	JAGVYZ01 sp018303025
GCA_018303045.1	Archaea	Nanoarchaeota	Nanoarchaeia	Woesearchaeales	GW2011-AR9	JAGVYX01	JAGVYX01 sp018303045
GCA_018303075.1	Archaea	Nanoarchaeota	Nanoarchaeia	Woesearchaeales	DSVV01	JACRKF01	JACRKF01 sp018303075
GCA_018303105.1	Archaea	Nanoarchaeota	Nanoarchaeia	Woesearchaeales	JAGVYU01	JAGVYU01	JAGVYU01 sp018303105
GCA_018303115.1	Archaea	Nanoarchaeota	Nanoarchaeia	Woesearchaeales	UBA10216	UBA492	UBA492 sp018303115
GCA_018303185.1	Archaea	Nanoarchaeota	Nanoarchaeia	Woesearchaeales	GW2011-AR4	JAGVYR01	JAGVYR01 sp018303185
GCA_018303205.1	Archaea	Nanoarchaeota	Nanoarchaeia	Woesearchaeales	JAGWAF01	JAGVYP01	JAGVYP01 sp018303205
GCA_018303225.1	Archaea	Nanoarchaeota	Nanoarchaeia	Woesearchaeales	JAGVYO01	JAGVYO01	JAGVYO01 sp018303225
GCA_018303245.1	Archaea	Nanoarchaeota	Nanoarchaeia	Woesearchaeales	ARS49	JAGVYM01	JAGVYM01 sp018303245
GCA_018303265.1	Archaea	Nanoarchaeota	Nanoarchaeia	Woesearchaeales	GW2011-AR9	JAGVYN01	JAGVYN01 sp018303265
GCA_018303285.1	Archaea	Nanoarchaeota	Nanoarchaeia	Woesearchaeales	JAGVYL01	JAGVYL01	JAGVYL01 sp018303285
GCA_018303315.1	Archaea	Nanoarchaeota	Nanoarchaeia	Woesearchaeales	JAGVYJ01	JAGVYJ01	JAGVYJ01 sp018303315
GCA_018303325.1	Archaea	Nanoarchaeota	Nanoarchaeia	Woesearchaeales	DSVV01	JACQSP01	JACQSP01 sp018303325
GCA_018303365.1	Archaea	Nanoarchaeota	Nanoarchaeia	SCGC-AAA011-G17	JACPNG01	JAGVYI01	JAGVYI01 sp018303365
GCA_018303405.1	Archaea	Nanoarchaeota	Nanoarchaeia	Woesearchaeales	JABMPP01	JAGVYD01	JAGVYD01 sp018303405
GCA_018303425.1	Archaea	Nanoarchaeota	Nanoarchaeia	Woesearchaeales	JAGVYF01	JAGVYF01	JAGVYF01 sp018303425
GCA_018303445.1	Archaea	Nanoarchaeota	Nanoarchaeia	Woesearchaeales	GW2011-AR9	JAGVYE01	JAGVYE01 sp018303445
GCA_018303485.1	Archaea	Nanoarchaeota	Nanoarchaeia	SCGC-AAA011-G17	JACPNG01	JAGVYC01	JAGVYC01 sp018303485
GCA_018303515.1	Archaea	Nanoarchaeota	Nanoarchaeia	SCGC-AAA011-G17	GW2011-AR18	JAGVXZ01	JAGVXZ01 sp018303515
GCA_018303545.1	Archaea	Nanoarchaeota	Nanoarchaeia	SCGC-AAA011-G17	JAGVXY01	JAGVXY01	JAGVXY01 sp018303545
GCA_018303575.1	Archaea	Nanoarchaeota	Nanoarchaeia	Woesearchaeales	WJIZ01	JAGVXW01	JAGVXW01 sp018303575
GCA_018303705.1	Archaea	Nanoarchaeota	Nanoarchaeia	SCGC-AAA011-G17	JACPNG01	JAGVXQ01	JAGVXQ01 sp018303705
GCA_018303725.1	Archaea	Nanoarchaeota	Nanoarchaeia	Woesearchaeales	JAGVXP01	JAGVXP01	JAGVXP01 sp018303725
GCA_018303755.1	Archaea	Nanoarchaeota	Nanoarchaeia	Pacearchaeales	GW2011-AR1	JAGVXO01	JAGVXO01 sp018303755
GCA_018303785.1	Archaea	Nanoarchaeota	Nanoarchaeia	Pacearchaeales	GW2011-AR1	JAGVXM01	JAGVXM01 sp018303785
GCA_018303805.1	Archaea	Nanoarchaeota	Nanoarchaeia	Pacearchaeales	DTIR01	JAGVXL01	JAGVXL01 sp018303805
GCA_018303825.1	Archaea	Nanoarchaeota	Nanoarchaeia	Pacearchaeales	GW2011-AR1	JAGVXK01	JAGVXK01 sp018303825
GCA_018303845.1	Archaea	Nanoarchaeota	Nanoarchaeia	Pacearchaeales	GW2011-AR1	JAGVXH01	JAGVXH01 sp018303845
GCA_018303855.1	Archaea	Nanoarchaeota	Nanoarchaeia	Pacearchaeales	GW2011-AR1	JAGVXI01	JAGVXI01 sp018303855
GCA_018303885.1	Archaea	Nanoarchaeota	Nanoarchaeia	Pacearchaeales	GW2011-AR1	ASMP01	ASMP01 sp018303885
GCA_018303895.1	Archaea	Nanoarchaeota	Nanoarchaeia	Pacearchaeales	GW2011-AR1	CABMGN01	CABMGN01 sp018303895
GCA_018303925.1	Archaea	Nanoarchaeota	Nanoarchaeia	Pacearchaeales	GW2011-AR1	GW2011-AR1	GW2011-AR1 sp018303925
GCA_018303945.1	Archaea	Nanoarchaeota	Nanoarchaeia	Pacearchaeales	GW2011-AR1	JAGVXD01	JAGVXD01 sp018303945
GCA_018303995.1	Archaea	Nanoarchaeota	Nanoarchaeia	Pacearchaeales	GW2011-AR1	SICU01	SICU01 sp018303995
GCA_018304025.1	Archaea	Nanoarchaeota	Nanoarchaeia	Pacearchaeales	GW2011-AR1	JAGVXA01	JAGVXA01 sp018304025
GCA_018304045.1	Archaea	Nanoarchaeota	Nanoarchaeia	Pacearchaeales	GW2011-AR1	CABMGE01	CABMGE01 sp018304045
GCA_018304055.1	Archaea	Nanoarchaeota	Nanoarchaeia	Pacearchaeales	GW2011-AR1	JAGVXM01	JAGVXM01 sp018304055
GCA_018304105.1	Archaea	Nanoarchaeota	Nanoarchaeia	Pacearchaeales	GW2011-AR1	UBA73	UBA73 sp018304105
GCA_018304145.1	Archaea	Nanoarchaeota	Nanoarchaeia	Pacearchaeales	GW2011-AR1	JAGVWU01	JAGVWU01 sp018304145
GCA_018304165.1	Archaea	Nanoarchaeota	Nanoarchaeia	Pacearchaeales	GW2011-AR1	JAGVWS01	JAGVWS01 sp018304165
GCA_018304175.1	Archaea	Nanoarchaeota	Nanoarchaeia	Pacearchaeales	GW2011-AR1	JAGVWT01	JAGVWT01 sp018304175
GCA_018304205.1	Archaea	Nanoarchaeota	Nanoarchaeia	Pacearchaeales	GW2011-AR1	JAGVWR01	JAGVWR01 sp018304205
GCA_018304245.1	Archaea	Nanoarchaeota	Nanoarchaeia	Pacearchaeales	UBA284	UBA284	UBA284 sp018304245
GCA_018304295.1	Archaea	Micrarchaeota	Micrarchaeia	Anstonellales	Anstonellaceae	Anstonella	Anstonella sp018304295
GCA_018304325.1	Archaea	Nanoarchaeota	Nanoarchaeia	Pacearchaeales	GW2011-AR1	MNVX01	MNVX01 sp018304325
GCA_018304545.1	Archaea	Aenigmatarchaeota	Aenigmatarchaeia	CG10238-14	CG10238-14	JAGVVZ01	JAGVVZ01 sp018304545
GCA_018304615.1	Archaea	Aenigmatarchaeota	Aenigmatarchaeia	CG10238-14	SCSR01	JAGVVV01	JAGVVV01 sp018304615
GCA_018304985.1	Archaea	Nanoarchaeota	Nanoarchaeia	Pacearchaeales	GW2011-AR1	JACPLR01	JACPLR01 sp018304985
GCA_018334775.1	Archaea	Halobacteriota	Halobacteria	Halobacteriales	Halobacteriaceae	Halodesulfurarchaeum	Halodesulfurarchaeum sp018334775
GCA_018334795.1	Archaea	Thermoplasmatota	E2	DHVEG-1	DHVEG-1	EX4572-165	EX4572-165 sp018334795
GCA_018399355.1	Archaea	Nanoarchaeota	Nanoarchaeia	Woesearchaeales	CG1-02-33-12	M55A3	M55A3 sp018399355
GCA_018432765.1	Archaea	Halobacteriota	Methanomicrobia	Methanomicrobiales	Methanoregulaceae	SD8	SD8 sp018432765
GCA_018433835.1	Archaea	Halobacteriota	Methanomicrobia	Methanomicrobiales	Methanoculleaceae	Methanoculleus	Methanoculleus sp018433835
GCA_018609665.1	Archaea	Halobacteriota	Halobacteria	Halobacteriales	Haloarculaceae	Natronomonas	Natronomonas sp018609665
GCA_018609725.1	Archaea	Halobacteriota	Methanosarcinia	Methanosarcinales	Methanosarcinaceae	Methanohalobium	Methanohalobium sp018609725
GCA_018609855.1	Archaea	Nanohaloarchaeota	Nanosalinia	Nanosalinales	JAHENU01	JAHENU01	JAHENU01 sp018609855
GCA_018609965.1	Archaea	Halobacteriota	Halobacteria	Halobacteriales	Haloferacaceae	Halobaculum	Halobaculum sp018609965
GCA_018646625.1	Archaea	Nanoarchaeota	Nanoarchaeia	Woesearchaeales	JABGUJ01	JABGUJ01	JABGUJ01 sp018646625
GCA_018651925.1	Archaea	Nanoarchaeota	Nanoarchaeia	Pacearchaeales	GW2011-AR1	JABIDC01	JABIDC01 sp018651925
GCA_018652625.1	Archaea	Nanoarchaeota	Nanoarchaeia	SCGC-AAA011-G17	PNOQ01	JABIBT01	JABIBT01 sp018652625
GCA_018653365.1	Archaea	Nanoarchaeota	Nanoarchaeia	Woesearchaeales	JABIAG01	JABIAG01	JABIAG01 sp018653365
GCA_018653485.1	Archaea	Nanoarchaeota	Nanoarchaeia	Pacearchaeales	GW2011-AR1	JABIDS01	JABIDS01 sp018653485
GCA_018653605.1	Archaea	Nanoarchaeota	Nanoarchaeia	SCGC-AAA011-G17	GW2011-AR17	JABHYY01	JABHYY01 sp018653605
GCA_018655525.1	Archaea	Nanoarchaeota	Nanoarchaeia	Woesearchaeales	GW2011-AR9	1-14-0-10-32-24	1-14-0-10-32-24 sp018655525
GCA_018656555.1	Archaea	Nanoarchaeota	Nanoarchaeia	SCGC-AAA011-G17	GW2011-AR17	JABHZQ01	JABHZQ01 sp018656555
GCA_018657065.1	Archaea	Nanoarchaeota	Nanoarchaeia	Woesearchaeales	GW2011-AR15	GW2011-AR15	GW2011-AR15 sp018657065
GCA_018657385.1	Archaea	Nanoarchaeota	Nanoarchaeia	Woesearchaeales	DSVV01	JABHXF01	JABHXF01 sp018657385
GCA_018657475.1	Archaea	Nanoarchaeota	Nanoarchaeia	Woesearchaeales	GW2011-AR9	JABHXC01	JABHXC01 sp018657475
GCA_018657525.1	Archaea	Nanoarchaeota	Nanoarchaeia	Pacearchaeales	GW2011-AR1	JABHWZ01	JABHWZ01 sp018657525
GCA_018657845.1	Archaea	Nanoarchaeota	Nanoarchaeia	Woesearchaeales	GW2011-AR9	JABHWJ01	JABHWJ01 sp018657845
GCA_018661705.1	Archaea	Nanoarchaeota	Nanoarchaeia	Woesearchaeales	DSVV01	JABHXF01	JABHXF01 sp018661705
GCA_018663865.1	Archaea	Nanoarchaeota	Nanoarchaeia	SCGC-AAA011-G17	PNOQ01	JABJPM01	JABJPM01 sp018663865
GCA_018664115.1	Archaea	Nanoarchaeota	Nanoarchaeia	Woesearchaeales	GW2011-AR9	JABJOX01	JABJOX01 sp018664115
GCA_018668595.1	Archaea	Nanoarchaeota	Nanoarchaeia	Woesearchaeales	UBA11576	JABJCP01	JABJCP01 sp018668595
GCA_018670085.1	Archaea	Nanoarchaeota	Nanoarchaeia	Woesearchaeales	GW2011-AR9	GCA-2688265	GCA-2688265 sp018670085
GCA_018670095.1	Archaea	Nanoarchaeota	Nanoarchaeia	Woesearchaeales	GW2011-AR9	JABJOX01	JABJOX01 sp018670095
GCA_018671515.1	Archaea	Nanoarchaeota	Nanoarchaeia	Woesearchaeales	GW2011-AR15	JABHHN01	JABHHN01 sp018671515
GCA_018675335.1	Archaea	Nanoarchaeota	Nanoarchaeia	Woesearchaeales	UBA11576	JABJCP01	JABJCP01 sp018675335
GCA_018676855.1	Archaea	Nanoarchaeota	Nanoarchaeia	Woesearchaeales	GW2011-AR9	PCYB01	PCYB01 sp018676855
GCA_018687785.1	Archaea	Halobacteriota	Methanomicrobia	Methanomicrobiales	Methanomicrobiaceae	Methanogenium	Methanogenium sp018687785
GCA_018692925.1	Archaea	Nanoarchaeota	Nanoarchaeia	SCGC-AAA011-G17	GW2011-AR17	BS150m-G60	BS150m-G60 sp018692925
GCA_018693315.1	Archaea	Nanoarchaeota	Nanoarchaeia	Pacearchaeales	GW2011-AR1	JAGVXH01	JAGVXH01 sp018693315
GCA_018693795.1	Archaea	Nanoarchaeota	Nanoarchaeia	SCGC-AAA011-G17	PNOQ01	JABJPM01	JABJPM01 sp018693795
GCA_018694115.1	Archaea	Nanoarchaeota	Nanoarchaeia	Pacearchaeales	GW2011-AR1	JAGVXH01	JAGVXH01 sp018694115
GCA_018696395.1	Archaea	Nanoarchaeota	Nanoarchaeia	Woesearchaeales	GW2011-AR9	JABHQR01	JABHQR01 sp018696395
GCA_018696595.1	Archaea	Nanoarchaeota	Nanoarchaeia	Woesearchaeales	GW2011-AR9	JABJOX01	JABJOX01 sp018696595
GCA_018697035.1	Archaea	Nanoarchaeota	Nanoarchaeia	Pacearchaeales	GW2011-AR1	JAGVXH01	JAGVXH01 sp018697035
GCA_018697095.1	Archaea	Nanoarchaeota	Nanoarchaeia	Woesearchaeales	GW2011-AR9	GCA-2688265	GCA-2688265 sp018697095
GCA_018697295.1	Archaea	Nanoarchaeota	Nanoarchaeia	Pacearchaeales	GW2011-AR1	JAGVXH01	JAGVXH01 sp018697295
GCA_018812355.1	Archaea	Nanoarchaeota	Nanoarchaeia	Woesearchaeales	GW2011-AR9	JAHJDQ01	JAHJDQ01 sp018812355
GCA_018812465.1	Archaea	Nanoarchaeota	Nanoarchaeia	Woesearchaeales	UBA12501	WJJV01	WJJV01 sp018812465
GCA_018812505.1	Archaea	Nanoarchaeota	Nanoarchaeia	Woesearchaeales	GCA-2686295	GCA-2686295	GCA-2686295 sp018812505
GCA_018812765.1	Archaea	Nanoarchaeota	Nanoarchaeia	Woesearchaeales	GW2011-AR9	JAHJDB01	JAHJDB01 sp018812765
GCA_018813685.1	Archaea	Nanoarchaeota	Nanoarchaeia	Woesearchaeales	JACPBV01	JAHJAV01	JAHJAV01 sp018813685
GCA_018813725.1	Archaea	Nanoarchaeota	Nanoarchaeia	Woesearchaeales	JAHJBD01	JAHJBD01	JAHJBD01 sp018813725
GCA_018815145.1	Archaea	Nanoarchaeota	Nanoarchaeia	Woesearchaeales	GW2011-AR15	JAHIYL01	JAHIYL01 sp018815145
GCA_018815265.1	Archaea	Altiarchaeota	Altiarchaeia	IMC4	SCGC-AAA252-I15	JAHIYG01	JAHIYG01 sp018815265
GCA_018815925.1	Archaea	Nanoarchaeota	Nanoarchaeia	Pacearchaeales	GW2011-AR1	JAHIWS01	JAHIWS01 sp018815925
GCA_018816335.1	Archaea	Nanoarchaeota	Nanoarchaeia	Pacearchaeales	GW2011-AR1	JAHIVP01	JAHIVP01 sp018816335
GCA_018816585.1	Archaea	Nanoarchaeota	Nanoarchaeia	SCGC-AAA011-G17	JAFCDX01	JAHIVQ01	JAHIVQ01 sp018816585
GCA_018816625.1	Archaea	Nanoarchaeota	Nanoarchaeia	Pacearchaeales	GW2011-AR1	JAHIVR01	JAHIVR01 sp018816625
GCA_018816705.1	Archaea	Nanoarchaeota	Nanoarchaeia	Woesearchaeales	JAHIVG01	JAHIVG01	JAHIVG01 sp018816705
GCA_018817005.1	Archaea	Nanoarchaeota	Nanoarchaeia	Woesearchaeales	GCA-2686295	JAHIUF01	JAHIUF01 sp018817005
GCA_018817405.1	Archaea	Nanoarchaeota	Nanoarchaeia	Pacearchaeales	GW2011-AR1	UBA73	UBA73 sp018817405
GCA_018817905.1	Archaea	Nanoarchaeota	Nanoarchaeia	Pacearchaeales	GW2011-AR1	UBA73	UBA73 sp018817905
GCA_018818285.1	Archaea	Nanoarchaeota	Nanoarchaeia	Pacearchaeales	GW2011-AR1	JAHIRT01	JAHIRT01 sp018818285
GCA_018818465.1	Archaea	Aenigmatarchaeota	Aenigmatarchaeia	QMZP01	QMZP01	JAHIRU01	JAHIRU01 sp018818465
GCA_018819065.1	Archaea	Nanoarchaeota	Nanoarchaeia	Woesearchaeales	GCA-2686295	GCA-2686295	GCA-2686295 sp018819065
GCA_018819225.1	Archaea	Micrarchaeota	Micrarchaeia	Norongarragalinales	SBBD01	JAHJQN01	JAHJQN01 sp018819225
GCA_018819305.1	Archaea	Nanoarchaeota	Nanoarchaeia	Woesearchaeales	SM23-78	SM23-78	SM23-78 sp018819305
GCA_018819345.1	Archaea	Nanoarchaeota	Nanoarchaeia	Woesearchaeales	CG1-02-33-12	CG1-02-33-12	CG1-02-33-12 sp018819345
GCA_018819375.1	Archaea	Nanoarchaeota	Nanoarchaeia	SCGC-AAA011-G17	GW2011-AR20	JAHJQH01	JAHJQH01 sp018819375
GCA_018821425.1	Archaea	Nanoarchaeota	Nanoarchaeia	Pacearchaeales	GW2011-AR1	ASMP01	ASMP01 sp018821425
GCA_018824365.1	Archaea	Nanoarchaeota	Nanoarchaeia	Woesearchaeales	GW2011-AR9	JAHJGQ01	JAHJGQ01 sp018824365
GCA_018825425.1	Archaea	Nanoarchaeota	Nanoarchaeia	Woesearchaeales	JAHJEM01	JAHJEM01	JAHJEM01 sp018825425
GCA_018825865.1	Archaea	Nanoarchaeota	Nanoarchaeia	Pacearchaeales	GW2011-AR1	JAHKAF01	JAHKAF01 sp018825865
GCA_018829185.1	Archaea	Nanoarchaeota	Nanoarchaeia	SCGC-AAA011-G17	PNOQ01	JAHJUI01	JAHJUI01 sp018829185
GCA_018829425.1	Archaea	Nanoarchaeota	Nanoarchaeia	Pacearchaeales	GW2011-AR1	ASMP01	ASMP01 sp018829425
GCA_018829485.1	Archaea	Nanoarchaeota	Nanoarchaeia	Pacearchaeales	UBA12030	JAHJTU01	JAHJTU01 sp018829485
GCA_018829845.1	Archaea	Nanoarchaeota	Nanoarchaeia	Pacearchaeales	JAHJTO01	JAHJTO01	JAHJTO01 sp018829845
GCA_018830225.1	Archaea	Nanoarchaeota	Nanoarchaeia	Woesearchaeales	UBA11576	JABMQF01	JABMQF01 sp018830225
GCA_018830525.1	Archaea	Nanoarchaeota	Nanoarchaeia	Pacearchaeales	GW2011-AR1	JAGVXH01	JAGVXH01 sp018830525
GCA_018830685.1	Archaea	Nanoarchaeota	Nanoarchaeia	Pacearchaeales	GW2011-AR1	ASMP01	ASMP01 sp018830685
GCA_018830905.1	Archaea	Nanoarchaeota	Nanoarchaeia	Pacearchaeales	GW2011-AR1	ASMP01	ASMP01 sp018830905
GCA_018830945.1	Archaea	Nanoarchaeota	Nanoarchaeia	SCGC-AAA011-G17	GW2011-AR17	UBA9640	UBA9640 sp018830945
GCA_018831025.1	Archaea	Nanoarchaeota	Nanoarchaeia	SCGC-AAA011-G17	ARS1403	JAHJRB01	JAHJRB01 sp018831025
GCA_018883755.1	Archaea	Halobacteriota	Methanomicrobia	Methanomicrobiales	Methanocorpusculaceae	Methanocorpusculum	Methanocorpusculum faecipullorum
GCA_018894775.1	Archaea	Nanoarchaeota	Nanoarchaeia	SCGC-AAA011-G17	VGLX01	JAHIPG01	JAHIPG01 sp018894775
GCA_018896675.1	Archaea	Nanoarchaeota	Nanoarchaeia	SCGC-AAA011-G17	GW2011-AR17	JAHIMK01	JAHIMK01 sp018896675
GCA_018897135.1	Archaea	Nanoarchaeota	Nanoarchaeia	Pacearchaeales	GW2011-AR1	JAHILJ01	JAHILJ01 sp018897135
GCA_018897155.1	Archaea	EX4484-52	EX4484-52	EX4484-52	LFW-46	LFW-46	LFW-46 sp018897155
GCA_018897475.1	Archaea	Altiarchaeota	Altiarchaeia	IMC4	QMZM01	WALD01	WALD01 sp018897475
GCA_018898425.1	Archaea	Nanoarchaeota	Nanoarchaeia	Pacearchaeales	GW2011-AR1	JAHIHG01	JAHIHG01 sp018898425
GCA_018899795.1	Archaea	Halobacteriota	Methanosarcinia	Methanosarcinales	Methanoperedenaceae	Methanoperedens	Methanoperedens sp018899795
GCA_018900975.1	Archaea	Halobacteriota	Methanosarcinia	Methanosarcinales	Methanoperedenaceae	Methanoperedens	Methanoperedens sp018900975
GCA_018901315.1	Archaea	Nanoarchaeota	Nanoarchaeia	Woesearchaeales	CG1-02-33-12	CG1-02-33-12	CG1-02-33-12 sp018901315
GCA_018901375.1	Archaea	Nanoarchaeota	Nanoarchaeia	Pacearchaeales	GW2011-AR1	JAGVXH01	JAGVXH01 sp018901375
GCA_018901625.1	Archaea	Nanoarchaeota	Nanoarchaeia	Pacearchaeales	GW2011-AR1	JAHIEM01	JAHIEM01 sp018901625
GCA_018901675.1	Archaea	Nanoarchaeota	Nanoarchaeia	Pacearchaeales	GW2011-AR1	JAHIEH01	JAHIEH01 sp018901675
GCA_018920345.1	Archaea	Aenigmatarchaeota	Aenigmatarchaeia	CG10238-14	CG10238-14	JAHLMN01	JAHLMN01 sp018920345
GCA_018920365.1	Archaea	Aenigmatarchaeota	Aenigmatarchaeia	CG10238-14	CG10238-14	JAHLMN01	JAHLMN01 sp018920365
GCA_019056805.1	Archaea	Asgardarchaeota	Baldrarchaeia	Baldrarchaeales	DXJG01	DXJG01	DXJG01 sp019056805
GCA_019084405.1	Archaea	Methanobacteriota	Methanobacteria	Methanobacteriales	Methanobacteriaceae	UBA588	UBA588 sp019084405
GCA_019136335.1	Archaea	Halobacteriota	Methanomicrobia	Methanomicrobiales	Methanoculleaceae	Methanoculleus	Methanoculleus sp019136335
GCA_019263745.1	Archaea	Halobacteriota	Methanomicrobia	Methanomicrobiales	Methanospirillaceae	Methanospirillum	Methanospirillum sp012729995
GCA_900095815.1	Archaea	Methanobacteriota	Methanobacteria	Methanobacteriales	Methanothermobacteraceae	Methanothermobacter	Methanothermobacter wolfeii
GCA_902158735.1	Archaea	Halobacteriota	Methanoliparia	Methanoliparales	Methanoliparaceae	Methanolliviera	Methanolliviera sp902158735
GCA_902158745.1	Archaea	Halobacteriota	Methanoliparia	Methanoliparales	Methanoliparaceae	Methanolliviera	Methanolliviera sp902158745
GCA_902384455.1	Archaea	Altiarchaeota	Altiarchaeia	IMC4	SCGC-AAA252-I15	CABMCB01	CABMCB01 sp902384455
GCA_902384525.1	Archaea	Halobacteriota	Methanosarcinia	Methanosarcinales	Methanoperedenaceae	Methanoperedens	Methanoperedens sp902384525
GCA_902384555.1	Archaea	Micrarchaeota	Micrarchaeia	Anstonellales	Anstonellaceae	CAIXYX01	CAIXYX01 sp902384555
GCA_902384585.1	Archaea	Micrarchaeota	Micrarchaeia	Anstonellales	Anstonellaceae	Anstonella	Anstonella stagnisolia
GCA_902384675.1	Archaea	EX4484-52	EX4484-52	EX4484-52	LFW-46	LFW-46	LFW-46 sp902384675
GCA_902384685.1	Archaea	Thermoplasmatota	E2	DHVEG-1	DHVEG-1	SM1-50	SM1-50 sp902384685
GCA_902384795.1	Archaea	Micrarchaeota	Micrarchaeia	Gugararchaeales	Gugararchaeaceae	Gugararchaeum	Gugararchaeum adminiculabundum
GCA_902384935.1	Archaea	Micrarchaeota	Micrarchaeia	Norongarragalinales	Norongarragalinaceae	Norongarragalina	Norongarragalina meridionalis
GCA_902385025.1	Archaea	Halobacteriota	Methanosarcinia	Methanotrichales	Methanotrichaceae	Methanothrix	Methanothrix sp902385025
GCA_902385045.1	Archaea	Micrarchaeota	Micrarchaeia	Norongarragalinales	CABMDW01	CABMDW01	CABMDW01 sp902385045
GCA_902385255.1	Archaea	Nanoarchaeota	Nanoarchaeia	Tiddalikarchaeales	Tiddalikarchaeaceae	Tiddalikarchaeum	Tiddalikarchaeum anstoanum
GCA_902385625.1	Archaea	Nanoarchaeota	Nanoarchaeia	Pacearchaeales	GW2011-AR1	CABMGE01	CABMGE01 sp902385625
GCA_902385635.1	Archaea	Nanoarchaeota	Nanoarchaeia	Pacearchaeales	GW2011-AR1	CABMGN01	CABMGN01 sp902385635
GCA_902385655.1	Archaea	Nanoarchaeota	Nanoarchaeia	Pacearchaeales	GW2011-AR1	CABMGO01	CABMGO01 sp902385655
GCA_902385765.1	Archaea	Nanoarchaeota	Nanoarchaeia	Woesearchaeales	ARS49	CABMGU01	CABMGU01 sp902385765
GCA_902386025.1	Archaea	Nanoarchaeota	Nanoarchaeia	Pacearchaeales	GW2011-AR1	RBG-13-33-26	RBG-13-33-26 sp902386025
GCA_902386135.1	Archaea	Halobacteriota	Methanosarcinia	Methanosarcinales	Methanoperedenaceae	Methanoperedens	Methanoperedens sp902386135
GCA_902386205.1	Archaea	Halobacteriota	Methanosarcinia	Methanosarcinales	Methanoperedenaceae	Methanoperedens	Methanoperedens sp902386205
GCA_902386255.1	Archaea	Halobacteriota	Methanosarcinia	Methanosarcinales	Methanoperedenaceae	Methanoperedens	Methanoperedens sp902386255
GCA_902386535.1	Archaea	Micrarchaeota	Micrarchaeia	Burarchaeales	Burarchaeaceae	Burarchaeum	Burarchaeum australiense
GCA_902529885.1	Archaea	Nanoarchaeota	Nanoarchaeia	Woesearchaeales	GW2011-AR9	CABZYC01	CABZYC01 sp902529885
GCA_903819595.1	Archaea	Halobacteriota	Methanomicrobia	Methanomicrobiales	Methanoregulaceae	CAIKOD01	CAIKOD01 sp903819595
GCA_903828655.1	Archaea	Nanoarchaeota	Nanoarchaeia	Pacearchaeales	GW2011-AR1	CAIKMX01	CAIKMX01 sp903828655
GCA_903828975.1	Archaea	Halobacteriota	Methanomicrobia	Methanomicrobiales	Methanoregulaceae	CAIKOD01	CAIKOD01 sp903828975
GCA_903831045.1	Archaea	Nanoarchaeota	Nanoarchaeia	Pacearchaeales	GW2011-AR1	GW2011-AR1	GW2011-AR1 sp903831045
GCA_903832665.1	Archaea	Halobacteriota	Methanomicrobia	Methanomicrobiales	Methanoregulaceae	Methanoregula	Methanoregula sp903832665
GCA_903842985.1	Archaea	Nanoarchaeota	Nanoarchaeia	Woesearchaeales	CAIVOO01	CAIMOB01	CAIMOB01 sp903842985
GCA_903851445.1	Archaea	Micrarchaeota	Micrarchaeia	Norongarragalinales	CAINOH01	CAINOH01	CAINOH01 sp903851445
GCA_903866625.1	Archaea	Nanoarchaeota	Nanoarchaeia	Pacearchaeales	GW2011-AR1	CAIPOI01	CAIPOI01 sp903866625
GCA_903871465.1	Archaea	Halobacteriota	Methanosarcinia	Methanotrichales	Methanotrichaceae	Methanothrix	Methanothrix sp903871465
GCA_903873955.1	Archaea	Nanoarchaeota	Nanoarchaeia	Pacearchaeales	GW2011-AR1	CAIQQL01	CAIQQL01 sp903873955
GCA_903877165.1	Archaea	Thermoplasmatota	E2	DHVEG-1	DHVEG-1	CAIRCU01	CAIRCU01 sp903877165
GCA_903884505.1	Archaea	Micrarchaeota	Micrarchaeia	DTNL01	DTNL01	CAISET01	CAISET01 sp903884505
GCA_903891505.1	Archaea	Nanoarchaeota	Nanoarchaeia	Woesearchaeales	21-14-0-10-32-9	21-14-0-10-32-9	21-14-0-10-32-9 sp903891505
GCA_903892905.1	Archaea	Micrarchaeota	Micrarchaeia	Anstonellales	Anstonellaceae	UBA10161	UBA10161 sp903892905
GCA_903893865.1	Archaea	Micrarchaeota	Micrarchaeia	Norongarragalinales	CAITNU01	CAITNU01	CAITNU01 sp903893865
GCA_903900025.1	Archaea	Halobacteriota	Methanomicrobia	Methanomicrobiales	Methanoregulaceae	MVRE01	MVRE01 sp903900025
GCA_903904885.1	Archaea	Nanoarchaeota	Nanoarchaeia	Woesearchaeales	CAIVOO01	CAIVED01	CAIVED01 sp903904885
GCA_903907555.1	Archaea	Nanoarchaeota	Nanoarchaeia	Woesearchaeales	CAIVOO01	CAIVOO01	CAIVOO01 sp903907555
GCA_903915225.1	Archaea	Nanoarchaeota	Nanoarchaeia	Woesearchaeales	B29-G15	CAIWSB01	CAIWSB01 sp903915225
GCA_903921825.1	Archaea	Micrarchaeota	Micrarchaeia	DTNL01	DTNL01	CAIXRF01	CAIXRF01 sp903921825
GCA_903923795.1	Archaea	Micrarchaeota	Micrarchaeia	Anstonellales	Anstonellaceae	CAIXYX01	CAIXYX01 sp903923795
GCA_903926075.1	Archaea	Halobacteriota	Methanomicrobia	Methanomicrobiales	Methanospirillaceae	CAIYHQ01	CAIYHQ01 sp903926075
GCA_903930485.1	Archaea	Altiarchaeota	Altiarchaeia	IMC4	QMZM01	CAIYYO01	CAIYYO01 sp903930485
GCA_903930505.1	Archaea	Thermoplasmatota	E2	DHVEG-1	DHVEG-1	CAIYYQ01	CAIYYQ01 sp903930505
GCA_905067535.1	Archaea	Halobacteriota	Methanosarcinia	Methanosarcinales	EX4572-44	Ethanoperedens	Ethanoperedens ethanivorans_B
GCA_905067555.1	Archaea	Halobacteriota	Methanosarcinia	Methanosarcinales	EX4572-44	Ethanoperedens	Ethanoperedens ethanivorans_C
GCA_905171695.1	Archaea	Halobacteriota	Methanosarcinia	Methanosarcinales	EX4572-44	EX4572-44	EX4572-44 sp905171695
GCA_905339155.1	Archaea	Halobacteriota	Methanosarcinia	Methanosarcinales	Methanoperedenaceae	Methanoperedens	Methanoperedens sp905339155
GCF_000007345.1	Archaea	Halobacteriota	Methanosarcinia	Methanosarcinales	Methanosarcinaceae	Methanosarcina	Methanosarcina acetivorans
GCF_000008645.1	Archaea	Methanobacteriota	Methanobacteria	Methanobacteriales	Methanothermobacteraceae	Methanothermobacter	Methanothermobacter thermautotrophicus
GCF_000008665.1	Archaea	Halobacteriota	Archaeoglobi	Archaeoglobales	Archaeoglobaceae	Archaeoglobus	Archaeoglobus fulgidus
GCF_000011005.1	Archaea	Halobacteriota	Methanocellia	Methanocellales	Methanocellaceae	Methanocella	Methanocella paludicola
GCF_000011085.1	Archaea	Halobacteriota	Halobacteria	Halobacteriales	Haloarculaceae	Haloarcula	Haloarcula marismortui
GCF_000013445.1	Archaea	Halobacteriota	Methanomicrobia	Methanomicrobiales	Methanospirillaceae	Methanospirillum	Methanospirillum hungatei
GCF_000013725.1	Archaea	Halobacteriota	Methanosarcinia	Methanosarcinales	Methanosarcinaceae	Methanococcoides	Methanococcoides burtonii
GCF_000014945.1	Archaea	Halobacteriota	Methanosarcinia	Methanotrichales	Methanotrichaceae	Methanothrix_B	Methanothrix_B thermoacetophila
GCF_000015765.1	Archaea	Halobacteriota	Methanomicrobia	Methanomicrobiales	Methanocorpusculaceae	Methanocorpusculum	Methanocorpusculum labreanum
GCF_000015825.1	Archaea	Halobacteriota	Methanomicrobia	Methanomicrobiales	Methanoculleaceae	Methanoculleus	Methanoculleus marisnigri
GCF_000017625.1	Archaea	Halobacteriota	Methanomicrobia	Methanomicrobiales	Methanoregulaceae	Methanoregula	Methanoregula boonei
GCF_000019605.1	Archaea	Thermoproteota	Korarchaeia	Korarchaeales	Korarchaeaceae	Korarchaeum	Korarchaeum cryptofilum
GCF_000021965.1	Archaea	Halobacteriota	Methanomicrobia	Methanomicrobiales	Methanosphaerulaceae	Methanosphaerula	Methanosphaerula palustris
GCF_000022205.1	Archaea	Halobacteriota	Halobacteria	Halobacteriales	Haloferacaceae	Halorubrum	Halorubrum lacusprofundi
GCF_000023945.1	Archaea	Halobacteriota	Halobacteria	Halobacteriales	Haloarculaceae	Halorhabdus	Halorhabdus utahensis
GCF_000023965.1	Archaea	Halobacteriota	Halobacteria	Halobacteriales	Haloarculaceae	Halomicrobium	Halomicrobium mukohataei
GCF_000025285.1	Archaea	Halobacteriota	Archaeoglobi	Archaeoglobales	Archaeoglobaceae	Archaeoglobus_B	Archaeoglobus_B profundus
GCF_000025325.1	Archaea	Halobacteriota	Halobacteria	Halobacteriales	Natrialbaceae	Haloterrigena	Haloterrigena turkmenica
GCF_000025505.1	Archaea	Halobacteriota	Archaeoglobi	Archaeoglobales	Archaeoglobaceae	Ferroglobus	Ferroglobus placidus
GCF_000025625.1	Archaea	Halobacteriota	Halobacteria	Halobacteriales	Natrialbaceae	Natrialba	Natrialba magadii
GCF_000025685.1	Archaea	Halobacteriota	Halobacteria	Halobacteriales	Haloferacaceae	Haloferax	Haloferax volcanii
GCF_000025865.1	Archaea	Halobacteriota	Methanosarcinia	Methanosarcinales	Methanosarcinaceae	Methanohalophilus	Methanohalophilus mahii
GCF_000026045.1	Archaea	Halobacteriota	Halobacteria	Halobacteriales	Haloarculaceae	Natronomonas	Natronomonas pharaonis
GCF_000063445.1	Archaea	Halobacteriota	Methanocellia	Methanocellales	Methanocellaceae	Methanocella_A	Methanocella_A arvoryzae
GCF_000145295.1	Archaea	Methanobacteriota	Methanobacteria	Methanobacteriales	Methanothermobacteraceae	Methanothermobacter	Methanothermobacter marburgensis
GCF_000147875.1	Archaea	Halobacteriota	Methanomicrobia	Methanomicrobiales	Methanomicrobiaceae	Methanolacinia	Methanolacinia petrolearia
GCF_000172995.2	Archaea	Halobacteriota	Halobacteria	Halobacteriales	Haloferacaceae	Halogeometricum	Halogeometricum borinquense
GCF_000191585.1	Archaea	Methanobacteriota	Methanobacteria	Methanobacteriales	Methanobacteriaceae	Methanobacterium_B	Methanobacterium_B lacus
GCF_000194625.1	Archaea	Halobacteriota	Archaeoglobi	Archaeoglobales	Archaeoglobaceae	Archaeoglobus_C	Archaeoglobus_C veneficus
GCF_000195895.1	Archaea	Halobacteriota	Methanosarcinia	Methanosarcinales	Methanosarcinaceae	Methanosarcina	Methanosarcina barkeri_B
GCF_000196655.1	Archaea	Halobacteriota	Methanosarcinia	Methanosarcinales	Methanosarcinaceae	Methanohalobium	Methanohalobium evestigatum
GCF_000196895.1	Archaea	Halobacteriota	Halobacteria	Halobacteriales	Halalkalicoccaceae	Halalkalicoccus	Halalkalicoccus jeotgali
GCF_000204415.1	Archaea	Halobacteriota	Methanosarcinia	Methanotrichales	Methanotrichaceae	Methanothrix	Methanothrix soehngenii
GCF_000214725.1	Archaea	Methanobacteriota	Methanobacteria	Methanobacteriales	Methanobacteriaceae	Methanobacterium_C	Methanobacterium_C paludis
GCF_000217715.1	Archaea	Halobacteriota	Halobacteria	Halobacteriales	Natrialbaceae	Halopiger	Halopiger xanaduensis
GCF_000217995.1	Archaea	Halobacteriota	Methanosarcinia	Methanosarcinales	Methanosarcinaceae	Methanosalsum	Methanosalsum zhilinae
GCF_000223905.1	Archaea	Halobacteriota	Halobacteria	Halobacteriales	Haloarculaceae	Haloarcula	Haloarcula hispanica
GCF_000226975.2	Archaea	Halobacteriota	Halobacteria	Halobacteriales	Natrialbaceae	Halobiforma	Halobiforma lacisalsi
GCF_000230715.2	Archaea	Halobacteriota	Halobacteria	Halobacteriales	Natrialbaceae	Natronobacterium	Natronobacterium gregoryi
GCF_000230735.2	Archaea	Halobacteriota	Halobacteria	Halobacteriales	Natrialbaceae	Natrinema	Natrinema pellirubrum
GCF_000230955.2	Archaea	Halobacteriota	Halobacteria	Halobacteriales	Halobacteriaceae	Halobacterium	Halobacterium sp000230955
GCF_000235565.1	Archaea	Halobacteriota	Methanosarcinia	Methanotrichales	Methanotrichaceae	Methanothrix_A	Methanothrix_A harundinacea_E
GCF_000237865.1	Archaea	Halobacteriota	Halobacteria	Halobacteriales	Haloferacaceae	Haloquadratum	Haloquadratum walsbyi
GCF_000243255.1	Archaea	Halobacteriota	Methanomicrobia	Methanomicrobiales	Methanomicrobiaceae	Methanoplanus	Methanoplanus limicola
GCF_000251105.1	Archaea	Halobacteriota	Methanocellia	Methanocellales	Methanocellaceae	Methanocella	Methanocella conradii
GCF_000275865.1	Archaea	Halobacteriota	Methanomicrobia	Methanomicrobiales	Methanofollaceae	Methanofollis	Methanofollis liminatans
GCF_000302455.1	Archaea	Methanobacteriota	Methanobacteria	Methanobacteriales	Methanobacteriaceae	Methanobacterium	Methanobacterium formicicum_A
GCF_000304355.2	Archaea	Halobacteriota	Methanomicrobia	Methanomicrobiales	Methanoculleaceae	Methanoculleus	Methanoculleus bourgensis
GCF_000306765.2	Archaea	Halobacteriota	Halobacteria	Halobacteriales	Haloferacaceae	Haloferax	Haloferax mediterranei
GCF_000327485.1	Archaea	Halobacteriota	Methanomicrobia	Methanomicrobiales	Methanoregulaceae	Methanoregula	Methanoregula formicica
GCF_000328525.1	Archaea	Halobacteriota	Halobacteria	Halobacteriales	Natrialbaceae	Halovivax	Halovivax ruber
GCF_000328665.1	Archaea	Halobacteriota	Methanosarcinia	Methanosarcinales	Methanosarcinaceae	Methanomethylovorans	Methanomethylovorans hollandica
GCF_000328685.1	Archaea	Halobacteriota	Halobacteria	Halobacteriales	Natrialbaceae	Natronococcus	Natronococcus occultus
GCF_000334895.1	Archaea	Halobacteriota	Halobacteria	Halobacteriales	Halococcaceae	Halococcus	Halococcus agarilyticus
GCF_000336615.1	Archaea	Halobacteriota	Halobacteria	Halobacteriales	Haloarculaceae	Haloarcula	Haloarcula amylolytica
GCF_000336635.1	Archaea	Halobacteriota	Halobacteria	Halobacteriales	Haloarculaceae	Haloarcula	Haloarcula japonica
GCF_000336675.1	Archaea	Halobacteriota	Halobacteria	Halobacteriales	Halococcaceae	Halococcus	Halococcus hamelinensis
GCF_000336695.1	Archaea	Halobacteriota	Halobacteria	Halobacteriales	Halococcaceae	Halococcus	Halococcus morrhuae
GCF_000336715.1	Archaea	Halobacteriota	Halobacteria	Halobacteriales	Halococcaceae	Halococcus	Halococcus thailandensis
GCF_000336755.1	Archaea	Halobacteriota	Halobacteria	Halobacteriales	Haloferacaceae	Haloferax	Haloferax elongans
GCF_000336775.1	Archaea	Halobacteriota	Halobacteria	Halobacteriales	Haloferacaceae	Haloferax	Haloferax gibbonsii
GCF_000336815.1	Archaea	Halobacteriota	Halobacteria	Halobacteriales	Haloferacaceae	Haloferax	Haloferax prahovense
GCF_000336875.1	Archaea	Halobacteriota	Halobacteria	Halobacteriales	Haloferacaceae	Halorubrum	Halorubrum californiense
GCF_000336915.1	Archaea	Halobacteriota	Halobacteria	Halobacteriales	Halococcaceae	Halococcus	Halococcus saccharolyticus
GCF_000336935.1	Archaea	Halobacteriota	Halobacteria	Halobacteriales	Halococcaceae	Halococcus	Halococcus salifodinae
GCF_000336955.1	Archaea	Halobacteriota	Halobacteria	Halobacteriales	Haloferacaceae	Haloferax	Haloferax larsenii
GCF_000336995.1	Archaea	Halobacteriota	Halobacteria	Halobacteriales	Haloferacaceae	Halorubrum	Halorubrum aidingense
GCF_000337035.1	Archaea	Halobacteriota	Halobacteria	Halobacteriales	Haloferacaceae	Halorubrum	Halorubrum coriense
GCF_000337075.1	Archaea	Halobacteriota	Halobacteria	Halobacteriales	Haloferacaceae	Halorubrum	Halorubrum hochstenium
GCF_000337095.1	Archaea	Halobacteriota	Halobacteria	Halobacteriales	Haloferacaceae	Halogeometricum	Halogeometricum pallidum
GCF_000337115.1	Archaea	Halobacteriota	Halobacteria	Halobacteriales	Natrialbaceae	Natrinema	Natrinema thermotolerans
GCF_000337135.1	Archaea	Halobacteriota	Halobacteria	Halobacteriales	Natrialbaceae	Natrialba	Natrialba chahannaoensis
GCF_000337175.1	Archaea	Halobacteriota	Halobacteria	Halobacteriales	Natrialbaceae	Natrinema	Natrinema gari
GCF_000337195.1	Archaea	Halobacteriota	Halobacteria	Halobacteriales	Natrialbaceae	Natrinema	Natrinema versiforme
GCF_000337215.1	Archaea	Halobacteriota	Halobacteria	Halobacteriales	Natrialbaceae	Natronolimnohabitans	Natronolimnohabitans innermongolicus
GCF_000337335.1	Archaea	Halobacteriota	Halobacteria	Halobacteriales	Haloferacaceae	Halorubrum	Halorubrum distributum
GCF_000337355.1	Archaea	Halobacteriota	Halobacteria	Halobacteriales	Haloferacaceae	Halorubrum	Halorubrum kocurii
GCF_000337375.1	Archaea	Halobacteriota	Halobacteria	Halobacteriales	Haloferacaceae	Halorubrum	Halorubrum lipolyticum
GCF_000337415.1	Archaea	Halobacteriota	Halobacteria	Halobacteriales	Haloferacaceae	Halorubrum	Halorubrum tebenquichense
GCF_000337455.1	Archaea	Halobacteriota	Halobacteria	Halobacteriales	Haloarculaceae	Halosimplex	Halosimplex carlsbadense
GCF_000337475.1	Archaea	Halobacteriota	Halobacteria	Halobacteriales	Natrialbaceae	Natrinema	Natrinema limicola
GCF_000337495.1	Archaea	Halobacteriota	Halobacteria	Halobacteriales	Natrialbaceae	Haloterrigena	Haloterrigena salina
GCF_000337515.1	Archaea	Halobacteriota	Halobacteria	Halobacteriales	Natrialbaceae	Halovivax	Halovivax asiaticus
GCF_000337535.1	Archaea	Halobacteriota	Halobacteria	Halobacteriales	Natrialbaceae	Natrialba	Natrialba aegyptia
GCF_000337555.1	Archaea	Halobacteriota	Halobacteria	Halobacteriales	Natrialbaceae	Natrialba	Natrialba asiatica
GCF_000337575.1	Archaea	Halobacteriota	Halobacteria	Halobacteriales	Natrialbaceae	Natrialba	Natrialba hulunbeirensis
GCF_000337595.1	Archaea	Halobacteriota	Halobacteria	Halobacteriales	Natrialbaceae	Natrialba	Natrialba taiwanensis
GCF_000337615.1	Archaea	Halobacteriota	Halobacteria	Halobacteriales	Natrialbaceae	Natrinema	Natrinema pallidum
GCF_000337675.1	Archaea	Halobacteriota	Halobacteria	Halobacteriales	Natrialbaceae	Natronococcus	Natronococcus amylolyticus
GCF_000337695.1	Archaea	Halobacteriota	Halobacteria	Halobacteriales	Natrialbaceae	Natronococcus	Natronococcus jeotgali
GCF_000337735.1	Archaea	Halobacteriota	Halobacteria	Halobacteriales	Natrialbaceae	Natronorubrum	Natronorubrum sulfidifaciens
GCF_000337775.1	Archaea	Halobacteriota	Halobacteria	Halobacteriales	Haloarculaceae	Haloarcula	Haloarcula vallismortis
GCF_000337795.1	Archaea	Halobacteriota	Halobacteria	Halobacteriales	Haloferacaceae	Haloferax	Haloferax denitrificans
GCF_000337815.1	Archaea	Halobacteriota	Halobacteria	Halobacteriales	Haloferacaceae	Haloferax	Haloferax mucosum
GCF_000337835.1	Archaea	Halobacteriota	Halobacteria	Halobacteriales	Haloferacaceae	Haloferax	Haloferax sulfurifontis
GCF_000337895.1	Archaea	Halobacteriota	Halobacteria	Halobacteriales	Natrialbaceae	Halobiforma	Halobiforma nitratireducens
GCF_000337915.1	Archaea	Halobacteriota	Halobacteria	Halobacteriales	Haloferacaceae	Halorubrum	Halorubrum saccharovorum
GCF_000376445.1	Archaea	Halobacteriota	Halobacteria	Halobacteriales	Haladaptataceae	Haladaptatus	Haladaptatus paucihalophilus
GCF_000379085.1	Archaea	Halobacteriota	Halobacteria	Halobacteriales	Haloarculaceae	Halomicrobium	Halomicrobium katesii
GCF_000383975.1	Archaea	Halobacteriota	Halobacteria	Halobacteriales	Natrialbaceae	Natronorubrum	Natronorubrum tibetense
GCF_000385565.1	Archaea	Halobacteriota	Archaeoglobi	Archaeoglobales	Archaeoglobaceae	Archaeoglobus_A	Archaeoglobus_A sulfaticallidus
GCF_000403645.1	Archaea	Halobacteriota	Halobacteria	Halobacteriales	Salinarchaeaceae	Salinarchaeum	Salinarchaeum sp000403645
GCF_000427685.1	Archaea	Halobacteriota	Halobacteria	Halobacteriales	Haloferacaceae	Haloplanus	Haloplanus natans
GCF_000455345.1	Archaea	Halobacteriota	Halobacteria	Halobacteriales	Natrialbaceae	Halopiger_A	Halopiger_A goleimassiliensis
GCF_000455365.1	Archaea	Halobacteriota	Halobacteria	Halobacteriales	Natrialbaceae	Halopiger_B	Halopiger_B djelfimassiliensis
GCF_000470655.1	Archaea	Halobacteriota	Halobacteria	Halobacteriales	Haloarculaceae	Halorhabdus	Halorhabdus tiamatea
GCF_000474235.1	Archaea	Halobacteriota	Halobacteria	Halobacteriales	Halobacteriaceae	Halarchaeum	Halarchaeum acidiphilum
GCF_000495475.1	Archaea	Halobacteriota	Halobacteria	Halobacteriales	Haloferacaceae	Halobaculum	Halobaculum tyrrellense
GCF_000504205.1	Archaea	Halobacteriota	Methanosarcinia	Methanosarcinales	Methanosarcinaceae	Methanolobus	Methanolobus tindarius
GCF_000513315.1	Archaea	Methanobacteriota	Methanobacteria	Methanobacteriales	Methanobacteriaceae	Methanobrevibacter_C	Methanobrevibacter_C arboriphilus_A
GCF_000517625.1	Archaea	Halobacteriota	Halobacteria	Halobacteriales	Natrialbaceae	Halostagnicola	Halostagnicola larsenii
GCF_000591055.1	Archaea	Halobacteriota	Halobacteria	Halobacteriales	Haloarculaceae	Natronomonas	Natronomonas moolapensis
GCF_000685155.1	Archaea	Halobacteriota	Methanosarcinia	Methanosarcinales	Methanoperedenaceae	Methanoperedens	Methanoperedens nitroreducens
GCF_000691865.1	Archaea	Halobacteriota	Methanomicrobia	Methanomicrobiales	Methanoculleaceae	Methanoculleus	Methanoculleus sp000691865
GCF_000710615.1	Archaea	Halobacteriota	Halobacteria	Halobacteriales	Haladaptataceae	Haladaptatus	Haladaptatus cibarius
GCF_000711215.1	Archaea	Halobacteriota	Methanomicrobia	Methanomicrobiales	Methanomicrobiaceae	Methanomicrobium	Methanomicrobium mobile
GCF_000711905.1	Archaea	Halobacteriota	Methanosarcinia	Methanosarcinales_A	Methermicoccaceae	Methermicoccus	Methermicoccus shengliensis
GCF_000731985.1	Archaea	Halobacteriota	Halobacteria	Halobacteriales	Natrialbaceae	Natrinema	Natrinema altunense
GCF_000739555.1	Archaea	Halobacteriota	Halobacteria	Halobacteriales	Haloferacaceae	Halolamina	Halolamina rubra
GCF_000739575.1	Archaea	Halobacteriota	Halobacteria	Halobacteriales	Haloferacaceae	Halobellus	Halobellus rufus
GCF_000739595.1	Archaea	Halobacteriota	Halobacteria	Halobacteriales	Haloferacaceae	Halorubrum	Halorubrum halophilum
GCF_000744455.1	Archaea	Methanobacteriota	Methanobacteria	Methanobacteriales	Methanobacteriaceae	Methanobacterium_B	Methanobacterium_B sp000744455
GCF_000745485.1	Archaea	Methanobacteriota	Methanobacteria	Methanobacteriales	Methanobacteriaceae	Methanobacterium_D	Methanobacterium_D veterum
GCF_000746205.1	Archaea	Halobacteriota	Halobacteria	Halobacteriales	Haloferacaceae	Halorubrum	Halorubrum sp000746205
GCF_000765475.1	Archaea	Halobacteriota	Methanosarcinia	Methanosarcinales	Methanosarcinaceae	Methanococcoides	Methanococcoides methylutens
GCF_000828575.1	Archaea	Methanobacteriota	Methanobacteria	Methanobacteriales	Methanothermobacteraceae	Methanothermobacter	Methanothermobacter sp000828575
GCF_000969885.1	Archaea	Halobacteriota	Methanosarcinia	Methanosarcinales	Methanosarcinaceae	Methanosarcina	Methanosarcina thermophila
GCF_000969905.1	Archaea	Halobacteriota	Methanosarcinia	Methanosarcinales	Methanosarcinaceae	Methanosarcina	Methanosarcina vacuolata
GCF_000969965.1	Archaea	Halobacteriota	Methanosarcinia	Methanosarcinales	Methanosarcinaceae	Methanosarcina	Methanosarcina sp000969965
GCF_000970025.1	Archaea	Halobacteriota	Methanosarcinia	Methanosarcinales	Methanosarcinaceae	Methanosarcina	Methanosarcina barkeri
GCF_000970045.1	Archaea	Halobacteriota	Methanosarcinia	Methanosarcinales	Methanosarcinaceae	MTP4	MTP4 sp000970045
GCF_000970085.1	Archaea	Halobacteriota	Methanosarcinia	Methanosarcinales	Methanosarcinaceae	Methanosarcina	Methanosarcina siciliae
GCF_000970205.1	Archaea	Halobacteriota	Methanosarcinia	Methanosarcinales	Methanosarcinaceae	Methanosarcina	Methanosarcina mazei
GCF_000970265.1	Archaea	Halobacteriota	Methanosarcinia	Methanosarcinales	Methanosarcinaceae	Methanosarcina	Methanosarcina lacustris
GCF_000970285.1	Archaea	Halobacteriota	Methanosarcinia	Methanosarcinales	Methanosarcinaceae	Methanosarcina	Methanosarcina horonobensis
GCF_000970305.1	Archaea	Halobacteriota	Methanosarcinia	Methanosarcinales	Methanosarcinaceae	Methanosarcina	Methanosarcina barkeri_A
GCF_000970325.1	Archaea	Halobacteriota	Methanosarcinia	Methanosarcinales	Methanosarcinaceae	Methanococcoides	Methanococcoides methylutens_A
GCF_000979455.1	Archaea	Halobacteriota	Methanosarcinia	Methanosarcinales	Methanosarcinaceae	Methanosarcina	Methanosarcina sp000979455
GCF_001006045.1	Archaea	Halobacteriota	Archaeoglobi	Archaeoglobales	Archaeoglobaceae	Geoglobus	Geoglobus ahangari
GCF_001011115.1	Archaea	Halobacteriota	Halobacteria	Halobacteriales	Halobacteriaceae	Halanaeroarchaeum	Halanaeroarchaeum sulfurireducens
GCF_001017125.1	Archaea	Halobacteriota	Methanomicrobia	Methanomicrobiales	Methanoculleaceae	Methanoculleus	Methanoculleus sediminis
GCF_001261915.1	Archaea	Halobacteriota	Halobacteria	Halobacteriales	Haloferacaceae	Halorubrum	Halorubrum sp001261915
GCF_001280425.1	Archaea	Halobacteriota	Halobacteria	Halobacteriales	Haloarculaceae	Haloarcula	Haloarcula rubripromontorii
GCF_001280455.1	Archaea	Halobacteriota	Halobacteria	Halobacteriales	Haloferacaceae	Halorubrum	Halorubrum tropicale
GCF_001282785.1	Archaea	Halobacteriota	Halobacteria	Halobacteriales	Haloferacaceae	Halolamina	Halolamina sediminis
GCF_001304615.2	Archaea	Halobacteriota	Methanosarcinia	Methanosarcinales	Methanosarcinaceae	Methanosarcina	Methanosarcina flavescens
GCF_001307315.1	Archaea	Halobacteriota	Halobacteria	Halobacteriales	Haloferacaceae	Halolamina	Halolamina pelagica_B
GCF_001368915.1	Archaea	Halobacteriota	Halobacteria	Halobacteriales	Haloferacaceae	Haloferax	Haloferax massiliensis
GCF_001462205.1	Archaea	Halobacteriota	Halobacteria	Halobacteriales	Haloferacaceae	Haloparvum	Haloparvum sedimenti
GCF_001469865.1	Archaea	Halobacteriota	Halobacteria	Halobacteriales	Haloferacaceae	Haloferax	Haloferax profundi
GCF_001469875.2	Archaea	Halobacteriota	Halobacteria	Halobacteriales	Haloferacaceae	Haloferax	Haloferax marisrubri
GCF_001469955.1	Archaea	Halobacteriota	Halobacteria	Halobacteriales	Haloferacaceae	Haloprofundus	Haloprofundus marisrubri
GCF_001482285.1	Archaea	Halobacteriota	Halobacteria	Halobacteriales	Haloferacaceae	Haloferax	Haloferax sp001482285
GCF_001485535.1	Archaea	Halobacteriota	Halobacteria	Halobacteriales	Halobacteriaceae	Halobacterium	Halobacterium sp001485535
GCF_001485575.1	Archaea	Halobacteriota	Halobacteria	Halobacteriales	Haloarculaceae	Haloarcula	Haloarcula sp001485575
GCF_001488575.1	Archaea	Halobacteriota	Halobacteria	Halobacteriales	Halobacteriaceae	Halobacterium	Halobacterium hubeiense
GCF_001542905.1	Archaea	Halobacteriota	Halobacteria	Halobacteriales	Haloferacaceae	Halorubrum	Halorubrum aethiopicum
GCF_001571385.1	Archaea	Halobacteriota	Methanomicrobia	Methanomicrobiales	Methanofollaceae	Methanofollis	Methanofollis ethanolicus
GCF_001571405.1	Archaea	Halobacteriota	Methanomicrobia	Methanomicrobiales	Methanoculleaceae	Methanoculleus	Methanoculleus thermophilus
GCF_001593955.1	Archaea	Halobacteriota	Halobacteria	Halobacteriales	Halalkalicoccaceae	Halalkalicoccus	Halalkalicoccus paucihalophilus
GCF_001602375.1	Archaea	Halobacteriota	Methanomicrobia	Methanomicrobiales	Methanoculleaceae	Methanoculleus	Methanoculleus horonobensis
GCF_001625445.1	Archaea	Halobacteriota	Halobacteria	Halobacteriales	Haladaptataceae	Haladaptatus	Haladaptatus sp001625445
GCF_001639265.1	Archaea	Methanobacteriota	Methanobacteria	Methanobacteriales	Methanobacteriaceae	Methanobrevibacter_D	Methanobrevibacter_D filiformis
GCF_001639285.1	Archaea	Methanobacteriota	Methanobacteria	Methanobacteriales	Methanobacteriaceae	Methanobrevibacter_C	Methanobrevibacter_C cuticularis
GCF_001639295.1	Archaea	Methanobacteriota	Methanobacteria	Methanobacteriales	Methanobacteriaceae	Methanobrevibacter_D	Methanobrevibacter_D curvatus
GCF_001861355.1	Archaea	Halobacteriota	Halobacteria	Halobacteriales	Natrialbaceae	Natrialba	Natrialba sp001861355
GCF_001886955.1	Archaea	Halobacteriota	Halobacteria	Halobacteriales	Halobacteriaceae	Halodesulfurarchaeum	Halodesulfurarchaeum formicicum
GCF_001889405.1	Archaea	Halobacteriota	Methanosarcinia	Methanosarcinales	Methanosarcinaceae	Methanohalophilus	Methanohalophilus halophilus
GCF_001950595.1	Archaea	Halobacteriota	Halobacteria	Halobacteriales	Haloarculaceae	CBA1134	CBA1134 sp001950595
GCF_001953745.1	Archaea	Halobacteriota	Halobacteria	Halobacteriales	Natrialbaceae	Natrinema	Natrinema saccharevitans
GCF_001971705.1	Archaea	Halobacteriota	Halobacteria	Halobacteriales	Natrialbaceae	Natronorubrum	Natronorubrum daqingense
GCF_001989615.1	Archaea	Halobacteriota	Halobacteria	Halobacteriales	Haloarculaceae	Halorientalis	Halorientalis sp001989615
GCF_002025255.2	Archaea	Halobacteriota	Halobacteria	Halobacteriales	Haloferacaceae	Halolamina	Halolamina sp002025255
GCF_002072215.1	Archaea	Methanobacteriota	Methanobacteria	Methanobacteriales	Methanobacteriaceae	Methanobrevibacter_C	Methanobrevibacter_C arboriphilus
GCF_002114285.1	Archaea	Halobacteriota	Halobacteria	Halobacteriales	Haloferacaceae	Halorubrum	Halorubrum ezzemoulense
GCF_002153915.1	Archaea	Halobacteriota	Methanonatronarchaeia	Methanonatronarchaeales	Methanonatronarchaeaceae	Methanonatronarchaeum	Methanonatronarchaeum thermophilum
GCF_002156705.1	Archaea	Halobacteriota	Halobacteria	Halobacteriales	Natrialbaceae	Natrarchaeobaculum	Natrarchaeobaculum aegyptiacum
GCF_002177135.1	Archaea	Halobacteriota	Halobacteria	Halobacteriales	Natrialbaceae	Natronolimnobius	Natronolimnobius baerhuensis
GCF_002243045.1	Archaea	Halobacteriota	Methanosarcinia	Methanosarcinales	Methanosarcinaceae	Methanolobus	Methanolobus psychrotolerans
GCF_002252755.1	Archaea	Halobacteriota	Halobacteria	Halobacteriales	Haloferacaceae	Halorubrum	Halorubrum sp002252755
GCF_002252985.1	Archaea	Halobacteriota	Halobacteria	Halobacteriales	Haloferacaceae	Halorubrum	Halorubrum halodurans
GCF_002286985.1	Archaea	Halobacteriota	Halobacteria	Halobacteriales	Haloferacaceae	Halorubrum	Halorubrum sp002286985
GCF_002287175.1	Archaea	Methanobacteriota	Methanobacteria	Methanobacteriales	Methanobacteriaceae	Methanobacterium_D	Methanobacterium_D bryantii
GCF_002287235.1	Archaea	Halobacteriota	Methanosarcinia	Methanosarcinales	Methanosarcinaceae	Methanosarcina	Methanosarcina spelaei
GCF_002355635.1	Archaea	Halobacteriota	Halobacteria	Halobacteriales	Haloferacaceae	Halopenitus	Halopenitus persicus_A
GCF_002355655.1	Archaea	Halobacteriota	Halobacteria	Halobacteriales	Haloferacaceae	Halorubrum	Halorubrum trapanicum_A
GCF_002487355.1	Archaea	Halobacteriota	Methanosarcinia	Methanosarcinales	Methanoperedenaceae	Methanoperedens	Methanoperedens sp002487355
GCF_002494345.1	Archaea	Halobacteriota	Halobacteria	Halobacteriales	Natrialbaceae	Natrinema	Natrinema ejinorense
GCF_002572525.1	Archaea	Halobacteriota	Halobacteria	Halobacteriales	Natrialbaceae	Natrinema	Natrinema sp002572525
GCF_002727125.1	Archaea	Halobacteriota	Halobacteria	Halobacteriales	Haloferacaceae	Halorubrum	Halorubrum persicum
GCF_002761295.1	Archaea	Halobacteriota	Methanosarcinia	Methanosarcinales	Methanosarcinaceae	Methanohalophilus	Methanohalophilus portucalensis
GCF_002813695.1	Archaea	Methanobacteriota	Methanobacteria	Methanobacteriales	Methanobacteriaceae	Methanobacterium	Methanobacterium subterraneum
GCF_002844195.1	Archaea	Halobacteriota	Halobacteria	Halobacteriales	Haloferacaceae	Halegenticoccus	Halegenticoccus soli
GCF_002844335.1	Archaea	Halobacteriota	Halobacteria	Halobacteriales	Haloarculaceae	Haloarcula	Haloarcula taiwanensis
GCF_002906575.1	Archaea	Halobacteriota	Halobacteria	Halobacteriales	Haloferacaceae	Salinigranum	Salinigranum rubrum
GCF_003173335.1	Archaea	Halobacteriota	Methanomicrobia	Methanomicrobiales	Methanospirillaceae	Methanospirillum	Methanospirillum stamsii
GCF_003173355.1	Archaea	Halobacteriota	Methanomicrobia	Methanomicrobiales	Methanospirillaceae	Methanospirillum	Methanospirillum lacunae
GCF_003264935.1	Archaea	Methanobacteriota	Methanobacteria	Methanobacteriales	Methanothermobacteraceae_A	Methanothermobacter_A	Methanothermobacter_A tenebrarum
GCF_003287355.1	Archaea	Halobacteriota	Halobacteria	Halobacteriales	Haloferacaceae	Halorubrum	Halorubrum sp003287355
GCF_003336245.1	Archaea	Halobacteriota	Halobacteria	Halobacteriales	Haloferacaceae	Haloplanus	Haloplanus salinus
GCF_003342675.1	Archaea	Halobacteriota	Halobacteria	Halobacteriales	Haloferacaceae	Haloplanus	Haloplanus rubicundus
GCF_003344565.1	Archaea	Halobacteriota	Halobacteria	Halobacteriales	Natrialbaceae	Saliphagus	Saliphagus sp003344565
GCF_003369835.1	Archaea	Halobacteriota	Halobacteria	Halobacteriales	Haladaptataceae	Halorussus	Halorussus rarus
GCF_003382685.1	Archaea	Halobacteriota	Halobacteria	Halobacteriales	Haladaptataceae	Halorussus	Halorussus litoreus
GCF_003430825.1	Archaea	Halobacteriota	Halobacteria	Halobacteriales	Natrialbaceae	Natrarchaeobaculum	Natrarchaeobaculum sulfurireducens
GCF_003439925.1	Archaea	Halobacteriota	Halobacteria	Halobacteriales	Haloferacaceae	Haloprofundus	Haloprofundus halophilus
GCF_003605575.1	Archaea	Halobacteriota	Halobacteria	Halobacteriales	Haloferacaceae	Halonotius	Halonotius sp003605575
GCF_003605635.1	Archaea	Halobacteriota	Halobacteria	Halobacteriales	Haloferacaceae	Halonotius	Halonotius pteroides
GCF_003610195.1	Archaea	Halobacteriota	Halobacteria	Halobacteriales	Natrialbaceae	Halopiger	Halopiger aswanensis
GCF_003665925.1	Archaea	Halobacteriota	Halobacteria	Halobacteriales	Haloferacaceae	Halobellus	Halobellus sp003665925
GCF_003665935.1	Archaea	Halobacteriota	Halobacteria	Halobacteriales	Haloferacaceae	Halobellus	Halobellus sp003665935
GCF_003666015.1	Archaea	Halobacteriota	Halobacteria	Halobacteriales	Haloferacaceae	Halorubrum	Halorubrum sp003666015
GCF_003675855.1	Archaea	Halobacteriota	Halobacteria	Halobacteriales	QS-9-68-17	Halostella	Halostella salina
GCF_003675875.1	Archaea	Halobacteriota	Halobacteria	Halobacteriales	QS-9-68-17	Halostella	Halostella sp003675875
GCF_003697815.1	Archaea	Halobacteriota	Halobacteria	Halobacteriales	Halalkalicoccaceae	Halalkalicoccus	Halalkalicoccus subterraneus
GCF_003697845.1	Archaea	Halobacteriota	Halobacteria	Halobacteriales	Haloferacaceae	Halorubrum	Halorubrum sp003697845
GCF_003721435.2	Archaea	Halobacteriota	Halobacteria	Halobacteriales	Haloferacaceae	Halorubrum	Halorubrum sp003721435
GCF_003722075.1	Archaea	Halobacteriota	Methanosarcinia	Methanosarcinales	Methanosarcinaceae	Methanohalophilus	Methanohalophilus sp003722075
GCF_003730195.1	Archaea	Halobacteriota	Halobacteria	Halobacteriales	Haloarculaceae	Halosimplex	Halosimplex salinum
GCF_003781945.1	Archaea	Halobacteriota	Halobacteria	Halobacteriales	Haloferacaceae	Halorubrum	Halorubrum sp003781945
GCF_003841465.1	Archaea	Halobacteriota	Halobacteria	Halobacteriales	Natrialbaceae	Natrarchaeobius	Natrarchaeobius chitinivorans_A
GCF_003841485.1	Archaea	Halobacteriota	Halobacteria	Halobacteriales	Natrialbaceae	Natrarchaeobius	Natrarchaeobius halalkaliphilus
GCF_003841505.1	Archaea	Halobacteriota	Halobacteria	Halobacteriales	Natrialbaceae	Natrarchaeobius	Natrarchaeobius chitinivorans
GCF_003856835.1	Archaea	Halobacteriota	Halobacteria	Halobacteriales	Haloferacaceae	Haloplanus	Haloplanus aerogenes
GCF_003947435.1	Archaea	Thermoproteota	Korarchaeia	Korarchaeales	Korarchaeaceae	Methanodesulfokores	Methanodesulfokores washburnensis
GCF_003977755.1	Archaea	Halobacteriota	Halobacteria	Halobacteriales	Natrialbaceae	Haloterrigena	Haloterrigena salifodinae
GCF_003990725.2	Archaea	Halobacteriota	Halobacteria	Halobacteriales	Haloferacaceae	Halorubrum	Halorubrum sp003990725
GCF_004087835.1	Archaea	Halobacteriota	Halobacteria	Halobacteriales	Haladaptataceae	Halorussus	Halorussus sp004087835
GCF_004099695.1	Archaea	Halobacteriota	Methanosarcinia	Methanosarcinales	Methanosarcinaceae	Methanosarcina	Methanosarcina sp004099695
GCF_004102725.1	Archaea	Halobacteriota	Methanomicrobia	Methanomicrobiales	Methanoculleaceae	Methanoculleus_A	Methanoculleus_A taiwanensis
GCF_004114375.1	Archaea	Halobacteriota	Halobacteria	Halobacteriales	Haloferacaceae	Halorubrum	Halorubrum sp004114375
GCF_004114995.1	Archaea	Halobacteriota	Halobacteria	Halobacteriales	Haloferacaceae	Halorubrum	Halorubrum amylolyticum
GCF_004118325.1	Archaea	Halobacteriota	Halobacteria	Halobacteriales	Haloarculaceae	Halorientalis	Halorientalis sp004118325
GCF_004137855.1	Archaea	Halobacteriota	Methanosarcinia	Methanosarcinales	Methanosarcinaceae	Methanohalophilus	Methanohalophilus profundi
GCF_004143485.2	Archaea	Halobacteriota	Halobacteria	Halobacteriales	Haladaptataceae	Halorussus	Halorussus amylolyticus
GCF_004217335.1	Archaea	Halobacteriota	Halobacteria	Halobacteriales	Natrialbaceae	Natrinema	Natrinema hispanicum
GCF_004297185.1	Archaea	Halobacteriota	Methanomicrobia	Methanomicrobiales	Methanofollaceae	Methanofollis	Methanofollis sp004297185
GCF_004363215.1	Archaea	Halobacteriota	Methanosarcinia	Methanosarcinales	Methanosarcinaceae	Methanimicrococcus	Methanimicrococcus blatticola
GCF_004681185.1	Archaea	Halobacteriota	Halobacteria	Halobacteriales	Haloarculaceae	Halomicroarcula	Halomicroarcula amylolytica
GCF_004698125.1	Archaea	Halobacteriota	Halobacteria	Halobacteriales	Haloarculaceae	Halosimplex	Halosimplex halophilum
GCF_004745425.1	Archaea	Halobacteriota	Methanosarcinia	Methanosarcinales	Methanosarcinaceae	Methanolobus	Methanolobus sp004745425
GCF_004765785.1	Archaea	Halobacteriota	Halobacteria	Halobacteriales	Haladaptataceae	Halorussus	Halorussus ruber
GCF_004765795.1	Archaea	Halobacteriota	Halobacteria	Halobacteriales	Haladaptataceae	Halorussus	Halorussus sp004765795
GCF_004765805.1	Archaea	Halobacteriota	Halobacteria	Halobacteriales	Haladaptataceae	Halorussus	Halorussus sp004765805
GCF_004765815.2	Archaea	Halobacteriota	Halobacteria	Halobacteriales	Haladaptataceae	Halorussus	Halorussus salinus
GCF_004785955.1	Archaea	Halobacteriota	Halobacteria	Halobacteriales	QS-9-68-17	Halostella	Halostella litorea
GCF_004799645.1	Archaea	Halobacteriota	Halobacteria	Halobacteriales	Natrialbaceae	Natronorubrum	Natronorubrum bangense
GCF_004799665.1	Archaea	Halobacteriota	Halobacteria	Halobacteriales	Haloarculaceae	Halapricum	Halapricum salinum
GCF_004799685.1	Archaea	Halobacteriota	Halobacteria	Halobacteriales	Haloferacaceae	Halobellus	Halobellus limi
GCF_004944975.1	Archaea	Halobacteriota	Halobacteria	Halobacteriales	Haloarculaceae	Halorhabdus	Halorhabdus sp004944975
GCF_005239135.1	Archaea	Halobacteriota	Halobacteria	Halobacteriales	Haloarculaceae	Natronomonas	Natronomonas salsuginis
GCF_005406125.1	Archaea	Halobacteriota	Halobacteria	Halobacteriales	Haloarculaceae	Haloarcula	Haloarcula sp005406125
GCF_005435165.1	Archaea	Halobacteriota	Halobacteria	Halobacteriales	Haloferacaceae	Halorubrum	Halorubrum sp005435165
GCF_005543295.1	Archaea	Halobacteriota	Halobacteria	Halobacteriales	Haloferacaceae	Halalkalirubrum	Halalkalirubrum salinum
GCF_005576615.1	Archaea	Halobacteriota	Halobacteria	Halobacteriales	Natrialbaceae	Natrinema	Natrinema versiforme_A
GCF_005938085.1	Archaea	Halobacteriota	Halobacteria	Halobacteriales	Natrialbaceae	Natrinema	Natrinema sp005938085
GCF_006543045.1	Archaea	Halobacteriota	Halobacteria	Halobacteriales	Natrialbaceae	Salinadaptatus	Salinadaptatus halalkaliphilus
GCF_006546655.1	Archaea	Halobacteriota	Methanosarcinia	Methanosarcinales	Methanosarcinaceae	Methanolobus	Methanolobus vulcani_A
GCF_006861655.1	Archaea	Halobacteriota	Halobacteria	Halobacteriales	Haloferacaceae	Halonotius	Halonotius roseus
GCF_006861665.1	Archaea	Halobacteriota	Halobacteria	Halobacteriales	Haloferacaceae	Halonotius	Halonotius terrestris
GCF_007004735.1	Archaea	Halobacteriota	Halobacteria	Halobacteriales	Haloferacaceae	Salinigranum	Salinigranum halophilum
GCF_007421925.1	Archaea	Halobacteriota	Halobacteria	Halobacteriales	Haloarculaceae	Haloglomus	Haloglomus irregulare
GCF_007655485.1	Archaea	Halobacteriota	Halobacteria	Halobacteriales	Haloferacaceae	Halobellus	Halobellus captivus
GCF_007671685.1	Archaea	Halobacteriota	Halobacteria	Halobacteriales	Haloferacaceae	Halorubrum	Halorubrum salsamenti
GCF_007671725.1	Archaea	Halobacteriota	Halobacteria	Halobacteriales	Haloferacaceae	Halorubrum	Halorubrum depositum
GCF_007833275.1	Archaea	Halobacteriota	Halobacteria	Halobacteriales	Halobacteriaceae	Salarchaeum	Salarchaeum sp007833275
GCF_008122205.1	Archaea	Halobacteriota	Halobacteria	Halobacteriales	Natrialbaceae	Natronococcus	Natronococcus sp008122205
GCF_008124605.1	Archaea	Halobacteriota	Halobacteria	Halobacteriales	Halobacteriaceae	Halobacterium	Halobacterium salinarum
GCF_008245225.1	Archaea	Halobacteriota	Halobacteria	Halobacteriales	Natrialbaceae	Natrarchaeobius	Natrarchaeobius swarupiae
GCF_008729015.1	Archaea	Halobacteriota	Halobacteria	Halobacteriales	Haloarculaceae	Haloarcula	Haloarcula sp008729015
GCF_008831545.1	Archaea	Halobacteriota	Halobacteria	Halobacteriales	Haladaptataceae	Halorussus	Halorussus sp008831545
GCF_009176545.1	Archaea	Halobacteriota	Halobacteria	Halobacteriales	Haloferacaceae	Salinigranum	Salinigranum salinum
GCF_009184545.1	Archaea	Halobacteriota	Halobacteria	Halobacteriales	Haloarculaceae	CBA1134	CBA1134 sp009184545
GCF_009392895.1	Archaea	Halobacteriota	Halobacteria	Halobacteriales	Natrialbaceae	Natronorubrum	Natronorubrum aibiense
GCF_009617975.1	Archaea	Nanohaloarchaeota	Nanosalinia	Nanosalinales	Nanosalinaceae	Nanohalobium	Nanohalobium constans
GCF_009617995.1	Archaea	Halobacteriota	Halobacteria	Halobacteriales	Haloarculaceae	Halomicrobium	Halomicrobium sp009617995
GCF_009674585.1	Archaea	Halobacteriota	Halobacteria	Halobacteriales	Haloferacaceae	Haloferax	Haloferax sp009674585
GCF_009674605.1	Archaea	Halobacteriota	Halobacteria	Halobacteriales	Haloferacaceae	Haloferax	Haloferax sp009674605
GCF_009674625.1	Archaea	Halobacteriota	Halobacteria	Halobacteriales	Haloferacaceae	Haloferax	Haloferax sp009674625
GCF_009690625.1	Archaea	Halobacteriota	Halobacteria	Halobacteriales	Haloarculaceae	Halorhabdus	Halorhabdus sp009690625
GCF_009741825.1	Archaea	Halobacteriota	Halobacteria	Halobacteriales	Haloarculaceae	Halapricum	Halapricum sp009741825
GCF_009741925.1	Archaea	Halobacteriota	Halobacteria	Halobacteriales	Haloarculaceae	Natronomonas	Natronomonas sp009741925
GCF_009741975.1	Archaea	Halobacteriota	Halobacteria	Halobacteriales	Halobacteriaceae	Halobacterium	Halobacterium sp009741975
GCF_009742825.1	Archaea	Halobacteriota	Halobacteria	Halobacteriales	Haloferacaceae	Halorubrum	Halorubrum sp009742825
GCF_009762275.1	Archaea	Halobacteriota	Halobacteria	Halobacteriales	Haloferacaceae	Haloplanus	Haloplanus rallus
GCF_009791395.1	Archaea	Halobacteriota	Halobacteria	Halobacteriales	Haloarculaceae	Halomarina	Halomarina oriensis
GCF_009806985.1	Archaea	Halobacteriota	Halobacteria	Halobacteriales	Haloferacaceae	Halorubrum	Halorubrum sp009806985
GCF_009831455.1	Archaea	Halobacteriota	Halobacteria	Halobacteriales	Haloarculaceae	Salinirussus	Salinirussus salinus
GCF_009831555.1	Archaea	Halobacteriota	Halobacteria	Halobacteriales	Halobacteriaceae	Halobacterium	Halobacterium sp009831555
GCF_009831575.1	Archaea	Halobacteriota	Halobacteria	Halobacteriales	Haloarculaceae	Halovenus	Halovenus sp009831575
GCF_009831625.1	Archaea	Halobacteriota	Halobacteria	Halobacteriales	Haloferacaceae	Halobaculum	Halobaculum sp009831625
GCF_009834785.1	Archaea	Halobacteriota	Halobacteria	Halobacteriales	Natrialbaceae	Natronorubrum	Natronorubrum halalkaliphilum
GCF_009900715.1	Archaea	Halobacteriota	Halobacteria	Halobacteriales	Halococcaceae	Halococcus	Halococcus salsus
GCF_009914725.1	Archaea	Halobacteriota	Methanomicrobia	Methanomicrobiales	Methanomicrobiaceae	Methanogenium	Methanogenium sp009914725
GCF_010119195.1	Archaea	Halobacteriota	Halobacteria	Halobacteriales	Haloarculaceae	Haloarcula	Haloarcula salina
GCF_010119205.1	Archaea	Halobacteriota	Halobacteria	Halobacteriales	Haloarculaceae	Halomicroarcula	Halomicroarcula limicola
GCF_010747475.1	Archaea	Halobacteriota	Halobacteria	Halobacteriales	Haladaptataceae	Halorussus	Halorussus sp010747475
GCF_011043775.1	Archaea	Halobacteriota	Halobacteria	Halobacteriales	Natrialbaceae	Natronolimnobius	Natronolimnobius sp011043775
GCF_011440375.1	Archaea	Halobacteriota	Halobacteria	Halobacteriales	Natrialbaceae	Halorubellus	Halorubellus sp011440375
GCF_011734195.1	Archaea	Halobacteriota	Halobacteria	Halobacteriales	Halobacteriaceae	Halobacterium	Halobacterium sp011734195
GCF_013342135.1	Archaea	Halobacteriota	Halobacteria	Halobacteriales	Natrialbaceae	Haloterrigena	Haloterrigena sp013342135
GCF_013377755.1	Archaea	Halobacteriota	Methanomicrobia	Methanomicrobiales	Methanofollaceae	Methanofollis	Methanofollis tationis
GCF_013388255.1	Archaea	Halobacteriota	Methanosarcinia	Methanosarcinales	Methanosarcinaceae	Methanolobus	Methanolobus zinderi
GCF_013391085.1	Archaea	Halobacteriota	Halobacteria	Halobacteriales	Haloarculaceae	Natronomonas	Natronomonas halophila
GCF_013391105.1	Archaea	Halobacteriota	Halobacteria	Halobacteriales	Haloarculaceae	Natronomonas	Natronomonas salina
GCF_013391635.1	Archaea	Halobacteriota	Halobacteria	Halobacteriales	Haloarculaceae	Natronomonas	Natronomonas gomsonensis
GCF_013401515.1	Archaea	Halobacteriota	Halobacteria	Halobacteriales	Haloferacaceae	Halobaculum	Halobaculum sp013401515
GCF_013402815.1	Archaea	Halobacteriota	Halobacteria	Halobacteriales	Natrialbaceae	Natrinema	Natrinema sp013402815
GCF_013402875.1	Archaea	Halobacteriota	Halobacteria	Halobacteriales	Haloferacaceae	Halobaculum	Halobaculum sp013402875
GCF_013415885.1	Archaea	Halobacteriota	Halobacteria	Halobacteriales	Haloarculaceae	Halosimplex	Halosimplex rubrum
GCF_013415905.1	Archaea	Halobacteriota	Halobacteria	Halobacteriales	Haloarculaceae	Halosimplex	Halosimplex pelagicum
GCF_013456555.1	Archaea	Halobacteriota	Halobacteria	Halobacteriales	Natrialbaceae	Natrinema	Natrinema sp013456555
GCF_013839425.1	Archaea	Halobacteriota	Halobacteria	Halobacteriales	Haloarculaceae	Halorhabdus	Halorhabdus sp013839425
GCF_013839515.1	Archaea	Halobacteriota	Halobacteria	Halobacteriales	Haloarculaceae	Natronomonas	Natronomonas sp013839515
GCF_014212355.1	Archaea	Halobacteriota	Halobacteria	Halobacteriales	Haloferacaceae	Halobellus	Halobellus ruber
GCF_014646875.1	Archaea	Halobacteriota	Halobacteria	Halobacteriales	Haloferacaceae	Halobellus	Halobellus salinus
GCF_014647115.1	Archaea	Halobacteriota	Halobacteria	Halobacteriales	Halobacteriaceae	Halarchaeum	Halarchaeum rubridurum
GCF_014647155.1	Archaea	Halobacteriota	Halobacteria	Halobacteriales	Halobacteriaceae	Halarchaeum	Halarchaeum nitratireducens
GCF_014647235.1	Archaea	Halobacteriota	Halobacteria	Halobacteriales	Haloarculaceae	Halomicroarcula	Halomicroarcula pellucida
GCF_014647415.1	Archaea	Halobacteriota	Halobacteria	Halobacteriales	Haloarculaceae	Haloarcula	Haloarcula sebkhae
GCF_014647455.2	Archaea	Halobacteriota	Halobacteria	Halobacteriales	Halobacteriaceae	Halarchaeum	Halarchaeum grantii
GCF_014647475.1	Archaea	Halobacteriota	Halobacteria	Halobacteriales	Halobacteriaceae	Halocalculus	Halocalculus aciditolerans
GCF_014889545.1	Archaea	Methanobacteriota	Methanobacteria	Methanobacteriales	Methanothermobacteraceae	Methanothermobacter	Methanothermobacter thermautotrophicus_A
GCF_016065055.1	Archaea	Halobacteriota	Halobacteria	Halobacteriales	Haloarculaceae	Halosimplex	Halosimplex litoreum
GCF_016757965.1	Archaea	Halobacteriota	Archaeoglobi	Archaeoglobales	Archaeoglobaceae	Archaeoglobus	Archaeoglobus sp016757965
GCF_017352155.1	Archaea	Halobacteriota	Halobacteria	Halobacteriales	Natrialbaceae	Haloterrigena	Haloterrigena sp017352155
GCF_017357405.1	Archaea	Halobacteriota	Halobacteria	Halobacteriales	Natrialbaceae	KZCA124	KZCA124 sp017357405
GCF_017873415.1	Archaea	Halobacteriota	Methanosarcinia	Methanosarcinales	Methanosarcinaceae	Methanolobus	Methanolobus bombayensis
GCF_017873555.1	Archaea	Halobacteriota	Halobacteria	Halobacteriales	Haloferacaceae	Halorubrum	Halorubrum trapanicum
GCF_017873625.1	Archaea	Methanobacteriota	Methanobacteria	Methanobacteriales	Methanobacteriaceae	Methanobacterium	Methanobacterium petrolearium
GCF_017873815.1	Archaea	Halobacteriota	Halobacteria	Halobacteriales	Haloferacaceae	Halorubrum	Halorubrum alkaliphilum
GCF_017873855.1	Archaea	Halobacteriota	Methanomicrobia	Methanomicrobiales	Methanoregulaceae	Methanolinea_B	Methanolinea_B mesophila
GCF_017874195.1	Archaea	Halobacteriota	Methanomicrobia	Methanomicrobiales	Methanoculleaceae	Methanoculleus	Methanoculleus hydrogenitrophicus
GCF_017874235.1	Archaea	Halobacteriota	Halobacteria	Halobacteriales	Haloferacaceae	Halolamina	Halolamina salifodinae
GCF_017874335.1	Archaea	Halobacteriota	Halobacteria	Halobacteriales	Halobacteriaceae	Halarchaeum	Halarchaeum salinum
GCF_017874375.1	Archaea	Halobacteriota	Methanosarcinia	Methanosarcinales	Methanosarcinaceae	Methanohalophilus	Methanohalophilus levihalophilus
GCF_017874455.1	Archaea	Methanobacteriota	Methanobacteria	Methanobacteriales	Methanobacteriaceae	Methanobacterium_C	Methanobacterium_C aggregans
GCF_017875315.1	Archaea	Halobacteriota	Methanomicrobia	Methanomicrobiales	Methanomicrobiaceae	Methanomicrobium	Methanomicrobium sp017875315
GCF_017875325.1	Archaea	Halobacteriota	Methanomicrobia	Methanomicrobiales	Methanofollaceae	Methanofollis	Methanofollis sp017875325
GCF_018132105.1	Archaea	Halobacteriota	Methanomicrobia	Methanomicrobiales	Methanocorpusculaceae	Methanocalculus	Methanocalculus chunghsingensis
GCF_018141185.1	Archaea	Methanobacteriota	Methanobacteria	Methanobacteriales	Methanobacteriaceae	UBA588	UBA588 sp002509085
GCF_018228765.1	Archaea	Halobacteriota	Halobacteria	Halobacteriales	Haloferacaceae	Halorubrum	Halorubrum sp000296615
GCF_018623055.1	Archaea	Halobacteriota	Halobacteria	Halobacteriales	Haloferacaceae	Halorubrum	Halorubrum sp018623055
GCF_900095385.1	Archaea	Halobacteriota	Methanomicrobia	Methanomicrobiales	Methanoculleaceae	Methanoculleus	Methanoculleus chikugoensis_A
GCF_900100335.1	Archaea	Halobacteriota	Halobacteria	Halobacteriales	Natrialbaceae	Natronorubrum	Natronorubrum texcoconense
GCF_900100335.1	Archaea	Halobacteriota	Halobacteria	Halobacteriales	Natrialbaceae	Natronorubrum	Natronorubrum texcoconense
GCF_900100385.1	Archaea	Halobacteriota	Halobacteria	Halobacteriales	Haloarculaceae	Halovenus	Halovenus aranensis
GCF_900100715.1	Archaea	Halobacteriota	Methanosarcinia	Methanosarcinales	Methanosarcinaceae	Methanolobus	Methanolobus vulcani
GCF_900100875.1	Archaea	Halobacteriota	Halobacteria	Halobacteriales	Haloferacaceae	Halopelagius	Halopelagius longus
GCF_900102305.1	Archaea	Halobacteriota	Halobacteria	Halobacteriales	Haloarculaceae	Halorientalis	Halorientalis regularis
GCF_900102375.1	Archaea	Halobacteriota	Halobacteria	Halobacteriales	Haloferacaceae	Halorubrum	Halorubrum xinjiangense
GCF_900103505.1	Archaea	Halobacteriota	Halobacteria	Halobacteriales	Natrialbaceae	Haloarchaeobius	Haloarchaeobius iranensis
GCF_900103715.1	Archaea	Halobacteriota	Halobacteria	Halobacteriales	Haloferacaceae	Halogranum	Halogranum gelatinilyticum
GCF_900104065.1	Archaea	Halobacteriota	Halobacteria	Halobacteriales	Natrialbaceae	Natronobacterium	Natronobacterium texcoconense
GCF_900107195.1	Archaea	Halobacteriota	Halobacteria	Halobacteriales	Haloferacaceae	Halobellus	Halobellus clavatus
GCF_900107205.1	Archaea	Halobacteriota	Halobacteria	Halobacteriales	Haloferacaceae	Halopenitus	Halopenitus persicus
GCF_900107665.1	Archaea	Halobacteriota	Halobacteria	Halobacteriales	Haloferacaceae	Haloplanus	Haloplanus vescus
GCF_900108095.1	Archaea	Halobacteriota	Halobacteria	Halobacteriales	Natrialbaceae	Natronorubrum	Natronorubrum sediminis
GCF_900108505.1	Archaea	Halobacteriota	Halobacteria	Halobacteriales	Haloferacaceae	Halopenitus	Halopenitus malekzadehii
GCF_900109065.1	Archaea	Halobacteriota	Halobacteria	Halobacteriales	Haloferacaceae	Halohasta	Halohasta litchfieldiae
GCF_900110215.1	Archaea	Halobacteriota	Halobacteria	Halobacteriales	Haloarculaceae	Halorientalis	Halorientalis persicus
GCF_900110455.1	Archaea	Halobacteriota	Halobacteria	Halobacteriales	Natrialbaceae	Natrinema	Natrinema salifodinae
GCF_900110465.1	Archaea	Halobacteriota	Halobacteria	Halobacteriales	Haloferacaceae	Halogranum	Halogranum amylolyticum
GCF_900110535.1	Archaea	Halobacteriota	Halobacteria	Halobacteriales	Halobacteriaceae	Halobacterium	Halobacterium jilantaiense
GCF_900110865.1	Archaea	Halobacteriota	Halobacteria	Halobacteriales	Natrialbaceae	Natrinema	Natrinema salaciae
GCF_900111485.1	Archaea	Halobacteriota	Halobacteria	Halobacteriales	Natrialbaceae	Natrinema	Natrinema hispanicum_A
GCF_900111645.1	Archaea	Halobacteriota	Methanosarcinia	Methanosarcinales	Methanosarcinaceae	Methanococcoides	Methanococcoides vulcani
GCF_900111935.1	Archaea	Halobacteriota	Halobacteria	Halobacteriales	Haloferacaceae	Halorubrum	Halorubrum sodomense
GCF_900112175.1	Archaea	Halobacteriota	Halobacteria	Halobacteriales	Haloferacaceae	Halogeometricum	Halogeometricum rufum
GCF_900112205.1	Archaea	Halobacteriota	Halobacteria	Halobacteriales	Natrialbaceae	Halobiforma	Halobiforma haloterrestris
GCF_900113245.1	Archaea	Halobacteriota	Halobacteria	Halobacteriales	Haloferacaceae	Halopelagius	Halopelagius inordinatus
GCF_900113615.1	Archaea	Halobacteriota	Halobacteria	Halobacteriales	Haloferacaceae	Halorubrum	Halorubrum aquaticum
GCF_900114435.1	Archaea	Halobacteriota	Halobacteria	Halobacteriales	Haloarculaceae	Halomicrobium	Halomicrobium zhouii
GCF_900114455.1	Archaea	Halobacteriota	Halobacteria	Halobacteriales	Haloferacaceae	Halogranum	Halogranum rubrum
GCF_900114835.1	Archaea	Halobacteriota	Methanosarcinia	Methanosarcinales	Methanosarcinaceae	Methanolobus	Methanolobus profundi
GCF_900115675.1	Archaea	Halobacteriota	Halobacteria	Halobacteriales	Haloferacaceae	Halolamina	Halolamina pelagica
GCF_900115785.1	Archaea	Halobacteriota	Halobacteria	Halobacteriales	Haloferacaceae	Halogeometricum	Halogeometricum limi
GCF_900116205.1	Archaea	Halobacteriota	Halobacteria	Halobacteriales	Natrialbaceae	Halostagnicola	Halostagnicola kamekurae
GCF_900129775.1	Archaea	Halobacteriota	Halobacteria	Halobacteriales	Haloferacaceae	Halobaculum	Halobaculum gomorrense
GCF_900156425.1	Archaea	Halobacteriota	Halobacteria	Halobacteriales	Haladaptataceae	Haladaptatus	Haladaptatus litoreus
GCF_900156475.1	Archaea	Halobacteriota	Halobacteria	Halobacteriales	Natrialbaceae	Natronorubrum	Natronorubrum thiooxidans
GCF_900182635.1	Archaea	Halobacteriota	Halobacteria	Halobacteriales	Haloferacaceae	Halorubrum	Halorubrum cibi
GCF_900188065.1	Archaea	Halobacteriota	Halobacteria	Halobacteriales	Haloferacaceae	Halorubrum	Halorubrum vacuolatum
GCF_900196725.1	Archaea	Halobacteriota	Methanosarcinia	Methanosarcinales	Methanoperedenaceae	Methanoperedens	Methanoperedens nitroreducens_A
GCF_900215215.1	Archaea	Halobacteriota	Methanosarcinia	Methanosarcinales	Methanosarcinaceae	Methanohalophilus	Methanohalophilus euhalobius
GCF_900215575.1	Archaea	Halobacteriota	Halobacteria	Halobacteriales	Natronoarchaeaceae	Natronoarchaeum	Natronoarchaeum philippinense
GCF_900774055.1	Archaea	Halobacteriota	Methanosarcinia	Methanosarcinales	Methanosarcinaceae	Methanococcoides	Methanococcoides sp900774055
GCF_900880625.1	Archaea	Halobacteriota	Halobacteria	Halobacteriales	Haloarculaceae	Halorhabdus	Halorhabdus rudnickae
GEMOTU_00001	Archaea	Nanoarchaeota	Nanoarchaeia	SCGC-AAA011-G17	JACPNG01	JACPNE01
GEMOTU_00097	Archaea	Halobacteriota	Bog-38	Bog-38	Bog-38
GEMOTU_00120	Archaea	Halobacteriota	Methanosarcinia	Methanosarcinales	Methanoperedenaceae	Methanoperedens
GEMOTU_00169	Archaea	Halobacteriota	Halobacteria	Halobacteriales	Natrialbaceae	Halorubellus
GEMOTU_00170	Archaea	Halobacteriota	Halobacteria	Halobacteriales	Haloferacaceae	Halorubrum
GEMOTU_00171	Archaea	Halobacteriota	Halobacteria	Halobacteriales	Haloferacaceae	Halohasta
GEMOTU_00181	Archaea	Halobacteriota	Methanomicrobia	Methanomicrobiales	Methanospirillaceae	Methanospirillum
GEMOTU_00256	Archaea	Halobacteriota	Methanoliparia	Methanoliparales	Methanoliparaceae	Methanoliparum
GEMOTU_00310	Archaea	Thermoplasmatota	E2	DHVEG-1	DHVEG-1
GEMOTU_00373	Archaea	Aenigmatarchaeota	Aenigmatarchaeia	QMZP01	QMZT01	CS3-C152
GEMOTU_00547	Archaea	Aenigmatarchaeota	Aenigmatarchaeia	QMZP01	QMZP01
GEMOTU_00691	Archaea	Nanohaloarchaeota	Nanosalinia	Nanosalinales	Nanosalinaceae	Nanosalina
GEMOTU_00699	Archaea	Micrarchaeota	Micrarchaeia	Anstonellales	Anstonellaceae
GEMOTU_00739	Archaea	Halobacteriota	Archaeoglobi	Archaeoglobales	Archaeoglobaceae	WYZ-LMO2
GEMOTU_00799	Archaea	Nanoarchaeota	Nanoarchaeia	Woesearchaeales	UBA11576
GEMOTU_00823	Archaea	Aenigmatarchaeota	Aenigmatarchaeia	QMZP01	QMZP01	QMZP01
GEMOTU_00960	Archaea	Halobacteriota	Methanomicrobia	Methanomicrobiales	Methanomicrobiaceae
GEMOTU_01097	Archaea	Halobacteriota	Halobacteria	Halobacteriales	Halobacteriaceae
GEMOTU_01157	Archaea	Nanoarchaeota	Nanoarchaeia	Woesearchaeales	UBA9642
GEMOTU_01160	Archaea	Halobacteriota	Archaeoglobi	Archaeoglobales	Archaeoglobaceae	Archaeoglobus_B
GEMOTU_01242	Archaea	Halobacteriota	Methanomicrobia	Methanomicrobiales	Methanoregulaceae	Methanoregula
GEMOTU_01515	Archaea	Halobacteriota	Methanomicrobia	Methanomicrobiales	Methanoregulaceae	Methanoregula
GEMOTU_01573	Archaea	Nanoarchaeota	Nanoarchaeia	Pacearchaeales	JAHJTO01
GEMOTU_01623	Archaea	Nanoarchaeota	Nanoarchaeia	Pacearchaeales	DTIR01
GEMOTU_01703	Archaea	Halobacteriota	Methanosarcinia	Methanotrichales	Methanotrichaceae
GEMOTU_01749	Archaea	Methanobacteriota	Methanobacteria	Methanobacteriales	Methanobacteriaceae	Methanobacterium_D
GEMOTU_01851	Archaea	Halobacteriota	Methanosarcinia	Methanosarcinales	Methanosarcinaceae	Methanosarcina
GEMOTU_02071	Archaea	Nanoarchaeota	Nanoarchaeia	Woesearchaeales
GEMOTU_02097	Archaea	Halobacteriota	Methanosarcinia	Methanotrichales	Methanotrichaceae	Methanothrix_A
GEMOTU_02298	Archaea	Halobacteriota	Methanosarcinia	Methanosarcinales	Methanosarcinaceae	Methanosarcina
GEMOTU_02354	Archaea	Halobacteriota	Halobacteria	Halobacteriales	Natronoarchaeaceae	Natronoarchaeum
GEMOTU_02358	Archaea	Halobacteriota	Methanosarcinia	Methanotrichales	Methanotrichaceae
GEMOTU_02443	Archaea	Nanoarchaeota	Nanoarchaeia	Woesearchaeales	ARS49	CABMGU01
GEMOTU_02569	Archaea	Nanoarchaeota	Nanoarchaeia	Woesearchaeales	UBA9642
GEMOTU_02607	Archaea	Micrarchaeota	Micrarchaeia	Norongarragalinales	JACPGT01	JACPGT01
GEMOTU_02621	Archaea	Nanoarchaeota	Nanoarchaeia	Woesearchaeales	B3-WOES	B3-WOES
GEMOTU_02731	Archaea	Halobacteriota	Methanosarcinia	Methanosarcinales	Methanosarcinaceae	Methanosarcina
GEMOTU_02753	Archaea	Micrarchaeota	Micrarchaeia	Norongarragalinales	CAINOH01	CAINOH01
GEMOTU_02757	Archaea	Halobacteriota	Halobacteria	Halobacteriales	Haloarculaceae	Halomicrobium
GEMOTU_02758	Archaea	Halobacteriota	Halobacteria	Halobacteriales
GEMOTU_02983	Archaea	Halobacteriota	Methanosarcinia	Methanotrichales	Methanotrichaceae	Methanothrix_A
GEMOTU_03025	Archaea	Halobacteriota	Methanosarcinia	Methanotrichales	Methanotrichaceae
GEMOTU_03039	Archaea	Halobacteriota	Halobacteria	Halobacteriales	Haloferacaceae	Haloplanus
GEMOTU_03194	Archaea	Nanoarchaeota	Nanoarchaeia
GEMOTU_03219	Archaea	Halobacteriota	Halobacteria	Halobacteriales	Haloferacaceae	Haloquadratum
GEMOTU_03241	Archaea	Nanoarchaeota	Nanoarchaeia	SCGC-AAA011-G17	GW2011-AR18	JAGVZM01
GEMOTU_03243	Archaea	Nanoarchaeota	Nanoarchaeia	Woesearchaeales	GW2011-AR9	JACPIL01
GEMOTU_03284	Archaea	EX4484-52	EX4484-52	EX4484-52	LFW-46	LFW-46
GEMOTU_03332	Archaea	Halobacteriota	Methanosarcinia	Methanosarcinales	Methanosarcinaceae	Methanolobus
GEMOTU_03431	Archaea	Nanoarchaeota	Nanoarchaeia	Woesearchaeales	UBA119
GEMOTU_03441	Archaea	Halobacteriota	Halobacteria	Halobacteriales	Haloarculaceae	Halomicrobium
GEMOTU_03526	Archaea	Micrarchaeota	Micrarchaeia	Norongarragalinales	JACPGT01	JACPGT01
GEMOTU_03563	Archaea	Nanoarchaeota	Nanoarchaeia	Pacearchaeales	GW2011-AR1	JAGVXH01
GEMOTU_03755	Archaea	Aenigmatarchaeota	Aenigmatarchaeia	CG10238-14
GEMOTU_03758	Archaea	Halobacteriota	Methanomicrobia	Methanomicrobiales	Methanoregulaceae	Methanoregula
GEMOTU_03856	Archaea	Halobacteriota	Methanomicrobia	Methanomicrobiales	Methanoregulaceae
GEMOTU_03904	Archaea	Thermoplasmatota	E2	DHVEG-1	DHVEG-1
GEMOTU_03907	Archaea	Halobacteriota	Methanosarcinia	Methanotrichales	Methanotrichaceae
GEMOTU_03913	Archaea	Nanoarchaeota	Nanoarchaeia	Woesearchaeales	JAGVYF01	JAGVYF01
GEMOTU_03955	Archaea	Halobacteriota	Halobacteria	Halobacteriales	Haloarculaceae	Halomicrobium
GEMOTU_03965	Archaea	Halobacteriota	Halobacteria	Halobacteriales	Haloarculaceae
GEMOTU_04066	Archaea	Halobacteriota	Methanosarcinia	Methanotrichales	Methanotrichaceae	Methanothrix
GEMOTU_04067	Archaea	Halobacteriota	Methanomicrobia	Methanomicrobiales	Methanoregulaceae
GEMOTU_04068	Archaea	Methanobacteriota	Methanobacteria	Methanobacteriales	Methanobacteriaceae	Methanobacterium	Methanobacterium sp016217785
GEMOTU_04130	Archaea	Nanoarchaeota	Nanoarchaeia	Pacearchaeales	GW2011-AR1	NP1466
GEMOTU_04267	Archaea	Altiarchaeota	Altiarchaeia	IMC4	QMZM01	QMZJ01
GEMOTU_04277	Archaea	Micrarchaeota	Micrarchaeia	Anstonellales	Anstonellaceae	UBA10161
GEMOTU_04614	Archaea	Nanoarchaeota	Nanoarchaeia	Pacearchaeales	GW2011-AR1
GEMOTU_04699	Archaea	Micrarchaeota	Micrarchaeia	Anstonellales	Anstonellaceae	UBA10161
GEMOTU_04759	Archaea	Halobacteriota	Methanosarcinia	Methanosarcinales	Methanoperedenaceae	Methanoperedens
GEMOTU_04822	Archaea	Thermoplasmatota	E2	UBA202	JdFR-43	JdFR-43
GEMOTU_04877	Archaea	Halobacteriota	Halobacteria	Halobacteriales	Natrialbaceae	Natrinema
GEMOTU_05025	Archaea	Halobacteriota	Halobacteria	JAHENH01
GEMOTU_05028	Archaea	Halobacteriota	Halobacteria	Halobacteriales	Salinarchaeaceae	Salinarchaeum
GEMOTU_05109	Archaea	Halobacteriota	Bog-38	Bog-38	Bog-38
GEMOTU_05176	Archaea	Halobacteriota	Methanosarcinia	Methanotrichales	Methanotrichaceae	Methanothrix_A
GEMOTU_05191	Archaea	Halobacteriota	Methanomicrobia	Methanomicrobiales	Methanoculleaceae	Methanoculleus
GEMOTU_05426	Archaea	Halobacteriota	Halobacteria	Halobacteriales	Halobacteriaceae
GEMOTU_05427	Archaea	Halobacteriota	Halobacteria	Halobacteriales	Halobacteriaceae	Salarchaeum
GEMOTU_05431	Archaea	Halobacteriota	Halobacteria	Halobacteriales	Haloarculaceae	Halosimplex
GEMOTU_05450	Archaea	Halobacteriota	Methanosarcinia	Methanosarcinales	Methanoperedenaceae	Methanoperedens
GEMOTU_05451	Archaea	Hydrothermarchaeota	Hydrothermarchaeia	Hydrothermarchaeales	BMS3B	JAADFH01
GEMOTU_05483	Archaea	Nanoarchaeota	Nanoarchaeia	Pacearchaeales	GW2011-AR1	CABMGO01
GEMOTU_05621	Archaea	Halobacteriota	Methanomicrobia	Methanomicrobiales	Methanoregulaceae	Methanoregula
GEMOTU_05670	Archaea	Halobacteriota	Halobacteria	Halobacteriales	Halobacteriaceae
GEMOTU_05726	Archaea	Methanobacteriota	Methanobacteria	Methanobacteriales	Methanobacteriaceae	Methanobacterium_D
GEMOTU_05733	Archaea	Nanoarchaeota	Nanoarchaeia	Pacearchaeales	GW2011-AR1	CABMGN01
GEMOTU_05840	Archaea	Halobacteriota	Methanosarcinia	Methanosarcinales	Methanosarcinaceae	Methanimicrococcus
GEMOTU_06225	Archaea	Nanoarchaeota	Nanoarchaeia	Woesearchaeales	UBA12501	JACQMX01
GEMOTU_06295	Archaea	Micrarchaeota	Micrarchaeia	Anstonellales	Anstonellaceae	UBA10161
GEMOTU_06381	Archaea	Halobacteriota	Halobacteria	Halobacteriales	Halobacteriaceae
GEMOTU_06409	Archaea	Halobacteriota	Syntropharchaeia	ANME-1	ANME-1	JACGMN01
GEMOTU_06443	Archaea	Nanoarchaeota	Nanoarchaeia	Woesearchaeales	ARS49
GEMOTU_06468	Archaea	Halobacteriota	Methanomicrobia	Methanomicrobiales	Methanospirillaceae	Methanospirillum
GEMOTU_06509	Archaea	Halobacteriota	Methanosarcinia	Methanotrichales	Methanotrichaceae	JAFGMR01
GEMOTU_06556	Archaea	Halobacteriota	Archaeoglobi	Archaeoglobales	Archaeoglobaceae	WAKM01
GEMOTU_06643	Archaea	Halobacteriota	Methanosarcinia	Methanotrichales	Methanotrichaceae	Methanothrix
GEMOTU_06730	Archaea	Micrarchaeota	Micrarchaeia	Anstonellales	Anstonellaceae
GEMOTU_06755	Archaea	Nanoarchaeota	Nanoarchaeia	Woesearchaeales	CG1-02-33-12	CG1-02-33-12
GEMOTU_06776	Archaea	Halobacteriota	Methanomicrobia	Methanomicrobiales	Methanospirillaceae	Methanospirillum
GEMOTU_06836	Archaea	Nanohaloarchaeota	Nanosalinia	Nanosalinales	Nanosalinaceae	B1-Br10-U2g21
GEMOTU_06843	Archaea	Halobacteriota	Methanomicrobia	Methanomicrobiales	Methanoculleaceae
GEMOTU_06862	Archaea	Thermoproteota	Korarchaeia	Korarchaeales	Korarchaeaceae	WALU01
GEMOTU_07007	Archaea	Asgardarchaeota	Baldrarchaeia	Baldrarchaeales	DXJG01	DXJG01
GEMOTU_07026	Archaea	Nanoarchaeota	Nanoarchaeia	Woesearchaeales	JACPJR01
GEMOTU_07163	Archaea	Nanoarchaeota	Nanoarchaeia	SCGC-AAA011-G17	PNOQ01
GEMOTU_07218	Archaea	Nanoarchaeota	Nanoarchaeia	Pacearchaeales	GW2011-AR1	MWBV01
GEMOTU_07452	Archaea	Nanoarchaeota	Nanoarchaeia	Woesearchaeales	JAGVYU01
GEMOTU_07461	Archaea	Halobacteriota	Methanosarcinia	Methanosarcinales	Methanoperedenaceae	Methanoperedens
GEMOTU_07484	Archaea	Halobacteriota	Methanomicrobia	Methanomicrobiales	Methanoregulaceae	MVRE01
GEMOTU_07517	Archaea	Halobacteriota	Syntropharchaeia	ANME-1	ANME-1	JACGMN01
GEMOTU_07597	Archaea	Halobacteriota	Methanosarcinia	Methanosarcinales	Methanoperedenaceae	Methanoperedens
GEMOTU_07601	Archaea	Halobacteriota	Methanomicrobia	Methanomicrobiales	Methanoregulaceae	Methanolinea_A
GEMOTU_07678	Archaea	Nanoarchaeota	Nanoarchaeia	Woesearchaeales	ARS49
GEMOTU_07840	Archaea	Halobacteriota	Methanomicrobia	Methanomicrobiales	Methanofollaceae	Methanofollis
GEMOTU_07860	Archaea	Nanohaloarchaeota	Nanosalinia	Nanosalinales	Nanosalinaceae
GEMOTU_08090	Archaea	Halobacteriota	Methanomicrobia	Methanomicrobiales	Methanofollaceae	Methanofollis
GEMOTU_08109	Archaea	Micrarchaeota	Micrarchaeia	Anstonellales	Anstonellaceae	UBA10161
GEMOTU_08237	Archaea	Nanoarchaeota	Nanoarchaeia	Woesearchaeales	GW2011-AR9
GEMOTU_08291	Archaea	Micrarchaeota	Micrarchaeia	CAILAH01	CAILAH01
GEMOTU_08309	Archaea	Halobacteriota	Archaeoglobi	Archaeoglobales	Archaeoglobaceae	Archaeoglobus_B
GEMOTU_08373	Archaea	Micrarchaeota	Micrarchaeia	Anstonellales	VGKX01
GEMOTU_08382	Archaea	Nanoarchaeota	Nanoarchaeia	Woesearchaeales	GW2011-AR9	JAGVYE01
GEMOTU_08440	Archaea	Nanoarchaeota	Nanoarchaeia	Woesearchaeales	UBA525	UBA153
GEMOTU_08465	Archaea	Halobacteriota	Methanomicrobia	Methanomicrobiales	Methanocorpusculaceae	Methanocalculus
GEMOTU_08469	Archaea	Halobacteriota	Archaeoglobi	JdFR-21	JdFR-21	JdFR-21
GEMOTU_08522	Archaea	Halobacteriota	Methanomicrobia	Methanomicrobiales	Methanoregulaceae	UBA9949
GEMOTU_08763	Archaea	Thermoplasmatota	E2	DHVEG-1	DHVEG-1	CAIRCU01
GEMOTU_08814	Archaea	Halobacteriota	Methanomicrobia	Methanomicrobiales	Methanoculleaceae	Methanoculleus
GEMOTU_09063	Archaea	Halobacteriota	Methanosarcinia	Methanosarcinales	Methanosarcinaceae
GEMOTU_09077	Archaea	Nanoarchaeota	Nanoarchaeia	Pacearchaeales	GW2011-AR1	JACPLR01
GEMOTU_09093	Archaea	Halobacteriota	Halobacteria	Halobacteriales	Halococcaceae	Halococcus
GEMOTU_09173	Archaea	Nanoarchaeota	Nanoarchaeia	WJKC01
GEMOTU_09431	Archaea	Nanoarchaeota	Nanoarchaeia	Pacearchaeales	GW2011-AR1	CG1-02-39-14
GEMOTU_09627	Archaea	Nanoarchaeota	Nanoarchaeia	Woesearchaeales	GW2011-AR9
GEMOTU_09798	Archaea	Halobacteriota	Methanosarcinia	Methanosarcinales	Methanosarcinaceae	Methanimicrococcus
GEMOTU_09919	Archaea	Halobacteriota	Halobacteria	Halobacteriales	Haloferacaceae	Halobaculum
GEMOTU_09957	Archaea	Halobacteriota	Halobacteria	Halobacteriales	Salinarchaeaceae	Salinarchaeum
GEMOTU_09959	Archaea	Halobacteriota	Halobacteria	Halobacteriales	Haloarculaceae	Haloarcula
GEMOTU_10005	Archaea	Halobacteriota	Methanosarcinia	Methanotrichales	Methanotrichaceae	Methanothrix_A
GEMOTU_10041	Archaea	Halobacteriota	Halobacteria	Halobacteriales	Haloarculaceae	Natronomonas
GEMOTU_10079	Archaea	Nanoarchaeota	Nanoarchaeia	SCGC-AAA011-G17	UBA489	JACOVP01
GEMOTU_10088	Archaea	Halobacteriota	Halobacteria	Halobacteriales	Haloarculaceae	Halomicroarcula
GEMOTU_10142	Archaea	Micrarchaeota	Micrarchaeia	Norongarragalinales	JACPGT01	JACPGT01
GEMOTU_10344	Archaea	Halobacteriota	Methanomicrobia	Methanomicrobiales	Methanocorpusculaceae	Methanocalculus
GEMOTU_10385	Archaea	Micrarchaeota	Micrarchaeia	Anstonellales	Anstonellaceae	UBA10161
GEMOTU_10571	Archaea	Halobacteriota	Archaeoglobi	Archaeoglobales	Archaeoglobaceae	Archaeoglobus_B
GEMOTU_10598	Archaea	Halobacteriota	Methanosarcinia	Methanosarcinales	EX4572-44	EX4572-44
GEMOTU_10730	Archaea	Halobacteriota	Halobacteria	Halobacteriales	Haloferacaceae	Halorubrum
GEMOTU_10749	Archaea	Halobacteriota	Halobacteria	Halobacteriales	Haloarculaceae	Halovenus
GEMOTU_10750	Archaea	Halobacteriota	Halobacteria	Halobacteriales	Haloferacaceae	Halobaculum
GEMOTU_10755	Archaea	Thermoplasmatota	E2	DHVEG-1	DHVEG-1	M9B1D
GEMOTU_10762	Archaea	Halobacteriota	Methanomicrobia	Methanomicrobiales	Methanoregulaceae	UBA9949
GEMOTU_10768	Archaea	Micrarchaeota	Micrarchaeia	Norongarragalinales	Norongarragalinaceae	UBA93
GEMOTU_10927	Archaea	Nanoarchaeota	Nanoarchaeia	Woesearchaeales	0-14-0-80-44-23
GEMOTU_10981	Archaea	Nanoarchaeota	Nanoarchaeia	Pacearchaeales	CG1-02-31-27
GEMOTU_11125	Archaea	Thermoplasmatota	E2	DHVEG-1	DHVEG-1
GEMOTU_11362	Archaea	Nanoarchaeota	Nanoarchaeia	SCGC-AAA011-G17	JACPNG01	JACPNI01
GEMOTU_11373	Archaea	Nanoarchaeota	Nanoarchaeia	Pacearchaeales	GW2011-AR1	JAGVXH01
GEMOTU_11546	Archaea	Thermoplasmatota	E2	DHVEG-1	DHVEG-1
GEMOTU_11624	Archaea	Nanoarchaeota	Nanoarchaeia	Woesearchaeales	UBA525	UBA153
GEMOTU_11625	Archaea	Nanoarchaeota	Nanoarchaeia	Woesearchaeales	UBA525	UBA525
GEMOTU_11657	Archaea	Halobacteriota	Methanomicrobia	Methanomicrobiales	Methanoregulaceae	Methanoregula
GEMOTU_11668	Archaea	Halobacteriota	Methanosarcinia	Methanosarcinales	Methanosarcinaceae	Methanosarcina
GEMOTU_11684	Archaea	Halobacteriota	Halobacteria	Halobacteriales	Haloarculaceae	Halosimplex
GEMOTU_11685	Archaea	Halobacteriota	Halobacteria	Halobacteriales	Natrialbaceae
GEMOTU_11721	Archaea	Nanoarchaeota	Nanoarchaeia	Woesearchaeales	UBA9642
GEMOTU_11767	Archaea	Halobacteriota	Methanosarcinia	Methanotrichales	Methanotrichaceae	Methanothrix
GEMOTU_11779	Archaea	Nanoarchaeota	Nanoarchaeia	Pacearchaeales
GEMOTU_11780	Archaea	Nanoarchaeota	Nanoarchaeia	Woesearchaeales	WAPY01	WAPY01
GEMOTU_11801	Archaea	Halobacteriota	Methanomicrobia	Methanomicrobiales	Methanospirillaceae	Methanospirillum
GEMOTU_11887	Archaea	Halobacteriota	Methanosarcinia	Methanosarcinales	Methanosarcinaceae	Methanosarcina
GEMOTU_11927	Archaea	Nanoarchaeota	Nanoarchaeia	Pacearchaeales	GW2011-AR1	JAGVXH01
GEMOTU_11936	Archaea	Halobacteriota	Methanosarcinia	Methanotrichales	Methanotrichaceae	Methanothrix
GEMOTU_11975	Archaea	Nanoarchaeota	Nanoarchaeia	SCGC-AAA011-G17	GW2011-AR18
GEMOTU_12098	Archaea	Halobacteriota	Halobacteria	Halobacteriales	Natronoarchaeaceae	Natronoarchaeum
GEMOTU_12102	Archaea	Halobacteriota	Halobacteria	Halobacteriales	Haloarculaceae	QS-5-68-33
GEMOTU_12386	Archaea	Halobacteriota	Methanomicrobia	Methanomicrobiales	Methanoregulaceae	Methanoregula
GEMOTU_12430	Archaea	Altiarchaeota	Altiarchaeia	IMC4	QMZM01	EX4484-2
GEMOTU_12545	Archaea	Nanoarchaeota	Nanoarchaeia	Woesearchaeales	UBA10216	JACPIG01
GEMOTU_12596	Archaea	Nanoarchaeota	Nanoarchaeia	Woesearchaeales	ARS49	JAFCDQ01
GEMOTU_12640	Archaea	Methanobacteriota	Methanobacteria	Methanobacteriales	Methanobacteriaceae	Methanobacterium_D
GEMOTU_12735	Archaea	Nanoarchaeota	Nanoarchaeia	Pacearchaeales	GW2011-AR1	JAGVXH01
GEMOTU_12808	Archaea	Nanoarchaeota	Nanoarchaeia	Woesearchaeales	UBA525
GEMOTU_12870	Archaea	Nanoarchaeota	Nanoarchaeia	Woesearchaeales	GW2011-AR9	JACRPH01
GEMOTU_12958	Archaea	Aenigmatarchaeota	Aenigmatarchaeia	QMZP01	QMZP01
GEMOTU_12974	Archaea	Micrarchaeota	Micrarchaeia	Norongarragalinales	CAINOH01	CAINOH01
GEMOTU_13118	Archaea	Halobacteriota	Halobacteria	Halobacteriales	Haloarculaceae	Natronomonas
GEMOTU_13123	Archaea	Nanoarchaeota	Nanoarchaeia	Woesearchaeales	ARS49	CABMGU01
GEMOTU_13361	Archaea	Nanoarchaeota	Nanoarchaeia	Pacearchaeales	GW2011-AR1	GW2011-AR1
GEMOTU_13393	Archaea	Micrarchaeota	Micrarchaeia	Norongarragalinales	CAINOH01	CAINOH01
GEMOTU_13416	Archaea	Halobacteriota	Syntropharchaeia	ANME-1	ANME-1	G60ANME1
GEMOTU_13424	Archaea	Halobacteriota	Methanomicrobia	Methanomicrobiales	Methanosphaerulaceae	UBA288
GEMOTU_13504	Archaea	Nanoarchaeota	Nanoarchaeia	Woesearchaeales	ARS49	WJJT01
GEMOTU_13521	Archaea	Thermoproteota	Korarchaeia	Korarchaeales	Korarchaeaceae	WALU01
GEMOTU_13588	Archaea	Halobacteriota	Methanomicrobia	Methanomicrobiales	Methanosphaerulaceae	UBA288
GEMOTU_13754	Archaea	Halobacteriota	Methanosarcinia	Methanosarcinales	Methanocomedenaceae	Kmv04
GEMOTU_13862	Archaea	Nanoarchaeota	Nanoarchaeia	B33-G15	B33-G15	B33-G15
GEMOTU_13923	Archaea	Halobacteriota	Methanomicrobia	Methanomicrobiales	Methanoregulaceae	Methanoregula
GEMOTU_14111	Archaea	Halobacteriota	Methanosarcinia	Methanotrichales	Methanotrichaceae	Methanothrix_B
GEMOTU_14143	Archaea	Halobacteriota	Methanosarcinia	Methanosarcinales	Methanosarcinaceae
GEMOTU_14243	Archaea	Halobacteriota	Methanosarcinia	Methanotrichales	Methanotrichaceae	UBA114
GEMOTU_14349	Archaea	Halobacteriota	Halobacteria	Halobacteriales	Halobacteriaceae	Halobacterium
GEMOTU_14400	Archaea	Halobacteriota	Halobacteria	Halobacteriales	Haloferacaceae	Haloplanus
GEMOTU_14426	Archaea	Halobacteriota	Methanomicrobia	Methanomicrobiales	Methanoregulaceae	Methanoregula
GEMOTU_14430	Archaea	Halobacteriota	Methanocellia	Methanocellales	Methanocellaceae	Methanocella
GEMOTU_14436	Archaea	Halobacteriota	Methanomicrobia	Methanomicrobiales	Methanoregulaceae	UBA9949
GEMOTU_14491	Archaea	Thermoplasmatota	E2	UBA202	DSCA01	VBQP01
GEMOTU_14560	Archaea	Halobacteriota	Halobacteria	Halobacteriales	Haloarculaceae	QS-5-68-33
GEMOTU_14709	Archaea	Halobacteriota	Methanomicrobia	Methanomicrobiales	Methanoregulaceae	MVRE01
GEMOTU_14880	Archaea	Nanoarchaeota	Nanoarchaeia	Woesearchaeales
GEMOTU_14887	Archaea	Nanoarchaeota	Nanoarchaeia	Pacearchaeales	GW2011-AR1	JAGVXH01
GEMOTU_14923	Archaea	Halobacteriota	Halobacteria	JAHENH01
GEMOTU_15096	Archaea	Thermoplasmatota	E2	DHVEG-1	B18-G2	B18-G2
GEMOTU_15107	Archaea	Nanoarchaeota	Nanoarchaeia	SCGC-AAA011-G17	UBA489	JACOVP01
GEMOTU_15265	Archaea	Halobacteriota	Methanomicrobia	Methanomicrobiales	Methanoregulaceae	Methanoregula
GEMOTU_15387	Archaea	Nanoarchaeota	Nanoarchaeia	Woesearchaeales	UBA9642
GEMOTU_15478	Archaea	Hydrothermarchaeota	Hydrothermarchaeia	Hydrothermarchaeales	WAQR01	JACRDW01
GEMOTU_15899	Archaea	Hydrothermarchaeota	Hydrothermarchaeia	Hydrothermarchaeales	SZUA-236	SZUA-236
GEMOTU_15962	Archaea	Halobacteriota	Methanomicrobia	Methanomicrobiales	Methanoregulaceae	Methanoregula
GEMOTU_16038	Archaea	Nanoarchaeota	Nanoarchaeia	Pacearchaeales	GW2011-AR1	MNVX01
GEMOTU_16094	Archaea	Nanoarchaeota	Nanoarchaeia	Pacearchaeales	GW2011-AR1	JAGVXH01
GEMOTU_16116	Archaea	Thermoplasmatota	E2	DHVEG-1	DHVEG-1
GEMOTU_16172	Archaea	Nanoarchaeota	Nanoarchaeia	Woesearchaeales	SM23-78	SM23-78
GEMOTU_16410	Archaea	Altiarchaeota	Altiarchaeia	IMC4
GEMOTU_16411	Archaea	Halobacteriota	Methanosarcinia	Methanotrichales	Methanotrichaceae	Methanothrix_A
GEMOTU_16431	Archaea	Nanoarchaeota	Nanoarchaeia	Pacearchaeales	GW2011-AR1	JACPLS01
GEMOTU_16463	Archaea	Halobacteriota	Methanomicrobia	Methanomicrobiales	Methanoregulaceae	Methanoregula
GEMOTU_16471	Archaea	Hydrothermarchaeota	Hydrothermarchaeia	Hydrothermarchaeales
GEMOTU_16477	Archaea	Halobacteriota	Methanosarcinia	Methanosarcinales	Methanosarcinaceae	Methanolobus
GEMOTU_16510	Archaea	Halobacteriota	Methanosarcinia	Methanosarcinales	Methanoperedenaceae	Methanoperedens
GEMOTU_16566	Archaea	Halobacteriota	Methanosarcinia	Methanosarcinales	Methanosarcinaceae	Methanomethylovorans
GEMOTU_16578	Archaea	Halobacteriota	Halobacteria	Halobacteriales	Halobacteriaceae	Salarchaeum
GEMOTU_16650	Archaea	Nanoarchaeota	Nanoarchaeia	Pacearchaeales	GW2011-AR1	1-14-0-10-34-76
GEMOTU_16811	Archaea	Nanoarchaeota	Nanoarchaeia	Pacearchaeales	GW2011-AR1	JAGVXH01
GEMOTU_16984	Archaea	Nanoarchaeota	Nanoarchaeia	Woesearchaeales	ARS49	JACQMU01
GEMOTU_17099	Archaea	Halobacteriota	Methanomicrobia	Methanomicrobiales	Methanosphaerulaceae	UBA288
GEMOTU_17101	Archaea	Halobacteriota	Methanomicrobia	Methanomicrobiales	Methanoregulaceae	Methanolinea_A
GEMOTU_17169	Archaea	Nanoarchaeota	Nanoarchaeia	Woesearchaeales	UBA525	UBA153
GEMOTU_17346	Archaea	Halobacteriota	Methanomicrobia	Methanomicrobiales	Methanoregulaceae	Methanoregula
GEMOTU_17367	Archaea	Micrarchaeota	Micrarchaeia	Anstonellales	Anstonellaceae	UBA10161
GEMOTU_17397	Archaea	Methanobacteriota	Methanobacteria	Methanobacteriales	Methanobacteriaceae	Methanobacterium_B
GEMOTU_17481	Archaea	Halobacteriota	Methanomicrobia	Methanomicrobiales	JACTUA01
GEMOTU_17571	Archaea	Halobacteriota	Halobacteria	Halobacteriales	UBA12382
GEMOTU_17628	Archaea	Halobacteriota	Methanomicrobia	Methanomicrobiales	Methanoregulaceae	CAIKOD01	CAIKOD01 sp903828975
GEMOTU_17655	Archaea	Halobacteriota	Archaeoglobi	Archaeoglobales	Archaeoglobaceae
GEMOTU_17703	Archaea	Asgardarchaeota	Jordarchaeia	Jordarchaeales	Jordarchaeaceae
GEMOTU_17764	Archaea	Thermoplasmatota	E2	DHVEG-1	DHVEG-1
GEMOTU_17766	Archaea	Thermoplasmatota	E2	DHVEG-1	DHVEG-1	SM1-50
GEMOTU_17787	Archaea	Aenigmatarchaeota	Aenigmatarchaeia	QMZP01	QMZT01	CS3-C152
GEMOTU_17819	Archaea	Nanoarchaeota	Nanoarchaeia	Pacearchaeales	GW2011-AR1	JAGVXH01
GEMOTU_17963	Archaea	Halobacteriota	Methanosarcinia	Methanosarcinales	Methanosarcinaceae	Methanolobus
GEMOTU_17964	Archaea	Halobacteriota	Methanosarcinia	Methanotrichales	Methanotrichaceae	JAAEEW01
GEMOTU_17965	Archaea	Halobacteriota	Methanomicrobia	Methanomicrobiales	Methanoculleaceae	Methanoculleus
GEMOTU_17970	Archaea	Halobacteriota	Methanosarcinia	Methanosarcinales	Methanoperedenaceae	Methanoperedens
GEMOTU_18001	Archaea	Halobacteriota	Methanomicrobia	Methanomicrobiales	Methanoregulaceae	Methanoregula
GEMOTU_18004	Archaea	Halobacteriota	Methanomicrobia	Methanomicrobiales	Methanomicrobiaceae
GEMOTU_18503	Archaea	Nanoarchaeota	Nanoarchaeia	SCGC-AAA011-G17	GW2011-AR17
GEMOTU_19054	Archaea	Thermoplasmatota	E2	DHVEG-1	DHVEG-1
GEMOTU_19820	Archaea	Nanoarchaeota	Nanoarchaeia	Pacearchaeales	GW2011-AR1	PFCY01
GEMOTU_21476	Archaea	Halobacteriota	Halobacteria	Halobacteriales	Haloferacaceae	J07HR59
GEMOTU_21716	Archaea	Nanoarchaeota	Nanoarchaeia	Woesearchaeales	GW2011-AR9	JABHQR01
GEMOTU_23200	Archaea	Nanoarchaeota	Nanoarchaeia	SCGC-AAA011-G17	UBA489
GEMOTU_24614	Archaea	Halobacteriota	Halobacteria	Halobacteriales	Haloarculaceae	Halovenus
GEMOTU_25970	Archaea	Halobacteriota	Methanomicrobia	Methanomicrobiales	Methanoregulaceae	Methanoregula
GEMOTU_27623	Archaea	Halobacteriota	Halobacteria	Halobacteriales	Haloarculaceae	QH-10-67-22
GEMOTU_27625	Archaea	Halobacteriota	Halobacteria	Halobacteriales	Haloarculaceae	SW-9-67-25
GEMOTU_27628	Archaea	Halobacteriota	Halobacteria	Halobacteriales	SW-7-71-33
GEMOTU_28305	Archaea	Halobacteriota	Methanomicrobia	Methanomicrobiales	Methanoculleaceae	Methanoculleus
GEMOTU_28757	Archaea	Nanoarchaeota	Nanoarchaeia	Pacearchaeales	GW2011-AR1
GEMOTU_28828	Archaea	Halobacteriota	Halobacteria	Halobacteriales	Natrialbaceae	Natrinema
GEMOTU_29494	Archaea	Micrarchaeota	Micrarchaeia	CAILAH01	CAILAH01
GEMOTU_29885	Archaea	Halobacteriota	Halobacteria	Halobacteriales	Natrialbaceae	Natrinema
GEMOTU_29890	Archaea	Halobacteriota	Halobacteria	Halobacteriales	Haloferacaceae	Haloferax
GEMOTU_30448	Archaea	Micrarchaeota	Micrarchaeia	Anstonellales
GEMOTU_31686	Archaea	Halobacteriota	Halobacteria	JAHENH01
GEMOTU_31687	Archaea	Halobacteriota	Halobacteria	Halobacteriales
GEMOTU_31688	Archaea	Halobacteriota	Halobacteria	Halobacteriales	Haloarculaceae	Halomicrobium
GEMOTU_31689	Archaea	Halobacteriota	Halobacteria	Halobacteriales	Halobacteriaceae
GEMOTU_34351	Archaea	Nanoarchaeota	Nanoarchaeia	Pacearchaeales	GW2011-AR1
GEMOTU_34398	Archaea	Aenigmatarchaeota	Aenigmatarchaeia	QMZP01	QMZP01	BS750m-G81
GEMOTU_34883	Archaea	Halobacteriota	Halobacteria	Halobacteriales	PXRE01	PXRE01
GEMOTU_34885	Archaea	Halobacteriota	Halobacteria	Halobacteriales	Halococcaceae	Halococcus
GEMOTU_34887	Archaea	Halobacteriota	Halobacteria	Halobacteriales	Halobacteriaceae	Halobacterium
GEMOTU_34888	Archaea	Halobacteriota	Halobacteria	Halobacteriales	Haloarculaceae	Haloglomus
GEMOTU_36474	Archaea	Nanoarchaeota	Nanoarchaeia	Pacearchaeales	GW2011-AR1
GEMOTU_37121	Archaea	Nanoarchaeota	Nanoarchaeia	Woesearchaeales	GW2011-AR15
GEMOTU_37188	Archaea	Nanoarchaeota	Nanoarchaeia	Pacearchaeales
GEMOTU_37938	Archaea	Halobacteriota	Halobacteria	Halobacteriales	Haloarculaceae	Halomarina
GEMOTU_38592	Archaea	Nanoarchaeota	Nanoarchaeia	SCGC-AAA011-G17	GW2011-AR17
GEMOTU_39339	Archaea	Halobacteriota	Halobacteria	Halobacteriales	Haloferacaceae	Halobaculum
GEMOTU_41559	Archaea	Halobacteriota	Methanosarcinia	Methanotrichales	Methanotrichaceae
GEMOTU_42930	Archaea	Micrarchaeota	Micrarchaeia	Norongarragalinales	JACPGT01	JACPGT01
GEMOTU_44719	Archaea	Nanoarchaeota	Nanoarchaeia	SCGC-AAA011-G17	JAGVZF01
GEMOTU_44720	Archaea	Nanoarchaeota	Nanoarchaeia	Pacearchaeales	GW2011-AR1	JACOYJ01
GEMOTU_45164	Archaea	Nanohaloarchaeota	Nanosalinia	Nanosalinales	Nanosalinaceae	M3-22
GEMOTU_45168	Archaea	Halobacteriota	Halobacteria	Halobacteriales	Natronoarchaeaceae	Natronoarchaeum
GEMOTU_45169	Archaea	Halobacteriota	Halobacteria	Halobacteriales	Haloarculaceae	Halovenus
GEMOTU_45171	Archaea	Nanohaloarchaeota	Nanosalinia	Nanosalinales	Nanosalinaceae
GEMOTU_45334	Archaea	Halobacteriota	Methanomicrobia	Methanomicrobiales	Methanoregulaceae	MVRE01
