# Supplementary material for: Extracellular vesicle formation in Euryarchaeota is driven by a small GTPase
Source: Proc Natl Acad Sci U S A. 2024 Feb 26;121(10):e2311321121. doi: 10.1073/pnas.2311321121 (PMC10927574; doi:10.1073/pnas.2311321121)
Supplement: Supplementary file 12 — Dataset S11 (XLSX) [file pnas.2311321121.sd11.xlsx]

## Sheet: Summary
arcV total	1666		arcVapA total	1749		arcV total	1666		arcVapB total	1650
arcV unique genomes	1660		arcVapA unique genomes	1735		arcV unique genomes	1660		arcVapB unique genomes	1645
arcV-vapA paired	1586		arcVapA-arcV paired	1586		arcV-vapB paired	1518		arcVapB-arcV paired	1518
arcV-vapA dist 1	1555		arcVapA-arcV dist 1	1555		arcV-vapB dist <= 2	1292		arcVapB-arcV dist <= 2	1292
arcV-vapA dist < 10	1579		arcVapA-arcV dist < 10	1579		arcV-vapB dist < 10	1384		arcVapB-arcV dist < 10	1384
arcV-vapA dist > 10	7		arcVapA-arcV dist > 10	7		arcV-vapB dist > 10	134		arcVapB-arcV dist > 10	134
arcV copy 2 unpaired	3		arcVapA copy 2 unpaired	10		arcV copy 2 unpaired	2		arcVapB copy 2 unpaired	3
arcV no arcVapA	77		arcVapA no arcV	153		arcV no arcVapB	146		arcVapB no arcV	129

## Sheet: arcV_arcVapA
ArcV ID	ArcV locus	ArcVapA ID	ArcVapA locus	gene distance
GCA_000220355_459	459	GCA_000220355_460	460	1
GCA_000220375_567	567	GCA_000220375_568	568	1
GCA_000224475_2243	2243	GCA_000224475_2242	2242	1
GCA_000306725_1527	1527	GCA_000306725_1526	1526	1
GCA_000309865_1208	1208	GCA_000309865_1207	1207	1
GCA_000336895_2663	2663	GCA_000336895_2664	2664	1
GCA_000402515_398	398	GCA_000402515_397	397	1
GCA_000402775_1350	1350	GCA_000402775_1351	1351	1
GCA_000405225_424	424	GCA_000405225_425	425	1
GCA_000415985_2226	2226	GCA_000415985_2225	2225	1
GCA_000416005_1021	1021	GCA_000416005_1020	1020	1
GCA_000416085_62	62	GCA_000416085_61	61	1
GCA_000496175_609	609	GCA_000496175_610	610	1
GCA_000496215_808	808	GCA_000496215_809	809	1
GCA_000496235_448	448	GCA_000496235_447	447	1
GCA_000499765_1202	1202	GCA_000499765_1201	1201	1
GCA_000690595_1941	1941	GCA_000690595_1942	1942	1
GCA_000789255_601	601	GCA_000789255_602	602	1
GCA_000806155_139	139	GCA_000806155_140	140	1
GCA_000830295_1096	1096	GCA_000830295_1097	1097	1
GCA_000830315_126	126	GCA_000830315_127	127	1
GCA_001412335_2393	2393	GCA_001412335_2394	2394	1
GCA_001412355_510	510	GCA_001412355_511	511	1
GCA_001507955_1194	1194	GCA_001507955_1195	1195	1
GCA_001509375_454	454	GCA_001509375_455	455	1
GCA_001512375_539	539	GCA_001512375_538	538	1
GCA_001563805_1455	1455	GCA_001563805_1456	1456	1
GCA_001563875_701	701	GCA_001563875_702	702	1
GCA_001563885_84	84	GCA_001563885_85	85	1
GCA_001563905_199	199	GCA_001563905_198	198	1
GCA_001563915_809	809	GCA_001563915_808	808	1
GCA_001564115_763	763	GCA_001564115_764	764	1
GCA_001564135_264	264	GCA_001564135_265	265	1
GCA_001595785_366	366	GCA_001595785_367	367	1
GCA_001595915_192	192	GCA_001595915_191	191	1
GCA_001595945_1884	1884	GCA_001595945_110	110	1774
GCA_001602645_502	502	GCA_001602645_503	503	1
GCA_001714685_2799	2799	GCA_001714685_2798	2798	1
GCA_001723845_987	987	GCA_001723845_990	990	3
GCA_001723855_402	402	GCA_001723855_401	401	1
GCA_001742785_975	975	GCA_001742785_974	974	1
GCA_001761425_973	973	GCA_001761425_972	972	1
GCA_001766815_860	860	GCA_001766815_859	859	1
GCA_001766825_409	409	GCA_001766825_408	408	1
GCA_001786395_1815	1815	GCA_001786395_1816	1816	1
GCA_001786415_94	94	GCA_001786415_93	93	1
GCA_001871495_638	638	GCA_001871495_637	637	1
GCA_001871535_639	639	GCA_001871535_640	640	1
GCA_001871595_1008	1008	GCA_001871595_1007	1007	1
GCA_001872185_128	128	GCA_001872185_127	127	1
GCA_001872315_295	295	GCA_001872315_296	296	1
GCA_001873845_663	663	GCA_001873845_662	662	1
GCA_001896715_2315	2315	GCA_001896715_2314	2314	1
GCA_001896725_185	185	GCA_001896725_184	184	1
GCA_001914405_617	617	GCA_001914405_618	618	1
GCA_002010045_1935	1935	GCA_002010045_1936	1936	1
GCA_002010195_488	488	GCA_002010195_487	487	1
GCA_002010215_807	807	GCA_002010215_808	808	1
GCA_002010285_1747	1747	GCA_002010285_1748	1748	1
GCA_002010305_1636	1636	GCA_002010305_1637	1637	1
GCA_002011125_1008	1008	GCA_002011125_1009	1009	1
GCA_002011165_1455	1455	GCA_002011165_1454	1454	1
GCA_002011215_2222	2222	GCA_002011215_2223	2223	1
GCA_002011235_2357	2357	GCA_002011235_2358	2358	1
GCA_002067065_1993	1993	GCA_002067065_1994	1994	1
GCA_002067095_2253	2253	GCA_002067095_2252	2252	1
GCA_002067275_979	979	GCA_002067275_978	978	1
GCA_002067315_2180	2180	GCA_002067315_2181	2181	1
GCA_002067365_1077	1077	GCA_002067365_1076	1076	1
GCA_002067565_793	793	GCA_002067565_792	792	1
GCA_002067705_3047	3047	GCA_002067705_3048	3048	1
GCA_002067755_1757	1757	GCA_002067755_1756	1756	1
GCA_002067795_907	907	GCA_002067795_908	908	1
GCA_002068435_1653	1653	GCA_002068435_1652	1652	1
GCA_002069705_212	212	GCA_002069705_211	211	1
GCA_002083985_230	230	GCA_002083985_229	229	1
GCA_002254385_303	303	GCA_002254385_304	304	1
GCA_002254395_456	456	GCA_002254395_457	457	1
GCA_002254405_989	989	GCA_002254405_988	988	1
GCA_002254565_476	476	GCA_002254565_477	477	1
GCA_002254765_397	397	GCA_002254765_398	398	1
GCA_002254825_847	847	GCA_002254825_848	848	1
GCA_002254885_1037	1037	GCA_002254885_1036	1036	1
GCA_002256595_392	392	GCA_002256595_391	391	1
GCA_002287215_553	553	GCA_002287215_552	552	1
GCA_002494495_1562	1562	GCA_002494495_1561	1561	1
GCA_002494625_1028	1028	GCA_002494625_1027	1027	1
GCA_002494725_217	217	GCA_002494725_216	216	1
GCA_002494765_1619	1619	GCA_002494765_1618	1618	1
GCA_002494885_42	42	GCA_002494885_43	43	1
GCA_002495235_1040	1040	GCA_002495235_1041	1041	1
GCA_002495625_1951	1951	GCA_002495625_1952	1952	1
GCA_002495885_344	344	GCA_002495885_343	343	1
GCA_002496015_28	28	GCA_002496015_27	27	1
GCA_002496355_829	829	GCA_002496355_828	828	1
GCA_002496395_276	276	GCA_002496395_275	275	1
GCA_002496565_2712	2712	GCA_002496565_2713	2713	1
GCA_002496805_1187	1187	GCA_002496805_1188	1188	1
GCA_002497285_674	674	GCA_002497285_673	673	1
GCA_002498065_540	540	GCA_002498065_539	539	1
GCA_002498315_1318	1318	GCA_002498315_1317	1317	1
GCA_002498375_919	919	GCA_002498375_920	920	1
GCA_002498385_419	419	GCA_002498385_418	418	1
GCA_002499185_392	392	GCA_002499185_391	391	1
GCA_002499405_446	446	GCA_002499405_445	445	1
GCA_002499445_2274	2274	GCA_002499445_2275	2275	1
GCA_002499455_414	414	GCA_002499455_413	413	1
GCA_002499905_175	175	GCA_002499905_174	174	1
GCA_002501655_155	155	GCA_002501655_154	154	1
GCA_002501695_977	977	GCA_002501695_978	978	1
GCA_002501765_558	558	GCA_002501765_559	559	1
GCA_002501965_814	814	GCA_002501965_813	813	1
GCA_002502785_709	709	GCA_002502785_710	710	1
GCA_002502855_1176	1176	GCA_002502855_1177	1177	1
GCA_002503105_281	281	GCA_002503105_280	280	1
GCA_002503135_351	351	GCA_002503135_352	352	1
GCA_002503595_2268	2268	GCA_002503595_2269	2269	1
GCA_002503705_589	589	GCA_002503705_588	588	1
GCA_002503825_622	622	GCA_002503825_623	623	1
GCA_002503845_855	855	GCA_002503845_854	854	1
GCA_002503885_1940	1940	GCA_002503885_1941	1941	1
GCA_002504725_547	547	GCA_002504725_546	546	1
GCA_002505485_3121	3121	GCA_002505485_3120	3120	1
GCA_002505525_356	356	GCA_002505525_355	355	1
GCA_002505585_856	856	GCA_002505585_857	857	1
GCA_002505765_1248	1248	GCA_002505765_1247	1247	1
GCA_002505805_1269	1269	GCA_002505805_1268	1268	1
GCA_002505945_881	881	GCA_002505945_882	882	1
GCA_002506015_843	843	GCA_002506015_842	842	1
GCA_002506085_1099	1099	GCA_002506085_1098	1098	1
GCA_002506105_1842	1842	GCA_002506105_1843	1843	1
GCA_002506335_1411	1411	GCA_002506335_1410	1410	1
GCA_002506365_1253	1253	GCA_002506365_1252	1252	1
GCA_002506535_1105	1105	GCA_002506535_1106	1106	1
GCA_002506745_1154	1154	GCA_002506745_1155	1155	1
GCA_002507205_1399	1399	GCA_002507205_1398	1398	1
GCA_002507545_2403	2403	GCA_002507545_2404	2404	1
GCA_002508425_230	230	GCA_002508425_231	231	1
GCA_002508705_88	88	GCA_002508705_89	89	1
GCA_002509325_2343	2343	GCA_002509325_2344	2344	1
GCA_002509485_1348	1348	GCA_002509485_1349	1349	1
GCA_002509495_836	836	GCA_002509495_835	835	1
GCA_002509665_1840	1840	GCA_002509665_1839	1839	1
GCA_002509745_1489	1489	GCA_002509745_1490	1490	1
GCA_002686195_3927	3927	GCA_002686195_3926	3926	1
GCA_002686315_216	216	GCA_002686315_215	215	1
GCA_002686355_118	118	GCA_002686355_117	117	1
GCA_002686855_1093	1093	GCA_002686855_1092	1092	1
GCA_002687185_1534	1534	GCA_002687185_1533	1533	1
GCA_002687255_988	988	GCA_002687255_249	249	739
GCA_002687775_456	456	GCA_002687775_457	457	1
GCA_002687795_199	199	GCA_002687795_200	200	1
GCA_002687815_560	560	GCA_002687815_561	561	1
GCA_002687825_927	927	GCA_002687825_928	928	1
GCA_002688095_315	315	GCA_002688095_316	316	1
GCA_002688315_110	110	GCA_002688315_111	111	1
GCA_002688325_149	149	GCA_002688325_148	148	1
GCA_002688355_629	629	GCA_002688355_630	630	1
GCA_002688395_168	168	GCA_002688395_167	167	1
GCA_002688415_522	522	GCA_002688415_521	521	1
GCA_002688875_561	561	GCA_002688875_563	563	2
GCA_002688925_214	214	GCA_002688925_213	213	1
GCA_002689985_90	90	GCA_002689985_89	89	1
GCA_002690445_2062	2062	GCA_002690445_2060	2060	2
GCA_002731115_446	446	GCA_002731115_447	447	1
GCA_002762705_578	578	GCA_002762705_579	579	1
GCA_002762735_272	272	GCA_002762735_270	270	2
GCA_002762795_1306	1306	GCA_002762795_1307	1307	1
GCA_002762845_541	541	GCA_002762845_542	542	1
GCA_002762915_592	592	GCA_002762915_593	593	1
GCA_002762985_1073	1073	GCA_002762985_1074	1074	1
GCA_002763035_210	210	GCA_002763035_211	211	1
GCA_002763075_483	483	GCA_002763075_484	484	1
GCA_002763085_239	239	GCA_002763085_240	240	1
GCA_002763115_44	44	GCA_002763115_45	45	1
GCA_002763155_174	174	GCA_002763155_176	176	2
GCA_002763345_285	285	GCA_002763345_284	284	1
GCA_002779595_464	464	GCA_002779595_465	465	1
GCA_002780285_105	105	GCA_002780285_107	107	2
GCA_002789275_264	264	GCA_002789275_265	265	1
GCA_002792115_379	379	GCA_002792115_378	378	1
GCA_002792635_835	835	GCA_002792635_836	836	1
GCA_002838935_426	426	GCA_002838935_427	427	1
GCA_002839545_2021	2021	GCA_002839545_2022	2022	1
GCA_002839575_1743	1743	GCA_002839575_1744	1744	1
GCA_002839645_1796	1796	GCA_002839645_1797	1797	1
GCA_002839705_1963	1963	GCA_002839705_1964	1964	1
GCA_002867475_672	672	GCA_002867475_671	671	1
GCA_002897655_1091	1091	GCA_002897655_1090	1090	1
GCA_002897955_213	213	GCA_002897955_212	212	1
GCA_002900535_1530	1530	GCA_002900535_1529	1529	1
GCA_002923215_1498	1498	GCA_002923215_1499	1499	1
GCA_002926195_2084	2084	GCA_002926195_2083	2083	1
GCA_003009755_295	295	GCA_003009755_296	296	1
GCA_003009795_897	897	GCA_003009795_898	898	1
GCA_003009815_691	691	GCA_003009815_692	692	1
GCA_003020925_911	911	GCA_003020925_910	910	1
GCA_003020945_2078	2078	GCA_003020945_2079	2079	1
GCA_003020965_5	5	GCA_003020965_6	6	1
GCA_003021005_453	453	GCA_003021005_452	452	1
GCA_003021085_1158	1158	GCA_003021085_1159	1159	1
GCA_003021105_491	491	GCA_003021105_490	490	1
GCA_003021235_3543	3543	GCA_003021235_3544	3544	1
GCA_003021305_2321	2321	GCA_003021305_2320	2320	1
GCA_003021655_674	674	GCA_003021655_675	675	1
GCA_003021685_1067	1067	GCA_003021685_1066	1066	1
GCA_003021705_918	918	GCA_003021705_919	919	1
GCA_003021745_1888	1888	GCA_003021745_1889	1889	1
GCA_003021755_1241	1241	GCA_003021755_1242	1242	1
GCA_003021785_598	598	GCA_003021785_597	597	1
GCA_003021975_632	632	GCA_003021975_633	633	1
GCA_003022005_2147	2147	GCA_003022005_2148	2148	1
GCA_003022925_1258	1258	GCA_003022925_1257	1257	1
GCA_003022945_1323	1323	GCA_003022945_1322	1322	1
GCA_003023185_2096	2096	GCA_003023185_2097	2097	1
GCA_003023195_1522	1522	GCA_003023195_1521	1521	1
GCA_003023405_1668	1668	GCA_003023405_1667	1667	1
GCA_003023485_1574	1574	GCA_003023485_1575	1575	1
GCA_003023785_1999	1999	GCA_003023785_2000	2000	1
GCA_003034855_20	20	GCA_003034855_19	19	1
GCA_003058365_429	429	GCA_003058365_430	430	1
GCA_003104905_1552	1552	GCA_003104905_1551	1551	1
GCA_003151535_1513	1513	GCA_003151535_1512	1512	1
GCA_003157235_2054	2054	GCA_003157235_2053	2053	1
GCA_003158115_1722	1722	GCA_003158115_1721	1721	1
GCA_003160755_20	20	GCA_003160755_21	21	1
GCA_003161815_1643	1643	GCA_003161815_1644	1644	1
GCA_003162115_1347	1347	GCA_003162115_1346	1346	1
GCA_003162615_2738	2738	GCA_003162615_2737	2737	1
GCA_003162655_630	630	GCA_003162655_629	629	1
GCA_003164755_551	551	GCA_003164755_552	552	1
GCA_003166335_258	258	GCA_003166335_257	257	1
GCA_003194435_786	786	GCA_003194435_787	787	1
GCA_003194445_1191	1191	GCA_003194445_1192	1192	1
GCA_003229935_397	397	GCA_003229935_396	396	1
GCA_003230355_932	932	GCA_003230355_931	931	1
GCA_003251955_868	868	GCA_003251955_869	869	1
GCA_003298465_162	162	GCA_003298465_161	161	1
GCA_003315655_1239	1239	GCA_003315655_1240	1240	1
GCA_003315675_750	750	GCA_003315675_749	749	1
GCA_003336485_950	950	GCA_003336485_951	951	1
GCA_003491285_1706	1706	GCA_003491285_1707	1707	1
GCA_003491305_2346	2346	GCA_003491305_2347	2347	1
GCA_003550625_92	92	GCA_003550625_93	93	1
GCA_003551265_918	918	GCA_003551265_917	917	1
GCA_003551945_977	977	GCA_003551945_976	976	1
GCA_003552325_1684	1684	GCA_003552325_1685	1685	1
GCA_003552885_1582	1582	GCA_003552885_1581	1581	1
GCA_003554115_583	583	GCA_003554115_584	584	1
GCA_003554235_204	204	GCA_003554235_205	205	1
GCA_003554605_1421	1421	GCA_003554605_1420	1420	1
GCA_003554845_616	616	GCA_003554845_615	615	1
GCA_003555325_1713	1713	GCA_003555325_1712	1712	1
GCA_003555465_94	94	GCA_003555465_93	93	1
GCA_003558085_327	327	GCA_003558085_326	326	1
GCA_003559215_3160	3160	GCA_003559215_3161	3161	1
GCA_003560545_260	260	GCA_003560545_261	261	1
GCA_003561665_2053	2053	GCA_003561665_2052	2052	1
GCA_003561825_204	204	GCA_003561825_203	203	1
GCA_003562145_747	747	GCA_003562145_746	746	1
GCA_003564925_52	52	GCA_003564925_53	53	1
GCA_003565715_1540	1540	GCA_003565715_1539	1539	1
GCA_003584625_236	236	GCA_003584625_237	237	1
GCA_003599055_314	314	GCA_003599055_313	313	1
GCA_003599145_779	779	GCA_003599145_780	780	1
GCA_003601535_1411	1411	GCA_003601535_1410	1410	1
GCA_003601795_1524	1524	GCA_003601795_1525	1525	1
GCA_003649715_585	585	GCA_003649715_584	584	1
GCA_003649745_405	405	GCA_003649745_404	404	1
GCA_003649845_481	481	GCA_003649845_482	482	1
GCA_003650975_274	274	GCA_003650975_273	273	1
GCA_003651045_318	318	GCA_003651045_317	317	1
GCA_003660555_1428	1428	GCA_003660555_1427	1427	1
GCA_003660865_1258	1258	GCA_003660865_1259	1259	1
GCA_003660965_576	576	GCA_003660965_577	577	1
GCA_003661105_1146	1146	GCA_003661105_1147	1147	1
GCA_003661185_1183	1183	GCA_003661185_1184	1184	1
GCA_003662985_1181	1181	GCA_003662985_1182	1182	1
GCA_003662995_2014	2014	GCA_003662995_2015	2015	1
GCA_003663055_1575	1575	GCA_003663055_1576	1576	1
GCA_003663115_195	195	GCA_003663115_196	196	1
GCA_003663175_910	910	GCA_003663175_909	909	1
GCA_003663225_65	65	GCA_003663225_64	64	1
GCA_003663345_1018	1018	GCA_003663345_1019	1019	1
GCA_003663415_330	330	GCA_003663415_329	329	1
GCA_003663445_524	524	GCA_003663445_523	523	1
GCA_003663585_583	583	GCA_003663585_582	582	1
GCA_003670115_3587	3587	GCA_003670115_3588	3588	1
GCA_003694055_728	728	GCA_003694055_727	727	1
GCA_003694385_658	658	GCA_003694385_659	659	1
GCA_003694495_917	917	GCA_003694495_916	916	1
GCA_003694525_762	762	GCA_003694525_761	761	1
GCA_003694805_730	730	GCA_003694805_731	731	1
GCA_003695045_1089	1089	GCA_003695045_1090	1090	1
GCA_003695265_885	885	GCA_003695265_886	886	1
GCA_003695435_446	446	GCA_003695435_445	445	1
GCA_003695745_234	234	GCA_003695745_235	235	1
GCA_003838065_1491	1491	GCA_003838065_1490	1490	1
GCA_003838185_411	411	GCA_003838185_410	410	1
GCA_003857025_136	136	GCA_003857025_135	135	1
GCA_003942085_1456	1456	GCA_003942085_1457	1457	1
GCA_003978865_599	599	GCA_003978865_600	600	1
GCA_004015825_2838	2838	GCA_004015825_2837	2837	1
GCA_004116405_2235	2235	GCA_004116405_2236	2236	1
GCA_004193545_152	152	GCA_004193545_151	151	1
GCA_004195435_193	193	GCA_004195435_194	194	1
GCA_004211975_612	612	GCA_004211975_611	611	1
GCA_004212035_276	276	GCA_004212035_277	277	1
GCA_004212075_592	592	GCA_004212075_593	593	1
GCA_004212085_1415	1415	GCA_004212085_1414	1414	1
GCA_004212095_258	258	GCA_004212095_259	259	1
GCA_004212135_1322	1322	GCA_004212135_1323	1323	1
GCA_004332335_2150	2150	GCA_004332335_2151	2151	1
GCA_004347865_45	45	GCA_004347865_46	46	1
GCA_005049285_2653	2653	GCA_005049285_2652	2652	1
GCA_005222965_658	658	GCA_005222965_659	659	1
GCA_005239175_1160	1160	GCA_005239175_1161	1161	1
GCA_005239435_13	13	GCA_005239435_14	14	1
GCA_005239845_568	568	GCA_005239845_567	567	1
GCA_005954745_3211	3211	GCA_005954745_3210	3210	1
GCA_007116645_926	926	GCA_007116645_925	925	1
GCA_007117065_588	588	GCA_007117065_587	587	1
GCA_007117145_714	714	GCA_007117145_715	715	1
GCA_007117735_448	448	GCA_007117735_449	449	1
GCA_007117755_872	872	GCA_007117755_873	873	1
GCA_007118075_1857	1857	GCA_007118075_1856	1856	1
GCA_007118145_1077	1077	GCA_007118145_1078	1078	1
GCA_007119345_394	394	GCA_007119345_393	393	1
GCA_007121575_702	702	GCA_007121575_701	701	1
GCA_007122875_1863	1863	GCA_007122875_1864	1864	1
GCA_007123105_110	110	GCA_007123105_109	109	1
		GCA_007123105_506	506	506
GCA_007128245_1016	1016	GCA_007128245_1015	1015	1
GCA_007129135_1968	1968	GCA_007129135_2299	2299	331
GCA_007130455_422	422	GCA_007130455_423	423	1
GCA_007131205_940	940	GCA_007131205_939	939	1
GCA_008297795_393	393	GCA_008297795_392	392	1
GCA_008297865_709	709	GCA_008297865_708	708	1
GCA_009618475_853	853	GCA_009618475_854	854	1
GCA_009649835_1085	1085	GCA_009649835_1086	1086	1
GCA_009694725_266	266	GCA_009694725_265	265	1
GCA_009694755_421	421	GCA_009694755_422	422	1
GCA_009712615_1282	1282	GCA_009712615_1283	1283	1
GCA_009776495_469	469	GCA_009776495_470	470	1
GCA_009776495_902	902	GCA_009776495_901	901	1
GCA_009776675_392	392	GCA_009776675_391	391	1
GCA_009777005_1649	1649	GCA_009777005_1650	1650	1
GCA_009784005_1350	1350	GCA_009784005_1351	1351	1
GCA_009789175_2768	2768	GCA_009789175_2767	2767	1
GCA_009889625_1083	1083	GCA_009889625_1082	1082	1
GCA_009889685_589	589	GCA_009889685_590	590	1
GCA_009903405_33	33	GCA_009903405_32	32	1
GCA_009992175_498	498	GCA_009992175_499	499	1
GCA_009992215_676	676	GCA_009992215_675	675	1
GCA_011045925_136	136	GCA_011045925_135	135	1
GCA_011045995_513	513	GCA_011045995_514	514	1
GCA_011048195_1145	1145	GCA_011048195_1144	1144	1
GCA_011048835_1723	1723	GCA_011048835_1722	1722	1
GCA_011049045_41	41	GCA_011049045_42	42	1
GCA_011049295_817	817	GCA_011049295_816	816	1
GCA_011052825_1007	1007	GCA_011052825_1008	1008	1
GCA_011329125_838	838	GCA_011329125_839	839	1
GCA_011331795_188	188	GCA_011331795_187	187	1
GCA_011333375_45	45	GCA_011333375_44	44	1
GCA_011333975_309	309	GCA_011333975_308	308	1
GCA_011334385_380	380	GCA_011334385_379	379	1
GCA_011357905_561	561	GCA_011357905_562	562	1
GCA_011358415_345	345	GCA_011358415_344	344	1
GCA_011358645_326	326	GCA_011358645_327	327	1
GCA_011361745_609	609	GCA_011361745_610	610	1
GCA_011362025_676	676	GCA_011362025_677	677	1
GCA_011364305_1808	1808	GCA_011364305_1809	1809	1
GCA_011367245_400	400	GCA_011367245_399	399	1
GCA_011370395_3	3	GCA_011370395_4	4	1
GCA_011371765_446	446	GCA_011371765_445	445	1
GCA_011380095_263	263	GCA_011380095_262	262	1
GCA_011389055_36	36	GCA_011389055_35	35	1
GCA_011391755_930	930	GCA_011391755_929	929	1
GCA_011605865_19	19	GCA_011605865_18	18	1
GCA_011620785_1746	1746	GCA_011620785_1745	1745	1
GCA_011620845_1470	1470	GCA_011620845_1471	1471	1
GCA_011772645_51	51	GCA_011772645_52	52	1
GCA_012026795_853	853	GCA_012026795_852	852	1
GCA_012026835_616	616	GCA_012026835_617	617	1
GCA_012510295_605	605	GCA_012510295_604	604	1
GCA_012510335_2032	2032	GCA_012510335_2033	2033	1
		GCA_012510335_261	261	261
		GCA_012511245_2112	2112	2112
GCA_012511245_824	824	GCA_012511245_825	825	1
GCA_012518265_1190	1190	GCA_012518265_1189	1189	1
GCA_012521035_2084	2084	GCA_012521035_2083	2083	1
GCA_012523385_1954	1954	GCA_012523385_1953	1953	1
GCA_012728895_1970	1970	GCA_012728895_1969	1969	1
GCA_012729535_733	733	GCA_012729535_732	732	1
GCA_012797575_995	995	GCA_012797575_996	996	1
GCA_012798025_1847	1847	GCA_012798025_1846	1846	1
GCA_012798335_406	406	GCA_012798335_405	405	1
GCA_012838205_1407	1407	GCA_012838205_1406	1406	1
GCA_012840175_224	224	GCA_012840175_225	225	1
GCA_012910725_721	721	GCA_012910725_722	722	1
GCA_012961645_1647	1647	GCA_012961645_1646	1646	1
GCA_013139905_133	133	GCA_013139905_132	132	1
GCA_013139985_259	259	GCA_013139985_260	260	1
GCA_013152685_1185	1185	GCA_013152685_1184	1184	1
GCA_013152815_95	95	GCA_013152815_94	94	1
GCA_013152845_694	694	GCA_013152845_695	695	1
GCA_013153555_436	436	GCA_013153555_435	435	1
GCA_013178225_1618	1618	GCA_013178225_1619	1619	1
GCA_013180565_378	378	GCA_013180565_377	377	1
GCA_013180585_390	390	GCA_013180585_391	391	1
GCA_013180605_2452	2452	GCA_013180605_2451	2451	1
GCA_013202845_1002	1002	GCA_013202845_1001	1001	1
GCA_013203345_1029	1029	GCA_013203345_1030	1030	1
GCA_013204355_212	212	GCA_013204355_213	213	1
GCA_013215525_53	53	GCA_013215525_52	52	1
GCA_013329045_660	660	GCA_013329045_659	659	1
GCA_013329055_359	359	GCA_013329055_358	358	1
GCA_013329165_1357	1357	GCA_013329165_1358	1358	1
GCA_013329175_375	375	GCA_013329175_374	374	1
GCA_013329215_1545	1545	GCA_013329215_1546	1546	1
GCA_013329415_540	540	GCA_013329415_541	541	1
GCA_013329455_2210	2210	GCA_013329455_2209	2209	1
GCA_013329575_1071	1071	GCA_013329575_1070	1070	1
GCA_013331215_1355	1355	GCA_013331215_1354	1354	1
GCA_013331225_1086	1086	GCA_013331225_1087	1087	1
GCA_013331265_1007	1007	GCA_013331265_1006	1006	1
GCA_013331375_2025	2025	GCA_013331375_2024	2024	1
GCA_013331415_826	826	GCA_013331415_827	827	1
GCA_013331555_631	631	GCA_013331555_630	630	1
GCA_013331595_306	306	GCA_013331595_307	307	1
GCA_013331615_138	138	GCA_013331615_137	137	1
GCA_013331635_43	43	GCA_013331635_44	44	1
GCA_013331795_341	341	GCA_013331795_340	340	1
GCA_013331945_713	713	GCA_013331945_714	714	1
GCA_013331965_750	750	GCA_013331965_751	751	1
GCA_013342525_548	548	GCA_013342525_547	547	1
GCA_013343275_177	177	GCA_013343275_178	178	1
GCA_013360305_652	652	GCA_013360305_653	653	1
GCA_013403005_927	927	GCA_013403005_926	926	1
GCA_013415565_981	981	GCA_013415565_980	980	1
GCA_013415575_174	174	GCA_013415575_173	173	1
GCA_013415595_489	489	GCA_013415595_488	488	1
GCA_013415665_1381	1381	GCA_013415665_1382	1382	1
GCA_013415795_129	129	GCA_013415795_128	128	1
GCA_013572355_670	670	GCA_013572355_669	669	1
GCA_013824915_691	691	GCA_013824915_692	692	1
GCA_014237145_3022	3022	GCA_014237145_3021	3021	1
GCA_014297435_1021	1021	GCA_014297435_1022	1022	1
GCA_014361165_16	16	GCA_014361165_17	17	1
GCA_014361195_267	267	GCA_014361195_266	266	1
GCA_014361205_457	457	GCA_014361205_456	456	1
GCA_014361245_312	312	GCA_014361245_311	311	1
GCA_014384375_10	10	GCA_014384375_9	9	1
GCA_014727915_281	281	GCA_014727915_282	282	1
GCA_014728565_1418	1418	GCA_014728565_1419	1419	1
GCA_014728745_217	217	GCA_014728745_218	218	1
		GCA_014728745_228	228	228
GCA_014728875_181	181	GCA_014728875_180	180	1
GCA_014729015_436	436	GCA_014729015_437	437	1
GCA_014729145_385	385	GCA_014729145_384	384	1
GCA_014729195_169	169	GCA_014729195_170	170	1
GCA_014729335_459	459	GCA_014729335_458	458	1
GCA_014729345_188	188	GCA_014729345_187	187	1
GCA_014729505_1098	1098	GCA_014729505_1099	1099	1
GCA_014729555_661	661	GCA_014729555_660	660	1
GCA_014729675_313	313	GCA_014729675_314	314	1
GCA_014729705_321	321	GCA_014729705_320	320	1
GCA_014729995_1125	1125	GCA_014729995_1126	1126	1
GCA_014859725_1274	1274	GCA_014859725_1273	1273	1
GCA_014859735_935	935	GCA_014859735_936	936	1
GCA_014859785_232	232	GCA_014859785_233	233	1
GCA_014874255_1221	1221	GCA_014874255_1222	1222	1
GCA_014894395_2602	2602	GCA_014894395_2601	2601	1
GCA_015063085_1455	1455	GCA_015063085_1456	1456	1
GCA_015163485_673	673	GCA_015163485_674	674	1
GCA_015519985_877	877	GCA_015519985_876	876	1
GCA_015520065_835	835	GCA_015520065_834	834	1
GCA_015520105_725	725	GCA_015520105_726	726	1
GCA_015520115_1061	1061	GCA_015520115_1062	1062	1
GCA_015520145_1383	1383	GCA_015520145_1382	1382	1
GCA_015520485_227	227	GCA_015520485_226	226	1
GCA_015520525_452	452	GCA_015520525_453	453	1
GCA_015520605_720	720	GCA_015520605_721	721	1
GCA_015520785_295	295	GCA_015520785_294	294	1
GCA_015520895_288	288	GCA_015520895_287	287	1
GCA_015521565_1963	1963	GCA_015521565_1964	1964	1
GCA_015521615_1246	1246	GCA_015521615_1245	1245	1
GCA_015521945_1146	1146	GCA_015521945_1147	1147	1
GCA_015522195_70	70	GCA_015522195_71	71	1
GCA_015522765_539	539	GCA_015522765_540	540	1
GCA_015522865_49	49	GCA_015522865_50	50	1
GCA_015523055_622	622	GCA_015523055_623	623	1
GCA_015523335_50	50	GCA_015523335_49	49	1
GCA_015523645_1395	1395	GCA_015523645_1394	1394	1
		GCA_015523685_124	124	124
GCA_015523685_1426	1426	GCA_015523685_1425	1425	1
GCA_015660865_541	541	GCA_015660865_540	540	1
GCA_015661405_1153	1153	GCA_015661405_1154	1154	1
GCA_016177265_534	534	GCA_016177265_410	410	124
GCA_016177315_764	764	GCA_016177315_763	763	1
GCA_016177345_970	970	GCA_016177345_971	971	1
GCA_016179945_448	448	GCA_016179945_447	447	1
GCA_016179995_926	926	GCA_016179995_925	925	1
GCA_016180035_1015	1015	GCA_016180035_1014	1014	1
GCA_016180085_145	145	GCA_016180085_144	144	1
GCA_016180105_869	869	GCA_016180105_870	870	1
GCA_016180135_1171	1171	GCA_016180135_1170	1170	1
GCA_016180145_1039	1039	GCA_016180145_1040	1040	1
GCA_016180165_659	659	GCA_016180165_658	658	1
GCA_016180195_301	301	GCA_016180195_302	302	1
GCA_016180235_542	542	GCA_016180235_541	541	1
GCA_016180285_1308	1308	GCA_016180285_1307	1307	1
GCA_016181215_95	95	GCA_016181215_96	96	1
GCA_016181245_86	86	GCA_016181245_87	87	1
GCA_016181265_760	760	GCA_016181265_761	761	1
GCA_016181275_33	33	GCA_016181275_34	34	1
GCA_016181345_965	965	GCA_016181345_964	964	1
GCA_016181885_991	991	GCA_016181885_992	992	1
GCA_016181895_446	446	GCA_016181895_444	444	2
GCA_016184145_358	358	GCA_016184145_359	359	1
GCA_016185435_211	211	GCA_016185435_210	210	1
GCA_016185555_472	472	GCA_016185555_471	471	1
GCA_016185565_922	922	GCA_016185565_923	923	1
GCA_016185605_68	68	GCA_016185605_67	67	1
GCA_016185615_647	647	GCA_016185615_648	648	1
GCA_016185625_706	706	GCA_016185625_707	707	1
GCA_016185635_560	560	GCA_016185635_561	561	1
GCA_016185685_981	981	GCA_016185685_982	982	1
GCA_016185705_1246	1246	GCA_016185705_1247	1247	1
GCA_016185725_444	444	GCA_016185725_445	445	1
GCA_016185955_863	863	GCA_016185955_864	864	1
GCA_016186365_55	55	GCA_016186365_54	54	1
GCA_016186375_1342	1342	GCA_016186375_1343	1343	1
GCA_016186425_889	889	GCA_016186425_888	888	1
GCA_016187495_538	538	GCA_016187495_537	537	1
GCA_016187565_1359	1359	GCA_016187565_1360	1360	1
GCA_016188045_201	201	GCA_016188045_200	200	1
GCA_016188065_536	536	GCA_016188065_537	537	1
GCA_016188115_556	556	GCA_016188115_557	557	1
GCA_016188155_114	114	GCA_016188155_115	115	1
GCA_016188175_1088	1088	GCA_016188175_1087	1087	1
GCA_016188205_1314	1314	GCA_016188205_1313	1313	1
GCA_016188265_567	567	GCA_016188265_568	568	1
GCA_016188825_352	352	GCA_016188825_351	351	1
GCA_016188895_760	760	GCA_016188895_759	759	1
GCA_016188965_1318	1318	GCA_016188965_1317	1317	1
GCA_016192905_1290	1290	GCA_016192905_1291	1291	1
GCA_016192945_1082	1082	GCA_016192945_1081	1081	1
GCA_016192995_1161	1161	GCA_016192995_1160	1160	1
GCA_016196285_880	880	GCA_016196285_881	881	1
GCA_016198585_651	651	GCA_016198585_652	652	1
GCA_016198725_999	999	GCA_016198725_1000	1000	1
GCA_016202725_546	546	GCA_016202725_545	545	1
GCA_016202785_541	541	GCA_016202785_542	542	1
GCA_016203115_96	96	GCA_016203115_97	97	1
GCA_016203135_955	955	GCA_016203135_954	954	1
GCA_016203175_731	731	GCA_016203175_732	732	1
GCA_016203225_945	945	GCA_016203225_944	944	1
GCA_016203305_0	0	GCA_016203305_1	1	1
GCA_016203375_314	314	GCA_016203375_313	313	1
GCA_016203395_185	185	GCA_016203395_184	184	1
GCA_016203445_456	456	GCA_016203445_455	455	1
GCA_016205905_75	75	GCA_016205905_76	76	1
GCA_016207165_779	779	GCA_016207165_780	780	1
GCA_016207465_980	980	GCA_016207465_981	981	1
GCA_016207475_576	576	GCA_016207475_577	577	1
GCA_016208715_1271	1271	GCA_016208715_1272	1272	1
GCA_016211095_710	710	GCA_016211095_709	709	1
GCA_016211185_665	665	GCA_016211185_664	664	1
GCA_016211195_877	877	GCA_016211195_878	878	1
GCA_016211215_790	790	GCA_016211215_789	789	1
GCA_016211995_711	711	GCA_016211995_712	712	1
GCA_016212375_838	838	GCA_016212375_839	839	1
GCA_016213425_1176	1176	GCA_016213425_1177	1177	1
GCA_016214075_326	326	GCA_016214075_325	325	1
GCA_016214445_65	65	GCA_016214445_66	66	1
GCA_016215305_413	413	GCA_016215305_412	412	1
GCA_016215315_44	44	GCA_016215315_43	43	1
GCA_016217785_181	181	GCA_016217785_182	182	1
GCA_016219765_299	299	GCA_016219765_300	300	1
GCA_016219825_473	473	GCA_016219825_472	472	1
GCA_016219865_737	737	GCA_016219865_736	736	1
GCA_016222945_1774	1774	GCA_016222945_1775	1775	1
GCA_016234025_668	668	GCA_016234025_669	669	1
GCA_016234065_264	264	GCA_016234065_265	265	1
GCA_016235495_513	513	GCA_016235495_514	514	1
GCA_016278365_2178	2178	GCA_016278365_2179	2179	1
GCA_016278385_1887	1887	GCA_016278385_1888	1888	1
GCA_016432305_601	601	GCA_016432305_602	602	1
GCA_016432325_382	382	GCA_016432325_381	381	1
GCA_016649585_488	488	GCA_016649585_489	489	1
GCA_016699325_1494	1494	GCA_016699325_1493	1493	1
GCA_016706325_311	311	GCA_016706325_310	310	1
GCA_016782405_594	594	GCA_016782405_595	595	1
GCA_016784085_384	384	GCA_016784085_383	383	1
GCA_016784105_1368	1368	GCA_016784105_1369	1369	1
GCA_016784165_245	245	GCA_016784165_244	244	1
GCA_016784195_412	412	GCA_016784195_411	411	1
GCA_016784245_15	15	GCA_016784245_16	16	1
GCA_016840485_3528	3528	GCA_016840485_3529	3529	1
GCA_016840485_867	867	GCA_016840485_866	866	1
GCA_016841265_1660	1660	GCA_016841265_1661	1661	1
GCA_016841385_2174	2174	GCA_016841385_2173	2173	1
GCA_016841625_1897	1897	GCA_016841625_1898	1898	1
GCA_016841665_1720	1720	GCA_016841665_1721	1721	1
GCA_016841955_2031	2031	GCA_016841955_2030	2030	1
GCA_016866915_152	152	GCA_016866915_151	151	1
GCA_016866935_146	146	GCA_016866935_145	145	1
GCA_016866955_229	229	GCA_016866955_230	230	1
GCA_016867035_887	887	GCA_016867035_886	886	1
GCA_016867655_570	570	GCA_016867655_571	571	1
GCA_016874685_817	817	GCA_016874685_818	818	1
GCA_016926055_1259	1259	GCA_016926055_1258	1258	1
GCA_016926395_760	760	GCA_016926395_761	761	1
GCA_016926455_1500	1500	GCA_016926455_1501	1501	1
GCA_016926505_472	472	GCA_016926505_471	471	1
GCA_016927055_876	876	GCA_016927055_875	875	1
GCA_016927425_1284	1284	GCA_016927425_1285	1285	1
GCA_016928095_100	100	GCA_016928095_99	99	1
GCA_016928115_870	870	GCA_016928115_869	869	1
GCA_016928155_520	520	GCA_016928155_519	519	1
GCA_016928355_786	786	GCA_016928355_787	787	1
GCA_016928455_1577	1577	GCA_016928455_1576	1576	1
GCA_016928835_239	239	GCA_016928835_240	240	1
GCA_016929175_1136	1136	GCA_016929175_1135	1135	1
GCA_016929255_769	769	GCA_016929255_770	770	1
GCA_016929855_190	190	GCA_016929855_191	191	1
GCA_016929895_555	555	GCA_016929895_553	553	2
GCA_016930255_2163	2163	GCA_016930255_2164	2164	1
GCA_016930415_486	486	GCA_016930415_487	487	1
GCA_016930995_590	590	GCA_016930995_591	591	1
GCA_016931175_977	977	GCA_016931175_978	978	1
GCA_016931955_1175	1175	GCA_016931955_1174	1174	1
GCA_016932215_828	828	GCA_016932215_829	829	1
GCA_016932245_415	415	GCA_016932245_416	416	1
GCA_016932315_129	129	GCA_016932315_130	130	1
GCA_016932675_465	465	GCA_016932675_464	464	1
GCA_016932755_224	224	GCA_016932755_225	225	1
GCA_016933095_455	455	GCA_016933095_456	456	1
GCA_016934775_132	132	GCA_016934775_133	133	1
GCA_016935095_1429	1429	GCA_016935095_1430	1430	1
GCA_016935125_860	860	GCA_016935125_861	861	1
GCA_016935155_190	190	GCA_016935155_191	191	1
GCA_016935175_946	946	GCA_016935175_945	945	1
GCA_016935265_505	505	GCA_016935265_506	506	1
GCA_016935475_53	53	GCA_016935475_52	52	1
GCA_016935985_303	303	GCA_016935985_302	302	1
GCA_016936135_1425	1425	GCA_016936135_1426	1426	1
GCA_016937345_23	23	GCA_016937345_24	24	1
GCA_016938695_131	131	GCA_016938695_132	132	1
GCA_017094465_2736	2736	GCA_017094465_2735	2735	1
GCA_017094485_3165	3165	GCA_017094485_3164	3164	1
GCA_017094505_2966	2966	GCA_017094505_2965	2965	1
GCA_017094525_2956	2956	GCA_017094525_2955	2955	1
GCA_017357105_1096	1096	GCA_017357105_1095	1095	1
GCA_017387505_352	352	GCA_017387505_351	351	1
GCA_017399555_1817	1817	GCA_017399555_1816	1816	1
GCA_017408885_850	850	GCA_017408885_851	851	1
GCA_017412625_79	79	GCA_017412625_78	78	1
GCA_017553245_1478	1478	GCA_017553245_1479	1479	1
GCA_017555685_835	835	GCA_017555685_834	834	1
GCA_017608045_458	458	GCA_017608045_457	457	1
GCA_017608295_653	653	GCA_017608295_652	652	1
GCA_017608305_313	313	GCA_017608305_312	312	1
GCA_017608385_352	352	GCA_017608385_353	353	1
GCA_017608405_272	272	GCA_017608405_273	273	1
GCA_017608505_408	408	GCA_017608505_409	409	1
GCA_017608525_512	512	GCA_017608525_513	513	1
GCA_017608625_325	325	GCA_017608625_324	324	1
GCA_017608705_277	277	GCA_017608705_278	278	1
GCA_017608945_408	408	GCA_017608945_409	409	1
GCA_017608985_416	416	GCA_017608985_417	417	1
GCA_017609045_303	303	GCA_017609045_304	304	1
GCA_017609085_303	303	GCA_017609085_304	304	1
GCA_017609105_603	603	GCA_017609105_604	604	1
GCA_017609145_944	944	GCA_017609145_943	943	1
GCA_017609175_366	366	GCA_017609175_367	367	1
GCA_017609205_169	169	GCA_017609205_168	168	1
GCA_017609225_749	749	GCA_017609225_748	748	1
GCA_017609245_503	503	GCA_017609245_504	504	1
GCA_017609385_65	65	GCA_017609385_64	64	1
GCA_017609405_157	157	GCA_017609405_158	158	1
GCA_017609465_377	377	GCA_017609465_378	378	1
GCA_017609475_383	383	GCA_017609475_382	382	1
GCA_017609525_635	635	GCA_017609525_636	636	1
GCA_017609535_425	425	GCA_017609535_424	424	1
GCA_017609645_350	350	GCA_017609645_351	351	1
GCA_017609695_306	306	GCA_017609695_307	307	1
GCA_017609745_44	44	GCA_017609745_42	42	2
GCA_017609755_3	3	GCA_017609755_4	4	1
GCA_017609795_1028	1028	GCA_017609795_1027	1027	1
GCA_017609845_577	577	GCA_017609845_578	578	1
GCA_017609885_34	34	GCA_017609885_33	33	1
GCA_017610275_407	407	GCA_017610275_406	406	1
GCA_017610385_846	846	GCA_017610385_847	847	1
GCA_017610445_301	301	GCA_017610445_300	300	1
GCA_017610505_756	756	GCA_017610505_755	755	1
GCA_017610525_1221	1221	GCA_017610525_1222	1222	1
GCA_017610545_76	76	GCA_017610545_393	393	317
GCA_017613335_1349	1349	GCA_017613335_1350	1350	1
GCA_017622255_1381	1381	GCA_017622255_1380	1380	1
GCA_017656475_628	628	GCA_017656475_629	629	1
GCA_017656505_2079	2079	GCA_017656505_2078	2078	1
GCA_017883485_2595	2595	GCA_017883485_2596	2596	1
GCA_017883495_67	67	GCA_017883495_66	66	1
GCA_017883605_1409	1409	GCA_017883605_1410	1410	1
GCA_017883965_2344	2344	GCA_017883965_2345	2345	1
GCA_017885605_1259	1259	GCA_017885605_1260	1260	1
GCA_017994055_51	51	GCA_017994055_52	52	1
GCA_018052825_1104	1104	GCA_018052825_1105	1105	1
GCA_018065685_1019	1019	GCA_018065685_1020	1020	1
GCA_018221045_684	684	GCA_018221045_685	685	1
GCA_018221085_426	426	GCA_018221085_425	425	1
GCA_018221105_143	143	GCA_018221105_144	144	1
GCA_018221125_959	959	GCA_018221125_958	958	1
GCA_018221135_718	718	GCA_018221135_719	719	1
GCA_018221165_52	52	GCA_018221165_53	53	1
GCA_018221175_640	640	GCA_018221175_641	641	1
GCA_018221205_294	294	GCA_018221205_293	293	1
		GCA_018221285_282	282	282
GCA_018221285_404	404	GCA_018221285_405	405	1
GCA_018221305_874	874	GCA_018221305_875	875	1
GCA_018260615_2024	2024	GCA_018260615_2023	2023	1
GCA_018260755_963	963	GCA_018260755_964	964	1
GCA_018262855_2122	2122	GCA_018262855_2123	2123	1
GCA_018263005_1913	1913	GCA_018263005_1912	1912	1
GCA_018263335_1853	1853	GCA_018263335_1854	1854	1
GCA_018263355_1161	1161	GCA_018263355_1160	1160	1
GCA_018263395_1232	1232	GCA_018263395_1231	1231	1
GCA_018302085_1295	1295	GCA_018302085_1296	1296	1
GCA_018302105_13	13	GCA_018302105_12	12	1
GCA_018302125_793	793	GCA_018302125_794	794	1
GCA_018302165_710	710	GCA_018302165_709	709	1
GCA_018302185_689	689	GCA_018302185_688	688	1
GCA_018302205_292	292	GCA_018302205_293	293	1
GCA_018302225_833	833	GCA_018302225_834	834	1
GCA_018302465_245	245	GCA_018302465_246	246	1
GCA_018302505_324	324	GCA_018302505_325	325	1
GCA_018302545_391	391	GCA_018302545_390	390	1
GCA_018302605_1148	1148	GCA_018302605_1149	1149	1
GCA_018302685_313	313	GCA_018302685_314	314	1
GCA_018302705_1000	1000	GCA_018302705_999	999	1
GCA_018302725_542	542	GCA_018302725_541	541	1
GCA_018302745_552	552	GCA_018302745_553	553	1
GCA_018302765_1116	1116	GCA_018302765_1117	1117	1
GCA_018302785_382	382	GCA_018302785_381	381	1
GCA_018302805_651	651	GCA_018302805_650	650	1
GCA_018302815_1623	1623	GCA_018302815_1624	1624	1
GCA_018302885_336	336	GCA_018302885_335	335	1
GCA_018302915_193	193	GCA_018302915_194	194	1
GCA_018302985_1126	1126	GCA_018302985_1125	1125	1
GCA_018303025_1048	1048	GCA_018303025_1047	1047	1
GCA_018303045_303	303	GCA_018303045_304	304	1
GCA_018303075_634	634	GCA_018303075_635	635	1
GCA_018303105_225	225	GCA_018303105_224	224	1
GCA_018303115_485	485	GCA_018303115_486	486	1
GCA_018303185_921	921	GCA_018303185_922	922	1
GCA_018303205_290	290	GCA_018303205_289	289	1
GCA_018303225_235	235	GCA_018303225_236	236	1
GCA_018303245_38	38	GCA_018303245_37	37	1
GCA_018303265_22	22	GCA_018303265_21	21	1
GCA_018303285_247	247	GCA_018303285_248	248	1
GCA_018303315_187	187	GCA_018303315_186	186	1
GCA_018303325_544	544	GCA_018303325_543	543	1
GCA_018303365_434	434	GCA_018303365_435	435	1
GCA_018303405_222	222	GCA_018303405_223	223	1
GCA_018303425_678	678	GCA_018303425_677	677	1
GCA_018303445_508	508	GCA_018303445_509	509	1
GCA_018303485_80	80	GCA_018303485_81	81	1
GCA_018303515_304	304	GCA_018303515_303	303	1
GCA_018303545_527	527	GCA_018303545_528	528	1
GCA_018303575_698	698	GCA_018303575_697	697	1
		GCA_018303705_340	340	340
GCA_018303705_524	524	GCA_018303705_523	523	1
GCA_018303725_1252	1252	GCA_018303725_1251	1251	1
GCA_018303755_726	726	GCA_018303755_727	727	1
GCA_018303785_712	712	GCA_018303785_713	713	1
GCA_018303805_177	177	GCA_018303805_175	175	2
GCA_018303825_593	593	GCA_018303825_594	594	1
GCA_018303845_567	567	GCA_018303845_566	566	1
GCA_018303855_828	828	GCA_018303855_827	827	1
GCA_018303885_876	876	GCA_018303885_874	874	2
GCA_018303895_736	736	GCA_018303895_735	735	1
GCA_018303925_561	561	GCA_018303925_562	562	1
GCA_018303945_11	11	GCA_018303945_12	12	1
GCA_018303995_747	747	GCA_018303995_748	748	1
GCA_018304025_300	300	GCA_018304025_301	301	1
GCA_018304045_15	15	GCA_018304045_13	13	2
GCA_018304055_1431	1431	GCA_018304055_1433	1433	2
GCA_018304105_392	392	GCA_018304105_391	391	1
GCA_018304145_241	241	GCA_018304145_242	242	1
GCA_018304165_980	980	GCA_018304165_978	978	2
GCA_018304175_242	242	GCA_018304175_243	243	1
GCA_018304205_847	847	GCA_018304205_846	846	1
GCA_018304245_287	287	GCA_018304245_286	286	1
GCA_018304325_695	695	GCA_018304325_694	694	1
GCA_018304545_229	229	GCA_018304545_230	230	1
GCA_018304615_709	709	GCA_018304615_708	708	1
GCA_018304985_523	523	GCA_018304985_524	524	1
GCA_018334775_488	488	GCA_018334775_489	489	1
GCA_018334795_151	151	GCA_018334795_150	150	1
GCA_018399355_1111	1111	GCA_018399355_1110	1110	1
GCA_018432765_1460	1460	GCA_018432765_1459	1459	1
GCA_018433835_2383	2383	GCA_018433835_2382	2382	1
GCA_018609665_168	168	GCA_018609665_167	167	1
GCA_018609725_1856	1856	GCA_018609725_1857	1857	1
GCA_018609855_99	99	GCA_018609855_98	98	1
GCA_018609965_364	364	GCA_018609965_363	363	1
GCA_018646625_595	595	GCA_018646625_596	596	1
GCA_018651925_659	659	GCA_018651925_660	660	1
GCA_018652625_390	390	GCA_018652625_389	389	1
GCA_018653365_1103	1103	GCA_018653365_1102	1102	1
GCA_018653485_1015	1015	GCA_018653485_1016	1016	1
GCA_018653605_389	389	GCA_018653605_390	390	1
GCA_018655525_21	21	GCA_018655525_20	20	1
GCA_018656555_717	717	GCA_018656555_716	716	1
GCA_018657065_192	192	GCA_018657065_191	191	1
GCA_018657385_1483	1483	GCA_018657385_1482	1482	1
GCA_018657475_1130	1130	GCA_018657475_1129	1129	1
GCA_018657525_127	127	GCA_018657525_128	128	1
GCA_018657845_606	606	GCA_018657845_605	605	1
GCA_018661705_1407	1407	GCA_018661705_1406	1406	1
GCA_018663865_507	507	GCA_018663865_508	508	1
GCA_018664115_666	666	GCA_018664115_665	665	1
GCA_018668595_456	456	GCA_018668595_457	457	1
GCA_018670085_49	49	GCA_018670085_50	50	1
GCA_018670095_634	634	GCA_018670095_635	635	1
GCA_018671515_1176	1176	GCA_018671515_1175	1175	1
GCA_018675335_1549	1549	GCA_018675335_1550	1550	1
GCA_018676855_92	92	GCA_018676855_93	93	1
GCA_018687785_689	689	GCA_018687785_690	690	1
GCA_018692925_976	976	GCA_018692925_975	975	1
GCA_018693315_546	546	GCA_018693315_547	547	1
GCA_018693795_333	333	GCA_018693795_332	332	1
GCA_018694115_624	624	GCA_018694115_625	625	1
GCA_018696395_58	58	GCA_018696395_57	57	1
GCA_018696595_976	976	GCA_018696595_977	977	1
GCA_018697035_149	149	GCA_018697035_150	150	1
GCA_018697095_1052	1052	GCA_018697095_1053	1053	1
GCA_018697295_380	380	GCA_018697295_381	381	1
GCA_018812355_297	297	GCA_018812355_298	298	1
GCA_018812465_650	650	GCA_018812465_651	651	1
GCA_018812505_382	382	GCA_018812505_381	381	1
GCA_018812765_1018	1018	GCA_018812765_1019	1019	1
GCA_018813685_640	640	GCA_018813685_639	639	1
GCA_018813725_1025	1025	GCA_018813725_1026	1026	1
GCA_018815145_28	28	GCA_018815145_27	27	1
GCA_018815265_1447	1447	GCA_018815265_1446	1446	1
GCA_018815925_1043	1043	GCA_018815925_1042	1042	1
GCA_018816335_1053	1053	GCA_018816335_1054	1054	1
GCA_018816585_1175	1175	GCA_018816585_1174	1174	1
GCA_018816625_1164	1164	GCA_018816625_1163	1163	1
GCA_018816705_1439	1439	GCA_018816705_1440	1440	1
GCA_018817005_1283	1283	GCA_018817005_1282	1282	1
GCA_018817405_758	758	GCA_018817405_757	757	1
GCA_018817905_588	588	GCA_018817905_589	589	1
GCA_018818285_321	321	GCA_018818285_322	322	1
GCA_018818465_202	202	GCA_018818465_201	201	1
GCA_018819065_1600	1600	GCA_018819065_1599	1599	1
GCA_018819225_67	67	GCA_018819225_65	65	2
GCA_018819305_1238	1238	GCA_018819305_1237	1237	1
GCA_018819345_810	810	GCA_018819345_809	809	1
GCA_018819375_648	648	GCA_018819375_647	647	1
GCA_018821425_68	68	GCA_018821425_67	67	1
GCA_018824365_1142	1142	GCA_018824365_1141	1141	1
GCA_018825425_101	101	GCA_018825425_102	102	1
GCA_018825865_89	89	GCA_018825865_90	90	1
GCA_018829185_318	318	GCA_018829185_319	319	1
GCA_018829425_297	297	GCA_018829425_296	296	1
GCA_018829485_597	597	GCA_018829485_598	598	1
GCA_018829845_701	701	GCA_018829845_703	703	2
GCA_018830225_563	563	GCA_018830225_562	562	1
GCA_018830525_526	526	GCA_018830525_523	523	3
GCA_018830685_452	452	GCA_018830685_453	453	1
GCA_018830905_42	42	GCA_018830905_43	43	1
GCA_018830945_1525	1525	GCA_018830945_1526	1526	1
		GCA_018831025_1110	1110	1110
GCA_018831025_463	463	GCA_018831025_464	464	1
GCA_018883755_259	259	GCA_018883755_258	258	1
GCA_018894775_1837	1837	GCA_018894775_1836	1836	1
GCA_018896675_1606	1606	GCA_018896675_1607	1607	1
GCA_018897135_335	335	GCA_018897135_336	336	1
GCA_018897155_251	251	GCA_018897155_252	252	1
GCA_018897475_181	181	GCA_018897475_180	180	1
GCA_018898425_1002	1002	GCA_018898425_1001	1001	1
GCA_018899795_1287	1287	GCA_018899795_1288	1288	1
GCA_018900975_368	368	GCA_018900975_367	367	1
GCA_018901315_619	619	GCA_018901315_618	618	1
GCA_018901375_266	266	GCA_018901375_259	259	7
GCA_018901625_1012	1012	GCA_018901625_1011	1011	1
GCA_018901675_157	157	GCA_018901675_156	156	1
GCA_018920345_174	174	GCA_018920345_175	175	1
GCA_018920365_445	445	GCA_018920365_446	446	1
GCA_019056805_254	254	GCA_019056805_253	253	1
GCA_019084405_820	820	GCA_019084405_819	819	1
GCA_019136335_823	823	GCA_019136335_822	822	1
GCA_019263745_1598	1598	GCA_019263745_1599	1599	1
GCA_900095815_425	425	GCA_900095815_426	426	1
GCA_902158735_495	495	GCA_902158735_496	496	1
GCA_902158745_279	279	GCA_902158745_278	278	1
GCA_902384455_1420	1420	GCA_902384455_1419	1419	1
GCA_902384525_1393	1393	GCA_902384525_1394	1394	1
GCA_902384675_990	990	GCA_902384675_991	991	1
GCA_902384685_1012	1012	GCA_902384685_1013	1013	1
GCA_902384935_540	540	GCA_902384935_541	541	1
GCA_902385025_281	281	GCA_902385025_2141	2141	1860
GCA_902385045_741	741	GCA_902385045_740	740	1
GCA_902385255_836	836	GCA_902385255_835	835	1
GCA_902385625_936	936	GCA_902385625_937	937	1
GCA_902385635_165	165	GCA_902385635_166	166	1
GCA_902385655_75	75	GCA_902385655_77	77	2
GCA_902385765_877	877	GCA_902385765_876	876	1
GCA_902386025_511	511	GCA_902386025_512	512	1
GCA_902386135_870	870	GCA_902386135_871	871	1
GCA_902386205_1409	1409	GCA_902386205_1408	1408	1
GCA_902386255_1100	1100	GCA_902386255_1101	1101	1
GCA_902386535_331	331	GCA_902386535_332	332	1
GCA_902529885_675	675	GCA_902529885_676	676	1
GCA_903819595_1127	1127	GCA_903819595_1126	1126	1
GCA_903828655_413	413	GCA_903828655_414	414	1
GCA_903828975_854	854	GCA_903828975_853	853	1
GCA_903831045_331	331	GCA_903831045_330	330	1
GCA_903842985_29	29	GCA_903842985_28	28	1
GCA_903851445_692	692	GCA_903851445_691	691	1
GCA_903866625_881	881	GCA_903866625_883	883	2
GCA_903871465_2099	2099	GCA_903871465_2100	2100	1
GCA_903873955_970	970	GCA_903873955_969	969	1
GCA_903877165_1038	1038	GCA_903877165_1037	1037	1
GCA_903884505_937	937	GCA_903884505_936	936	1
GCA_903891505_519	519	GCA_903891505_518	518	1
GCA_903893865_650	650	GCA_903893865_651	651	1
GCA_903904885_1114	1114	GCA_903904885_1115	1115	1
		GCA_903904885_1116	1116	1116
GCA_903907555_370	370	GCA_903907555_369	369	1
GCA_903915225_686	686	GCA_903915225_687	687	1
GCA_903921825_1086	1086	GCA_903921825_1085	1085	1
GCA_903926075_2049	2049	GCA_903926075_2048	2048	1
GCA_903930485_652	652	GCA_903930485_653	653	1
GCA_903930505_559	559	GCA_903930505_558	558	1
GCA_905067535_944	944	GCA_905067535_943	943	1
GCA_905067555_388	388	GCA_905067555_387	387	1
GCA_905171695_1641	1641	GCA_905171695_1640	1640	1
GCA_905339155_2672	2672	GCA_905339155_2673	2673	1
GCF_000007345_1421	1421	GCF_000007345_1422	1422	1
GCF_000008645_1859	1859	GCF_000008645_1860	1860	1
GCF_000008665_1217	1217	GCF_000008665_1218	1218	1
GCF_000011005_306	306	GCF_000011005_307	307	1
GCF_000011085_2503	2503	GCF_000011085_2502	2502	1
GCF_000013445_3128	3128	GCF_000013445_3129	3129	1
GCF_000013725_2002	2002	GCF_000013725_2001	2001	1
GCF_000014945_1242	1242	GCF_000014945_1243	1243	1
GCF_000015765_775	775	GCF_000015765_776	776	1
GCF_000015825_1780	1780	GCF_000015825_1779	1779	1
GCF_000021965_2632	2632	GCF_000021965_2631	2631	1
GCF_000022205_2747	2747	GCF_000022205_2746	2746	1
GCF_000023945_1621	1621	GCF_000023945_1622	1622	1
GCF_000023965_821	821	GCF_000023965_820	820	1
GCF_000025285_483	483	GCF_000025285_482	482	1
GCF_000025325_3808	3808	GCF_000025325_3807	3807	1
GCF_000025505_1547	1547	GCF_000025505_1548	1548	1
GCF_000025625_1932	1932	GCF_000025625_1931	1931	1
GCF_000025685_2987	2987	GCF_000025685_2986	2986	1
GCF_000025865_1827	1827	GCF_000025865_1828	1828	1
GCF_000026045_296	296	GCF_000026045_295	295	1
GCF_000063445_1203	1203	GCF_000063445_1204	1204	1
GCF_000145295_459	459	GCF_000145295_460	460	1
GCF_000147875_754	754	GCF_000147875_753	753	1
GCF_000172995_207	207	GCF_000172995_206	206	1
GCF_000191585_734	734	GCF_000191585_735	735	1
GCF_000194625_231	231	GCF_000194625_232	232	1
GCF_000195895_3300	3300	GCF_000195895_3301	3301	1
GCF_000196655_1769	1769	GCF_000196655_1770	1770	1
GCF_000196895_132	132	GCF_000196895_131	131	1
GCF_000204415_2756	2756	GCF_000204415_2755	2755	1
GCF_000214725_1534	1534	GCF_000214725_1533	1533	1
GCF_000217715_733	733	GCF_000217715_732	732	1
GCF_000217995_1902	1902	GCF_000217995_1901	1901	1
GCF_000223905_3089	3089	GCF_000223905_3088	3088	1
GCF_000226975_924	924	GCF_000226975_923	923	1
GCF_000230715_1552	1552	GCF_000230715_1553	1553	1
GCF_000230735_3819	3819	GCF_000230735_3818	3818	1
GCF_000230955_3008	3008	GCF_000230955_3007	3007	1
GCF_000235565_2088	2088	GCF_000235565_2089	2089	1
GCF_000237865_3002	3002	GCF_000237865_3001	3001	1
GCF_000243255_689	689	GCF_000243255_690	690	1
GCF_000251105_690	690	GCF_000251105_689	689	1
GCF_000275865_630	630	GCF_000275865_631	631	1
GCF_000302455_1187	1187	GCF_000302455_1186	1186	1
GCF_000304355_597	597	GCF_000304355_598	598	1
GCF_000306765_3054	3054	GCF_000306765_3053	3053	1
GCF_000328525_3	3	GCF_000328525_4	4	1
GCF_000328665_204	204	GCF_000328665_203	203	1
GCF_000328685_4083	4083	GCF_000328685_4082	4082	1
GCF_000334895_755	755	GCF_000334895_756	756	1
GCF_000336615_251	251	GCF_000336615_252	252	1
GCF_000336635_668	668	GCF_000336635_669	669	1
GCF_000336675_1245	1245	GCF_000336675_1246	1246	1
GCF_000336695_2200	2200	GCF_000336695_2201	2201	1
GCF_000336715_3658	3658	GCF_000336715_3657	3657	1
GCF_000336755_501	501	GCF_000336755_500	500	1
GCF_000336775_1529	1529	GCF_000336775_1530	1530	1
GCF_000336815_693	693	GCF_000336815_692	692	1
GCF_000336875_2194	2194	GCF_000336875_2195	2195	1
GCF_000336915_3330	3330	GCF_000336915_3331	3331	1
GCF_000336935_1915	1915	GCF_000336935_1914	1914	1
GCF_000336955_2903	2903	GCF_000336955_2902	2902	1
GCF_000336995_2670	2670	GCF_000336995_2669	2669	1
GCF_000337035_2010	2010	GCF_000337035_2009	2009	1
GCF_000337075_948	948	GCF_000337075_947	947	1
GCF_000337095_3032	3032	GCF_000337095_3033	3033	1
GCF_000337115_3396	3396	GCF_000337115_3395	3395	1
GCF_000337135_3593	3593	GCF_000337135_3594	3594	1
GCF_000337175_1656	1656	GCF_000337175_1657	1657	1
GCF_000337195_673	673	GCF_000337195_674	674	1
GCF_000337215_1932	1932	GCF_000337215_1931	1931	1
GCF_000337335_2303	2303	GCF_000337335_2302	2302	1
GCF_000337355_1604	1604	GCF_000337355_1605	1605	1
GCF_000337375_2062	2062	GCF_000337375_2063	2063	1
GCF_000337415_3384	3384	GCF_000337415_3383	3383	1
GCF_000337455_1316	1316	GCF_000337455_1315	1315	1
GCF_000337475_336	336	GCF_000337475_335	335	1
GCF_000337495_1797	1797	GCF_000337495_1798	1798	1
GCF_000337515_1854	1854	GCF_000337515_1855	1855	1
GCF_000337535_2325	2325	GCF_000337535_2324	2324	1
GCF_000337555_4112	4112	GCF_000337555_4111	4111	1
GCF_000337575_2877	2877	GCF_000337575_2876	2876	1
GCF_000337595_1865	1865	GCF_000337595_1864	1864	1
GCF_000337615_102	102	GCF_000337615_101	101	1
GCF_000337675_1659	1659	GCF_000337675_1660	1660	1
GCF_000337695_3526	3526	GCF_000337695_3525	3525	1
GCF_000337735_2598	2598	GCF_000337735_2597	2597	1
GCF_000337775_1803	1803	GCF_000337775_1804	1804	1
GCF_000337795_1597	1597	GCF_000337795_1596	1596	1
GCF_000337815_1938	1938	GCF_000337815_1939	1939	1
GCF_000337835_1689	1689	GCF_000337835_1690	1690	1
GCF_000337895_2968	2968	GCF_000337895_2967	2967	1
GCF_000337915_2690	2690	GCF_000337915_2689	2689	1
GCF_000376445_2192	2192	GCF_000376445_2193	2193	1
GCF_000379085_1112	1112	GCF_000379085_1111	1111	1
GCF_000383975_1490	1490	GCF_000383975_1489	1489	1
GCF_000385565_963	963	GCF_000385565_964	964	1
GCF_000403645_1545	1545	GCF_000403645_1546	1546	1
GCF_000427685_3377	3377	GCF_000427685_3378	3378	1
GCF_000455345_3605	3605	GCF_000455345_3604	3604	1
GCF_000455365_3256	3256	GCF_000455365_3257	3257	1
GCF_000470655_1455	1455	GCF_000470655_1454	1454	1
GCF_000474235_1307	1307	GCF_000474235_1306	1306	1
GCF_000495475_3448	3448	GCF_000495475_3447	3447	1
GCF_000504205_1591	1591	GCF_000504205_1592	1592	1
GCF_000513315_138	138	GCF_000513315_137	137	1
GCF_000517625_2801	2801	GCF_000517625_2802	2802	1
GCF_000591055_2	2	GCF_000591055_1	1	1
GCF_000685155_2510	2510	GCF_000685155_2509	2509	1
GCF_000691865_2697	2697	GCF_000691865_2696	2696	1
GCF_000710615_132	132	GCF_000710615_131	131	1
GCF_000711215_440	440	GCF_000711215_439	439	1
GCF_000711905_1560	1560	GCF_000711905_1559	1559	1
GCF_000731985_2168	2168	GCF_000731985_2169	2169	1
GCF_000739555_692	692	GCF_000739555_693	693	1
GCF_000739575_2723	2723	GCF_000739575_2724	2724	1
GCF_000739595_2261	2261	GCF_000739595_2260	2260	1
GCF_000744455_1827	1827	GCF_000744455_1826	1826	1
GCF_000745485_1152	1152	GCF_000745485_1153	1153	1
GCF_000746205_2575	2575	GCF_000746205_2576	2576	1
GCF_000765475_2058	2058	GCF_000765475_2057	2057	1
GCF_000828575_1763	1763	GCF_000828575_1764	1764	1
GCF_000969885_889	889	GCF_000969885_888	888	1
GCF_000969905_1926	1926	GCF_000969905_1927	1927	1
GCF_000969965_3141	3141	GCF_000969965_3142	3142	1
GCF_000970025_1190	1190	GCF_000970025_1189	1189	1
GCF_000970045_2431	2431	GCF_000970045_2432	2432	1
GCF_000970085_1773	1773	GCF_000970085_1774	1774	1
GCF_000970205_2510	2510	GCF_000970205_2509	2509	1
GCF_000970265_1020	1020	GCF_000970265_1021	1021	1
GCF_000970285_3223	3223	GCF_000970285_3222	3222	1
GCF_000970305_657	657	GCF_000970305_658	658	1
GCF_000970325_125	125	GCF_000970325_124	124	1
GCF_000979455_1710	1710	GCF_000979455_1711	1711	1
GCF_001006045_1927	1927	GCF_001006045_1928	1928	1
GCF_001011115_2152	2152	GCF_001011115_2151	2151	1
GCF_001017125_675	675	GCF_001017125_674	674	1
GCF_001261915_603	603	GCF_001261915_604	604	1
GCF_001280425_1741	1741	GCF_001280425_1740	1740	1
GCF_001280455_403	403	GCF_001280455_404	404	1
GCF_001282785_76	76	GCF_001282785_75	75	1
GCF_001304615_2396	2396	GCF_001304615_2397	2397	1
GCF_001307315_497	497	GCF_001307315_496	496	1
GCF_001368915_627	627	GCF_001368915_626	626	1
GCF_001462205_1054	1054	GCF_001462205_1053	1053	1
GCF_001469865_3202	3202	GCF_001469865_3203	3203	1
GCF_001469875_817	817	GCF_001469875_818	818	1
GCF_001469955_3819	3819	GCF_001469955_3818	3818	1
GCF_001482285_2173	2173	GCF_001482285_2172	2172	1
GCF_001485535_2730	2730	GCF_001485535_2731	2731	1
GCF_001485575_1652	1652	GCF_001485575_1653	1653	1
GCF_001488575_2	2	GCF_001488575_1	1	1
GCF_001542905_624	624	GCF_001542905_623	623	1
GCF_001571385_2541	2541	GCF_001571385_2540	2540	1
GCF_001571405_1878	1878	GCF_001571405_1877	1877	1
GCF_001593955_891	891	GCF_001593955_890	890	1
GCF_001602375_33	33	GCF_001602375_34	34	1
GCF_001625445_952	952	GCF_001625445_953	953	1
GCF_001639265_1777	1777	GCF_001639265_1776	1776	1
GCF_001639285_743	743	GCF_001639285_742	742	1
GCF_001639295_419	419	GCF_001639295_420	420	1
GCF_001861355_2329	2329	GCF_001861355_2328	2328	1
GCF_001886955_2157	2157	GCF_001886955_2156	2156	1
GCF_001889405_855	855	GCF_001889405_854	854	1
GCF_001950595_1943	1943	GCF_001950595_1942	1942	1
GCF_001953745_3332	3332	GCF_001953745_3331	3331	1
GCF_001971705_2796	2796	GCF_001971705_2797	2797	1
GCF_001989615_1778	1778	GCF_001989615_1779	1779	1
GCF_002025255_1939	1939	GCF_002025255_1938	1938	1
GCF_002072215_1876	1876	GCF_002072215_1875	1875	1
GCF_002114285_960	960	GCF_002114285_961	961	1
GCF_002153915_332	332	GCF_002153915_331	331	1
GCF_002156705_1623	1623	GCF_002156705_1624	1624	1
GCF_002177135_2803	2803	GCF_002177135_2804	2804	1
GCF_002243045_754	754	GCF_002243045_753	753	1
GCF_002252755_2092	2092	GCF_002252755_2091	2091	1
GCF_002252985_1671	1671	GCF_002252985_1670	1670	1
GCF_002286985_2475	2475	GCF_002286985_2474	2474	1
GCF_002287175_1985	1985	GCF_002287175_1986	1986	1
GCF_002287235_3716	3716	GCF_002287235_3715	3715	1
GCF_002355635_1463	1463	GCF_002355635_1464	1464	1
GCF_002355655_1579	1579	GCF_002355655_1580	1580	1
GCF_002487355_2454	2454	GCF_002487355_2455	2455	1
GCF_002494345_3310	3310	GCF_002494345_3311	3311	1
GCF_002572525_1507	1507	GCF_002572525_1506	1506	1
GCF_002727125_3005	3005	GCF_002727125_3006	3006	1
GCF_002761295_83	83	GCF_002761295_82	82	1
GCF_002813695_1022	1022	GCF_002813695_1021	1021	1
GCF_002844195_4119	4119	GCF_002844195_4118	4118	1
GCF_002844335_3083	3083	GCF_002844335_3082	3082	1
GCF_002906575_4361	4361	GCF_002906575_4362	4362	1
GCF_003173335_3328	3328	GCF_003173335_3327	3327	1
GCF_003173355_2075	2075	GCF_003173355_2076	2076	1
GCF_003264935_702	702	GCF_003264935_703	703	1
GCF_003287355_283	283	GCF_003287355_284	284	1
GCF_003336245_1467	1467	GCF_003336245_1466	1466	1
GCF_003342675_424	424	GCF_003342675_425	425	1
GCF_003344565_2629	2629	GCF_003344565_2630	2630	1
GCF_003369835_3267	3267	GCF_003369835_3266	3266	1
GCF_003382685_2912	2912	GCF_003382685_2913	2913	1
GCF_003430825_3480	3480	GCF_003430825_3479	3479	1
GCF_003439925_1803	1803	GCF_003439925_1802	1802	1
GCF_003605575_1265	1265	GCF_003605575_1264	1264	1
GCF_003605635_2528	2528	GCF_003605635_2527	2527	1
GCF_003610195_3318	3318	GCF_003610195_3319	3319	1
GCF_003665925_3190	3190	GCF_003665925_3191	3191	1
GCF_003665935_2047	2047	GCF_003665935_2046	2046	1
GCF_003666015_4084	4084	GCF_003666015_4085	4085	1
GCF_003675855_1279	1279	GCF_003675855_1278	1278	1
GCF_003675875_212	212	GCF_003675875_213	213	1
GCF_003697815_3218	3218	GCF_003697815_3219	3219	1
GCF_003697845_2964	2964	GCF_003697845_2965	2965	1
GCF_003721435_1339	1339	GCF_003721435_1340	1340	1
GCF_003722075_1100	1100	GCF_003722075_1101	1101	1
GCF_003730195_2184	2184	GCF_003730195_2183	2183	1
GCF_003781945_1858	1858	GCF_003781945_1859	1859	1
GCF_003841465_1970	1970	GCF_003841465_1969	1969	1
GCF_003841485_652	652	GCF_003841485_653	653	1
GCF_003841505_2226	2226	GCF_003841505_2227	2227	1
GCF_003856835_232	232	GCF_003856835_231	231	1
GCF_003977755_3534	3534	GCF_003977755_3535	3535	1
GCF_003990725_2682	2682	GCF_003990725_2681	2681	1
GCF_004087835_1430	1430	GCF_004087835_1429	1429	1
GCF_004099695_1270	1270	GCF_004099695_1271	1271	1
GCF_004102725_2652	2652	GCF_004102725_2651	2651	1
GCF_004114375_2181	2181	GCF_004114375_2180	2180	1
GCF_004114995_2957	2957	GCF_004114995_2956	2956	1
GCF_004118325_1773	1773	GCF_004118325_1774	1774	1
GCF_004137855_1402	1402	GCF_004137855_1401	1401	1
GCF_004143485_13	13	GCF_004143485_14	14	1
GCF_004217335_735	735	GCF_004217335_734	734	1
GCF_004297185_2228	2228	GCF_004297185_2229	2229	1
GCF_004363215_1249	1249	GCF_004363215_1250	1250	1
GCF_004681185_2491	2491	GCF_004681185_2492	2492	1
GCF_004698125_2309	2309	GCF_004698125_2310	2310	1
GCF_004745425_661	661	GCF_004745425_660	660	1
GCF_004765785_1458	1458	GCF_004765785_1457	1457	1
GCF_004765795_3412	3412	GCF_004765795_3411	3411	1
GCF_004765805_2821	2821	GCF_004765805_2822	2822	1
GCF_004765815_3085	3085	GCF_004765815_3084	3084	1
GCF_004785955_1311	1311	GCF_004785955_1312	1312	1
GCF_004799645_1376	1376	GCF_004799645_1375	1375	1
GCF_004799665_1429	1429	GCF_004799665_1428	1428	1
GCF_004799685_70	70	GCF_004799685_71	71	1
GCF_004944975_2904	2904	GCF_004944975_2905	2905	1
GCF_005239135_1970	1970	GCF_005239135_1971	1971	1
GCF_005406125_1681	1681	GCF_005406125_1682	1682	1
GCF_005435165_1744	1744	GCF_005435165_1743	1743	1
GCF_005543295_1062	1062	GCF_005543295_1061	1061	1
GCF_005576615_3788	3788	GCF_005576615_3787	3787	1
GCF_005938085_52	52	GCF_005938085_51	51	1
GCF_006543045_1947	1947	GCF_006543045_1946	1946	1
GCF_006546655_175	175	GCF_006546655_174	174	1
GCF_006861655_2010	2010	GCF_006861655_2009	2009	1
GCF_006861665_945	945	GCF_006861665_946	946	1
GCF_007004735_3792	3792	GCF_007004735_3793	3793	1
GCF_007421925_3712	3712	GCF_007421925_3711	3711	1
GCF_007655485_2014	2014	GCF_007655485_2015	2015	1
GCF_007671685_3298	3298	GCF_007671685_3299	3299	1
GCF_007671725_1443	1443	GCF_007671725_1444	1444	1
GCF_007833275_741	741	GCF_007833275_740	740	1
GCF_008122205_4458	4458	GCF_008122205_4459	4459	1
GCF_008124605_741	741	GCF_008124605_740	740	1
GCF_008245225_2653	2653	GCF_008245225_2654	2654	1
GCF_008729015_3049	3049	GCF_008729015_3050	3050	1
GCF_008831545_3388	3388	GCF_008831545_3389	3389	1
GCF_009176545_178	178	GCF_009176545_179	179	1
GCF_009184545_1918	1918	GCF_009184545_1919	1919	1
GCF_009392895_1257	1257	GCF_009392895_1256	1256	1
GCF_009617975_727	727	GCF_009617975_726	726	1
GCF_009617995_3254	3254	GCF_009617995_3253	3253	1
GCF_009674585_692	692	GCF_009674585_693	693	1
GCF_009674605_1069	1069	GCF_009674605_1070	1070	1
GCF_009674625_1878	1878	GCF_009674625_1879	1879	1
GCF_009690625_2367	2367	GCF_009690625_2366	2366	1
GCF_009741825_462	462	GCF_009741825_461	461	1
GCF_009741925_3100	3100	GCF_009741925_3099	3099	1
GCF_009741975_2964	2964	GCF_009741975_2965	2965	1
GCF_009742825_282	282	GCF_009742825_283	283	1
GCF_009762275_2284	2284	GCF_009762275_2285	2285	1
GCF_009791395_1608	1608	GCF_009791395_1607	1607	1
GCF_009806985_2581	2581	GCF_009806985_2580	2580	1
GCF_009831455_2117	2117	GCF_009831455_2116	2116	1
GCF_009831555_453	453	GCF_009831555_454	454	1
GCF_009831575_1116	1116	GCF_009831575_1115	1115	1
GCF_009831625_525	525	GCF_009831625_526	526	1
GCF_009834785_2662	2662	GCF_009834785_2663	2663	1
GCF_009900715_3438	3438	GCF_009900715_3437	3437	1
GCF_009914725_1524	1524	GCF_009914725_1525	1525	1
GCF_010119195_2046	2046	GCF_010119195_2047	2047	1
GCF_010119205_2849	2849	GCF_010119205_2850	2850	1
GCF_010747475_4354	4354	GCF_010747475_4353	4353	1
GCF_011043775_1463	1463	GCF_011043775_1464	1464	1
GCF_011440375_3497	3497	GCF_011440375_3496	3496	1
GCF_011734195_274	274	GCF_011734195_275	275	1
GCF_013342135_709	709	GCF_013342135_708	708	1
GCF_013377755_796	796	GCF_013377755_795	795	1
GCF_013388255_129	129	GCF_013388255_128	128	1
GCF_013391085_1773	1773	GCF_013391085_1774	1774	1
GCF_013391105_2508	2508	GCF_013391105_2509	2509	1
GCF_013391635_718	718	GCF_013391635_719	719	1
GCF_013401515_2389	2389	GCF_013401515_2390	2390	1
GCF_013402815_2729	2729	GCF_013402815_2728	2728	1
GCF_013402875_728	728	GCF_013402875_729	729	1
GCF_013415885_719	719	GCF_013415885_720	720	1
GCF_013415905_751	751	GCF_013415905_750	750	1
GCF_013456555_2169	2169	GCF_013456555_2170	2170	1
GCF_013839425_704	704	GCF_013839425_705	705	1
GCF_013839515_2373	2373	GCF_013839515_2372	2372	1
GCF_014212355_2713	2713	GCF_014212355_2714	2714	1
GCF_014646875_1681	1681	GCF_014646875_1680	1680	1
GCF_014647115_2780	2780	GCF_014647115_2781	2781	1
GCF_014647155_3152	3152	GCF_014647155_3153	3153	1
GCF_014647235_3879	3879	GCF_014647235_3878	3878	1
GCF_014647415_935	935	GCF_014647415_934	934	1
GCF_014647455_1928	1928	GCF_014647455_1927	1927	1
GCF_014647475_64	64	GCF_014647475_65	65	1
GCF_014889545_1541	1541	GCF_014889545_1542	1542	1
GCF_016065055_1930	1930	GCF_016065055_1931	1931	1
GCF_016757965_1355	1355	GCF_016757965_1356	1356	1
GCF_017352155_1331	1331	GCF_017352155_1332	1332	1
GCF_017357405_2268	2268	GCF_017357405_2267	2267	1
GCF_017873415_1817	1817	GCF_017873415_1818	1818	1
GCF_017873555_2607	2607	GCF_017873555_2606	2606	1
GCF_017873625_885	885	GCF_017873625_884	884	1
GCF_017873815_1677	1677	GCF_017873815_1678	1678	1
GCF_017873855_1945	1945	GCF_017873855_1944	1944	1
GCF_017874195_1985	1985	GCF_017874195_1986	1986	1
GCF_017874235_2803	2803	GCF_017874235_2802	2802	1
GCF_017874335_2390	2390	GCF_017874335_2389	2389	1
GCF_017874375_1505	1505	GCF_017874375_1504	1504	1
GCF_017874455_71	71	GCF_017874455_72	72	1
GCF_017875315_13	13	GCF_017875315_12	12	1
GCF_017875325_2478	2478	GCF_017875325_2479	2479	1
GCF_018132105_1775	1775	GCF_018132105_1776	1776	1
GCF_018141185_1762	1762	GCF_018141185_1763	1763	1
GCF_018228765_258	258	GCF_018228765_259	259	1
GCF_018623055_2643	2643	GCF_018623055_2642	2642	1
GCF_900095385_2275	2275	GCF_900095385_2274	2274	1
GCF_900100335_3827	3827	GCF_900100335_3828	3828	1
GCF_900100335_4557	4557	GCF_900100335_4558	4558	1
GCF_900100385_3122	3122	GCF_900100385_3121	3121	1
GCF_900100715_2475	2475	GCF_900100715_2476	2476	1
GCF_900100875_1585	1585	GCF_900100875_1584	1584	1
GCF_900102305_3560	3560	GCF_900102305_3559	3559	1
GCF_900102375_2197	2197	GCF_900102375_2196	2196	1
GCF_900103505_1679	1679	GCF_900103505_1678	1678	1
GCF_900103715_1073	1073	GCF_900103715_1074	1074	1
GCF_900104065_823	823	GCF_900104065_824	824	1
GCF_900107195_2849	2849	GCF_900107195_2850	2850	1
GCF_900107205_2583	2583	GCF_900107205_2584	2584	1
GCF_900107665_570	570	GCF_900107665_569	569	1
GCF_900108095_531	531	GCF_900108095_532	532	1
GCF_900108505_1094	1094	GCF_900108505_1095	1095	1
GCF_900109065_3074	3074	GCF_900109065_3075	3075	1
GCF_900110215_4873	4873	GCF_900110215_4874	4874	1
GCF_900110455_1003	1003	GCF_900110455_1002	1002	1
GCF_900110465_3340	3340	GCF_900110465_3341	3341	1
GCF_900110535_1878	1878	GCF_900110535_1879	1879	1
GCF_900110865_1675	1675	GCF_900110865_1676	1676	1
GCF_900111485_3158	3158	GCF_900111485_3159	3159	1
GCF_900111645_2269	2269	GCF_900111645_2270	2270	1
GCF_900111935_2068	2068	GCF_900111935_2069	2069	1
GCF_900112175_2375	2375	GCF_900112175_2376	2376	1
GCF_900112205_1576	1576	GCF_900112205_1577	1577	1
GCF_900113245_100	100	GCF_900113245_101	101	1
GCF_900113615_2697	2697	GCF_900113615_2698	2698	1
GCF_900114435_2768	2768	GCF_900114435_2769	2769	1
GCF_900114455_3812	3812	GCF_900114455_3811	3811	1
GCF_900114835_2016	2016	GCF_900114835_2015	2015	1
GCF_900115675_514	514	GCF_900115675_513	513	1
GCF_900115785_2787	2787	GCF_900115785_2788	2788	1
GCF_900116205_243	243	GCF_900116205_244	244	1
GCF_900129775_1093	1093	GCF_900129775_1092	1092	1
GCF_900156425_2781	2781	GCF_900156425_2782	2782	1
GCF_900156475_2818	2818	GCF_900156475_2819	2819	1
GCF_900182635_39	39	GCF_900182635_38	38	1
GCF_900188065_2629	2629	GCF_900188065_2630	2630	1
GCF_900196725_1930	1930	GCF_900196725_1931	1931	1
GCF_900215215_905	905	GCF_900215215_904	904	1
GCF_900215575_150	150	GCF_900215575_149	149	1
GCF_900774055_613	613	GCF_900774055_612	612	1
GCF_900880625_2034	2034	GCF_900880625_2033	2033	1
GEMOTU_00001_596	596	GEMOTU_00001_595	595	1
GEMOTU_00097_1405	1405	GEMOTU_00097_1406	1406	1
GEMOTU_00120_249	249	GEMOTU_00120_248	248	1
GEMOTU_00169_643	643	GEMOTU_00169_644	644	1
GEMOTU_00170_1801	1801	GEMOTU_00170_1800	1800	1
GEMOTU_00171_124	124	GEMOTU_00171_125	125	1
GEMOTU_00181_2190	2190	GEMOTU_00181_2191	2191	1
GEMOTU_00256_276	276	GEMOTU_00256_275	275	1
GEMOTU_00310_614	614	GEMOTU_00310_613	613	1
GEMOTU_00373_440	440	GEMOTU_00373_441	441	1
GEMOTU_00547_874	874	GEMOTU_00547_875	875	1
GEMOTU_00691_302	302	GEMOTU_00691_301	301	1
GEMOTU_00739_107	107	GEMOTU_00739_108	108	1
GEMOTU_00799_242	242	GEMOTU_00799_243	243	1
GEMOTU_00823_192	192	GEMOTU_00823_193	193	1
GEMOTU_00960_1632	1632	GEMOTU_00960_1633	1633	1
GEMOTU_01097_327	327	GEMOTU_01097_328	328	1
GEMOTU_01157_865	865	GEMOTU_01157_866	866	1
GEMOTU_01160_115	115	GEMOTU_01160_116	116	1
GEMOTU_01573_237	237	GEMOTU_01573_239	239	2
GEMOTU_01623_784	784	GEMOTU_01623_782	782	2
GEMOTU_01703_56	56	GEMOTU_01703_57	57	1
GEMOTU_01749_2146	2146	GEMOTU_01749_2145	2145	1
GEMOTU_01851_2587	2587	GEMOTU_01851_2588	2588	1
GEMOTU_02071_436	436	GEMOTU_02071_437	437	1
GEMOTU_02097_602	602	GEMOTU_02097_603	603	1
GEMOTU_02298_2799	2799	GEMOTU_02298_2798	2798	1
GEMOTU_02354_1394	1394	GEMOTU_02354_1393	1393	1
GEMOTU_02358_2480	2480	GEMOTU_02358_2481	2481	1
GEMOTU_02443_534	534	GEMOTU_02443_535	535	1
GEMOTU_02569_444	444	GEMOTU_02569_445	445	1
GEMOTU_02607_528	528	GEMOTU_02607_527	527	1
GEMOTU_02621_420	420	GEMOTU_02621_421	421	1
GEMOTU_02731_1766	1766	GEMOTU_02731_1767	1767	1
GEMOTU_02753_518	518	GEMOTU_02753_517	517	1
GEMOTU_02757_2718	2718	GEMOTU_02757_2719	2719	1
GEMOTU_02758_2962	2962	GEMOTU_02758_2961	2961	1
GEMOTU_02983_50	50	GEMOTU_02983_49	49	1
GEMOTU_03025_1704	1704	GEMOTU_03025_1705	1705	1
GEMOTU_03039_2137	2137	GEMOTU_03039_2136	2136	1
GEMOTU_03194_666	666	GEMOTU_03194_667	667	1
GEMOTU_03219_489	489	GEMOTU_03219_490	490	1
GEMOTU_03241_888	888	GEMOTU_03241_889	889	1
GEMOTU_03243_770	770	GEMOTU_03243_769	769	1
GEMOTU_03284_895	895	GEMOTU_03284_896	896	1
GEMOTU_03332_215	215	GEMOTU_03332_216	216	1
GEMOTU_03431_493	493	GEMOTU_03431_492	492	1
GEMOTU_03441_2980	2980	GEMOTU_03441_2981	2981	1
GEMOTU_03526_221	221	GEMOTU_03526_220	220	1
GEMOTU_03563_508	508	GEMOTU_03563_507	507	1
GEMOTU_03755_42	42	GEMOTU_03755_41	41	1
GEMOTU_03856_2029	2029	GEMOTU_03856_2028	2028	1
GEMOTU_03904_103	103	GEMOTU_03904_102	102	1
GEMOTU_03907_1162	1162	GEMOTU_03907_1161	1161	1
GEMOTU_03913_97	97	GEMOTU_03913_98	98	1
GEMOTU_03955_2725	2725	GEMOTU_03955_2726	2726	1
GEMOTU_03965_504	504	GEMOTU_03965_503	503	1
GEMOTU_04066_477	477	GEMOTU_04066_478	478	1
GEMOTU_04067_914	914	GEMOTU_04067_915	915	1
GEMOTU_04068_1715	1715	GEMOTU_04068_1714	1714	1
GEMOTU_04130_547	547	GEMOTU_04130_548	548	1
GEMOTU_04267_1092	1092	GEMOTU_04267_1091	1091	1
GEMOTU_04614_655	655	GEMOTU_04614_654	654	1
GEMOTU_04759_2813	2813	GEMOTU_04759_2812	2812	1
GEMOTU_04822_278	278	GEMOTU_04822_279	279	1
GEMOTU_04877_879	879	GEMOTU_04877_880	880	1
GEMOTU_05025_1513	1513	GEMOTU_05025_1514	1514	1
GEMOTU_05028_649	649	GEMOTU_05028_648	648	1
GEMOTU_05109_268	268	GEMOTU_05109_267	267	1
GEMOTU_05176_1673	1673	GEMOTU_05176_1674	1674	1
GEMOTU_05191_1843	1843	GEMOTU_05191_1844	1844	1
GEMOTU_05426_323	323	GEMOTU_05426_324	324	1
GEMOTU_05427_612	612	GEMOTU_05427_613	613	1
GEMOTU_05431_1566	1566	GEMOTU_05431_1565	1565	1
GEMOTU_05450_3797	3797	GEMOTU_05450_3796	3796	1
GEMOTU_05451_1166	1166	GEMOTU_05451_1165	1165	1
GEMOTU_05483_287	287	GEMOTU_05483_286	286	1
GEMOTU_05670_2592	2592	GEMOTU_05670_2591	2591	1
GEMOTU_05726_1869	1869	GEMOTU_05726_1870	1870	1
GEMOTU_05733_101	101	GEMOTU_05733_102	102	1
GEMOTU_05840_984	984	GEMOTU_05840_985	985	1
GEMOTU_06225_358	358	GEMOTU_06225_359	359	1
GEMOTU_06381_2468	2468	GEMOTU_06381_2469	2469	1
GEMOTU_06409_588	588	GEMOTU_06409_587	587	1
GEMOTU_06443_507	507	GEMOTU_06443_506	506	1
GEMOTU_06468_2418	2418	GEMOTU_06468_2419	2419	1
GEMOTU_06509_828	828	GEMOTU_06509_829	829	1
GEMOTU_06556_238	238	GEMOTU_06556_237	237	1
GEMOTU_06643_618	618	GEMOTU_06643_617	617	1
GEMOTU_06755_209	209	GEMOTU_06755_210	210	1
GEMOTU_06776_636	636	GEMOTU_06776_635	635	1
GEMOTU_06836_580	580	GEMOTU_06836_579	579	1
GEMOTU_06843_1092	1092	GEMOTU_06843_1091	1091	1
GEMOTU_07007_678	678	GEMOTU_07007_679	679	1
GEMOTU_07026_908	908	GEMOTU_07026_909	909	1
GEMOTU_07163_894	894	GEMOTU_07163_895	895	1
GEMOTU_07218_1336	1336	GEMOTU_07218_1335	1335	1
GEMOTU_07452_980	980	GEMOTU_07452_981	981	1
GEMOTU_07461_428	428	GEMOTU_07461_427	427	1
GEMOTU_07517_1213	1213	GEMOTU_07517_1212	1212	1
GEMOTU_07597_1252	1252	GEMOTU_07597_1251	1251	1
GEMOTU_07601_1646	1646	GEMOTU_07601_1645	1645	1
GEMOTU_07678_302	302	GEMOTU_07678_303	303	1
GEMOTU_07840_1991	1991	GEMOTU_07840_1992	1992	1
GEMOTU_07860_465	465	GEMOTU_07860_466	466	1
GEMOTU_08090_1687	1687	GEMOTU_08090_1686	1686	1
GEMOTU_08237_557	557	GEMOTU_08237_558	558	1
GEMOTU_08291_221	221	GEMOTU_08291_222	222	1
GEMOTU_08309_1563	1563	GEMOTU_08309_1562	1562	1
GEMOTU_08382_1204	1204	GEMOTU_08382_1203	1203	1
GEMOTU_08440_97	97	GEMOTU_08440_98	98	1
GEMOTU_08465_1429	1429	GEMOTU_08465_1430	1430	1
GEMOTU_08469_1016	1016	GEMOTU_08469_1017	1017	1
GEMOTU_08522_542	542	GEMOTU_08522_543	543	1
GEMOTU_08763_228	228	GEMOTU_08763_227	227	1
GEMOTU_08814_1313	1313	GEMOTU_08814_1314	1314	1
GEMOTU_09063_1312	1312	GEMOTU_09063_1313	1313	1
GEMOTU_09077_242	242	GEMOTU_09077_243	243	1
GEMOTU_09093_587	587	GEMOTU_09093_588	588	1
GEMOTU_09173_259	259	GEMOTU_09173_260	260	1
GEMOTU_09431_610	610	GEMOTU_09431_609	609	1
GEMOTU_09627_228	228	GEMOTU_09627_229	229	1
GEMOTU_09798_962	962	GEMOTU_09798_961	961	1
GEMOTU_09919_2574	2574	GEMOTU_09919_2575	2575	1
GEMOTU_09957_2264	2264	GEMOTU_09957_2265	2265	1
GEMOTU_09959_2715	2715	GEMOTU_09959_2714	2714	1
GEMOTU_10005_93	93	GEMOTU_10005_92	92	1
GEMOTU_10041_441	441	GEMOTU_10041_440	440	1
GEMOTU_10079_1215	1215	GEMOTU_10079_1216	1216	1
GEMOTU_10088_1667	1667	GEMOTU_10088_1666	1666	1
GEMOTU_10142_960	960	GEMOTU_10142_961	961	1
GEMOTU_10344_1405	1405	GEMOTU_10344_1406	1406	1
GEMOTU_10571_166	166	GEMOTU_10571_165	165	1
GEMOTU_10598_515	515	GEMOTU_10598_516	516	1
GEMOTU_10730_78	78	GEMOTU_10730_79	79	1
GEMOTU_10749_933	933	GEMOTU_10749_934	934	1
GEMOTU_10750_1665	1665	GEMOTU_10750_1666	1666	1
GEMOTU_10755_1135	1135	GEMOTU_10755_1134	1134	1
GEMOTU_10762_1797	1797	GEMOTU_10762_1798	1798	1
GEMOTU_10768_59	59	GEMOTU_10768_58	58	1
GEMOTU_10927_683	683	GEMOTU_10927_682	682	1
GEMOTU_10981_402	402	GEMOTU_10981_401	401	1
GEMOTU_11125_1015	1015	GEMOTU_11125_1016	1016	1
GEMOTU_11362_451	451	GEMOTU_11362_450	450	1
GEMOTU_11373_384	384	GEMOTU_11373_385	385	1
GEMOTU_11546_1460	1460	GEMOTU_11546_1459	1459	1
GEMOTU_11624_933	933	GEMOTU_11624_932	932	1
GEMOTU_11668_1387	1387	GEMOTU_11668_1386	1386	1
GEMOTU_11684_2632	2632	GEMOTU_11684_2631	2631	1
GEMOTU_11685_2664	2664	GEMOTU_11685_2665	2665	1
GEMOTU_11721_68	68	GEMOTU_11721_67	67	1
GEMOTU_11767_2513	2513	GEMOTU_11767_2514	2514	1
GEMOTU_11779_469	469	GEMOTU_11779_468	468	1
GEMOTU_11780_15	15	GEMOTU_11780_16	16	1
GEMOTU_11801_2079	2079	GEMOTU_11801_2080	2080	1
GEMOTU_11887_3101	3101	GEMOTU_11887_342	342	2759
GEMOTU_11927_178	178	GEMOTU_11927_176	176	2
GEMOTU_11936_245	245	GEMOTU_11936_244	244	1
GEMOTU_11975_42	42	GEMOTU_11975_43	43	1
GEMOTU_12098_1769	1769	GEMOTU_12098_1768	1768	1
GEMOTU_12102_4327	4327	GEMOTU_12102_4326	4326	1
GEMOTU_12430_585	585	GEMOTU_12430_586	586	1
GEMOTU_12545_1447	1447	GEMOTU_12545_1448	1448	1
GEMOTU_12596_463	463	GEMOTU_12596_464	464	1
GEMOTU_12640_588	588	GEMOTU_12640_589	589	1
GEMOTU_12735_896	896	GEMOTU_12735_895	895	1
GEMOTU_12808_528	528	GEMOTU_12808_529	529	1
GEMOTU_12870_1589	1589	GEMOTU_12870_1590	1590	1
GEMOTU_12958_698	698	GEMOTU_12958_699	699	1
GEMOTU_12974_985	985	GEMOTU_12974_986	986	1
GEMOTU_13118_1219	1219	GEMOTU_13118_1220	1220	1
GEMOTU_13123_715	715	GEMOTU_13123_714	714	1
GEMOTU_13361_800	800	GEMOTU_13361_801	801	1
GEMOTU_13416_1258	1258	GEMOTU_13416_1259	1259	1
GEMOTU_13424_1405	1405	GEMOTU_13424_1404	1404	1
GEMOTU_13504_252	252	GEMOTU_13504_251	251	1
GEMOTU_13588_127	127	GEMOTU_13588_128	128	1
GEMOTU_13754_1442	1442	GEMOTU_13754_1443	1443	1
GEMOTU_13862_311	311	GEMOTU_13862_310	310	1
GEMOTU_14111_267	267	GEMOTU_14111_268	268	1
GEMOTU_14143_917	917	GEMOTU_14143_916	916	1
GEMOTU_14243_743	743	GEMOTU_14243_744	744	1
GEMOTU_14349_2171	2171	GEMOTU_14349_2170	2170	1
GEMOTU_14400_2410	2410	GEMOTU_14400_2411	2411	1
GEMOTU_14430_2073	2073	GEMOTU_14430_2072	2072	1
GEMOTU_14436_767	767	GEMOTU_14436_768	768	1
GEMOTU_14491_536	536	GEMOTU_14491_535	535	1
GEMOTU_14560_1255	1255	GEMOTU_14560_1256	1256	1
GEMOTU_14880_895	895	GEMOTU_14880_896	896	1
GEMOTU_14887_402	402	GEMOTU_14887_401	401	1
GEMOTU_14923_211	211	GEMOTU_14923_210	210	1
GEMOTU_15096_508	508	GEMOTU_15096_509	509	1
GEMOTU_15107_1155	1155	GEMOTU_15107_1154	1154	1
GEMOTU_15387_742	742	GEMOTU_15387_743	743	1
GEMOTU_15478_671	671	GEMOTU_15478_670	670	1
GEMOTU_16038_82	82	GEMOTU_16038_81	81	1
GEMOTU_16094_140	140	GEMOTU_16094_141	141	1
GEMOTU_16116_1322	1322	GEMOTU_16116_1323	1323	1
GEMOTU_16172_747	747	GEMOTU_16172_746	746	1
GEMOTU_16410_1222	1222	GEMOTU_16410_1223	1223	1
GEMOTU_16411_932	932	GEMOTU_16411_933	933	1
GEMOTU_16431_697	697	GEMOTU_16431_698	698	1
GEMOTU_16471_1046	1046	GEMOTU_16471_1047	1047	1
GEMOTU_16477_194	194	GEMOTU_16477_193	193	1
GEMOTU_16510_590	590	GEMOTU_16510_591	591	1
GEMOTU_16566_687	687	GEMOTU_16566_688	688	1
GEMOTU_16578_1127	1127	GEMOTU_16578_1128	1128	1
GEMOTU_16650_327	327	GEMOTU_16650_328	328	1
GEMOTU_16811_183	183	GEMOTU_16811_179	179	4
		GEMOTU_16811_211	211	211
GEMOTU_16984_774	774	GEMOTU_16984_775	775	1
GEMOTU_17099_336	336	GEMOTU_17099_335	335	1
GEMOTU_17101_909	909	GEMOTU_17101_910	910	1
GEMOTU_17169_505	505	GEMOTU_17169_504	504	1
GEMOTU_17397_548	548	GEMOTU_17397_547	547	1
GEMOTU_17481_136	136	GEMOTU_17481_137	137	1
GEMOTU_17571_562	562	GEMOTU_17571_561	561	1
GEMOTU_17628_524	524	GEMOTU_17628_525	525	1
GEMOTU_17655_54	54	GEMOTU_17655_53	53	1
GEMOTU_17703_1203	1203	GEMOTU_17703_1204	1204	1
GEMOTU_17764_523	523	GEMOTU_17764_524	524	1
GEMOTU_17766_1689	1689	GEMOTU_17766_1690	1690	1
GEMOTU_17787_131	131	GEMOTU_17787_132	132	1
GEMOTU_17819_242	242	GEMOTU_17819_243	243	1
GEMOTU_17963_1730	1730	GEMOTU_17963_1731	1731	1
GEMOTU_17964_1809	1809	GEMOTU_17964_1810	1810	1
GEMOTU_17965_1088	1088	GEMOTU_17965_1089	1089	1
GEMOTU_17970_1508	1508	GEMOTU_17970_1507	1507	1
GEMOTU_18004_1420	1420	GEMOTU_18004_1419	1419	1
GEMOTU_18503_576	576	GEMOTU_18503_575	575	1
GEMOTU_19054_1767	1767	GEMOTU_19054_1766	1766	1
GEMOTU_19820_127	127	GEMOTU_19820_128	128	1
GEMOTU_21476_1532	1532	GEMOTU_21476_1531	1531	1
GEMOTU_21716_202	202	GEMOTU_21716_201	201	1
GEMOTU_23200_292	292	GEMOTU_23200_293	293	1
GEMOTU_24614_2891	2891	GEMOTU_24614_2890	2890	1
GEMOTU_27623_383	383	GEMOTU_27623_384	384	1
GEMOTU_27625_2708	2708	GEMOTU_27625_2707	2707	1
GEMOTU_27628_1249	1249	GEMOTU_27628_1250	1250	1
GEMOTU_28305_1712	1712	GEMOTU_28305_1711	1711	1
GEMOTU_28757_296	296	GEMOTU_28757_295	295	1
GEMOTU_28828_1135	1135	GEMOTU_28828_1134	1134	1
GEMOTU_29494_689	689	GEMOTU_29494_690	690	1
GEMOTU_29885_2615	2615	GEMOTU_29885_2616	2616	1
GEMOTU_29890_103	103	GEMOTU_29890_102	102	1
GEMOTU_31686_1215	1215	GEMOTU_31686_1216	1216	1
GEMOTU_31687_1521	1521	GEMOTU_31687_1522	1522	1
GEMOTU_31688_416	416	GEMOTU_31688_415	415	1
GEMOTU_31689_56	56	GEMOTU_31689_55	55	1
GEMOTU_34351_328	328	GEMOTU_34351_327	327	1
GEMOTU_34398_490	490	GEMOTU_34398_489	489	1
GEMOTU_34883_2441	2441	GEMOTU_34883_2440	2440	1
GEMOTU_34885_1419	1419	GEMOTU_34885_1418	1418	1
GEMOTU_34887_2330	2330	GEMOTU_34887_2331	2331	1
GEMOTU_34888_1534	1534	GEMOTU_34888_1533	1533	1
GEMOTU_36474_382	382	GEMOTU_36474_383	383	1
GEMOTU_37121_227	227	GEMOTU_37121_228	228	1
GEMOTU_37188_260	260	GEMOTU_37188_259	259	1
GEMOTU_37938_2728	2728	GEMOTU_37938_2729	2729	1
GEMOTU_38592_403	403	GEMOTU_38592_404	404	1
GEMOTU_39339_1610	1610	GEMOTU_39339_1611	1611	1
GEMOTU_41559_343	343	GEMOTU_41559_344	344	1
GEMOTU_42930_315	315	GEMOTU_42930_314	314	1
GEMOTU_44719_178	178	GEMOTU_44719_179	179	1
GEMOTU_44720_815	815	GEMOTU_44720_814	814	1
GEMOTU_45164_938	938	GEMOTU_45164_939	939	1
GEMOTU_45168_544	544	GEMOTU_45168_543	543	1
GEMOTU_45169_750	750	GEMOTU_45169_751	751	1
GEMOTU_45171_45	45	GEMOTU_45171_46	46	1
GCA_002900535_1682	1682			1682
GCA_007130455_1580	1580			1580
GCA_016840485_3512	3512			3512

## Sheet: arcV_arcVapB
ArcV ID	ArcV locus	ArcVapB ID	ArcVapB locus	gene distance
GCF_002287235_3716	3716	GCF_002287235_255	255	3461
GCF_000007345_1421	1421	GCF_000007345_4801	4801	3380
GCF_000970285_3223	3223	GCF_000970285_61	61	3162
GCF_000969965_3141	3141	GCF_000969965_65	65	3076
GCA_002505485_3121	3121	GCA_002505485_119	119	3002
GCF_000970205_2510	2510	GCF_000970205_52	52	2458
GCF_000970045_2431	2431	GCF_000970045_73	73	2358
GCF_000195895_3300	3300	GCF_000195895_959	959	2341
GCF_000970085_1773	1773	GCF_000970085_4039	4039	2266
GCA_002509325_2343	2343	GCA_002509325_401	401	1942
GCA_902385025_281	281	GCA_902385025_2142	2142	1861
GCF_000013725_2002	2002	GCF_000013725_145	145	1857
GCA_002499445_2274	2274	GCA_002499445_430	430	1844
GCF_000970305_657	657	GCF_000970305_2494	2494	1837
GCF_004745425_661	661	GCF_004745425_2493	2493	1832
GEMOTU_02298_2799	2799	GEMOTU_02298_1003	1003	1796
GCA_001595945_1884	1884	GCA_001595945_111	111	1773
GCA_012510335_2032	2032	GCA_012510335_262	262	1770
GCF_002761295_83	83	GCF_002761295_1815	1815	1732
GCA_004211975_612	612	GCA_004211975_2335	2335	1723
GCF_000969905_1926	1926	GCF_000969905_3613	3613	1687
GCA_002900535_1682	1682			1682
GCF_900774055_613	613	GCF_900774055_2270	2270	1657
GCF_000217995_1902	1902	GCF_000217995_303	303	1599
GCA_002506015_843	843	GCA_002506015_2428	2428	1585
GCA_007130455_1580	1580			1580
GCA_002503595_2268	2268	GCA_002503595_735	735	1533
GCA_003555325_1713	1713	GCA_003555325_192	192	1521
GCA_016935475_53	53	GCA_016935475_1489	1489	1436
GCA_003601535_1411	1411	GCA_003601535_64	64	1347
GCF_006546655_175	175	GCF_006546655_1520	1520	1345
GCA_009784005_1350	1350	GCA_009784005_24	24	1326
GCA_015523685_1426	1426	GCA_015523685_125	125	1301
GCF_017874375_1505	1505	GCF_017874375_206	206	1299
GCF_000711905_1560	1560	GCF_000711905_263	263	1297
GCA_012511245_824	824	GCA_012511245_2113	2113	1289
GCF_900100715_2475	2475	GCF_900100715_1188	1188	1287
GCF_004137855_1402	1402	GCF_004137855_126	126	1276
GCA_002508425_230	230	GCA_002508425_1466	1466	1236
GCA_002762705_578	578	GCA_002762705_1787	1787	1209
GCF_002243045_754	754	GCF_002243045_1926	1926	1172
GCF_000970025_1190	1190	GCF_000970025_62	62	1128
GCA_003661105_1146	1146	GCA_003661105_29	29	1117
		GCA_018831025_1111	1111	1111
GCA_016278385_1887	1887	GCA_016278385_789	789	1098
GEMOTU_11668_1387	1387	GEMOTU_11668_2452	2452	1065
GCA_016841265_1660	1660	GCA_016841265_632	632	1028
GCF_000025865_1827	1827	GCF_000025865_829	829	998
GCF_001304615_2396	2396	GCF_001304615_1404	1404	992
GCF_001889405_855	855	GCF_001889405_1846	1846	991
GCA_013331265_1007	1007	GCA_013331265_58	58	949
GCA_003164755_551	551	GCA_003164755_1492	1492	941
GCA_016841625_1897	1897	GCA_016841625_2837	2837	940
GCA_014361205_457	457	GCA_014361205_1394	1394	937
GCA_002505525_356	356	GCA_002505525_1230	1230	874
GCA_016188045_201	201	GCA_016188045_1074	1074	873
GCF_004363215_1249	1249	GCF_004363215_405	405	844
GCF_000969885_889	889	GCF_000969885_1723	1723	834
GCA_013329415_540	540	GCA_013329415_1373	1373	833
GCF_900215215_905	905	GCF_900215215_1670	1670	765
GCF_000970265_1020	1020	GCF_000970265_265	265	755
GCA_012518265_1190	1190	GCA_012518265_436	436	754
GEMOTU_01851_2587	2587	GEMOTU_01851_1834	1834	753
GCA_002067275_979	979	GCA_002067275_227	227	752
GEMOTU_09798_962	962	GEMOTU_09798_213	213	749
GCA_018609725_1856	1856	GCA_018609725_1110	1110	746
GCF_003722075_1100	1100	GCF_003722075_1840	1840	740
GCA_002763035_210	210	GCA_002763035_902	902	692
GCF_017873415_1817	1817	GCF_017873415_2506	2506	689
GCA_002507205_1399	1399	GCA_002507205_2083	2083	684
GCA_016932675_465	465	GCA_016932675_1127	1127	662
GEMOTU_03332_215	215	GEMOTU_03332_852	852	637
GCA_013215525_53	53	GCA_013215525_654	654	601
GCA_001714685_2799	2799	GCA_001714685_3365	3365	566
GCF_004099695_1270	1270	GCF_004099695_1832	1832	562
GCF_000970325_125	125	GCF_000970325_685	685	560
GEMOTU_17963_1730	1730	GEMOTU_17963_2283	2283	553
GEMOTU_02731_1766	1766	GEMOTU_02731_2287	2287	521
		GCA_007123105_505	505	505
GCA_016278365_2178	2178	GCA_016278365_2680	2680	502
GCA_018825865_89	89	GCA_018825865_563	563	474
GEMOTU_09063_1312	1312	GEMOTU_09063_840	840	472
GCA_018899795_1287	1287	GCA_018899795_847	847	440
GEMOTU_05840_984	984	GEMOTU_05840_1422	1422	438
GCA_009776675_392	392	GCA_009776675_814	814	422
GCA_018304165_980	980	GCA_018304165_561	561	419
GCA_016181905_920	920	GCA_016181905_503	503	417
GCA_017609535_425	425	GCA_017609535_31	31	394
GCA_013153555_436	436	GCA_013153555_49	49	387
GCA_018898425_1002	1002	GCA_018898425_626	626	376
GCA_003660555_1428	1428	GCA_003660555_1061	1061	367
GCA_018901675_157	157	GCA_018901675_516	516	359
GCA_007129135_1968	1968	GCA_007129135_2298	2298	330
GCA_017609755_3	3	GCA_017609755_333	333	330
GCA_017610545_76	76	GCA_017610545_391	391	315
GCA_902385045_741	741	GCA_902385045_1044	1044	303
GEMOTU_34398_490	490	GEMOTU_34398_786	786	296
GCA_002496565_2712	2712	GCA_002496565_3001	3001	289
GCA_001871495_638	638	GCA_001871495_925	925	287
GCA_001871595_1008	1008	GCA_001871595_721	721	287
		GCA_018221285_281	281	281
GCA_018303785_712	712	GCA_018303785_432	432	280
GCA_001896725_185	185	GCA_001896725_462	462	277
GCF_000979455_1710	1710	GCF_000979455_1436	1436	274
GCA_018818285_321	321	GCA_018818285_83	83	238
GEMOTU_05733_101	101	GEMOTU_05733_333	333	232
GCF_013388255_129	129	GCF_013388255_352	352	223
GCF_000504205_1591	1591	GCF_000504205_1810	1810	219
GCF_900114835_2016	2016	GCF_900114835_2231	2231	215
GEMOTU_16566_687	687	GEMOTU_16566_485	485	202
GCA_000306725_1527	1527	GCA_000306725_1327	1327	200
GCA_003194445_1191	1191	GCA_003194445_999	999	192
GCA_018303705_524	524	GCA_018303705_339	339	185
GCA_015520105_725	725	GCA_015520105_543	543	182
GCA_002688415_522	522	GCA_002688415_703	703	181
GCA_011333975_309	309	GCA_011333975_489	489	180
GCA_016188895_760	760	GCA_016188895_591	591	169
GCF_000765475_2058	2058	GCF_000765475_1908	1908	150
GCF_900111645_2269	2269	GCF_900111645_2127	2127	142
GCA_002789275_264	264	GCA_002789275_397	397	133
GCA_016177265_534	534	GCA_016177265_411	411	123
GCA_017883485_2595	2595	GCA_017883485_2472	2472	123
GCA_003565715_1540	1540	GCA_003565715_1656	1656	116
GCA_003694055_728	728	GCA_003694055_842	842	114
GCA_018302885_336	336	GCA_018302885_447	447	111
GCA_017609885_34	34	GCA_017609885_144	144	110
GEMOTU_16477_194	194	GEMOTU_16477_296	296	102
GCA_002779595_464	464	GCA_002779595_373	373	91
GCF_000196655_1769	1769	GCF_000196655_1687	1687	82
GCA_016926455_1500	1500	GCA_016926455_1432	1432	68
GEMOTU_12958_698	698	GEMOTU_12958_765	765	67
GCF_000328665_204	204	GCF_000328665_263	263	59
GCA_002506365_1253	1253	GCA_002506365_1198	1198	55
GCA_013572355_670	670	GCA_013572355_621	621	49
GEMOTU_16811_183	183	GEMOTU_16811_208	208	25
GCA_018303845_567	567	GCA_018303845_545	545	22
GCA_902385655_75	75	GCA_902385655_92	92	17
GCA_002867475_672	672	GCA_002867475_659	659	13
GCA_017610445_301	301	GCA_017610445_289	289	12
GCA_014728745_217	217	GCA_014728745_226	226	9
GCA_016931175_977	977	GCA_016931175_985	985	8
GCA_002763155_174	174	GCA_002763155_181	181	7
GCA_016202725_546	546	GCA_016202725_539	539	7
GCA_013331595_306	306	GCA_013331595_312	312	6
GCA_018302105_13	13	GCA_018302105_7	7	6
GCA_902385255_836	836	GCA_902385255_830	830	6
GEMOTU_03284_895	895	GEMOTU_03284_901	901	6
GEMOTU_11975_42	42	GEMOTU_11975_48	48	6
GCA_016181895_446	446	GCA_016181895_441	441	5
GCA_016185435_211	211	GCA_016185435_206	206	5
GCA_018304045_15	15	GCA_018304045_10	10	5
GCA_018304055_1431	1431	GCA_018304055_1436	1436	5
GCA_018817405_758	758	GCA_018817405_753	753	5
GCA_018830525_526	526	GCA_018830525_521	521	5
GCA_018830685_452	452	GCA_018830685_457	457	5
GEMOTU_16650_327	327	GEMOTU_16650_332	332	5
GCA_002688875_561	561	GCA_002688875_565	565	4
GCA_002763075_483	483	GCA_002763075_487	487	4
GCA_017609745_44	44	GCA_017609745_40	40	4
GCA_018221285_404	404	GCA_018221285_408	408	4
GCA_018302765_1116	1116	GCA_018302765_1120	1120	4
GCA_018302815_1623	1623	GCA_018302815_1627	1627	4
GCA_018303025_1048	1048	GCA_018303025_1044	1044	4
GCA_018303805_177	177	GCA_018303805_173	173	4
GCA_018657525_127	127	GCA_018657525_131	131	4
GCA_018694115_624	624	GCA_018694115_628	628	4
GCA_018816625_1164	1164	GCA_018816625_1160	1160	4
GEMOTU_16038_82	82	GEMOTU_16038_78	78	4
GCA_000402515_398	398	GCA_000402515_395	395	3
GCA_001595785_366	366	GCA_001595785_369	369	3
GCA_002069705_212	212	GCA_002069705_209	209	3
GCA_002254405_989	989	GCA_002254405_986	986	3
GCA_002254565_476	476	GCA_002254565_479	479	3
GCA_002690445_2062	2062	GCA_002690445_2059	2059	3
GCA_002762735_272	272	GCA_002762735_269	269	3
GCA_002763085_239	239	GCA_002763085_242	242	3
GCA_002780285_105	105	GCA_002780285_108	108	3
GCA_007116645_926	926	GCA_007116645_923	923	3
GCA_007128245_1016	1016	GCA_007128245_1013	1013	3
GCA_011772645_51	51	GCA_011772645_54	54	3
GCA_013329055_359	359	GCA_013329055_356	356	3
GCA_014728565_1418	1418	GCA_014728565_1421	1421	3
GCA_016181885_991	991	GCA_016181885_994	994	3
GCA_016186375_1342	1342	GCA_016186375_1345	1345	3
GCA_016203305_0	0	GCA_016203305_3	3	3
GCA_016207165_779	779	GCA_016207165_782	782	3
GCA_016212375_838	838	GCA_016212375_841	841	3
GCA_016219825_473	473	GCA_016219825_470	470	3
GCA_016782405_594	594	GCA_016782405_597	597	3
GCA_016929895_555	555	GCA_016929895_552	552	3
GCA_016932215_828	828	GCA_016932215_831	831	3
GCA_016932315_129	129	GCA_016932315_132	132	3
GCA_016935125_860	860	GCA_016935125_863	863	3
GCA_016935175_946	946	GCA_016935175_943	943	3
GCA_017608385_352	352	GCA_017608385_355	355	3
GCA_017608405_272	272	GCA_017608405_275	275	3
GCA_017609175_366	366	GCA_017609175_369	369	3
GCA_017609205_169	169	GCA_017609205_166	166	3
GCA_017609525_635	635	GCA_017609525_638	638	3
GCA_017609795_1028	1028	GCA_017609795_1025	1025	3
GCA_018221305_874	874	GCA_018221305_877	877	3
GCA_018302545_391	391	GCA_018302545_388	388	3
GCA_018302685_313	313	GCA_018302685_316	316	3
GCA_018302725_542	542	GCA_018302725_539	539	3
GCA_018303885_876	876	GCA_018303885_873	873	3
GCA_018304025_300	300	GCA_018304025_303	303	3
GCA_018304325_695	695	GCA_018304325_692	692	3
GCA_018819305_1238	1238	GCA_018819305_1235	1235	3
GCA_018821425_68	68	GCA_018821425_65	65	3
GCA_018829425_297	297	GCA_018829425_294	294	3
GCA_018829485_597	597	GCA_018829485_600	600	3
GCA_018829845_701	701	GCA_018829845_704	704	3
GCA_018897135_335	335	GCA_018897135_338	338	3
GCA_903828655_413	413	GCA_903828655_416	416	3
GCA_903866625_881	881	GCA_903866625_884	884	3
GCA_903904885_1114	1114	GCA_903904885_1117	1117	3
GCF_001861355_2329	2329	GCF_001861355_2326	2326	3
GCF_900107195_2849	2849	GCF_900107195_2852	2852	3
GCF_900115785_2787	2787	GCF_900115785_2790	2790	3
GEMOTU_01573_237	237	GEMOTU_01573_240	240	3
GEMOTU_01623_784	784	GEMOTU_01623_781	781	3
GEMOTU_03526_221	221	GEMOTU_03526_218	218	3
GEMOTU_10142_960	960	GEMOTU_10142_963	963	3
GEMOTU_11373_384	384	GEMOTU_11373_387	387	3
GEMOTU_12974_985	985	GEMOTU_12974_988	988	3
GEMOTU_16094_140	140	GEMOTU_16094_143	143	3
GEMOTU_17787_131	131	GEMOTU_17787_134	134	3
GEMOTU_17819_242	242	GEMOTU_17819_245	245	3
GEMOTU_19820_127	127	GEMOTU_19820_130	130	3
GEMOTU_34351_328	328	GEMOTU_34351_325	325	3
GEMOTU_44720_815	815	GEMOTU_44720_812	812	3
GCA_000220355_459	459	GCA_000220355_461	461	2
GCA_000220375_567	567	GCA_000220375_569	569	2
GCA_000224475_2243	2243	GCA_000224475_2241	2241	2
GCA_000309865_1208	1208	GCA_000309865_1206	1206	2
GCA_000336895_2663	2663	GCA_000336895_2665	2665	2
GCA_000402775_1350	1350	GCA_000402775_1352	1352	2
GCA_000415985_2226	2226	GCA_000415985_2224	2224	2
GCA_000416005_1021	1021	GCA_000416005_1019	1019	2
GCA_000416085_62	62	GCA_000416085_60	60	2
GCA_000496175_609	609	GCA_000496175_611	611	2
GCA_000496215_808	808	GCA_000496215_810	810	2
GCA_000496235_448	448	GCA_000496235_446	446	2
GCA_000499765_1202	1202	GCA_000499765_1200	1200	2
GCA_000690595_1941	1941	GCA_000690595_1943	1943	2
GCA_000789255_601	601	GCA_000789255_603	603	2
GCA_000806155_139	139	GCA_000806155_141	141	2
GCA_000830295_1096	1096	GCA_000830295_1098	1098	2
GCA_000830315_126	126	GCA_000830315_128	128	2
GCA_001412335_2393	2393	GCA_001412335_2395	2395	2
GCA_001412355_510	510	GCA_001412355_512	512	2
GCA_001509375_454	454	GCA_001509375_456	456	2
GCA_001512375_539	539	GCA_001512375_537	537	2
GCA_001563805_1455	1455	GCA_001563805_1457	1457	2
GCA_001563875_701	701	GCA_001563875_703	703	2
GCA_001563885_84	84	GCA_001563885_86	86	2
GCA_001563905_199	199	GCA_001563905_197	197	2
GCA_001563915_809	809	GCA_001563915_807	807	2
GCA_001564115_763	763	GCA_001564115_765	765	2
GCA_001564135_264	264	GCA_001564135_266	266	2
GCA_001595915_192	192	GCA_001595915_190	190	2
GCA_001602645_502	502	GCA_001602645_504	504	2
GCA_001742785_975	975	GCA_001742785_973	973	2
GCA_001761425_973	973	GCA_001761425_971	971	2
GCA_001766815_860	860	GCA_001766815_858	858	2
GCA_001766825_409	409	GCA_001766825_407	407	2
GCA_001786395_1815	1815	GCA_001786395_1817	1817	2
GCA_001786415_94	94	GCA_001786415_92	92	2
GCA_001871535_639	639	GCA_001871535_641	641	2
GCA_001872185_128	128	GCA_001872185_126	126	2
GCA_001872315_295	295	GCA_001872315_297	297	2
GCA_001896715_2315	2315	GCA_001896715_2313	2313	2
GCA_001914405_617	617	GCA_001914405_619	619	2
GCA_002010045_1935	1935	GCA_002010045_1937	1937	2
GCA_002010195_488	488	GCA_002010195_486	486	2
GCA_002010215_807	807	GCA_002010215_809	809	2
GCA_002010285_1747	1747	GCA_002010285_1749	1749	2
GCA_002010305_1636	1636	GCA_002010305_1638	1638	2
GCA_002011125_1008	1008	GCA_002011125_1010	1010	2
GCA_002011165_1455	1455	GCA_002011165_1453	1453	2
GCA_002011215_2222	2222	GCA_002011215_2224	2224	2
GCA_002011235_2357	2357	GCA_002011235_2359	2359	2
GCA_002067065_1993	1993	GCA_002067065_1995	1995	2
GCA_002067095_2253	2253	GCA_002067095_2251	2251	2
GCA_002067315_2180	2180	GCA_002067315_2182	2182	2
GCA_002067365_1077	1077	GCA_002067365_1075	1075	2
GCA_002067565_793	793	GCA_002067565_791	791	2
GCA_002067705_3047	3047	GCA_002067705_3049	3049	2
GCA_002067755_1757	1757	GCA_002067755_1755	1755	2
GCA_002068435_1653	1653	GCA_002068435_1651	1651	2
GCA_002254395_456	456	GCA_002254395_458	458	2
GCA_002254825_847	847	GCA_002254825_849	849	2
GCA_002254885_1037	1037	GCA_002254885_1035	1035	2
GCA_002256595_392	392	GCA_002256595_390	390	2
GCA_002287215_553	553	GCA_002287215_551	551	2
GCA_002494495_1562	1562	GCA_002494495_1560	1560	2
GCA_002494725_217	217	GCA_002494725_215	215	2
GCA_002494885_42	42	GCA_002494885_44	44	2
GCA_002495235_1040	1040	GCA_002495235_1042	1042	2
GCA_002495625_1951	1951	GCA_002495625_1953	1953	2
GCA_002495885_344	344	GCA_002495885_342	342	2
GCA_002496015_28	28	GCA_002496015_26	26	2
GCA_002496355_829	829	GCA_002496355_827	827	2
GCA_002496395_276	276	GCA_002496395_274	274	2
GCA_002496805_1187	1187	GCA_002496805_1189	1189	2
GCA_002497285_674	674	GCA_002497285_672	672	2
GCA_002498065_540	540	GCA_002498065_538	538	2
GCA_002498315_1318	1318	GCA_002498315_1316	1316	2
GCA_002498375_919	919	GCA_002498375_921	921	2
GCA_002498385_419	419	GCA_002498385_417	417	2
GCA_002499405_446	446	GCA_002499405_444	444	2
GCA_002499455_414	414	GCA_002499455_412	412	2
GCA_002499905_175	175	GCA_002499905_173	173	2
GCA_002501655_155	155	GCA_002501655_153	153	2
GCA_002501765_558	558	GCA_002501765_560	560	2
GCA_002501965_814	814	GCA_002501965_812	812	2
GCA_002502785_709	709	GCA_002502785_711	711	2
GCA_002502855_1176	1176	GCA_002502855_1178	1178	2
GCA_002503105_281	281	GCA_002503105_279	279	2
GCA_002503135_351	351	GCA_002503135_353	353	2
GCA_002503705_589	589	GCA_002503705_587	587	2
GCA_002503825_622	622	GCA_002503825_624	624	2
GCA_002503845_855	855	GCA_002503845_853	853	2
GCA_002503885_1940	1940	GCA_002503885_1942	1942	2
GCA_002504725_547	547	GCA_002504725_545	545	2
GCA_002505585_856	856	GCA_002505585_858	858	2
GCA_002505765_1248	1248	GCA_002505765_1246	1246	2
GCA_002505805_1269	1269	GCA_002505805_1267	1267	2
GCA_002505945_881	881	GCA_002505945_883	883	2
GCA_002506085_1099	1099	GCA_002506085_1097	1097	2
GCA_002506105_1842	1842	GCA_002506105_1844	1844	2
GCA_002506535_1105	1105	GCA_002506535_1107	1107	2
GCA_002506745_1154	1154	GCA_002506745_1156	1156	2
GCA_002507545_2403	2403	GCA_002507545_2405	2405	2
GCA_002508705_88	88	GCA_002508705_90	90	2
GCA_002509485_1348	1348	GCA_002509485_1350	1350	2
GCA_002509495_836	836	GCA_002509495_834	834	2
GCA_002509745_1489	1489	GCA_002509745_1491	1491	2
GCA_002686195_3927	3927	GCA_002686195_3925	3925	2
GCA_002686315_216	216	GCA_002686315_214	214	2
GCA_002686355_118	118	GCA_002686355_116	116	2
GCA_002686855_1093	1093	GCA_002686855_1091	1091	2
GCA_002687185_1534	1534	GCA_002687185_1532	1532	2
GCA_002687775_456	456	GCA_002687775_458	458	2
GCA_002687795_199	199	GCA_002687795_201	201	2
GCA_002687815_560	560	GCA_002687815_562	562	2
GCA_002687825_927	927	GCA_002687825_929	929	2
GCA_002688095_315	315	GCA_002688095_317	317	2
GCA_002688315_110	110	GCA_002688315_112	112	2
GCA_002688325_149	149	GCA_002688325_147	147	2
GCA_002688355_629	629	GCA_002688355_631	631	2
GCA_002688395_168	168	GCA_002688395_166	166	2
GCA_002688925_214	214	GCA_002688925_212	212	2
GCA_002689985_90	90	GCA_002689985_88	88	2
GCA_002731115_446	446	GCA_002731115_448	448	2
GCA_002762795_1306	1306	GCA_002762795_1308	1308	2
GCA_002762845_541	541	GCA_002762845_543	543	2
GCA_002762915_592	592	GCA_002762915_594	594	2
GCA_002762985_1073	1073	GCA_002762985_1075	1075	2
GCA_002763115_44	44	GCA_002763115_46	46	2
GCA_002763345_285	285	GCA_002763345_283	283	2
GCA_002792115_379	379	GCA_002792115_377	377	2
GCA_002792635_835	835	GCA_002792635_837	837	2
GCA_002838935_426	426	GCA_002838935_428	428	2
GCA_002839545_2021	2021	GCA_002839545_2023	2023	2
GCA_002839575_1743	1743	GCA_002839575_1745	1745	2
GCA_002839645_1796	1796	GCA_002839645_1798	1798	2
GCA_002839705_1963	1963	GCA_002839705_1965	1965	2
GCA_002897955_213	213	GCA_002897955_211	211	2
GCA_002900535_1530	1530	GCA_002900535_1528	1528	2
GCA_002923215_1498	1498	GCA_002923215_1500	1500	2
GCA_002926195_2084	2084	GCA_002926195_2082	2082	2
GCA_003009755_295	295	GCA_003009755_297	297	2
GCA_003009795_897	897	GCA_003009795_899	899	2
GCA_003009815_691	691	GCA_003009815_693	693	2
GCA_003020925_911	911	GCA_003020925_909	909	2
GCA_003020965_5	5	GCA_003020965_7	7	2
GCA_003021005_453	453	GCA_003021005_451	451	2
GCA_003021085_1158	1158	GCA_003021085_1160	1160	2
GCA_003021105_491	491	GCA_003021105_489	489	2
GCA_003021235_3543	3543	GCA_003021235_3545	3545	2
GCA_003021305_2321	2321	GCA_003021305_2319	2319	2
GCA_003021655_674	674	GCA_003021655_676	676	2
GCA_003021685_1067	1067	GCA_003021685_1065	1065	2
GCA_003021705_918	918	GCA_003021705_920	920	2
GCA_003021745_1888	1888	GCA_003021745_1890	1890	2
GCA_003021755_1241	1241	GCA_003021755_1243	1243	2
GCA_003021785_598	598	GCA_003021785_596	596	2
GCA_003021975_632	632	GCA_003021975_634	634	2
GCA_003022005_2147	2147	GCA_003022005_2149	2149	2
GCA_003022925_1258	1258	GCA_003022925_1256	1256	2
GCA_003022945_1323	1323	GCA_003022945_1321	1321	2
GCA_003023185_2096	2096	GCA_003023185_2098	2098	2
GCA_003023195_1522	1522	GCA_003023195_1520	1520	2
GCA_003023405_1668	1668	GCA_003023405_1666	1666	2
GCA_003023485_1574	1574	GCA_003023485_1576	1576	2
GCA_003023785_1999	1999	GCA_003023785_2001	2001	2
GCA_003034855_20	20	GCA_003034855_18	18	2
GCA_003058365_429	429	GCA_003058365_431	431	2
GCA_003104905_1552	1552	GCA_003104905_1550	1550	2
GCA_003160755_20	20	GCA_003160755_22	22	2
GCA_003161815_1643	1643	GCA_003161815_1645	1645	2
GCA_003162615_2738	2738	GCA_003162615_2736	2736	2
GCA_003166335_258	258	GCA_003166335_256	256	2
GCA_003194435_786	786	GCA_003194435_788	788	2
GCA_003229935_397	397	GCA_003229935_395	395	2
GCA_003251955_868	868	GCA_003251955_870	870	2
GCA_003298465_162	162	GCA_003298465_160	160	2
GCA_003315655_1239	1239	GCA_003315655_1241	1241	2
GCA_003315675_750	750	GCA_003315675_748	748	2
GCA_003336485_950	950	GCA_003336485_952	952	2
GCA_003491285_1706	1706	GCA_003491285_1708	1708	2
GCA_003491305_2346	2346	GCA_003491305_2348	2348	2
GCA_003550625_92	92	GCA_003550625_94	94	2
GCA_003551265_918	918	GCA_003551265_916	916	2
GCA_003551945_977	977	GCA_003551945_975	975	2
GCA_003552325_1684	1684	GCA_003552325_1686	1686	2
GCA_003552885_1582	1582	GCA_003552885_1580	1580	2
GCA_003554115_583	583	GCA_003554115_585	585	2
GCA_003554235_204	204	GCA_003554235_206	206	2
GCA_003554605_1421	1421	GCA_003554605_1419	1419	2
GCA_003554845_616	616	GCA_003554845_614	614	2
GCA_003555465_94	94	GCA_003555465_92	92	2
GCA_003559215_3160	3160	GCA_003559215_3162	3162	2
GCA_003560545_260	260	GCA_003560545_262	262	2
GCA_003561665_2053	2053	GCA_003561665_2051	2051	2
GCA_003561825_204	204	GCA_003561825_202	202	2
GCA_003562145_747	747	GCA_003562145_745	745	2
GCA_003599055_314	314	GCA_003599055_312	312	2
GCA_003599145_779	779	GCA_003599145_781	781	2
GCA_003601795_1524	1524	GCA_003601795_1526	1526	2
GCA_003649715_585	585	GCA_003649715_583	583	2
GCA_003649745_405	405	GCA_003649745_403	403	2
GCA_003649845_481	481	GCA_003649845_483	483	2
GCA_003650975_274	274	GCA_003650975_272	272	2
GCA_003651045_318	318	GCA_003651045_316	316	2
GCA_003660865_1258	1258	GCA_003660865_1260	1260	2
GCA_003660965_576	576	GCA_003660965_578	578	2
GCA_003661185_1183	1183	GCA_003661185_1185	1185	2
GCA_003662985_1181	1181	GCA_003662985_1183	1183	2
GCA_003662995_2014	2014	GCA_003662995_2016	2016	2
GCA_003663055_1575	1575	GCA_003663055_1577	1577	2
GCA_003663115_195	195	GCA_003663115_197	197	2
GCA_003663175_910	910	GCA_003663175_908	908	2
GCA_003663225_65	65	GCA_003663225_63	63	2
GCA_003663345_1018	1018	GCA_003663345_1020	1020	2
GCA_003663415_330	330	GCA_003663415_328	328	2
GCA_003663445_524	524	GCA_003663445_522	522	2
GCA_003670115_3587	3587	GCA_003670115_3589	3589	2
GCA_003694385_658	658	GCA_003694385_660	660	2
GCA_003694495_917	917	GCA_003694495_915	915	2
GCA_003694525_762	762	GCA_003694525_760	760	2
GCA_003694805_730	730	GCA_003694805_732	732	2
GCA_003695045_1089	1089	GCA_003695045_1091	1091	2
GCA_003695265_885	885	GCA_003695265_887	887	2
GCA_003695435_446	446	GCA_003695435_444	444	2
GCA_003695745_234	234	GCA_003695745_236	236	2
GCA_003838065_1491	1491	GCA_003838065_1489	1489	2
GCA_003838185_411	411	GCA_003838185_409	409	2
GCA_003857025_136	136	GCA_003857025_134	134	2
GCA_003942085_1456	1456	GCA_003942085_1458	1458	2
GCA_003978865_599	599	GCA_003978865_601	601	2
GCA_004015825_2838	2838	GCA_004015825_2836	2836	2
GCA_004116405_2235	2235	GCA_004116405_2237	2237	2
GCA_004193545_152	152	GCA_004193545_150	150	2
GCA_004195435_193	193	GCA_004195435_195	195	2
GCA_004212035_276	276	GCA_004212035_278	278	2
GCA_004212075_592	592	GCA_004212075_594	594	2
GCA_004212085_1415	1415	GCA_004212085_1413	1413	2
GCA_004212095_258	258	GCA_004212095_260	260	2
GCA_004332335_2150	2150	GCA_004332335_2152	2152	2
GCA_004347865_45	45	GCA_004347865_47	47	2
GCA_005049285_2653	2653	GCA_005049285_2651	2651	2
GCA_005222965_658	658	GCA_005222965_660	660	2
GCA_005239175_1160	1160	GCA_005239175_1162	1162	2
GCA_005239435_13	13	GCA_005239435_15	15	2
GCA_005954745_3211	3211	GCA_005954745_3209	3209	2
GCA_007117065_588	588	GCA_007117065_586	586	2
GCA_007117145_714	714	GCA_007117145_716	716	2
GCA_007117735_448	448	GCA_007117735_450	450	2
GCA_007117755_872	872	GCA_007117755_874	874	2
GCA_007118075_1857	1857	GCA_007118075_1855	1855	2
GCA_007118145_1077	1077	GCA_007118145_1079	1079	2
GCA_007119345_394	394	GCA_007119345_392	392	2
GCA_007121575_702	702	GCA_007121575_700	700	2
GCA_007122875_1863	1863	GCA_007122875_1865	1865	2
GCA_007123105_110	110	GCA_007123105_108	108	2
GCA_007130455_422	422	GCA_007130455_424	424	2
GCA_007131205_940	940	GCA_007131205_938	938	2
GCA_008297795_393	393	GCA_008297795_391	391	2
GCA_008297865_709	709	GCA_008297865_707	707	2
GCA_009618475_853	853	GCA_009618475_855	855	2
GCA_009649835_1085	1085	GCA_009649835_1087	1087	2
GCA_009694725_266	266	GCA_009694725_264	264	2
GCA_009694755_421	421	GCA_009694755_423	423	2
GCA_009789175_2768	2768	GCA_009789175_2766	2766	2
GCA_009889625_1083	1083	GCA_009889625_1081	1081	2
GCA_009889685_589	589	GCA_009889685_591	591	2
GCA_009903405_33	33	GCA_009903405_31	31	2
GCA_009992175_498	498	GCA_009992175_500	500	2
GCA_009992215_676	676	GCA_009992215_674	674	2
GCA_011045925_136	136	GCA_011045925_134	134	2
GCA_011045995_513	513	GCA_011045995_515	515	2
GCA_011048195_1145	1145	GCA_011048195_1143	1143	2
GCA_011048835_1723	1723	GCA_011048835_1721	1721	2
GCA_011049045_41	41	GCA_011049045_43	43	2
GCA_011049295_817	817	GCA_011049295_815	815	2
GCA_011052825_1007	1007	GCA_011052825_1009	1009	2
GCA_011329125_838	838	GCA_011329125_840	840	2
GCA_011331795_188	188	GCA_011331795_186	186	2
GCA_011333375_45	45	GCA_011333375_43	43	2
GCA_011334385_380	380	GCA_011334385_378	378	2
GCA_011357905_561	561	GCA_011357905_563	563	2
GCA_011358415_345	345	GCA_011358415_343	343	2
GCA_011358645_326	326	GCA_011358645_328	328	2
GCA_011361745_609	609	GCA_011361745_611	611	2
GCA_011367245_400	400	GCA_011367245_398	398	2
GCA_011380095_263	263	GCA_011380095_261	261	2
GCA_011391755_930	930	GCA_011391755_928	928	2
GCA_011605865_19	19	GCA_011605865_17	17	2
GCA_011620785_1746	1746	GCA_011620785_1744	1744	2
GCA_011620845_1470	1470	GCA_011620845_1472	1472	2
GCA_012026795_853	853	GCA_012026795_851	851	2
GCA_012026835_616	616	GCA_012026835_618	618	2
GCA_012510295_605	605	GCA_012510295_603	603	2
GCA_012521035_2084	2084	GCA_012521035_2082	2082	2
GCA_012728895_1970	1970	GCA_012728895_1968	1968	2
GCA_012729535_733	733	GCA_012729535_731	731	2
GCA_012797575_995	995	GCA_012797575_997	997	2
GCA_012798025_1847	1847	GCA_012798025_1845	1845	2
GCA_012798335_406	406	GCA_012798335_404	404	2
GCA_012838205_1407	1407	GCA_012838205_1405	1405	2
GCA_012910725_721	721	GCA_012910725_723	723	2
GCA_013139905_133	133	GCA_013139905_131	131	2
GCA_013139985_259	259	GCA_013139985_261	261	2
GCA_013152685_1185	1185	GCA_013152685_1183	1183	2
GCA_013152815_95	95	GCA_013152815_93	93	2
GCA_013152845_694	694	GCA_013152845_696	696	2
GCA_013178225_1618	1618	GCA_013178225_1620	1620	2
GCA_013180565_378	378	GCA_013180565_376	376	2
GCA_013180585_390	390	GCA_013180585_392	392	2
GCA_013180605_2452	2452	GCA_013180605_2450	2450	2
GCA_013202845_1002	1002	GCA_013202845_1000	1000	2
GCA_013203345_1029	1029	GCA_013203345_1031	1031	2
GCA_013204355_212	212	GCA_013204355_214	214	2
GCA_013329045_660	660	GCA_013329045_658	658	2
GCA_013329165_1357	1357	GCA_013329165_1359	1359	2
GCA_013329175_375	375	GCA_013329175_373	373	2
GCA_013329215_1545	1545	GCA_013329215_1547	1547	2
GCA_013329455_2210	2210	GCA_013329455_2208	2208	2
GCA_013329575_1071	1071	GCA_013329575_1069	1069	2
GCA_013331215_1355	1355	GCA_013331215_1353	1353	2
GCA_013331225_1086	1086	GCA_013331225_1088	1088	2
GCA_013331375_2025	2025	GCA_013331375_2023	2023	2
GCA_013331415_826	826	GCA_013331415_828	828	2
GCA_013331555_631	631	GCA_013331555_629	629	2
GCA_013331615_138	138	GCA_013331615_136	136	2
GCA_013331635_43	43	GCA_013331635_45	45	2
GCA_013331795_341	341	GCA_013331795_339	339	2
GCA_013331965_750	750	GCA_013331965_752	752	2
GCA_013342525_548	548	GCA_013342525_546	546	2
GCA_013343275_177	177	GCA_013343275_179	179	2
GCA_013360305_652	652	GCA_013360305_654	654	2
GCA_013403005_927	927	GCA_013403005_925	925	2
GCA_013415565_981	981	GCA_013415565_979	979	2
GCA_013415575_174	174	GCA_013415575_172	172	2
GCA_013415595_489	489	GCA_013415595_487	487	2
GCA_013415665_1381	1381	GCA_013415665_1383	1383	2
GCA_013824915_691	691	GCA_013824915_693	693	2
GCA_014237145_3022	3022	GCA_014237145_3020	3020	2
GCA_014297435_1021	1021	GCA_014297435_1023	1023	2
GCA_014361165_16	16	GCA_014361165_18	18	2
GCA_014361195_267	267	GCA_014361195_265	265	2
GCA_014361245_312	312	GCA_014361245_310	310	2
GCA_014384375_10	10	GCA_014384375_8	8	2
GCA_014727915_281	281	GCA_014727915_283	283	2
GCA_014728875_181	181	GCA_014728875_179	179	2
GCA_014729015_436	436	GCA_014729015_438	438	2
GCA_014729145_385	385	GCA_014729145_383	383	2
GCA_014729195_169	169	GCA_014729195_171	171	2
GCA_014729335_459	459	GCA_014729335_457	457	2
GCA_014729505_1098	1098	GCA_014729505_1100	1100	2
GCA_014729555_661	661	GCA_014729555_659	659	2
GCA_014729675_313	313	GCA_014729675_315	315	2
GCA_014729705_321	321	GCA_014729705_319	319	2
GCA_014729995_1125	1125	GCA_014729995_1127	1127	2
GCA_014859725_1274	1274	GCA_014859725_1272	1272	2
GCA_014859735_935	935	GCA_014859735_937	937	2
GCA_014859785_232	232	GCA_014859785_234	234	2
GCA_014874255_1221	1221	GCA_014874255_1223	1223	2
GCA_014894395_2602	2602	GCA_014894395_2600	2600	2
GCA_015063085_1455	1455	GCA_015063085_1457	1457	2
GCA_015163485_673	673	GCA_015163485_675	675	2
GCA_015519985_877	877	GCA_015519985_875	875	2
GCA_015520065_835	835	GCA_015520065_833	833	2
GCA_015520115_1061	1061	GCA_015520115_1063	1063	2
GCA_015520145_1383	1383	GCA_015520145_1381	1381	2
GCA_015520485_227	227	GCA_015520485_225	225	2
GCA_015520525_452	452	GCA_015520525_454	454	2
GCA_015520605_720	720	GCA_015520605_722	722	2
GCA_015520785_295	295	GCA_015520785_293	293	2
GCA_015520895_288	288	GCA_015520895_286	286	2
GCA_015522195_70	70	GCA_015522195_72	72	2
GCA_015522765_539	539	GCA_015522765_541	541	2
GCA_015523055_622	622	GCA_015523055_624	624	2
GCA_015523335_50	50	GCA_015523335_48	48	2
GCA_015523645_1395	1395	GCA_015523645_1393	1393	2
GCA_015660865_541	541	GCA_015660865_539	539	2
GCA_015661405_1153	1153	GCA_015661405_1155	1155	2
GCA_016177315_764	764	GCA_016177315_762	762	2
GCA_016177345_970	970	GCA_016177345_972	972	2
GCA_016179945_448	448	GCA_016179945_446	446	2
GCA_016179995_926	926	GCA_016179995_924	924	2
GCA_016180035_1015	1015	GCA_016180035_1013	1013	2
GCA_016180085_145	145	GCA_016180085_143	143	2
GCA_016180105_869	869	GCA_016180105_871	871	2
GCA_016180135_1171	1171	GCA_016180135_1169	1169	2
GCA_016180145_1039	1039	GCA_016180145_1041	1041	2
GCA_016180165_659	659	GCA_016180165_657	657	2
GCA_016180195_301	301	GCA_016180195_303	303	2
GCA_016180235_542	542	GCA_016180235_540	540	2
GCA_016180285_1308	1308	GCA_016180285_1306	1306	2
GCA_016181215_95	95	GCA_016181215_97	97	2
GCA_016181245_86	86	GCA_016181245_88	88	2
GCA_016181265_760	760	GCA_016181265_762	762	2
GCA_016181275_33	33	GCA_016181275_35	35	2
GCA_016181345_965	965	GCA_016181345_963	963	2
GCA_016184145_358	358	GCA_016184145_360	360	2
GCA_016185555_472	472	GCA_016185555_470	470	2
GCA_016185565_922	922	GCA_016185565_924	924	2
GCA_016185605_68	68	GCA_016185605_66	66	2
GCA_016185615_647	647	GCA_016185615_649	649	2
GCA_016185625_706	706	GCA_016185625_708	708	2
GCA_016185635_560	560	GCA_016185635_562	562	2
GCA_016185685_981	981	GCA_016185685_983	983	2
GCA_016185705_1246	1246	GCA_016185705_1248	1248	2
GCA_016185725_444	444	GCA_016185725_446	446	2
GCA_016185955_863	863	GCA_016185955_865	865	2
GCA_016186365_55	55	GCA_016186365_53	53	2
GCA_016186425_889	889	GCA_016186425_887	887	2
GCA_016187495_538	538	GCA_016187495_536	536	2
GCA_016187565_1359	1359	GCA_016187565_1361	1361	2
GCA_016188065_536	536	GCA_016188065_538	538	2
GCA_016188115_556	556	GCA_016188115_558	558	2
GCA_016188155_114	114	GCA_016188155_116	116	2
GCA_016188175_1088	1088	GCA_016188175_1086	1086	2
GCA_016188205_1314	1314	GCA_016188205_1312	1312	2
GCA_016188265_567	567	GCA_016188265_569	569	2
GCA_016188825_352	352	GCA_016188825_350	350	2
GCA_016188965_1318	1318	GCA_016188965_1316	1316	2
GCA_016192905_1290	1290	GCA_016192905_1292	1292	2
GCA_016192945_1082	1082	GCA_016192945_1080	1080	2
GCA_016192995_1161	1161	GCA_016192995_1159	1159	2
GCA_016196285_880	880	GCA_016196285_882	882	2
GCA_016198585_651	651	GCA_016198585_653	653	2
GCA_016198725_999	999	GCA_016198725_1001	1001	2
GCA_016203115_96	96	GCA_016203115_98	98	2
GCA_016203135_955	955	GCA_016203135_953	953	2
GCA_016203175_731	731	GCA_016203175_733	733	2
GCA_016203225_945	945	GCA_016203225_943	943	2
GCA_016203375_314	314	GCA_016203375_312	312	2
GCA_016203445_456	456	GCA_016203445_454	454	2
GCA_016205905_75	75	GCA_016205905_77	77	2
GCA_016208715_1271	1271	GCA_016208715_1273	1273	2
GCA_016211095_710	710	GCA_016211095_708	708	2
GCA_016211185_665	665	GCA_016211185_663	663	2
GCA_016211195_877	877	GCA_016211195_879	879	2
GCA_016211215_790	790	GCA_016211215_788	788	2
GCA_016213425_1176	1176	GCA_016213425_1178	1178	2
GCA_016214075_326	326	GCA_016214075_324	324	2
GCA_016214445_65	65	GCA_016214445_67	67	2
GCA_016215305_413	413	GCA_016215305_411	411	2
GCA_016215315_44	44	GCA_016215315_42	42	2
GCA_016217785_181	181	GCA_016217785_183	183	2
GCA_016219765_299	299	GCA_016219765_301	301	2
GCA_016219865_737	737	GCA_016219865_735	735	2
GCA_016222945_1774	1774	GCA_016222945_1776	1776	2
GCA_016234025_668	668	GCA_016234025_670	670	2
GCA_016235495_513	513	GCA_016235495_515	515	2
GCA_016432305_601	601	GCA_016432305_603	603	2
GCA_016649585_488	488	GCA_016649585_490	490	2
GCA_016699325_1494	1494	GCA_016699325_1492	1492	2
GCA_016706325_311	311	GCA_016706325_309	309	2
GCA_016784085_384	384	GCA_016784085_382	382	2
GCA_016784105_1368	1368	GCA_016784105_1370	1370	2
GCA_016784165_245	245	GCA_016784165_243	243	2
GCA_016784195_412	412	GCA_016784195_410	410	2
GCA_016784245_15	15	GCA_016784245_17	17	2
GCA_016841385_2174	2174	GCA_016841385_2172	2172	2
GCA_016841665_1720	1720	GCA_016841665_1722	1722	2
GCA_016841955_2031	2031	GCA_016841955_2029	2029	2
GCA_016866915_152	152	GCA_016866915_150	150	2
GCA_016866935_146	146	GCA_016866935_144	144	2
GCA_016866955_229	229	GCA_016866955_231	231	2
GCA_016867035_887	887	GCA_016867035_885	885	2
GCA_016867655_570	570	GCA_016867655_572	572	2
GCA_016926055_1259	1259	GCA_016926055_1257	1257	2
GCA_016926395_760	760	GCA_016926395_762	762	2
GCA_016926505_472	472	GCA_016926505_470	470	2
GCA_016927055_876	876	GCA_016927055_874	874	2
GCA_016927425_1284	1284	GCA_016927425_1286	1286	2
GCA_016928115_870	870	GCA_016928115_868	868	2
GCA_016928155_520	520	GCA_016928155_518	518	2
GCA_016928355_786	786	GCA_016928355_788	788	2
GCA_016928455_1577	1577	GCA_016928455_1575	1575	2
GCA_016928835_239	239	GCA_016928835_241	241	2
GCA_016929255_769	769	GCA_016929255_771	771	2
GCA_016929855_190	190	GCA_016929855_192	192	2
GCA_016930255_2163	2163	GCA_016930255_2165	2165	2
GCA_016930415_486	486	GCA_016930415_488	488	2
GCA_016930995_590	590	GCA_016930995_592	592	2
GCA_016931955_1175	1175	GCA_016931955_1173	1173	2
GCA_016932245_415	415	GCA_016932245_417	417	2
GCA_016932755_224	224	GCA_016932755_226	226	2
GCA_016933095_455	455	GCA_016933095_457	457	2
GCA_016934775_132	132	GCA_016934775_134	134	2
GCA_016935095_1429	1429	GCA_016935095_1431	1431	2
GCA_016935155_190	190	GCA_016935155_192	192	2
GCA_016935265_505	505	GCA_016935265_507	507	2
GCA_016935985_303	303	GCA_016935985_301	301	2
GCA_016936135_1425	1425	GCA_016936135_1427	1427	2
GCA_016937345_23	23	GCA_016937345_25	25	2
GCA_016938695_131	131	GCA_016938695_133	133	2
GCA_017094465_2736	2736	GCA_017094465_2734	2734	2
GCA_017094485_3165	3165	GCA_017094485_3163	3163	2
GCA_017094505_2966	2966	GCA_017094505_2964	2964	2
GCA_017094525_2956	2956	GCA_017094525_2954	2954	2
GCA_017357105_1096	1096	GCA_017357105_1094	1094	2
GCA_017387505_352	352	GCA_017387505_350	350	2
GCA_017399555_1817	1817	GCA_017399555_1815	1815	2
GCA_017408885_850	850	GCA_017408885_852	852	2
GCA_017412625_79	79	GCA_017412625_77	77	2
GCA_017553245_1478	1478	GCA_017553245_1480	1480	2
GCA_017555685_835	835	GCA_017555685_833	833	2
GCA_017608045_458	458	GCA_017608045_456	456	2
GCA_017608295_653	653	GCA_017608295_651	651	2
GCA_017608305_313	313	GCA_017608305_311	311	2
GCA_017608505_408	408	GCA_017608505_410	410	2
GCA_017608525_512	512	GCA_017608525_514	514	2
GCA_017608625_325	325	GCA_017608625_323	323	2
GCA_017608705_277	277	GCA_017608705_279	279	2
GCA_017608945_408	408	GCA_017608945_410	410	2
GCA_017609085_303	303	GCA_017609085_305	305	2
GCA_017609105_603	603	GCA_017609105_605	605	2
GCA_017609145_944	944	GCA_017609145_942	942	2
GCA_017609225_749	749	GCA_017609225_747	747	2
GCA_017609245_503	503	GCA_017609245_505	505	2
GCA_017609385_65	65	GCA_017609385_63	63	2
GCA_017609405_157	157	GCA_017609405_159	159	2
GCA_017609465_377	377	GCA_017609465_379	379	2
GCA_017609475_383	383	GCA_017609475_381	381	2
GCA_017609645_350	350	GCA_017609645_352	352	2
GCA_017609695_306	306	GCA_017609695_308	308	2
GCA_017609845_577	577	GCA_017609845_579	579	2
GCA_017610275_407	407	GCA_017610275_405	405	2
GCA_017610385_846	846	GCA_017610385_848	848	2
GCA_017610505_756	756	GCA_017610505_754	754	2
GCA_017610525_1221	1221	GCA_017610525_1223	1223	2
GCA_017622255_1381	1381	GCA_017622255_1379	1379	2
GCA_017656475_628	628	GCA_017656475_630	630	2
GCA_017656505_2079	2079	GCA_017656505_2077	2077	2
GCA_017883495_67	67	GCA_017883495_65	65	2
GCA_017883605_1409	1409	GCA_017883605_1411	1411	2
GCA_017883965_2344	2344	GCA_017883965_2346	2346	2
GCA_017885605_1259	1259	GCA_017885605_1261	1261	2
GCA_017994055_51	51	GCA_017994055_53	53	2
GCA_018052825_1104	1104	GCA_018052825_1106	1106	2
GCA_018065685_1019	1019	GCA_018065685_1021	1021	2
GCA_018221045_684	684	GCA_018221045_686	686	2
GCA_018221085_426	426	GCA_018221085_424	424	2
GCA_018221105_143	143	GCA_018221105_145	145	2
GCA_018221125_959	959	GCA_018221125_957	957	2
GCA_018221135_718	718	GCA_018221135_720	720	2
GCA_018221165_52	52	GCA_018221165_54	54	2
GCA_018221175_640	640	GCA_018221175_642	642	2
GCA_018221205_294	294	GCA_018221205_292	292	2
GCA_018262855_2122	2122	GCA_018262855_2124	2124	2
GCA_018263335_1853	1853	GCA_018263335_1855	1855	2
GCA_018263355_1161	1161	GCA_018263355_1159	1159	2
GCA_018263395_1232	1232	GCA_018263395_1230	1230	2
GCA_018302085_1295	1295	GCA_018302085_1297	1297	2
GCA_018302125_793	793	GCA_018302125_795	795	2
GCA_018302185_689	689	GCA_018302185_687	687	2
GCA_018302205_292	292	GCA_018302205_294	294	2
GCA_018302225_833	833	GCA_018302225_835	835	2
GCA_018302465_245	245	GCA_018302465_247	247	2
GCA_018302505_324	324	GCA_018302505_326	326	2
GCA_018302605_1148	1148	GCA_018302605_1150	1150	2
GCA_018302705_1000	1000	GCA_018302705_998	998	2
GCA_018302745_552	552	GCA_018302745_554	554	2
GCA_018302785_382	382	GCA_018302785_380	380	2
GCA_018302805_651	651	GCA_018302805_649	649	2
GCA_018302915_193	193	GCA_018302915_195	195	2
GCA_018302985_1126	1126	GCA_018302985_1124	1124	2
GCA_018303045_303	303	GCA_018303045_305	305	2
GCA_018303075_634	634	GCA_018303075_636	636	2
GCA_018303105_225	225	GCA_018303105_223	223	2
GCA_018303115_485	485	GCA_018303115_487	487	2
GCA_018303185_921	921	GCA_018303185_923	923	2
GCA_018303205_290	290	GCA_018303205_288	288	2
GCA_018303225_235	235	GCA_018303225_237	237	2
GCA_018303265_22	22	GCA_018303265_20	20	2
GCA_018303285_247	247	GCA_018303285_249	249	2
GCA_018303315_187	187	GCA_018303315_185	185	2
GCA_018303325_544	544	GCA_018303325_542	542	2
GCA_018303365_434	434	GCA_018303365_436	436	2
GCA_018303405_222	222	GCA_018303405_224	224	2
GCA_018303425_678	678	GCA_018303425_676	676	2
GCA_018303445_508	508	GCA_018303445_510	510	2
GCA_018303485_80	80	GCA_018303485_82	82	2
GCA_018303515_304	304	GCA_018303515_302	302	2
GCA_018303545_527	527	GCA_018303545_529	529	2
GCA_018303575_698	698	GCA_018303575_696	696	2
GCA_018303725_1252	1252	GCA_018303725_1250	1250	2
GCA_018303755_726	726	GCA_018303755_728	728	2
GCA_018303825_593	593	GCA_018303825_595	595	2
GCA_018303855_828	828	GCA_018303855_826	826	2
GCA_018303895_736	736	GCA_018303895_734	734	2
GCA_018303925_561	561	GCA_018303925_563	563	2
GCA_018303945_11	11	GCA_018303945_13	13	2
GCA_018304105_392	392	GCA_018304105_390	390	2
GCA_018304145_241	241	GCA_018304145_243	243	2
GCA_018304175_242	242	GCA_018304175_244	244	2
GCA_018304205_847	847	GCA_018304205_845	845	2
GCA_018304245_287	287	GCA_018304245_285	285	2
GCA_018304545_229	229	GCA_018304545_231	231	2
GCA_018304615_709	709	GCA_018304615_707	707	2
GCA_018304985_523	523	GCA_018304985_525	525	2
GCA_018334775_488	488	GCA_018334775_490	490	2
GCA_018334795_151	151	GCA_018334795_149	149	2
GCA_018399355_1111	1111	GCA_018399355_1109	1109	2
GCA_018432765_1460	1460	GCA_018432765_1458	1458	2
GCA_018433835_2383	2383	GCA_018433835_2381	2381	2
GCA_018609665_168	168	GCA_018609665_166	166	2
GCA_018609855_99	99	GCA_018609855_97	97	2
GCA_018609965_364	364	GCA_018609965_362	362	2
GCA_018646625_595	595	GCA_018646625_597	597	2
GCA_018651925_659	659	GCA_018651925_661	661	2
GCA_018652625_390	390	GCA_018652625_388	388	2
GCA_018653365_1103	1103	GCA_018653365_1101	1101	2
GCA_018653485_1015	1015	GCA_018653485_1017	1017	2
GCA_018653605_389	389	GCA_018653605_391	391	2
GCA_018655525_21	21	GCA_018655525_19	19	2
GCA_018656555_717	717	GCA_018656555_715	715	2
GCA_018657065_192	192	GCA_018657065_190	190	2
GCA_018657385_1483	1483	GCA_018657385_1481	1481	2
GCA_018657475_1130	1130	GCA_018657475_1128	1128	2
GCA_018657845_606	606	GCA_018657845_604	604	2
GCA_018661705_1407	1407	GCA_018661705_1405	1405	2
GCA_018663865_507	507	GCA_018663865_509	509	2
GCA_018664115_666	666	GCA_018664115_664	664	2
GCA_018668595_456	456	GCA_018668595_458	458	2
GCA_018670085_49	49	GCA_018670085_51	51	2
GCA_018670095_634	634	GCA_018670095_636	636	2
GCA_018671515_1176	1176	GCA_018671515_1174	1174	2
GCA_018675335_1549	1549	GCA_018675335_1551	1551	2
GCA_018676855_92	92	GCA_018676855_94	94	2
GCA_018687785_689	689	GCA_018687785_691	691	2
GCA_018692925_976	976	GCA_018692925_974	974	2
GCA_018693315_546	546	GCA_018693315_548	548	2
GCA_018693795_333	333	GCA_018693795_331	331	2
GCA_018696395_58	58	GCA_018696395_56	56	2
GCA_018696595_976	976	GCA_018696595_978	978	2
GCA_018697035_149	149	GCA_018697035_151	151	2
GCA_018697095_1052	1052	GCA_018697095_1054	1054	2
GCA_018697295_380	380	GCA_018697295_382	382	2
GCA_018812355_297	297	GCA_018812355_299	299	2
GCA_018812465_650	650	GCA_018812465_652	652	2
GCA_018812505_382	382	GCA_018812505_380	380	2
GCA_018812765_1018	1018	GCA_018812765_1020	1020	2
GCA_018813685_640	640	GCA_018813685_638	638	2
GCA_018813725_1025	1025	GCA_018813725_1027	1027	2
GCA_018815265_1447	1447	GCA_018815265_1445	1445	2
GCA_018815925_1043	1043	GCA_018815925_1041	1041	2
GCA_018816585_1175	1175	GCA_018816585_1173	1173	2
GCA_018816705_1439	1439	GCA_018816705_1441	1441	2
GCA_018817005_1283	1283	GCA_018817005_1281	1281	2
GCA_018817905_588	588	GCA_018817905_590	590	2
GCA_018818465_202	202	GCA_018818465_200	200	2
GCA_018819065_1600	1600	GCA_018819065_1598	1598	2
GCA_018819345_810	810	GCA_018819345_808	808	2
GCA_018819375_648	648	GCA_018819375_646	646	2
GCA_018824365_1142	1142	GCA_018824365_1140	1140	2
GCA_018825425_101	101	GCA_018825425_103	103	2
GCA_018829185_318	318	GCA_018829185_320	320	2
GCA_018830225_563	563	GCA_018830225_561	561	2
GCA_018830945_1525	1525	GCA_018830945_1527	1527	2
GCA_018831025_463	463	GCA_018831025_465	465	2
GCA_018883755_259	259	GCA_018883755_257	257	2
GCA_018894775_1837	1837	GCA_018894775_1835	1835	2
GCA_018896675_1606	1606	GCA_018896675_1608	1608	2
GCA_018897155_251	251	GCA_018897155_253	253	2
GCA_018897475_181	181	GCA_018897475_179	179	2
GCA_018900975_368	368	GCA_018900975_366	366	2
GCA_018901315_619	619	GCA_018901315_617	617	2
GCA_018901625_1012	1012	GCA_018901625_1010	1010	2
GCA_018920345_174	174	GCA_018920345_176	176	2
GCA_018920365_445	445	GCA_018920365_447	447	2
GCA_019084405_820	820	GCA_019084405_818	818	2
GCA_019136335_823	823	GCA_019136335_821	821	2
GCA_019263745_1598	1598	GCA_019263745_1600	1600	2
GCA_902158735_495	495	GCA_902158735_497	497	2
GCA_902158745_279	279	GCA_902158745_277	277	2
GCA_902384455_1420	1420	GCA_902384455_1418	1418	2
GCA_902384525_1393	1393	GCA_902384525_1395	1395	2
GCA_902384675_990	990	GCA_902384675_992	992	2
GCA_902384685_1012	1012	GCA_902384685_1014	1014	2
GCA_902384935_540	540	GCA_902384935_542	542	2
GCA_902385625_936	936	GCA_902385625_938	938	2
GCA_902385635_165	165	GCA_902385635_167	167	2
GCA_902385765_877	877	GCA_902385765_875	875	2
GCA_902386025_511	511	GCA_902386025_513	513	2
GCA_902386135_870	870	GCA_902386135_872	872	2
GCA_902386205_1409	1409	GCA_902386205_1407	1407	2
GCA_902386255_1100	1100	GCA_902386255_1102	1102	2
GCA_902386535_331	331	GCA_902386535_333	333	2
GCA_902529885_675	675	GCA_902529885_677	677	2
GCA_903828975_854	854	GCA_903828975_852	852	2
GCA_903831045_331	331	GCA_903831045_329	329	2
GCA_903842985_29	29	GCA_903842985_27	27	2
GCA_903851445_692	692	GCA_903851445_690	690	2
GCA_903871465_2099	2099	GCA_903871465_2101	2101	2
GCA_903873955_970	970	GCA_903873955_968	968	2
GCA_903877165_1038	1038	GCA_903877165_1036	1036	2
GCA_903884505_937	937	GCA_903884505_935	935	2
GCA_903891505_519	519	GCA_903891505_517	517	2
GCA_903893865_650	650	GCA_903893865_652	652	2
GCA_903907555_370	370	GCA_903907555_368	368	2
GCA_903915225_686	686	GCA_903915225_688	688	2
GCA_903921825_1086	1086	GCA_903921825_1084	1084	2
GCA_903926075_2049	2049	GCA_903926075_2047	2047	2
GCA_903930485_652	652	GCA_903930485_654	654	2
GCA_903930505_559	559	GCA_903930505_557	557	2
GCA_905067535_944	944	GCA_905067535_942	942	2
GCA_905067555_388	388	GCA_905067555_386	386	2
GCA_905171695_1641	1641	GCA_905171695_1639	1639	2
GCA_905339155_2672	2672	GCA_905339155_2674	2674	2
GCF_000008665_1217	1217	GCF_000008665_1219	1219	2
GCF_000011005_306	306	GCF_000011005_308	308	2
GCF_000011085_2503	2503	GCF_000011085_2501	2501	2
GCF_000014945_1242	1242	GCF_000014945_1244	1244	2
GCF_000015765_775	775	GCF_000015765_777	777	2
GCF_000015825_1780	1780	GCF_000015825_1778	1778	2
GCF_000021965_2632	2632	GCF_000021965_2630	2630	2
GCF_000022205_2747	2747	GCF_000022205_2745	2745	2
GCF_000023945_1621	1621	GCF_000023945_1623	1623	2
GCF_000023965_821	821	GCF_000023965_819	819	2
GCF_000025285_483	483	GCF_000025285_481	481	2
GCF_000025325_3808	3808	GCF_000025325_3806	3806	2
GCF_000025505_1547	1547	GCF_000025505_1549	1549	2
GCF_000025625_1932	1932	GCF_000025625_1930	1930	2
GCF_000025685_2987	2987	GCF_000025685_2985	2985	2
GCF_000026045_296	296	GCF_000026045_294	294	2
GCF_000063445_1203	1203	GCF_000063445_1205	1205	2
GCF_000147875_754	754	GCF_000147875_752	752	2
GCF_000172995_207	207	GCF_000172995_205	205	2
GCF_000194625_231	231	GCF_000194625_233	233	2
GCF_000196895_132	132	GCF_000196895_130	130	2
GCF_000204415_2756	2756	GCF_000204415_2754	2754	2
GCF_000214725_1534	1534	GCF_000214725_1532	1532	2
GCF_000217715_733	733	GCF_000217715_731	731	2
GCF_000223905_3089	3089	GCF_000223905_3087	3087	2
GCF_000226975_924	924	GCF_000226975_922	922	2
GCF_000230715_1552	1552	GCF_000230715_1554	1554	2
GCF_000230735_3819	3819	GCF_000230735_3817	3817	2
GCF_000230955_3008	3008	GCF_000230955_3006	3006	2
GCF_000235565_2088	2088	GCF_000235565_2090	2090	2
GCF_000237865_3002	3002	GCF_000237865_3000	3000	2
GCF_000243255_689	689	GCF_000243255_691	691	2
GCF_000251105_690	690	GCF_000251105_688	688	2
GCF_000275865_630	630	GCF_000275865_632	632	2
GCF_000302455_1187	1187	GCF_000302455_1185	1185	2
GCF_000304355_597	597	GCF_000304355_599	599	2
GCF_000306765_3054	3054	GCF_000306765_3052	3052	2
GCF_000328525_3	3	GCF_000328525_5	5	2
GCF_000328685_4083	4083	GCF_000328685_4081	4081	2
GCF_000334895_755	755	GCF_000334895_757	757	2
GCF_000336615_251	251	GCF_000336615_253	253	2
GCF_000336635_668	668	GCF_000336635_670	670	2
GCF_000336675_1245	1245	GCF_000336675_1247	1247	2
GCF_000336695_2200	2200	GCF_000336695_2202	2202	2
GCF_000336715_3658	3658	GCF_000336715_3656	3656	2
GCF_000336755_501	501	GCF_000336755_499	499	2
GCF_000336775_1529	1529	GCF_000336775_1531	1531	2
GCF_000336815_693	693	GCF_000336815_691	691	2
GCF_000336875_2194	2194	GCF_000336875_2196	2196	2
GCF_000336915_3330	3330	GCF_000336915_3332	3332	2
GCF_000336935_1915	1915	GCF_000336935_1913	1913	2
GCF_000336955_2903	2903	GCF_000336955_2901	2901	2
GCF_000337035_2010	2010	GCF_000337035_2008	2008	2
GCF_000337075_948	948	GCF_000337075_946	946	2
GCF_000337095_3032	3032	GCF_000337095_3034	3034	2
GCF_000337115_3396	3396	GCF_000337115_3394	3394	2
GCF_000337175_1656	1656	GCF_000337175_1658	1658	2
GCF_000337195_673	673	GCF_000337195_675	675	2
GCF_000337215_1932	1932	GCF_000337215_1930	1930	2
GCF_000337335_2303	2303	GCF_000337335_2301	2301	2
GCF_000337355_1604	1604	GCF_000337355_1606	1606	2
GCF_000337375_2062	2062	GCF_000337375_2064	2064	2
GCF_000337415_3384	3384	GCF_000337415_3382	3382	2
GCF_000337455_1316	1316	GCF_000337455_1314	1314	2
GCF_000337475_336	336	GCF_000337475_334	334	2
GCF_000337495_1797	1797	GCF_000337495_1799	1799	2
GCF_000337515_1854	1854	GCF_000337515_1856	1856	2
GCF_000337575_2877	2877	GCF_000337575_2875	2875	2
GCF_000337615_102	102	GCF_000337615_100	100	2
GCF_000337675_1659	1659	GCF_000337675_1661	1661	2
GCF_000337695_3526	3526	GCF_000337695_3524	3524	2
GCF_000337735_2598	2598	GCF_000337735_2596	2596	2
GCF_000337775_1803	1803	GCF_000337775_1805	1805	2
GCF_000337795_1597	1597	GCF_000337795_1595	1595	2
GCF_000337815_1938	1938	GCF_000337815_1940	1940	2
GCF_000337835_1689	1689	GCF_000337835_1691	1691	2
GCF_000337915_2690	2690	GCF_000337915_2688	2688	2
GCF_000376445_2192	2192	GCF_000376445_2194	2194	2
GCF_000379085_1112	1112	GCF_000379085_1110	1110	2
GCF_000383975_1490	1490	GCF_000383975_1488	1488	2
GCF_000385565_963	963	GCF_000385565_965	965	2
GCF_000403645_1545	1545	GCF_000403645_1547	1547	2
GCF_000427685_3377	3377	GCF_000427685_3379	3379	2
GCF_000455345_3605	3605	GCF_000455345_3603	3603	2
GCF_000455365_3256	3256	GCF_000455365_3258	3258	2
GCF_000470655_1455	1455	GCF_000470655_1453	1453	2
GCF_000474235_1307	1307	GCF_000474235_1305	1305	2
GCF_000495475_3448	3448	GCF_000495475_3446	3446	2
GCF_000513315_138	138	GCF_000513315_136	136	2
GCF_000517625_2801	2801	GCF_000517625_2803	2803	2
GCF_000591055_2	2	GCF_000591055_0	0	2
GCF_000685155_2510	2510	GCF_000685155_2508	2508	2
GCF_000691865_2697	2697	GCF_000691865_2695	2695	2
GCF_000710615_132	132	GCF_000710615_130	130	2
GCF_000711215_440	440	GCF_000711215_438	438	2
GCF_000731985_2168	2168	GCF_000731985_2170	2170	2
GCF_000739555_692	692	GCF_000739555_694	694	2
GCF_000739575_2723	2723	GCF_000739575_2725	2725	2
GCF_000739595_2261	2261	GCF_000739595_2259	2259	2
GCF_000746205_2575	2575	GCF_000746205_2577	2577	2
GCF_001006045_1927	1927	GCF_001006045_1929	1929	2
GCF_001011115_2152	2152	GCF_001011115_2150	2150	2
GCF_001017125_675	675	GCF_001017125_673	673	2
GCF_001261915_603	603	GCF_001261915_605	605	2
GCF_001280425_1741	1741	GCF_001280425_1739	1739	2
GCF_001280455_403	403	GCF_001280455_405	405	2
GCF_001282785_76	76	GCF_001282785_74	74	2
GCF_001307315_497	497	GCF_001307315_495	495	2
GCF_001368915_627	627	GCF_001368915_625	625	2
GCF_001462205_1054	1054	GCF_001462205_1052	1052	2
GCF_001469865_3202	3202	GCF_001469865_3204	3204	2
GCF_001469875_817	817	GCF_001469875_819	819	2
GCF_001469955_3819	3819	GCF_001469955_3817	3817	2
GCF_001482285_2173	2173	GCF_001482285_2171	2171	2
GCF_001485535_2730	2730	GCF_001485535_2732	2732	2
GCF_001485575_1652	1652	GCF_001485575_1654	1654	2
GCF_001488575_2	2	GCF_001488575_0	0	2
GCF_001542905_624	624	GCF_001542905_622	622	2
GCF_001571385_2541	2541	GCF_001571385_2539	2539	2
GCF_001571405_1878	1878	GCF_001571405_1876	1876	2
GCF_001593955_891	891	GCF_001593955_889	889	2
GCF_001602375_33	33	GCF_001602375_35	35	2
GCF_001625445_952	952	GCF_001625445_954	954	2
GCF_001639285_743	743	GCF_001639285_741	741	2
GCF_001639295_419	419	GCF_001639295_421	421	2
GCF_001886955_2157	2157	GCF_001886955_2155	2155	2
GCF_001950595_1943	1943	GCF_001950595_1941	1941	2
GCF_001953745_3332	3332	GCF_001953745_3330	3330	2
GCF_001971705_2796	2796	GCF_001971705_2798	2798	2
GCF_001989615_1778	1778	GCF_001989615_1780	1780	2
GCF_002025255_1939	1939	GCF_002025255_1937	1937	2
GCF_002072215_1876	1876	GCF_002072215_1874	1874	2
GCF_002114285_960	960	GCF_002114285_962	962	2
GCF_002153915_332	332	GCF_002153915_330	330	2
GCF_002156705_1623	1623	GCF_002156705_1625	1625	2
GCF_002177135_2803	2803	GCF_002177135_2805	2805	2
GCF_002252755_2092	2092	GCF_002252755_2090	2090	2
GCF_002252985_1671	1671	GCF_002252985_1669	1669	2
GCF_002286985_2475	2475	GCF_002286985_2473	2473	2
GCF_002355635_1463	1463	GCF_002355635_1465	1465	2
GCF_002355655_1579	1579	GCF_002355655_1581	1581	2
GCF_002487355_2454	2454	GCF_002487355_2456	2456	2
GCF_002494345_3310	3310	GCF_002494345_3312	3312	2
GCF_002572525_1507	1507	GCF_002572525_1505	1505	2
GCF_002727125_3005	3005	GCF_002727125_3007	3007	2
GCF_002813695_1022	1022	GCF_002813695_1020	1020	2
GCF_002844195_4119	4119	GCF_002844195_4117	4117	2
GCF_002844335_3083	3083	GCF_002844335_3081	3081	2
GCF_002906575_4361	4361	GCF_002906575_4363	4363	2
GCF_003173335_3328	3328	GCF_003173335_3326	3326	2
GCF_003287355_283	283	GCF_003287355_285	285	2
GCF_003336245_1467	1467	GCF_003336245_1465	1465	2
GCF_003342675_424	424	GCF_003342675_426	426	2
GCF_003344565_2629	2629	GCF_003344565_2631	2631	2
GCF_003369835_3267	3267	GCF_003369835_3265	3265	2
GCF_003382685_2912	2912	GCF_003382685_2914	2914	2
GCF_003430825_3480	3480	GCF_003430825_3478	3478	2
GCF_003439925_1803	1803	GCF_003439925_1801	1801	2
GCF_003605575_1265	1265	GCF_003605575_1263	1263	2
GCF_003605635_2528	2528	GCF_003605635_2526	2526	2
GCF_003610195_3318	3318	GCF_003610195_3320	3320	2
GCF_003665925_3190	3190	GCF_003665925_3192	3192	2
GCF_003665935_2047	2047	GCF_003665935_2045	2045	2
GCF_003666015_4084	4084	GCF_003666015_4086	4086	2
GCF_003675855_1279	1279	GCF_003675855_1277	1277	2
GCF_003675875_212	212	GCF_003675875_214	214	2
GCF_003697815_3218	3218	GCF_003697815_3220	3220	2
GCF_003697845_2964	2964	GCF_003697845_2966	2966	2
GCF_003721435_1339	1339	GCF_003721435_1341	1341	2
GCF_003730195_2184	2184	GCF_003730195_2182	2182	2
GCF_003841465_1970	1970	GCF_003841465_1968	1968	2
GCF_003841485_652	652	GCF_003841485_654	654	2
GCF_003841505_2226	2226	GCF_003841505_2228	2228	2
GCF_003856835_232	232	GCF_003856835_230	230	2
GCF_003977755_3534	3534	GCF_003977755_3536	3536	2
GCF_003990725_2682	2682	GCF_003990725_2680	2680	2
GCF_004087835_1430	1430	GCF_004087835_1428	1428	2
GCF_004102725_2652	2652	GCF_004102725_2650	2650	2
GCF_004114375_2181	2181	GCF_004114375_2179	2179	2
GCF_004114995_2957	2957	GCF_004114995_2955	2955	2
GCF_004118325_1773	1773	GCF_004118325_1775	1775	2
GCF_004143485_13	13	GCF_004143485_15	15	2
GCF_004217335_735	735	GCF_004217335_733	733	2
GCF_004297185_2228	2228	GCF_004297185_2230	2230	2
GCF_004681185_2491	2491	GCF_004681185_2493	2493	2
GCF_004698125_2309	2309	GCF_004698125_2311	2311	2
GCF_004765785_1458	1458	GCF_004765785_1456	1456	2
GCF_004765795_3412	3412	GCF_004765795_3410	3410	2
GCF_004765805_2821	2821	GCF_004765805_2823	2823	2
GCF_004765815_3085	3085	GCF_004765815_3083	3083	2
GCF_004785955_1311	1311	GCF_004785955_1313	1313	2
GCF_004799645_1376	1376	GCF_004799645_1374	1374	2
GCF_004799665_1429	1429	GCF_004799665_1427	1427	2
GCF_004799685_70	70	GCF_004799685_72	72	2
GCF_004944975_2904	2904	GCF_004944975_2906	2906	2
GCF_005239135_1970	1970	GCF_005239135_1972	1972	2
GCF_005406125_1681	1681	GCF_005406125_1683	1683	2
GCF_005435165_1744	1744	GCF_005435165_1742	1742	2
GCF_005543295_1062	1062	GCF_005543295_1060	1060	2
GCF_005576615_3788	3788	GCF_005576615_3786	3786	2
GCF_005938085_52	52	GCF_005938085_50	50	2
GCF_006543045_1947	1947	GCF_006543045_1945	1945	2
GCF_006861655_2010	2010	GCF_006861655_2008	2008	2
GCF_006861665_945	945	GCF_006861665_947	947	2
GCF_007004735_3792	3792	GCF_007004735_3794	3794	2
GCF_007421925_3712	3712	GCF_007421925_3710	3710	2
GCF_007655485_2014	2014	GCF_007655485_2016	2016	2
GCF_007671685_3298	3298	GCF_007671685_3300	3300	2
GCF_007671725_1443	1443	GCF_007671725_1445	1445	2
GCF_007833275_741	741	GCF_007833275_739	739	2
GCF_008122205_4458	4458	GCF_008122205_4460	4460	2
GCF_008124605_741	741	GCF_008124605_739	739	2
GCF_008245225_2653	2653	GCF_008245225_2655	2655	2
GCF_008729015_3049	3049	GCF_008729015_3051	3051	2
GCF_008831545_3388	3388	GCF_008831545_3390	3390	2
GCF_009176545_178	178	GCF_009176545_180	180	2
GCF_009184545_1918	1918	GCF_009184545_1920	1920	2
GCF_009392895_1257	1257	GCF_009392895_1255	1255	2
GCF_009617975_727	727	GCF_009617975_725	725	2
GCF_009617995_3254	3254	GCF_009617995_3252	3252	2
GCF_009674585_692	692	GCF_009674585_694	694	2
GCF_009674605_1069	1069	GCF_009674605_1071	1071	2
GCF_009674625_1878	1878	GCF_009674625_1880	1880	2
GCF_009690625_2367	2367	GCF_009690625_2365	2365	2
GCF_009741825_462	462	GCF_009741825_460	460	2
GCF_009741925_3100	3100	GCF_009741925_3098	3098	2
GCF_009741975_2964	2964	GCF_009741975_2966	2966	2
GCF_009742825_282	282	GCF_009742825_284	284	2
GCF_009762275_2284	2284	GCF_009762275_2286	2286	2
GCF_009791395_1608	1608	GCF_009791395_1606	1606	2
GCF_009806985_2581	2581	GCF_009806985_2579	2579	2
GCF_009831455_2117	2117	GCF_009831455_2115	2115	2
GCF_009831555_453	453	GCF_009831555_455	455	2
GCF_009831575_1116	1116	GCF_009831575_1114	1114	2
GCF_009831625_525	525	GCF_009831625_527	527	2
GCF_009834785_2662	2662	GCF_009834785_2664	2664	2
GCF_009900715_3438	3438	GCF_009900715_3436	3436	2
GCF_009914725_1524	1524	GCF_009914725_1526	1526	2
GCF_010119195_2046	2046	GCF_010119195_2048	2048	2
GCF_010119205_2849	2849	GCF_010119205_2851	2851	2
GCF_010747475_4354	4354	GCF_010747475_4352	4352	2
GCF_011043775_1463	1463	GCF_011043775_1465	1465	2
GCF_011440375_3497	3497	GCF_011440375_3495	3495	2
GCF_011734195_274	274	GCF_011734195_276	276	2
GCF_013342135_709	709	GCF_013342135_707	707	2
GCF_013377755_796	796	GCF_013377755_794	794	2
GCF_013391085_1773	1773	GCF_013391085_1775	1775	2
GCF_013391105_2508	2508	GCF_013391105_2510	2510	2
GCF_013391635_718	718	GCF_013391635_720	720	2
GCF_013401515_2389	2389	GCF_013401515_2391	2391	2
GCF_013402815_2729	2729	GCF_013402815_2727	2727	2
GCF_013402875_728	728	GCF_013402875_730	730	2
GCF_013415885_719	719	GCF_013415885_721	721	2
GCF_013415905_751	751	GCF_013415905_749	749	2
GCF_013456555_2169	2169	GCF_013456555_2171	2171	2
GCF_013839425_704	704	GCF_013839425_706	706	2
GCF_013839515_2373	2373	GCF_013839515_2371	2371	2
GCF_014212355_2713	2713	GCF_014212355_2715	2715	2
GCF_014646875_1681	1681	GCF_014646875_1679	1679	2
GCF_014647115_2780	2780	GCF_014647115_2782	2782	2
GCF_014647155_3152	3152	GCF_014647155_3154	3154	2
GCF_014647235_3879	3879	GCF_014647235_3877	3877	2
GCF_014647415_935	935	GCF_014647415_933	933	2
GCF_014647455_1928	1928	GCF_014647455_1926	1926	2
GCF_014647475_64	64	GCF_014647475_66	66	2
GCF_016065055_1930	1930	GCF_016065055_1932	1932	2
GCF_016757965_1355	1355	GCF_016757965_1357	1357	2
GCF_017352155_1331	1331	GCF_017352155_1333	1333	2
GCF_017357405_2268	2268	GCF_017357405_2266	2266	2
GCF_017873555_2607	2607	GCF_017873555_2605	2605	2
GCF_017873625_885	885	GCF_017873625_883	883	2
GCF_017873815_1677	1677	GCF_017873815_1679	1679	2
GCF_017873855_1945	1945	GCF_017873855_1943	1943	2
GCF_017874195_1985	1985	GCF_017874195_1987	1987	2
GCF_017874235_2803	2803	GCF_017874235_2801	2801	2
GCF_017874335_2390	2390	GCF_017874335_2388	2388	2
GCF_017874455_71	71	GCF_017874455_73	73	2
GCF_017875315_13	13	GCF_017875315_11	11	2
GCF_017875325_2478	2478	GCF_017875325_2480	2480	2
GCF_018132105_1775	1775	GCF_018132105_1777	1777	2
GCF_018141185_1762	1762	GCF_018141185_1764	1764	2
GCF_018228765_258	258	GCF_018228765_260	260	2
GCF_018623055_2643	2643	GCF_018623055_2641	2641	2
GCF_900095385_2275	2275	GCF_900095385_2273	2273	2
GCF_900100335_3827	3827	GCF_900100335_3829	3829	2
GCF_900100335_4557	4557	GCF_900100335_4559	4559	2
GCF_900100385_3122	3122	GCF_900100385_3120	3120	2
GCF_900100875_1585	1585	GCF_900100875_1583	1583	2
GCF_900102305_3560	3560	GCF_900102305_3558	3558	2
GCF_900102375_2197	2197	GCF_900102375_2195	2195	2
GCF_900103505_1679	1679	GCF_900103505_1677	1677	2
GCF_900103715_1073	1073	GCF_900103715_1075	1075	2
GCF_900104065_823	823	GCF_900104065_825	825	2
GCF_900107205_2583	2583	GCF_900107205_2585	2585	2
GCF_900107665_570	570	GCF_900107665_568	568	2
GCF_900108095_531	531	GCF_900108095_533	533	2
GCF_900108505_1094	1094	GCF_900108505_1096	1096	2
GCF_900109065_3074	3074	GCF_900109065_3076	3076	2
GCF_900110215_4873	4873	GCF_900110215_4875	4875	2
GCF_900110455_1003	1003	GCF_900110455_1001	1001	2
GCF_900110465_3340	3340	GCF_900110465_3342	3342	2
GCF_900110535_1878	1878	GCF_900110535_1880	1880	2
GCF_900110865_1675	1675	GCF_900110865_1677	1677	2
GCF_900111485_3158	3158	GCF_900111485_3160	3160	2
GCF_900111935_2068	2068	GCF_900111935_2070	2070	2
GCF_900112175_2375	2375	GCF_900112175_2377	2377	2
GCF_900112205_1576	1576	GCF_900112205_1578	1578	2
GCF_900113245_100	100	GCF_900113245_102	102	2
GCF_900113615_2697	2697	GCF_900113615_2699	2699	2
GCF_900114435_2768	2768	GCF_900114435_2770	2770	2
GCF_900114455_3812	3812	GCF_900114455_3810	3810	2
GCF_900115675_514	514	GCF_900115675_512	512	2
GCF_900116205_243	243	GCF_900116205_245	245	2
GCF_900129775_1093	1093	GCF_900129775_1091	1091	2
GCF_900156425_2781	2781	GCF_900156425_2783	2783	2
GCF_900156475_2818	2818	GCF_900156475_2820	2820	2
GCF_900182635_39	39	GCF_900182635_37	37	2
GCF_900188065_2629	2629	GCF_900188065_2631	2631	2
GCF_900196725_1930	1930	GCF_900196725_1932	1932	2
GCF_900215575_150	150	GCF_900215575_148	148	2
GCF_900880625_2034	2034	GCF_900880625_2032	2032	2
GEMOTU_00001_596	596	GEMOTU_00001_594	594	2
GEMOTU_00097_1405	1405	GEMOTU_00097_1407	1407	2
GEMOTU_00120_249	249	GEMOTU_00120_247	247	2
GEMOTU_00169_643	643	GEMOTU_00169_645	645	2
GEMOTU_00170_1801	1801	GEMOTU_00170_1799	1799	2
GEMOTU_00171_124	124	GEMOTU_00171_126	126	2
GEMOTU_00181_2190	2190	GEMOTU_00181_2192	2192	2
GEMOTU_00256_276	276	GEMOTU_00256_274	274	2
GEMOTU_00310_614	614	GEMOTU_00310_612	612	2
GEMOTU_00373_440	440	GEMOTU_00373_442	442	2
GEMOTU_00547_874	874	GEMOTU_00547_876	876	2
GEMOTU_00691_302	302	GEMOTU_00691_300	300	2
GEMOTU_00739_107	107	GEMOTU_00739_109	109	2
GEMOTU_00799_242	242	GEMOTU_00799_244	244	2
GEMOTU_00823_192	192	GEMOTU_00823_194	194	2
GEMOTU_00960_1632	1632	GEMOTU_00960_1634	1634	2
GEMOTU_01097_327	327	GEMOTU_01097_329	329	2
GEMOTU_01157_865	865	GEMOTU_01157_867	867	2
GEMOTU_01160_115	115	GEMOTU_01160_117	117	2
GEMOTU_01703_56	56	GEMOTU_01703_58	58	2
GEMOTU_01749_2146	2146	GEMOTU_01749_2144	2144	2
GEMOTU_02071_436	436	GEMOTU_02071_438	438	2
GEMOTU_02097_602	602	GEMOTU_02097_604	604	2
GEMOTU_02354_1394	1394	GEMOTU_02354_1392	1392	2
GEMOTU_02358_2480	2480	GEMOTU_02358_2482	2482	2
GEMOTU_02443_534	534	GEMOTU_02443_536	536	2
GEMOTU_02569_444	444	GEMOTU_02569_446	446	2
GEMOTU_02607_528	528	GEMOTU_02607_526	526	2
GEMOTU_02621_420	420	GEMOTU_02621_422	422	2
GEMOTU_02753_518	518	GEMOTU_02753_516	516	2
GEMOTU_02757_2718	2718	GEMOTU_02757_2720	2720	2
GEMOTU_02758_2962	2962	GEMOTU_02758_2960	2960	2
GEMOTU_02983_50	50	GEMOTU_02983_48	48	2
GEMOTU_03025_1704	1704	GEMOTU_03025_1706	1706	2
GEMOTU_03039_2137	2137	GEMOTU_03039_2135	2135	2
GEMOTU_03194_666	666	GEMOTU_03194_668	668	2
GEMOTU_03219_489	489	GEMOTU_03219_491	491	2
GEMOTU_03241_888	888	GEMOTU_03241_890	890	2
GEMOTU_03243_770	770	GEMOTU_03243_768	768	2
GEMOTU_03431_493	493	GEMOTU_03431_491	491	2
GEMOTU_03441_2980	2980	GEMOTU_03441_2982	2982	2
GEMOTU_03563_508	508	GEMOTU_03563_506	506	2
GEMOTU_03755_42	42	GEMOTU_03755_40	40	2
GEMOTU_03856_2029	2029	GEMOTU_03856_2027	2027	2
GEMOTU_03904_103	103	GEMOTU_03904_101	101	2
GEMOTU_03907_1162	1162	GEMOTU_03907_1160	1160	2
GEMOTU_03913_97	97	GEMOTU_03913_99	99	2
GEMOTU_03955_2725	2725	GEMOTU_03955_2727	2727	2
GEMOTU_03965_504	504	GEMOTU_03965_502	502	2
GEMOTU_04066_477	477	GEMOTU_04066_479	479	2
GEMOTU_04067_914	914	GEMOTU_04067_916	916	2
GEMOTU_04068_1715	1715	GEMOTU_04068_1713	1713	2
GEMOTU_04130_547	547	GEMOTU_04130_549	549	2
GEMOTU_04267_1092	1092	GEMOTU_04267_1090	1090	2
GEMOTU_04614_655	655	GEMOTU_04614_653	653	2
GEMOTU_04759_2813	2813	GEMOTU_04759_2811	2811	2
GEMOTU_04822_278	278	GEMOTU_04822_280	280	2
GEMOTU_04877_879	879	GEMOTU_04877_881	881	2
GEMOTU_05025_1513	1513	GEMOTU_05025_1515	1515	2
GEMOTU_05028_649	649	GEMOTU_05028_647	647	2
GEMOTU_05109_268	268	GEMOTU_05109_266	266	2
GEMOTU_05176_1673	1673	GEMOTU_05176_1675	1675	2
GEMOTU_05191_1843	1843	GEMOTU_05191_1845	1845	2
GEMOTU_05426_323	323	GEMOTU_05426_325	325	2
GEMOTU_05427_612	612	GEMOTU_05427_614	614	2
GEMOTU_05431_1566	1566	GEMOTU_05431_1564	1564	2
GEMOTU_05450_3797	3797	GEMOTU_05450_3795	3795	2
GEMOTU_05670_2592	2592	GEMOTU_05670_2590	2590	2
GEMOTU_05726_1869	1869	GEMOTU_05726_1871	1871	2
GEMOTU_06225_358	358	GEMOTU_06225_360	360	2
GEMOTU_06381_2468	2468	GEMOTU_06381_2470	2470	2
GEMOTU_06409_588	588	GEMOTU_06409_586	586	2
GEMOTU_06443_507	507	GEMOTU_06443_505	505	2
GEMOTU_06468_2418	2418	GEMOTU_06468_2420	2420	2
GEMOTU_06509_828	828	GEMOTU_06509_830	830	2
GEMOTU_06556_238	238	GEMOTU_06556_236	236	2
GEMOTU_06643_618	618	GEMOTU_06643_616	616	2
GEMOTU_06755_209	209	GEMOTU_06755_211	211	2
GEMOTU_06776_636	636	GEMOTU_06776_634	634	2
GEMOTU_06836_580	580	GEMOTU_06836_578	578	2
GEMOTU_06843_1092	1092	GEMOTU_06843_1090	1090	2
GEMOTU_07026_908	908	GEMOTU_07026_910	910	2
GEMOTU_07163_894	894	GEMOTU_07163_896	896	2
GEMOTU_07218_1336	1336	GEMOTU_07218_1334	1334	2
GEMOTU_07452_980	980	GEMOTU_07452_982	982	2
GEMOTU_07461_428	428	GEMOTU_07461_426	426	2
GEMOTU_07517_1213	1213	GEMOTU_07517_1211	1211	2
GEMOTU_07597_1252	1252	GEMOTU_07597_1250	1250	2
GEMOTU_07601_1646	1646	GEMOTU_07601_1644	1644	2
GEMOTU_07678_302	302	GEMOTU_07678_304	304	2
GEMOTU_07840_1991	1991	GEMOTU_07840_1993	1993	2
GEMOTU_07860_465	465	GEMOTU_07860_467	467	2
GEMOTU_08090_1687	1687	GEMOTU_08090_1685	1685	2
GEMOTU_08237_557	557	GEMOTU_08237_559	559	2
GEMOTU_08309_1563	1563	GEMOTU_08309_1561	1561	2
GEMOTU_08382_1204	1204	GEMOTU_08382_1202	1202	2
GEMOTU_08440_97	97	GEMOTU_08440_99	99	2
GEMOTU_08465_1429	1429	GEMOTU_08465_1431	1431	2
GEMOTU_08469_1016	1016	GEMOTU_08469_1018	1018	2
GEMOTU_08522_542	542	GEMOTU_08522_544	544	2
GEMOTU_08763_228	228	GEMOTU_08763_226	226	2
GEMOTU_08814_1313	1313	GEMOTU_08814_1315	1315	2
GEMOTU_09077_242	242	GEMOTU_09077_244	244	2
GEMOTU_09093_587	587	GEMOTU_09093_589	589	2
GEMOTU_09173_259	259	GEMOTU_09173_261	261	2
GEMOTU_09431_610	610	GEMOTU_09431_608	608	2
GEMOTU_09919_2574	2574	GEMOTU_09919_2576	2576	2
GEMOTU_09957_2264	2264	GEMOTU_09957_2266	2266	2
GEMOTU_09959_2715	2715	GEMOTU_09959_2713	2713	2
GEMOTU_10005_93	93	GEMOTU_10005_91	91	2
GEMOTU_10041_441	441	GEMOTU_10041_439	439	2
GEMOTU_10079_1215	1215	GEMOTU_10079_1217	1217	2
GEMOTU_10088_1667	1667	GEMOTU_10088_1665	1665	2
GEMOTU_10344_1405	1405	GEMOTU_10344_1407	1407	2
GEMOTU_10571_166	166	GEMOTU_10571_164	164	2
GEMOTU_10730_78	78	GEMOTU_10730_80	80	2
GEMOTU_10755_1135	1135	GEMOTU_10755_1133	1133	2
GEMOTU_10762_1797	1797	GEMOTU_10762_1799	1799	2
GEMOTU_10768_59	59	GEMOTU_10768_57	57	2
GEMOTU_10927_683	683	GEMOTU_10927_681	681	2
GEMOTU_10981_402	402	GEMOTU_10981_400	400	2
GEMOTU_11125_1015	1015	GEMOTU_11125_1017	1017	2
GEMOTU_11362_451	451	GEMOTU_11362_449	449	2
GEMOTU_11546_1460	1460	GEMOTU_11546_1458	1458	2
GEMOTU_11624_933	933	GEMOTU_11624_931	931	2
GEMOTU_11684_2632	2632	GEMOTU_11684_2630	2630	2
GEMOTU_11685_2664	2664	GEMOTU_11685_2666	2666	2
GEMOTU_11721_68	68	GEMOTU_11721_66	66	2
GEMOTU_11767_2513	2513	GEMOTU_11767_2515	2515	2
GEMOTU_11779_469	469	GEMOTU_11779_467	467	2
GEMOTU_11780_15	15	GEMOTU_11780_17	17	2
GEMOTU_11801_2079	2079	GEMOTU_11801_2081	2081	2
GEMOTU_11936_245	245	GEMOTU_11936_243	243	2
GEMOTU_12098_1769	1769	GEMOTU_12098_1767	1767	2
GEMOTU_12102_4327	4327	GEMOTU_12102_4325	4325	2
GEMOTU_12545_1447	1447	GEMOTU_12545_1449	1449	2
GEMOTU_12596_463	463	GEMOTU_12596_465	465	2
GEMOTU_12640_588	588	GEMOTU_12640_590	590	2
GEMOTU_12735_896	896	GEMOTU_12735_894	894	2
GEMOTU_12808_528	528	GEMOTU_12808_530	530	2
GEMOTU_12870_1589	1589	GEMOTU_12870_1591	1591	2
GEMOTU_13118_1219	1219	GEMOTU_13118_1221	1221	2
GEMOTU_13123_715	715	GEMOTU_13123_713	713	2
GEMOTU_13361_800	800	GEMOTU_13361_802	802	2
GEMOTU_13393_238	238	GEMOTU_13393_236	236	2
GEMOTU_13416_1258	1258	GEMOTU_13416_1260	1260	2
GEMOTU_13424_1405	1405	GEMOTU_13424_1403	1403	2
GEMOTU_13504_252	252	GEMOTU_13504_250	250	2
GEMOTU_13588_127	127	GEMOTU_13588_129	129	2
GEMOTU_13754_1442	1442	GEMOTU_13754_1444	1444	2
GEMOTU_13862_311	311	GEMOTU_13862_309	309	2
GEMOTU_14111_267	267	GEMOTU_14111_269	269	2
GEMOTU_14349_2171	2171	GEMOTU_14349_2169	2169	2
GEMOTU_14400_2410	2410	GEMOTU_14400_2412	2412	2
GEMOTU_14430_2073	2073	GEMOTU_14430_2071	2071	2
GEMOTU_14436_767	767	GEMOTU_14436_769	769	2
GEMOTU_14491_536	536	GEMOTU_14491_534	534	2
GEMOTU_14560_1255	1255	GEMOTU_14560_1257	1257	2
GEMOTU_14880_895	895	GEMOTU_14880_897	897	2
GEMOTU_14887_402	402	GEMOTU_14887_400	400	2
GEMOTU_14923_211	211	GEMOTU_14923_209	209	2
GEMOTU_15096_508	508	GEMOTU_15096_510	510	2
GEMOTU_15107_1155	1155	GEMOTU_15107_1153	1153	2
GEMOTU_15387_742	742	GEMOTU_15387_744	744	2
GEMOTU_16116_1322	1322	GEMOTU_16116_1324	1324	2
GEMOTU_16172_747	747	GEMOTU_16172_745	745	2
GEMOTU_16410_1222	1222	GEMOTU_16410_1224	1224	2
GEMOTU_16411_932	932	GEMOTU_16411_934	934	2
GEMOTU_16471_1046	1046	GEMOTU_16471_1048	1048	2
GEMOTU_16510_590	590	GEMOTU_16510_592	592	2
GEMOTU_16578_1127	1127	GEMOTU_16578_1129	1129	2
GEMOTU_16984_774	774	GEMOTU_16984_776	776	2
GEMOTU_17099_336	336	GEMOTU_17099_334	334	2
GEMOTU_17101_909	909	GEMOTU_17101_911	911	2
GEMOTU_17169_505	505	GEMOTU_17169_503	503	2
GEMOTU_17481_136	136	GEMOTU_17481_138	138	2
GEMOTU_17571_562	562	GEMOTU_17571_560	560	2
GEMOTU_17628_524	524	GEMOTU_17628_526	526	2
GEMOTU_17655_54	54	GEMOTU_17655_52	52	2
GEMOTU_17764_523	523	GEMOTU_17764_525	525	2
GEMOTU_17766_1689	1689	GEMOTU_17766_1691	1691	2
GEMOTU_17964_1809	1809	GEMOTU_17964_1811	1811	2
GEMOTU_17965_1088	1088	GEMOTU_17965_1090	1090	2
GEMOTU_17970_1508	1508	GEMOTU_17970_1506	1506	2
GEMOTU_18004_1420	1420	GEMOTU_18004_1418	1418	2
GEMOTU_18503_576	576	GEMOTU_18503_574	574	2
GEMOTU_19054_1767	1767	GEMOTU_19054_1765	1765	2
GEMOTU_21476_1532	1532	GEMOTU_21476_1530	1530	2
GEMOTU_21716_202	202	GEMOTU_21716_200	200	2
GEMOTU_23200_292	292	GEMOTU_23200_294	294	2
GEMOTU_24614_2891	2891	GEMOTU_24614_2889	2889	2
GEMOTU_27623_383	383	GEMOTU_27623_385	385	2
GEMOTU_27625_2708	2708	GEMOTU_27625_2706	2706	2
GEMOTU_27628_1249	1249	GEMOTU_27628_1251	1251	2
GEMOTU_28305_1712	1712	GEMOTU_28305_1710	1710	2
GEMOTU_28757_296	296	GEMOTU_28757_294	294	2
GEMOTU_28828_1135	1135	GEMOTU_28828_1133	1133	2
GEMOTU_29494_689	689	GEMOTU_29494_691	691	2
GEMOTU_29885_2615	2615	GEMOTU_29885_2617	2617	2
GEMOTU_29890_103	103	GEMOTU_29890_101	101	2
GEMOTU_31686_1215	1215	GEMOTU_31686_1217	1217	2
GEMOTU_31687_1521	1521	GEMOTU_31687_1523	1523	2
GEMOTU_31688_416	416	GEMOTU_31688_414	414	2
GEMOTU_31689_56	56	GEMOTU_31689_54	54	2
GEMOTU_34883_2441	2441	GEMOTU_34883_2439	2439	2
GEMOTU_34885_1419	1419	GEMOTU_34885_1417	1417	2
GEMOTU_34887_2330	2330	GEMOTU_34887_2332	2332	2
GEMOTU_34888_1534	1534	GEMOTU_34888_1532	1532	2
GEMOTU_36474_382	382	GEMOTU_36474_384	384	2
GEMOTU_37121_227	227	GEMOTU_37121_229	229	2
GEMOTU_37188_260	260	GEMOTU_37188_258	258	2
GEMOTU_37938_2728	2728	GEMOTU_37938_2730	2730	2
GEMOTU_38592_403	403	GEMOTU_38592_405	405	2
GEMOTU_41559_343	343	GEMOTU_41559_345	345	2
GEMOTU_42930_315	315	GEMOTU_42930_313	313	2
GEMOTU_44719_178	178	GEMOTU_44719_180	180	2
GEMOTU_45164_938	938	GEMOTU_45164_940	940	2
GEMOTU_45168_544	544	GEMOTU_45168_542	542	2
GEMOTU_45169_750	750	GEMOTU_45169_752	752	2
GEMOTU_45171_45	45	GEMOTU_45171_47	47	2
GCA_001316325_1460	1460	GCA_001316325_1459	1459	1
GCA_001871475_265	265	GCA_001871475_264	264	1
GCA_002067035_2296	2296	GCA_002067035_2297	2297	1
GCA_002067895_1596	1596	GCA_002067895_1595	1595	1
GCA_002495055_2614	2614	GCA_002495055_2613	2613	1
GCA_002498125_1483	1483	GCA_002498125_1484	1484	1
GCA_002502245_363	363	GCA_002502245_362	362	1
GCA_002502735_1783	1783	GCA_002502735_1784	1784	1
GCA_002779235_643	643	GCA_002779235_644	644	1
GCA_002835825_173	173	GCA_002835825_174	174	1
GCA_002839605_2493	2493	GCA_002839605_2492	2492	1
GCA_002839675_1647	1647	GCA_002839675_1648	1648	1
GCA_003136075_1723	1723	GCA_003136075_1722	1722	1
GCA_003141335_646	646	GCA_003141335_647	647	1
GCA_003157895_714	714	GCA_003157895_713	713	1
GCA_003170075_739	739	GCA_003170075_740	740	1
GCA_012798365_2421	2421	GCA_012798365_2422	2422	1
GCA_015660885_1948	1948	GCA_015660885_1947	1947	1
GCA_015660965_670	670	GCA_015660965_671	671	1
GCA_016202745_71	71	GCA_016202745_72	72	1
GCA_016203395_185	185	GCA_016203395_186	186	1
GCA_016212395_339	339	GCA_016212395_338	338	1
GCA_902384795_687	687	GCA_902384795_688	688	1
GCA_903832665_2389	2389	GCA_903832665_2390	2390	1
GCA_903900025_648	648	GCA_903900025_647	647	1
GCF_000017625_2265	2265	GCF_000017625_2266	2266	1
GCF_000327485_459	459	GCF_000327485_458	458	1
GEMOTU_01242_1136	1136	GEMOTU_01242_1135	1135	1
GEMOTU_01515_1310	1310	GEMOTU_01515_1309	1309	1
GEMOTU_03758_1986	1986	GEMOTU_03758_1987	1987	1
GEMOTU_05621_1655	1655	GEMOTU_05621_1656	1656	1
GEMOTU_06730_700	700	GEMOTU_06730_701	701	1
GEMOTU_07484_105	105	GEMOTU_07484_104	104	1
GEMOTU_08373_670	670	GEMOTU_08373_671	671	1
GEMOTU_11657_233	233	GEMOTU_11657_232	232	1
GEMOTU_12386_1751	1751	GEMOTU_12386_1752	1752	1
GEMOTU_13923_2117	2117	GEMOTU_13923_2116	2116	1
GEMOTU_14426_941	941	GEMOTU_14426_940	940	1
GEMOTU_15265_568	568	GEMOTU_15265_567	567	1
GEMOTU_15962_170	170	GEMOTU_15962_169	169	1
GEMOTU_16463_1539	1539	GEMOTU_16463_1540	1540	1
GEMOTU_17346_1505	1505	GEMOTU_17346_1506	1506	1
GEMOTU_18001_224	224	GEMOTU_18001_225	225	1
GEMOTU_25970_1604	1604	GEMOTU_25970_1605	1605	1
GEMOTU_45334_1966	1966	GEMOTU_45334_1967	1967	1
